# Supplementary material for: Regulatory subunits of PKA define an axis of cellular proliferation/differentiation in ovarian cancer cells
Source: BMC Med Genomics. 2008 Sep 26;1:43. doi: 10.1186/1755-8794-1-43 (PMC2577111; doi:10.1186/1755-8794-1-43)
Supplement: Additional file 1 — Data [file 1755-8794-1-43-S1.xls]

## Sheet: Sheet1
											origdata										zdata										zdiffs
Index	TargetID	Symbol	Definition	TargetID 2	Gid	Accession	Symbol 2	Probe_Sequence	Definition 2	PA call	OC1	OC2	OC3	RIA 1	RIA 2	RIA 3	RIIB 1	RIIB 2	RIIB 3		zOC1	zOC2	zOC3	zRIA 1	zRIA 2	zRIA 3	zRIIB 1	zRIIB 2	zRIIB 3		RIA-C	RIIB-C
310	GI_12597658-S	24432	"Homo sapiens hypothetical protein 24432 (24432), mRNA."	GI_12597658-S	GI_12597658	NM_022914.1	24432	GTGAGACGTCACGCAGGACAGATACCGCTCCACACTCTGCTTCCTTTGAG	Homo sapiens hypothetical protein 24432 (24432), mRNA.	1	566.8	588.5	481.4	778.8	588.5	621.3	243.2	267.7	288.2		1.59145	1.58612	1.45902	1.73409	1.68242	1.80236	0.698353	0.700855	0.539764		0.194091	-0.899208
1440	GI_18105011-I	39175	"Homo sapiens apoptosis related protein APR-3 (APR-3), transcript variant 1, mRNA."	GI_18105011-I	GI_18105011	NM_016085.2	39175	CGCTCGCCAGCGGCTCCCCCTTCTCCTCGGCGGGCCTGCGGTTCTGATTT	Homo sapiens apoptosis related protein APR-3 (APR-3), transcript variant 1, mRNA.	1	54.5	56.4	53.9	67.8	74.8	65	63.8	81.7	98.6		-0.918114	-0.88603	-0.885696	-0.701429	-0.513191	-0.588549	-0.714685	-0.566682	-0.596974		0.295557	0.2705
1441	GI_18105013-A	39175	"Homo sapiens apoptosis related protein APR-3 (APR-3), transcript variant 2, mRNA."	GI_18105013-A	GI_18105013	NM_080592.1	39175	TGCGCCAGGGCTCGTTCTCACTGCTTATGTTCTTCGGGATTCTGGGAGCC	Homo sapiens apoptosis related protein APR-3 (APR-3), transcript variant 2, mRNA.	1	375	411.6	382.2	648.8	507.1	527.9	659	795.2	820.1		1.14878	1.20923	1.21192	1.55188	1.52396	1.62982	1.75099	1.86363	1.64809		0.378581	0.564264
2931	GI_22209006-S	39326	"Homo sapiens septin 1 (SEPT1), mRNA."	GI_22209006-S	GI_22209006	NM_052838.2	39326	GGCCTGCACAATCTCCGACCGCATCACTGTCTTCCGGAGTCCCCCTTCTT	Homo sapiens septin 1 (SEPT1), mRNA.	1	51.6	56.1	48.4	66.3	71.6	59.8	57.2	72	80.8		-0.976711	-0.891652	-1.00095	-0.723749	-0.55973	-0.676861	-0.829997	-0.701666	-0.807976		0.302992	0.176559
2840	GI_22035573-A	39328	"Homo sapiens septin 3 (SEPT3), transcript variant C, mRNA."	GI_22035573-A	GI_22035573	NM_145734.1	39328	GGGCCATTCATCTACAACCAAGTCCTGATGGAGCAAGAGGCCCACGCCTA	Homo sapiens septin 3 (SEPT3), transcript variant C, mRNA.	1	71.8	65.2	55.7	54.3	52.7	49.7	39.7	37.3	54.5		-0.622681	-0.733185	-0.850519	-0.922951	-0.885948	-0.872801	-1.21564	-1.40407	-1.22531		-0.158438	-0.546212
5534	GI_33624820-A	39331	"Homo sapiens septin 6 (SEPT6), transcript variant V, mRNA."	GI_33624820-A	GI_33624820	NM_145802.2	39331	GCTGCACGAGAAGTTTGACCGTCTGAAGAAACTGCACCAGGACGAGAAGA	Homo sapiens septin 6 (SEPT6), transcript variant V, mRNA.	1	73.1	70.5	71.8	42.7	42.7	44.5	78.2	91.6	114		-0.603452	-0.650798	-0.578623	-1.16272	-1.10992	-0.989852	-0.499776	-0.444525	-0.443166		-0.476537	0.148469
4547	GI_30795192-A	39335	"Homo sapiens septin 10 (SEPT10), transcript variant 2, mRNA."	GI_30795192-A	GI_30795192	NM_178584.1	39335	CATATTTCAGGTGGTATTTGCATTCAGTGCCTTACTGGTATTCTCAGAAC	Homo sapiens septin 10 (SEPT10), transcript variant 2, mRNA.	1	791.5	828.7	824.5	385.5	283.1	316.7	395.8	486.4	518.3		1.9493	1.94694	2.03523	1.03251	0.90351	1.08866	1.21264	1.33864	1.16177		-0.968931	-0.739475
8586	GI_42741647-S	39340	"Homo sapiens 15 kDa selenoprotein (SEP15), transcript variant 1, mRNA."	GI_42741647-S	GI_42741647	NM_004261.3	39340	CAACAGATTGCCTGCTCCTCAGAGTCTCTCCTATTTTTGTATTACCCAGC	Homo sapiens 15 kDa selenoprotein (SEP15), transcript variant 1, mRNA.	1	1377.9	1443.5	1433.4	1075.1	839.1	726.4	982.8	1089.9	1366.9		2.5434	2.53198	2.62744	2.05575	2.06002	1.96789	2.17305	2.20032	2.18952		-0.539719	-0.379975
2578	GI_21389542-S	39387	"Homo sapiens NOV1 (NOV1), mRNA."	GI_21389542-S	GI_21389542	NM_144663.1	39387	CCAGTGGAATCTCTATTTCCTGGATCTCAGCCCCTCTACCTGTGGGAGCA	Homo sapiens NOV1 (NOV1), mRNA.	1	101.8	115.1	99.5	104.5	96.1	105.9	110.6	120	180		-0.248545	-0.134055	-0.229231	-0.269809	-0.246482	-0.0715788	-0.13372	-0.156096	0.0409125		0.00798667	0.120976
4768	GI_31541779-S	101F6	"Homo sapiens putative tumor suppressor 101F6 (101F6), mRNA."	GI_31541779-S	GI_31541779	NM_007022.3	101F6	TGGGCATTTGGAGGCCCGTGTGTGAATTCCTGCTCCTCATGCTGGAGTGC	Homo sapiens putative tumor suppressor 101F6 (101F6), mRNA.	1	145.6	161.3	137.5	169.2	131.6	136.3	105	116.2	145.4		0.134944	0.221692	0.117156	0.210965	0.0881423	0.195707	-0.188589	-0.190463	-0.185324		0.00700757	-0.346056
5274	GI_32698729-S	182-FIP	"Homo sapiens 82-kD FMRP Interacting Protein (182-FIP), mRNA."	GI_32698729-S	GI_32698729	NM_020772.1	182-FIP	CTTGTGTAACCACTTGTCGCCTTAGGGCCAGATTCCCCTCTCTAGTCCCC	Homo sapiens 82-kD FMRP Interacting Protein (182-FIP), mRNA.	1	55.7	50.4	49	69.5	57.4	49.4	57.6	66.6	75.4		-0.894775	-1.0046	-0.98776	-0.676722	-0.795017	-0.879214	-0.822638	-0.78493	-0.881283		0.178728	0.132761
3156	GI_23097284-I	384D8-2	"Homo sapiens hypothetical protein 384D8_6 (384D8-2), mRNA."	GI_23097284-I	GI_23097284	NM_152299.1	384D8-2	GGCCTCCCTGCAGCTGGCCAATGACTACACAGTGGAGATAACCCAGCAGC	Homo sapiens hypothetical protein 384D8_6 (384D8-2), mRNA.	1	119.2	111.3	111	95.3	87.4	93.1	65.8	73.5	85.7		-0.0794483	-0.169445	-0.112108	-0.361752	-0.347488	-0.208017	-0.682091	-0.679644	-0.745579		-0.185418	-0.582104
6031	GI_34303963-A	384D8-2	"Homo sapiens hypothetical protein 384D8_6 (384D8-2), mRNA."	GI_34303963-A	GI_34303963	NM_014551.3	384D8-2	AGGGACCCAGAAGGACACCGGGAGGACTGAGGAGCAGCCAATGGAAGTTT	Homo sapiens hypothetical protein 384D8_6 (384D8-2), mRNA.	1	52.5	59	59.1	51	47.4	49.3	36.7	44.2	57		-0.95818	-0.83852	-0.78707	-0.985503	-0.998767	-0.88136	-1.29862	-1.2228	-1.17777		-0.0939533	-0.371805
4888	GI_31543183-S	3'HEXO	"Homo sapiens 3' exoribonuclease (3'HEXO), mRNA."	GI_31543183-S	GI_31543183	NM_153332.2	3'HEXO	AATCTGAGGGACCATGCTTTGAAATAGACTGAAAATTAAGGGTCACCACC	Homo sapiens 3' exoribonuclease (3'HEXO), mRNA.	1	48.6	53.9	51.2	109.3	96.6	96.7	59.7	65	58.5		-1.0409	-0.933825	-0.940729	-0.225004	-0.240959	-0.167835	-0.784824	-0.810902	-1.15024		0.760552	0.0564947
7149	GI_38454193-S	76P	"Homo sapiens gamma tubulin ring complex protein (76p gene) (76P), mRNA."	GI_38454193-S	GI_38454193	NM_014444.2	76P	GAAGCAGACGCTGCAGTGAGCTGAGATTGTGCCATTGCATTCCAGCCCGG	Homo sapiens gamma tubulin ring complex protein (76p gene) (76P), mRNA.	1	251.5	255.2	243.5	241.1	209.6	161.6	320.2	419.6	493.2		0.72068	0.705327	0.729144	0.564272	0.583551	0.37604	0.988812	1.18086	1.10916		-0.210429	0.37456
8192	GI_42475969-S	7h3	"Homo sapiens hypothetical protein FLJ13511 (7h3), mRNA."	GI_42475969-S	GI_42475969	NM_033025.4	7h3	CACAGAGGAGGGAGCAGTTTGCAGTGCCCAGCCACCCTGAAATCCCCAAT	Homo sapiens hypothetical protein FLJ13511 (7h3), mRNA.	1	94.6	81.9	84.4	41.5	33.2	38.4	81.6	80	106.9		-0.327152	-0.492792	-0.405484	-1.19116	-1.37777	-1.146	-0.454834	-0.589139	-0.511317		-0.829834	-0.109954
10579	GI_7706110-S	8D6A	"Homo sapiens 8D6 antigen (8D6A), mRNA."	GI_7706110-S	GI_7706110	NM_016579.1	8D6A	ACCTGAGCTCTTCTGGCCACGTGGAACCTCGAACCCGAGCTCCTGCAGAA	Homo sapiens 8D6 antigen (8D6A), mRNA.	1	128.2	132.9	120.5	199.6	178.1	207.5	311.7	321.3	423.6		-0.0014451	0.0175309	-0.02417	0.375815	0.410207	0.640831	0.960402	0.895777	0.947935		0.478312	0.937399
3868	GI_27262642-A	A2LP	"Homo sapiens ataxin 2 related protein (A2LP), transcript variant F, mRNA."	GI_27262642-A	GI_27262642	NM_017492.2	A2LP	TGCCCCTGCCCGTCCCCACCCAGTCTTGCCCTCCCATCCTCTCATCTATT	Homo sapiens ataxin 2 related protein (A2LP), transcript variant F, mRNA.	1	103.9	107.6	95.2	113.6	97.3	84.9	82.7	95.7	162.9		-0.226663	-0.205086	-0.276539	-0.186507	-0.233273	-0.305669	-0.440694	-0.397759	-0.0648784		-0.00572053	-0.0650147
5980	GI_34222322-S	AAAS	"Homo sapiens achalasia, adrenocortical insufficiency, alacrimia (Allgrove, triple-A) (AAAS), mRNA."	GI_34222322-S	GI_34222322	NM_015665.3	AAAS	GTGGGCTGGTCCACAGGCCGAATTGCCCACATCCCGCTGTACTTTGTCAA	Homo sapiens achalasia, adrenocortical insufficiency, alacrimia (Allgrove, triple-A) (AAAS), mRNA.	1	96.9	96.6	104.3	104.4	105.2	85.5	100.9	102.1	107		-0.301409	-0.318769	-0.178779	-0.270765	-0.150181	-0.29821	-0.230649	-0.328622	-0.510326		0.0266004	-0.090213
5100	GI_31982926-S	AACS	"Homo sapiens acetoacetyl-CoA synthetase (AACS), mRNA."	GI_31982926-S	GI_31982926	NM_023928.2	AACS	TCCTCACCAGGAACCGCATCCCTGTGCTGCCTCCACCTGAGAGTTGCTAG	Homo sapiens acetoacetyl-CoA synthetase (AACS), mRNA.	1	90.2	100.1	94.3	114.3	103.5	90.2	94.8	103.1	124.3		-0.378192	-0.281251	-0.286711	-0.180378	-0.167522	-0.241533	-0.2965	-0.318212	-0.351493		0.118907	-0.00668387
5459	GI_33469969-A	AADAT	"Homo sapiens aminoadipate aminotransferase (AADAT), transcript variant 2, mRNA."	GI_33469969-A	GI_33469969	NM_182662.1	AADAT	GGCCTGCATGCACTCTGGCCTGCATGGCAGAACAAGACCCTGTCTCTAAA	Homo sapiens aminoadipate aminotransferase (AADAT), transcript variant 2, mRNA.	1	99.4	98.7	96.3	91.6	79.8	68.6	62	73	99.5		-0.274112	-0.296098	-0.264237	-0.401259	-0.444318	-0.531456	-0.744906	-0.686935	-0.587344		-0.180862	-0.394912
9307	GI_4557228-S	AAMP	"Homo sapiens angio-associated, migratory cell protein (AAMP), mRNA."	GI_4557228-S	GI_4557228	NM_001087.1	AAMP	AGGAGGGTGGGGCCCTGGATGACTTTCCAGCCTCTTCAACTGACTTGCTC	Homo sapiens angio-associated, migratory cell protein (AAMP), mRNA.	1	107.1	105.3	99.6	145.6	131.9	127.9	120.2	147.7	189.1		-0.194156	-0.227863	-0.228155	0.0610959	0.0905659	0.128336	-0.045824	0.0657224	0.0931816		0.310057	0.254418
8689	GI_4501840-S	AARS	"Homo sapiens alanyl-tRNA synthetase (AARS), mRNA."	GI_4501840-S	GI_4501840	NM_001605.1	AARS	AGATAACGGCTCTCCAGACCTGAGCTTTCCGCGTCAGCAAGTAGGAATCG	Homo sapiens alanyl-tRNA synthetase (AARS), mRNA.	1	655.9	737.4	625.4	451.8	386.5	366.5	449.5	456.3	523.9		1.74791	1.82389	1.73926	1.19084	1.23489	1.24334	1.34699	1.27041	1.17316		-0.547332	-0.506835
6739	GI_37552201-S	AARSL	"Homo sapiens alanyl-tRNA synthetase like (AARSL), mRNA."	GI_37552201-S	GI_37552201	XM_291190.2	AARSL	ATGAGTGTTCGGACAGGCTCTGCGTGCCAGGCAACAGTGGGCAGACAAAG	Homo sapiens alanyl-tRNA synthetase like (AARSL), mRNA.	1	63.8	60.5	58.1	76.1	65.8	61.8	72.8	81.3	98.9		-0.749275	-0.812054	-0.805344	-0.586211	-0.649646	-0.642018	-0.575335	-0.571923	-0.593754		0.162933	0.208554
7211	GI_38569416-S	AARSL	"Homo sapiens alanyl-tRNA synthetase like (AARSL), mRNA."	GI_38569416-S	GI_38569416	NM_020745.1	AARSL	GGCAGACAAAGGGCTCCCTGGCTACTGGGAAGATACAGAACCATCCTGTG	Homo sapiens alanyl-tRNA synthetase like (AARSL), mRNA.	1	74.9	62.6	70	80.3	79.3	65.3	81.7	107.3	87.6		-0.577384	-0.776084	-0.605812	-0.532614	-0.451009	-0.583672	-0.453541	-0.275567	-0.722339		0.130661	0.169277
2096	GI_20357567-S	AASDHPPT	"Homo sapiens aminoadipate-semialdehyde dehydrogenase-phosphopantetheinyl transferase (AASDHPPT), mRNA."	GI_20357567-S	GI_20357567	NM_015423.2	AASDHPPT	GAAGCTAAGCTAGGTGTGAAGAATGGAATTGGAAGCCCACTGCCTTCCCA	Homo sapiens aminoadipate-semialdehyde dehydrogenase-phosphopantetheinyl transferase (AASDHPPT), mRNA.	1	152.5	168.8	157.7	189.7	159.5	123.4	110.4	119.8	155.5		0.184562	0.269602	0.263939	0.325062	0.292802	0.0904003	-0.135632	-0.157877	-0.11415		-0.00327977	-0.375254
948	GI_14670384-S	AATF	"Homo sapiens apoptosis antagonizing transcription factor (AATF), mRNA."	GI_14670384-S	GI_14670384	NM_012138.2	AATF	GAACTGTACCGCTCTCTTTTTGGCCAGCTCCACCCTCCCGACGAAGGCCA	Homo sapiens apoptosis antagonizing transcription factor (AATF), mRNA.	1	178.9	170.8	163.7	316.7	278.2	295.1	142.3	163	193.3		0.355663	0.282019	0.303926	0.836382	0.884926	1.01384	0.132405	0.170994	0.116463		0.597846	-0.173915
7889	GI_40807499-S	AB026190	"Homo sapiens Kelch motif containing protein (AB026190), mRNA."	GI_40807499-S	GI_40807499	NM_014458.3	AB026190	GCCTGGCAGTGGTCAATGGACAGCTCATGGCAGTAGGAGGTTTTGATGGC	Homo sapiens Kelch motif containing protein (AB026190), mRNA.	1	58.2	68.1	66	67.2	57.4	55.3	109	137.2	179.9		-0.847724	-0.68731	-0.668821	-0.710297	-0.795017	-0.75972	-0.149108	-0.0130369	0.0403236		-0.0203927	0.694011
7277	GI_38679945-S	ABAT	"Homo sapiens 4-aminobutyrate aminotransferase (ABAT), nuclear gene encoding mitochondrial protein, transcript variant 1, mRNA."	GI_38679945-S	GI_38679945	NM_020686.3	ABAT	AGGACAGGCTGCTGTCCAGGGCAGAGGCCATGAAGAAGTGCTTCCGTGGC	Homo sapiens 4-aminobutyrate aminotransferase (ABAT), nuclear gene encoding mitochondrial protein, transcript variant 1, mRNA.	1	53.2	54.5	53.2	74.1	78.4	64.2	49.9	51.6	62.7		-0.943986	-0.922155	-0.899695	-0.612782	-0.463158	-0.601665	-0.974173	-1.05747	-1.07676		0.362744	-0.114189
6976	GI_38142463-S	ABC1	"Homo sapiens amplified in breast cancer 1 (ABC1), mRNA."	GI_38142463-S	GI_38142463	NM_022070.3	ABC1	CGAGGAGTCAGGTTGTAATACAGGCCAAGCAGACGGGCTTTGAGGGCATT	Homo sapiens amplified in breast cancer 1 (ABC1), mRNA.	1	206.5	197.5	195.2	136.1	104.7	87.3	179	179.4	185.7		0.509414	0.435133	0.492385	-0.0062206	-0.155252	-0.276145	0.374697	0.273382	0.0739529		-0.62485	-0.2383
2669	GI_21536375-S	ABCA1	"Homo sapiens ATP-binding cassette, sub-family A (ABC1), member 1 (ABCA1), mRNA."	GI_21536375-S	GI_21536375	NM_005502.2	ABCA1	GTGCTCTTTGTTCATCATTGGCCCTCATTCCAAGCACTTTACGCTGTCTG	Homo sapiens ATP-binding cassette, sub-family A (ABC1), member 1 (ABCA1), mRNA.	1	63.4	79.8	80.4	44.8	39.1	42.6	74.8	69.2	83.9		-0.756015	-0.520175	-0.457477	-1.11482	-1.20366	-1.03607	-0.546716	-0.744029	-0.768076		-0.540295	-0.108385
9280	GI_45446739-S	ABCA2	"Homo sapiens ATP-binding cassette, sub-family A (ABC1), member 2 (ABCA2), mRNA."	GI_45446739-S	GI_45446739	NM_001606.3	ABCA2	CGAGAGCGGGCTGTGGGCGGAGCTGGGTCAGTCCCGTATTTATTTTGCTT	Homo sapiens ATP-binding cassette, sub-family A (ABC1), member 2 (ABCA2), mRNA.	1	48.3	47.3	45.8	50.4	45.9	46.6	62.1	68.9	94		-1.04754	-1.07152	-1.06008	-0.99731	-1.033	-0.941014	-0.743204	-0.748669	-0.647608		0.0692729	0.346552
8690	GI_4501848-S	ABCA3	"Homo sapiens ATP-binding cassette, sub-family A (ABC1), member 3 (ABCA3), mRNA."	GI_4501848-S	GI_4501848	NM_001089.1	ABCA3	CAGTGGAGGGAAGCTGCTGACTGTGATTAGGTGCTGGGGTCTTAGCGTCC	Homo sapiens ATP-binding cassette, sub-family A (ABC1), member 3 (ABCA3), mRNA.	1	163.1	174.7	159.8	92.1	76.2	78.6	137.1	128	177.3		0.256575	0.305819	0.278105	-0.395828	-0.493453	-0.387331	0.0930938	-0.0871674	0.0248949		-0.705704	-0.269893
1054	GI_15451837-A	ABCA7	"Homo sapiens ATP-binding cassette, sub-family A (ABC1), member 7 (ABCA7), transcript variant 2, mRNA."	GI_15451837-A	GI_15451837	NM_033308.1	ABCA7	ACGGCGTGGAGGACTTTTCCGTGAGCCAGACGATGCTGGAGGAGGTATTC	Homo sapiens ATP-binding cassette, sub-family A (ABC1), member 7 (ABCA7), transcript variant 2, mRNA.	1	54	54.6	49.8	56.5	54.9	56.5	76.7	70.6	82.2		-0.927991	-0.920223	-0.970418	-0.883327	-0.842416	-0.736983	-0.520228	-0.722638	-0.789771		0.118636	0.261999
8070	GI_41327761-S	ABCA8	"Homo sapiens ATP-binding cassette, sub-family A (ABC1), member 8 (ABCA8), mRNA."	GI_41327761-S	GI_41327761	NM_007168.2	ABCA8	GCCAACCTCCTCTCACAGCCTCTGTATCTCTGCAGGCCATACTGGTTCCA	Homo sapiens ATP-binding cassette, sub-family A (ABC1), member 8 (ABCA8), mRNA.	1	45	45.2	43.6	45.5	49.9	51	62.1	62.1	76.3		-1.12337	-1.11939	-1.1128	-1.09935	-0.944058	-0.845454	-0.743204	-0.859647	-0.868708		0.155567	0.294669
8590	GI_42741658-S	ABCB1	"Homo sapiens ATP-binding cassette, sub-family B (MDR/TAP), member 1 (ABCB1), mRNA."	GI_42741658-S	GI_42741658	NM_000927.3	ABCB1	GGTCAGTGTCCAGGCTGGAACAAAGCGCCAGTGAACTCTGACTGTATGAG	Homo sapiens ATP-binding cassette, sub-family B (MDR/TAP), member 1 (ABCB1), mRNA.	1	40.9	42.2	39.9	421.3	354.7	286.3	34.9	41	41.4		-1.22575	-1.19179	-1.20776	1.12111	1.1435	0.981774	-1.35172	-1.30306	-1.51667		2.29056	-0.182049
11029	GI_9961243-S	ABCB10	"Homo sapiens ATP-binding cassette, sub-family B (MDR/TAP), member 10 (ABCB10), nuclear gene encoding mitochondrial protein, mRNA."	GI_9961243-S	GI_9961243	NM_012089.1	ABCB10	GCTGTTGCCTCAAGAAAAAGTGCTTTTTCTCCATGGATGAGGCTAGACCC	Homo sapiens ATP-binding cassette, sub-family B (MDR/TAP), member 10 (ABCB10), nuclear gene encoding mitochondrial protein, mRNA.	1	161.6	173.2	164.2	227.8	181.9	175.4	173.3	192.3	197.2		0.246674	0.296729	0.307192	0.50766	0.432679	0.462831	0.340524	0.347544	0.137633		0.184192	-0.00829795
11026	GI_9955962-S	ABCB6	"Homo sapiens ATP-binding cassette, sub-family B (MDR/TAP), member 6 (ABCB6), nuclear gene encoding mitochondrial protein, mRNA."	GI_9955962-S	GI_9955962	NM_005689.1	ABCB6	GCAGCAGGGACAGGAAGAAACCTCTGAAGACACTAAGCCTCAGACCATGG	Homo sapiens ATP-binding cassette, sub-family B (MDR/TAP), member 6 (ABCB6), nuclear gene encoding mitochondrial protein, mRNA.	1	58.1	65.1	56.3	30.7	37.8	40.7	49.6	59.1	65.7		-0.849567	-0.734803	-0.839045	-1.49189	-1.23966	-1.08439	-0.980541	-0.91253	-1.02723		-0.464172	-0.165628
8252	GI_42490748-S	ABCB7	"Homo sapiens ATP-binding cassette, sub-family B (MDR/TAP), member 7 (ABCB7), nuclear gene encoding mitochondrial protein, mRNA."	GI_42490748-S	GI_42490748	NM_004299.3	ABCB7	GTGGCATACACAGAGCAGCCGTGTGCAGAACCATGATAACCCCAAATGGG	Homo sapiens ATP-binding cassette, sub-family B (MDR/TAP), member 7 (ABCB7), nuclear gene encoding mitochondrial protein, mRNA.	1	128	129.2	132.1	178.7	144.5	133.7	204.8	248.6	292.6		-0.0031182	-0.0122341	0.074252	0.265465	0.187677	0.175308	0.516883	0.621798	0.555822		0.18985	0.545201
11027	GI_9955964-S	ABCB8	"Homo sapiens ATP-binding cassette, sub-family B (MDR/TAP), member 8 (ABCB8), nuclear gene encoding mitochondrial protein, mRNA."	GI_9955964-S	GI_9955964	NM_007188.2	ABCB8	GGGACACATGAAGAGCTCCTGAAGAAAGGCGGGCTATACGCCGAGCTCAT	Homo sapiens ATP-binding cassette, sub-family B (MDR/TAP), member 8 (ABCB8), nuclear gene encoding mitochondrial protein, mRNA.	1	59.8	60.8	48.8	48	48.5	52.7	47.9	50.5	56.3		-0.818661	-0.80684	-0.99214	-1.04599	-0.974348	-0.810725	-1.01737	-1.08048	-1.19087		-0.0711398	-0.223693
9225	GI_45243513-A	ABCB9	"Homo sapiens ATP-binding cassette, sub-family B (MDR/TAP), member 9 (ABCB9), transcript variant 2, mRNA."	GI_45243513-A	GI_45243513	NM_019624.2	ABCB9	GCCCCTGTGCTCTGCTGTCTGGAGGCCACGTGGATGTTCATGAGATGCAT	Homo sapiens ATP-binding cassette, sub-family B (MDR/TAP), member 9 (ABCB9), transcript variant 2, mRNA.	1	78.9	72.8	66.6	58.4	54.2	58.1	75.9	77.8	116		-0.521629	-0.616956	-0.65913	-0.850328	-0.856075	-0.707407	-0.5313	-0.618921	-0.424734		-0.205365	0.0742535
11025	GI_9955953-A	ABCC1	"Homo sapiens ATP-binding cassette, sub-family C (CFTR/MRP), member 1 (ABCC1), transcript variant 4, mRNA."	GI_9955953-A	GI_9955953	NM_019899.1	ABCC1	GCTGGAAGGTACTATGCCAGTCCTAGCAGAAAAATGTGTTAGGGGCCTGG	Homo sapiens ATP-binding cassette, sub-family C (CFTR/MRP), member 1 (ABCC1), transcript variant 4, mRNA.	1	80.4	92.7	88.7	92.3	81.1	71.6	120.4	120	180.3		-0.501447	-0.362212	-0.35227	-0.393664	-0.427118	-0.486123	-0.0440684	-0.156096	0.0426774		-0.0303251	0.352814
3808	GI_25952070-I	ABCC13	"Homo sapiens ATP-binding cassette, sub-family C (CFTR/MRP), member 13 (ABCC13), transcript variant 1, mRNA."	GI_25952067-I	GI_25952067	NM_138726.2	ABCC13	CAGCACCTGTGGGCCATACTAAAAGATCCCCTACTTACGTTCTGGTTGTC	Homo sapiens ATP-binding cassette, sub-family C (CFTR/MRP), member 13 (ABCC13), transcript variant 1, mRNA.	1	152.6	139.6	145.1	121.2	102.2	95.2	128.1	173.6	193.8		0.185265	0.0693796	0.174767	-0.121899	-0.180976	-0.184392	0.0213935	0.238283	0.119201		-0.30556	-0.0168449
11028	GI_9955969-A	ABCC3	"Homo sapiens ATP-binding cassette, sub-family C (CFTR/MRP), member 3 (ABCC3), transcript variant MRP3, mRNA."	GI_9955969-A	GI_9955969	NM_003786.2	ABCC3	ACTAGTCCCCCGGTCTCCCGATTCCCAACTGAGTGTTATTTGCACACTGC	Homo sapiens ATP-binding cassette, sub-family C (CFTR/MRP), member 3 (ABCC3), transcript variant MRP3, mRNA.	1	42.1	42.3	40.1	108.5	102.5	96.7	93.3	113.4	131.6		-1.19476	-1.1893	-1.20241	-0.232333	-0.177857	-0.167835	-0.313342	-0.216514	-0.29101		1.00281	0.921866
6146	GI_34452699-S	ABCC4	"Homo sapiens ATP-binding cassette, sub-family C (CFTR/MRP), member 4 (ABCC4), mRNA."	GI_34452699-S	GI_34452699	NM_005845.2	ABCC4	GGTTTGAAGTGGAGTCTCATGACCTCTCAGAATAAGGTGTCACCTCCCTG	Homo sapiens ATP-binding cassette, sub-family C (CFTR/MRP), member 4 (ABCC4), mRNA.	1	133.7	136.2	121.1	236.1	195.6	167	113.8	133	152.8		0.0435712	0.0433871	-0.0188511	0.543365	0.50997	0.410854	-0.103601	-0.0462422	-0.132713		0.46536	-0.116888
9757	GI_5032100-S	ABCC5	"Homo sapiens ATP-binding cassette, sub-family C (CFTR/MRP), member 5 (ABCC5), mRNA."	GI_5032100-S	GI_5032100	NM_005688.1	ABCC5	GTTTGGTGTGTTCCCGCAAACCCCCTTTGTGCTGTGGGGCTGGTAGCTCA	Homo sapiens ATP-binding cassette, sub-family C (CFTR/MRP), member 5 (ABCC5), mRNA.	1	90.4	86	88.8	54.8	54.4	51.5	64	75.2	97.4		-0.375819	-0.441298	-0.351063	-0.913806	-0.852154	-0.835121	-0.71138	-0.655223	-0.609951		-0.477634	-0.269458
10224	GI_7262392-S	ABCD1	"Homo sapiens ATP-binding cassette, sub-family D (ALD), member 1 (ABCD1), mRNA."	GI_7262392-S	GI_7262392	NM_000033.2	ABCD1	ACCATGTTCCCAGCTCAGTGCCAAAGAGGGGTCACCAGGGGGAGCTGTCT	Homo sapiens ATP-binding cassette, sub-family D (ALD), member 1 (ABCD1), mRNA.	1	40.4	39.5	33.8	40	38.7	35.2	83	85.2	107.4		-1.23893	-1.26149	-1.38543	-1.22788	-1.21461	-1.23816	-0.43687	-0.521881	-0.506371		0.0684021	0.806912
107	GI_10947125-S	ABCD3	"Homo sapiens ATP-binding cassette, sub-family D (ALD), member 3 (ABCD3), mRNA."	GI_10947125-S	GI_10947125	NM_002858.2	ABCD3	GCAGTCTTGCTTACAAGGAGGGGTTACCATGTATCACACCTAATCTTCCC	Homo sapiens ATP-binding cassette, sub-family D (ALD), member 3 (ABCD3), mRNA.	1	161.6	174.9	170.7	191	162.2	139.9	91	105.1	123.8		0.246674	0.307025	0.348765	0.331875	0.31067	0.223318	-0.3397	-0.297693	-0.355764		-0.0122005	-0.631874
9088	GI_4506558-S	ABCE1	"Homo sapiens ATP-binding cassette, sub-family E (OABP), member 1 (ABCE1), mRNA."	GI_4506558-S	GI_4506558	NM_002940.1	ABCE1	GAGTTCCTGAATTTTGAACAGGATTACCTGGAGCCTGGAGCCACTTTAAG	Homo sapiens ATP-binding cassette, sub-family E (OABP), member 1 (ABCE1), mRNA.	1	307	360.1	350.8	570.4	431	380.6	313.9	362.7	488.4		0.93437	1.06831	1.12011	1.4234	1.35089	1.28332	0.967829	1.02522	1.09879		0.311602	-0.0103179
108	GI_10947134-S	ABCF1	"Homo sapiens ATP-binding cassette, sub-family F (GCN20), member 1 (ABCF1), mRNA."	GI_10947134-S	GI_10947134	NM_001090.1	ABCF1	CCAGCCCAAGATTTGGTGCCTGCAGCCTCTTGTCTGGTTGAGGACTTGGG	Homo sapiens ATP-binding cassette, sub-family F (GCN20), member 1 (ABCF1), mRNA.	1	362.6	449.9	395.7	474.2	375	335.9	274.4	273.7	402.5		1.11275	1.30302	1.24909	1.23912	1.20274	1.151	0.825813	0.724528	0.893785		-0.0239999	-0.40691
4091	GI_27881504-A	ABCF2	"Homo sapiens ATP-binding cassette, sub-family F (GCN20), member 2 (ABCF2), nuclear gene encoding mitochondrial protein, transcript variant 2, mRNA."	GI_27881504-A	GI_27881504	NM_005692.3	ABCF2	TTGGGTCTGTGAGAAGCAGACAATCACCAAGTGGCCTGGAGACATCCTGG	Homo sapiens ATP-binding cassette, sub-family F (GCN20), member 2 (ABCF2), nuclear gene encoding mitochondrial protein, transcript variant 2, mRNA.	1	131.5	131.4	127.9	195.1	169.4	129.7	119.4	128.4	182.7		0.0257909	0.00556514	0.0396521	0.353065	0.356899	0.143138	-0.0528756	-0.083835	0.0566917		0.260698	-0.0503424
4092	GI_27881505-I	ABCF2	"Homo sapiens ATP-binding cassette, sub-family F (GCN20), member 2 (ABCF2), nuclear gene encoding mitochondrial protein, transcript variant 1, mRNA."	GI_27881505-I	GI_27881505	NM_007189.1	ABCF2	GGCTCACACCTGTAATCCGACTGTAAGCTCATCACCTTGGGAGGCCACTG	Homo sapiens ATP-binding cassette, sub-family F (GCN20), member 2 (ABCF2), nuclear gene encoding mitochondrial protein, transcript variant 1, mRNA.	1	69.7	72	65.9	120	102.2	109	87.5	92.5	88.5		-0.654492	-0.628604	-0.670445	-0.131826	-0.180976	-0.0410201	-0.381117	-0.434082	-0.711506		0.53324	0.142279
9450	GI_4757849-S	ABCG2	"Homo sapiens ATP-binding cassette, sub-family G (WHITE), member 2 (ABCG2), mRNA."	GI_4757849-S	GI_4757849	NM_004827.1	ABCG2	CTGGCGAAGAATATTTGGTAAAGCAGGGCATCGATCTCTCACCCTGGGGC	Homo sapiens ATP-binding cassette, sub-family G (WHITE), member 2 (ABCG2), mRNA.	1	39	37.7	34.4	72.8	66.8	53	37.8	44.7	45.5		-1.27673	-1.31066	-1.36659	-0.63044	-0.633591	-0.804713	-1.26743	-1.21078	-1.41659		0.628411	0.0197253
1979	GI_20143974-S	ABCG4	"Homo sapiens ATP-binding cassette, sub-family G (WHITE), member 4 (ABCG4), mRNA."	GI_20143974-S	GI_20143974	NM_022169.2	ABCG4	TCCCTGTCTACCTCCTCTCACCCTGCCACAGATTCTTCCTATCACACAGG	Homo sapiens ATP-binding cassette, sub-family G (WHITE), member 4 (ABCG4), mRNA.	1	56.9	51.5	56.2	59	55.1	47.2	54.2	62.4	86.1		-0.871933	-0.981841	-0.840949	-0.84013	-0.838545	-0.927464	-0.886886	-0.8545	-0.740644		0.0295277	0.0708977
6040	GI_34304337-S	ABHD3	"Homo sapiens abhydrolase domain containing 3 (ABHD3), mRNA."	GI_34304337-S	GI_34304337	NM_138340.3	ABHD3	GGTTTTCTGGAGGGAATCTGGCCAAGACAGTCCACTTACATGGATCGTGT	Homo sapiens abhydrolase domain containing 3 (ABHD3), mRNA.	1	75.9	78.7	81.5	137.3	113.9	105.8	165.8	217.3	265.9		-0.563171	-0.534807	-0.442926	0.00253745	-0.0656066	-0.0725794	0.293805	0.478079	0.454413		0.468418	0.9224
210	GI_11545766-S	ABHD4	"Homo sapiens abhydrolase domain containing 4 (ABHD4), mRNA."	GI_11545766-S	GI_11545766	NM_022060.1	ABHD4	TGGCCTCAGAACCTGGTGGCTCCTGCCTGCTCCTTCACTTTTGTAAAACC	Homo sapiens abhydrolase domain containing 4 (ABHD4), mRNA.	1	76.5	86.8	78.7	68.4	74.7	69.6	98.3	106.2	134.8		-0.554733	-0.431537	-0.480363	-0.692639	-0.514615	-0.516129	-0.258216	-0.286573	-0.265548		-0.0855834	0.218765
5460	GI_33469972-S	ABHD5	"Homo sapiens abhydrolase domain containing 5 (ABHD5), mRNA."	GI_33469972-S	GI_33469972	NM_016006.3	ABHD5	CGACACTGTGGACTGAACACACTGAAGCTCTGATGGGAAAACCTGGTGAC	Homo sapiens abhydrolase domain containing 5 (ABHD5), mRNA.	1	110	124.3	104.7	174.3	135.8	140.3	137.4	148.3	188.7		-0.165525	-0.0529922	-0.17468	0.240592	0.121582	0.226342	0.095402	0.0700522	0.0909374		0.327238	0.216529
5841	GI_34147685-S	ABHD6	"Homo sapiens abhydrolase domain containing 6 (ABHD6), mRNA."	GI_34147685-S	GI_34147685	NM_020676.3	ABHD6	CTAAGTAATCAGACTCAGGTTCCACACACAAGCAACAACTCGTGGGCCTC	Homo sapiens abhydrolase domain containing 6 (ABHD6), mRNA.	1	91.4	77.8	72.7	159.2	114	122.3	187	200.5	226.9		-0.36403	-0.546932	-0.565284	0.150186	-0.0646726	0.0809167	0.420868	0.392142	0.286315		0.547559	0.858523
4848	GI_31542788-S	ABHD7	"Homo sapiens abhydrolase domain containing 7 (ABHD7), mRNA."	GI_31542788-S	GI_31542788	NM_173567.2	ABHD7	CTGTGGGGAGAGAATGACGCATTCATGGAGGTTGAGATGGCTGAAGTCAC	Homo sapiens abhydrolase domain containing 7 (ABHD7), mRNA.	1	90.7	81.6	86.5	216.1	155.7	169.7	71.1	78.9	70.2		-0.372269	-0.496661	-0.379165	0.455056	0.267137	0.42784	-0.600286	-0.603926	-0.957016		0.799376	-0.304378
3006	GI_22547156-S	ABHD8	"Homo sapiens abhydrolase domain containing 8 (ABHD8), mRNA."	GI_22547156-S	GI_22547156	NM_024527.2	ABHD8	AGCCGGGACCCTCACGGAAGATGACCTTGTACAGAAGCTCTCCCTCACCT	Homo sapiens abhydrolase domain containing 8 (ABHD8), mRNA.	1	50.9	51.5	48.5	43.7	37.7	38.2	96.5	89	147.2		-0.991348	-0.981841	-0.998743	-1.13962	-1.24248	-1.15153	-0.277732	-0.475278	-0.172284		-0.187232	0.682213
4769	GI_31541784-S	ABI2	"Homo sapiens abl interactor 2 (ABI2), mRNA."	GI_31541784-S	GI_31541784	NM_005759.3	ABI2	CTCAGCAGGGCTGTGCTTGGCTCACAGGAATAGTCAGGTCTTCCCAGATT	Homo sapiens abl interactor 2 (ABI2), mRNA.	1	169.4	169.6	172.2	217.5	186.8	175.4	210.7	238.7	333.8		0.29719	0.274587	0.358134	0.461499	0.460972	0.462831	0.546874	0.578396	0.695437		0.151797	0.296933
4300	GI_29337288-S	ABI3	"Homo sapiens ABI gene family, member 3 (ABI3), mRNA."	GI_29337288-S	GI_29337288	NM_016428.2	ABI3	TGTCCTGTGACTGCCCCACAGAGATAAGGGGCCAGGAGGGATTGAAAGGC	Homo sapiens ABI gene family, member 3 (ABI3), mRNA.	1	123.4	115	97.9	38.7	37.6	37.9	40.4	41.2	48.4		-0.0423393	-0.134971	-0.246591	-1.26085	-1.2453	-1.15988	-1.19719	-1.29786	-1.35111		-1.08071	-1.14075
10051	GI_6382057-A	ABL1	"Homo sapiens v-abl Abelson murine leukemia viral oncogene homolog 1 (ABL1), transcript variant b, mRNA."	GI_6382057-A	GI_6382057	NM_007313.1	ABL1	ATGCGGTTCTTACAGCACATCACCTCTTTCCCCCCGACGGCTGTGACGCA	Homo sapiens v-abl Abelson murine leukemia viral oncogene homolog 1 (ABL1), transcript variant b, mRNA.	1	86.7	101	80.8	81.6	73.1	61.7	87.7	103.8	167		-0.420603	-0.271815	-0.452163	-0.516592	-0.537661	-0.643733	-0.378706	-0.310986	-0.0385343		-0.184469	0.138785
10052	GI_6382059-A	ABL2	"Homo sapiens v-abl Abelson murine leukemia viral oncogene homolog 2 (arg, Abelson-related gene) (ABL2), transcript variant a, mRNA."	GI_6382059-A	GI_6382059	NM_005158.2	ABL2	CAGTGATGTGGTGCAGAGGTAGCCACTGTTAGCCTGGTGGGAAAATGCAC	Homo sapiens v-abl Abelson murine leukemia viral oncogene homolog 2 (arg, Abelson-related gene) (ABL2), transcript variant a, mRNA.	1	68.4	67.6	54.2	51.2	38.8	46.7	36	42.6	48.3		-0.674668	-0.695079	-0.879753	-0.981599	-1.21186	-0.938743	-1.31895	-1.26217	-1.3533		-0.294235	-0.561642
2264	GI_21284382-I	ABLIM1	"Homo sapiens actin binding LIM protein 1 (ABLIM1), transcript variant ABLIM-l, mRNA."	GI_21284382-I	GI_21284382	NM_002313.4	ABLIM1	TGGCCCACCCTCAGGACCCTCACCACCCATCAGAGAAGCCTGTCATTCAC	Homo sapiens actin binding LIM protein 1 (ABLIM1), transcript variant ABLIM-l, mRNA.	1	49.8	50.9	50.1	57.1	49.5	51.8	47.7	62.6	77.3		-1.01476	-0.994195	-0.963986	-0.872788	-0.952625	-0.828969	-1.02179	-0.851082	-0.854908		0.106187	0.0817216
2265	GI_21284386-A	ABLIM1	"Homo sapiens actin binding LIM protein 1 (ABLIM1), transcript variant ABLIM-s, mRNA."	GI_21284386-A	GI_21284386	NM_006720.2	ABLIM1	AAAAGCTGTGTCGTGTTCCCTGTGAAACTGAGCAGGTGTGTGTTGGCGCG	Homo sapiens actin binding LIM protein 1 (ABLIM1), transcript variant ABLIM-s, mRNA.	1	58.9	66	65.4	205.7	174.9	158.8	140	130	194.6		-0.834912	-0.720329	-0.678601	0.405848	0.390909	0.357528	0.115197	-0.0706086	0.123567		1.12938	0.800666
10439	GI_7662329-S	ABLIM3	"Homo sapiens actin binding LIM protein family, member 3 (ABLIM3), mRNA."	GI_7662329-S	GI_7662329	NM_014945.1	ABLIM3	GGGAAGTCTGCTGTGTTCTCATGTAGGATGTCAGCCCTCCCTGCAACTTC	Homo sapiens actin binding LIM protein family, member 3 (ABLIM3), mRNA.	1	67.3	63.8	67	35.9	36.1	34.2	152.6	156.4	227.1		-0.692042	-0.756068	-0.652718	-1.33578	-1.28864	-1.26868	0.206199	0.126849	0.287249		-0.597422	0.907041
7278	GI_38679953-A	ABR	"Homo sapiens active BCR-related gene (ABR), transcript variant 2, mRNA."	GI_38679953-A	GI_38679953	NM_001092.3	ABR	AAACGCCAGGTCTGCCTGTTCTTGCTGGGCAATGGCTGATGGCTGCCAGT	Homo sapiens active BCR-related gene (ABR), transcript variant 2, mRNA.	1	206.8	226.3	185.6	143.7	127.5	108.2	202.5	231	248.2		0.51097	0.57863	0.438381	0.047991	0.0544532	-0.0488222	0.504957	0.543376	0.381407		-0.491453	-0.032747
2787	GI_21956638-S	ABTB2	"Homo sapiens ankyrin repeat and BTB (POZ) domain containing 2 (ABTB2), mRNA."	GI_21956638-S	GI_21956638	NM_145804.1	ABTB2	ATTTATGGACCAGACACTGGGGCAGCATCAGGCACAGTCTGTCTGGGTGC	Homo sapiens ankyrin repeat and BTB (POZ) domain containing 2 (ABTB2), mRNA.	1	45.5	38.7	42	58.3	49.9	55.2	94.1	112.5	139.8		-1.11153	-1.28306	-1.15283	-0.852038	-0.944058	-0.761637	-0.304326	-0.225024	-0.226949		0.329899	0.930377
10074	GI_6598316-S	ACAA1	"Homo sapiens acetyl-Coenzyme A acyltransferase 1 (peroxisomal 3-oxoacyl-Coenzyme A thiolase) (ACAA1), nuclear gene encoding mitochondrial protein, mRNA."	GI_6598316-S	GI_6598316	NM_001607.2	ACAA1	AATGAGCTGAAGCGCCGTGGGAAGAGGGCATACGGAGTGGTGTCCATGTG	Homo sapiens acetyl-Coenzyme A acyltransferase 1 (peroxisomal 3-oxoacyl-Coenzyme A thiolase) (ACAA1), nuclear gene encoding mitochondrial protein, mRNA.	1	101.9	122.8	101.1	146.6	133.8	120.4	114.7	128.7	161.8		-0.247493	-0.0657909	-0.212148	0.0679246	0.105789	0.0643334	-0.0952828	-0.0813426	-0.0720591		0.254493	0.0922491
9774	GI_5174428-S	ACAA2	"Homo sapiens acetyl-Coenzyme A acyltransferase 2 (mitochondrial 3-oxoacyl-Coenzyme A thiolase) (ACAA2), nuclear gene encoding mitochondrial protein, mRNA."	GI_5174428-S	GI_5174428	NM_006111.1	ACAA2	GTAAAACAAGTGACCTTCAGAGCAGCTGCCACAACTGGCCATGCCCTGCC	Homo sapiens acetyl-Coenzyme A acyltransferase 2 (mitochondrial 3-oxoacyl-Coenzyme A thiolase) (ACAA2), nuclear gene encoding mitochondrial protein, mRNA.	1	61.9	63	60.7	349.3	261.2	279.7	46.5	55.8	68.3		-0.781674	-0.76937	-0.758464	0.93413	0.817811	0.957073	-1.04869	-0.973895	-0.986096		1.67284	-0.233059
7279	GI_38679979-A	ACACA	"Homo sapiens acetyl-Coenzyme A carboxylase alpha (ACACA), transcript variant 6, mRNA."	GI_38679979-A	GI_38679979	NM_000664.3	ACACA	TCTGACATTCCCACAGCCCCTCAAACATGCAAGGCTACTAAGGCAGGAGG	Homo sapiens acetyl-Coenzyme A carboxylase alpha (ACACA), transcript variant 6, mRNA.	1	210.6	219.1	192.3	236.2	223.6	176.4	288.9	305.6	317.1		0.530483	0.544545	0.476357	0.543787	0.652373	0.468852	0.880189	0.842271	0.641043		0.037876	0.270706
10245	GI_7656848-S	ACAD8	"Homo sapiens acyl-Coenzyme A dehydrogenase family, member 8 (ACAD8), mRNA."	GI_7656848-S	GI_7656848	NM_014384.1	ACAD8	GAAGGGGAAATGGAGGAATGCCCTCCTGTCTGTGTCGTTCTCTGTGCCAC	Homo sapiens acyl-Coenzyme A dehydrogenase family, member 8 (ACAD8), mRNA.	1	71	69.7	71.3	90.8	80.4	66.9	88.4	91.7	134.8		-0.634688	-0.662829	-0.586107	-0.41001	-0.436345	-0.558034	-0.37031	-0.443359	-0.265548		0.159745	0.268135
5832	GI_34147673-S	ACAD9	"Homo sapiens acyl-Coenzyme A dehydrogenase family, member 9 (ACAD9), mRNA."	GI_34147673-S	GI_34147673	NM_014049.3	ACAD9	GGAGACACCATAGTGGAAACTGGGGCTTATGCTGCTGCCTCCAGGGTGTG	Homo sapiens acyl-Coenzyme A dehydrogenase family, member 9 (ACAD9), mRNA.	1	171	153	147.4	198.4	183.4	171.5	115.1	118.9	136.9		0.307264	0.166002	0.191608	0.369799	0.44142	0.439015	-0.0916067	-0.165931	-0.249165		0.19512	-0.390525
2304	GI_21327681-S	ACADM	"Homo sapiens acyl-Coenzyme A dehydrogenase, C-4 to C-12 straight chain (ACADM), nuclear gene encoding mitochondrial protein, mRNA."	GI_21327681-S	GI_21327681	NM_000016.2	ACADM	GACTGTTGGTCTCTAGGTAGCCTTTGGTCTATTGTACACAATCTCATTTC	Homo sapiens acyl-Coenzyme A dehydrogenase, C-4 to C-12 straight chain (ACADM), nuclear gene encoding mitochondrial protein, mRNA.	1	760.6	807.7	763.1	660.9	547	508.9	709.8	719.9	811.3		1.90662	1.91989	1.95236	1.57032	1.60458	1.591	1.82941	1.75739	1.63665		-0.337656	-0.185138
9308	GI_4557232-S	ACADS	"Homo sapiens acyl-Coenzyme A dehydrogenase, C-2 to C-3 short chain (ACADS), nuclear gene encoding mitochondrial protein, mRNA."	GI_4557232-S	GI_4557232	NM_000017.1	ACADS	ACAGGCCCTTGGTGGGGTCTGTCTTTTCCTTGAGGTCAGAGGTCAGGAGC	Homo sapiens acyl-Coenzyme A dehydrogenase, C-2 to C-3 short chain (ACADS), nuclear gene encoding mitochondrial protein, mRNA.	1	50.6	47.7	44.5	51.8	49.5	56.8	68	55.5	59.2		-0.997683	-1.06264	-1.09092	-0.969975	-0.952625	-0.731374	-0.647362	-0.979653	-1.13764		0.165757	0.128864
7143	GI_38373685-S	ACADSB	"Homo sapiens acyl-Coenzyme A dehydrogenase, short/branched chain (ACADSB), nuclear gene encoding mitochondrial protein, mRNA."	GI_38373685-S	GI_38373685	NM_001609.2	ACADSB	GGCTCTCCTCAGCTGTAACCAGCATGTCAAATGTGAAGATTATTGTGTGG	Homo sapiens acyl-Coenzyme A dehydrogenase, short/branched chain (ACADSB), nuclear gene encoding mitochondrial protein, mRNA.	1	40	37.3	36.2	71.9	52.2	56.9	46.1	54.9	63.1		-1.24959	-1.32191	-1.31197	-0.642851	-0.896095	-0.729511	-1.05781	-0.991262	-1.07002		0.538339	0.254792
9309	GI_4557234-S	ACADVL	"Homo sapiens acyl-Coenzyme A dehydrogenase, very long chain (ACADVL), nuclear gene encoding mitochondrial protein, mRNA."	GI_4557234-S	GI_4557234	NM_000018.1	ACADVL	TGGTTTGTCCCGAAGGGGCCTAGTGTTCCCAGCACTGTGCCTGCTCTCAA	Homo sapiens acyl-Coenzyme A dehydrogenase, very long chain (ACADVL), nuclear gene encoding mitochondrial protein, mRNA.	1	754.5	836.4	741.5	1693.6	1331.8	1212.5	1074.5	1234	1380.3		1.89799	1.95669	1.92161	2.50914	2.55172	2.51052	2.26725	2.33294	2.19986		0.598365	0.341252
2258	GI_21269871-A	ACAS2	"Homo sapiens acetyl-Coenzyme A synthetase 2 (ADP forming) (ACAS2), transcript variant 2, mRNA."	GI_21269871-A	GI_21269871	NM_139274.1	ACAS2	TGCCCCAGTCAGGCTCAAGCCCTGTGGTTGTAGGAATAAAGCCTGTGATC	Homo sapiens acetyl-Coenzyme A synthetase 2 (ADP forming) (ACAS2), transcript variant 2, mRNA.	1	116.2	125.7	105.6	186.8	166.5	149.1	242.8	252.7	305.7		-0.106764	-0.0411853	-0.165514	0.309692	0.33852	0.290773	0.696615	0.639269	0.60224		0.417483	0.750529
4189	GI_28416952-S	ACAS2L	"Homo sapiens acetyl-Coenzyme A synthetase 2 (AMP forming)-like (ACAS2L), nuclear gene encoding mitochondrial protein, mRNA."	GI_28416952-S	GI_28416952	NM_032501.2	ACAS2L	CTGGACATGGTCCCGGGCATCTGAATGATCTGTAGGGGAGGGAGTTCAAA	Homo sapiens acetyl-Coenzyme A synthetase 2 (AMP forming)-like (ACAS2L), nuclear gene encoding mitochondrial protein, mRNA.	1	37	43.6	43.2	81.9	83.3	79.4	35.2	49.9	46.6		-1.33314	-1.15739	-1.12267	-0.512931	-0.398629	-0.376605	-1.34268	-1.09325	-1.39127		0.77501	-0.0713366
4996	GI_31563501-S	ACAT1	"Homo sapiens acetyl-Coenzyme A acetyltransferase 1 (acetoacetyl Coenzyme A thiolase) (ACAT1), nuclear gene encoding mitochondrial protein, mRNA."	GI_31563501-S	GI_31563501	NM_000019.2	ACAT1	TGGGATGTCTGGAGCCAGGATTGTTGGTCATTTGACTCATGCCTTGAAGC	Homo sapiens acetyl-Coenzyme A acetyltransferase 1 (acetoacetyl Coenzyme A thiolase) (ACAT1), nuclear gene encoding mitochondrial protein, mRNA.	1	540.8	625.3	569.3	804.3	606.5	585.7	714.7	787.4	933.8		1.54113	1.65006	1.63861	1.76623	1.71448	1.73987	1.83668	1.85311	1.78569		0.130259	0.215221
9768	GI_5174388-S	ACAT2	"Homo sapiens acetyl-Coenzyme A acetyltransferase 2 (acetoacetyl Coenzyme A thiolase) (ACAT2), mRNA."	GI_5174388-S	GI_5174388	NM_005891.1	ACAT2	TAGCCTTGGGCCACCCTCTTGGAGCATCTGGCTGTCGAATTCTTGTGACC	Homo sapiens acetyl-Coenzyme A acetyltransferase 2 (acetoacetyl Coenzyme A thiolase) (ACAT2), mRNA.	1	145.5	136.4	138.2	175	166.3	130.1	126.8	131.1	168.4		0.134208	0.0449339	0.122593	0.244591	0.337241	0.146399	0.0106224	-0.0616096	-0.0296866		0.142165	-0.12747
10136	GI_6912517-S	ACATE2	"Homo sapiens likely ortholog of mouse acyl-Coenzyme A thioesterase 2, mitochondrial (ACATE2), mRNA."	GI_6912517-S	GI_6912517	NM_012332.1	ACATE2	CAGAAAAGCAGAAAGAGAGAGTGGCCGGATGGGGCTGAGGGGAGAAAGAA	Homo sapiens likely ortholog of mouse acyl-Coenzyme A thioesterase 2, mitochondrial (ACATE2), mRNA.	1	173.6	190.4	185.7	119.8	115.3	125.1	103.7	130.5	141.1		0.323435	0.396538	0.438958	-0.13349	-0.0526033	0.104892	-0.201744	-0.0665088	-0.217139		-0.413378	-0.548108
4312	GI_29550827-S	ACBD3	"Homo sapiens acyl-Coenzyme A binding domain containing 3 (ACBD3), mRNA."	GI_29550827-S	GI_29550827	NM_022735.3	ACBD3	CCCAGCTCATAGGTGTTCATACTGTTACATCCAGAACATTTGTCAGGCTC	Homo sapiens acyl-Coenzyme A binding domain containing 3 (ACBD3), mRNA.	1	338.6	371.3	344.6	353.6	289.3	235.1	416.7	543.5	768.5		1.03936	1.1006	1.10102	0.946337	0.926569	0.773095	1.26698	1.45718	1.57921		-0.198326	0.354132
458	GI_13376028-S	ACBD4	"Homo sapiens acyl-Coenzyme A binding domain containing 4 (ACBD4), mRNA."	GI_13376028-S	GI_13376028	NM_024722.1	ACBD4	GATCGGGTCTCAGCCCCTGCCTTCCCCAGTCTCTGGGTCACCCGAATTTT	Homo sapiens acyl-Coenzyme A binding domain containing 4 (ACBD4), mRNA.	1	47.5	48.4	61.7	49.9	53.7	42.3	54.5	59	88.2		-1.06543	-1.04729	-0.740966	-1.00726	-0.86594	-1.04355	-0.881057	-0.914339	-0.715105		-0.021021	0.114395
5683	GI_34147419-S	ACBD6	"Homo sapiens acyl-Coenzyme A binding domain containing 6 (ACBD6), mRNA."	GI_34147419-S	GI_34147419	NM_032360.2	ACBD6	GAGACCAGGATGGCTGCCTGCCAGAGGAGGTGACAGGCTGCAAAACAGTT	Homo sapiens acyl-Coenzyme A binding domain containing 6 (ACBD6), mRNA.	1	91.2	92.4	84.4	192.6	164	167.5	88.5	98.1	120.9		-0.366377	-0.365629	-0.405484	0.340198	0.322417	0.41402	-0.369117	-0.371306	-0.380886		0.738042	0.0053941
6143	GI_34452696-A	ACCN1	"Homo sapiens amiloride-sensitive cation channel 1, neuronal (degenerin) (ACCN1), transcript variant 2, mRNA."	GI_34452696-A	GI_34452696	NM_001094.4	ACCN1	GGTGCCCATGTCGTTCTTCTCTCCCTGTGACACAGCTTGTACAGTCTGAT	Homo sapiens amiloride-sensitive cation channel 1, neuronal (degenerin) (ACCN1), transcript variant 2, mRNA.	1	54.8	55.4	51.7	53.4	57.8	56.2	45.4	58.2	87.4		-0.912232	-0.904889	-0.930322	-0.939625	-0.787625	-0.742621	-1.07397	-0.92892	-0.724762		0.0925235	0.0065963
2659	GI_21536348-A	ACCN2	"Homo sapiens amiloride-sensitive cation channel 2, neuronal (ACCN2), transcript variant 2, mRNA."	GI_21536348-A	GI_21536348	NM_001095.2	ACCN2	CCTCCCCAGAGGGAAGCAGGAATGAGGCCAAAAAGTGTGCATTGGATAGG	Homo sapiens amiloride-sensitive cation channel 2, neuronal (ACCN2), transcript variant 2, mRNA.	1	67.5	66	60	117.7	111.2	106.2	130.2	144.1	196.6		-0.688862	-0.720329	-0.770885	-0.151134	-0.0911422	-0.0685827	0.0385643	0.0393683	0.134403		0.623073	0.797471
10657	GI_7710156-A	ACHE	"Homo sapiens acetylcholinesterase (YT blood group) (ACHE), transcript variant E4-E6, mRNA."	GI_7710156-A	GI_7710156	NM_000665.2	ACHE	CTGAGCTCCTCCCCGCGTGCCTTCGCCCTCTGGCTGCAAATAAACTGTTA	Homo sapiens acetylcholinesterase (YT blood group) (ACHE), transcript variant E4-E6, mRNA.	1	65	62.7	59.2	58.5	56.1	61.5	55.4	68.6	82.9		-0.729306	-0.774401	-0.785259	-0.848621	-0.819401	-0.647172	-0.863761	-0.75333	-0.780783		-0.00874243	-0.0363026
10422	GI_7662237-S	ACINUS	"Homo sapiens apoptotic chromatin condensation inducer in the nucleus (ACINUS), mRNA."	GI_7662237-S	GI_7662237	NM_014977.1	ACINUS	GCCAGGTGCCCCAGTCCTCTGATTTTTCCTCCATCCTGCTTACCACCTCC	Homo sapiens apoptotic chromatin condensation inducer in the nucleus (ACINUS), mRNA.	1	117.4	128.1	127.2	143.6	127.9	123	133.9	133	212.9		-0.0957542	-0.0212476	0.0337751	0.0472965	0.0577873	0.0869615	0.0681544	-0.0462422	0.218819		0.0917573	0.107986
10692	GI_8922074-S	ACK1	"Homo sapiens activated Cdc42-associated kinase 1 (ACK1), mRNA."	GI_8922074-S	GI_8922074	NM_005781.2	ACK1	GGACATCAGTGCTTCCTCTTCCACCCAATTCCCCCACGCGGTTCCATGTT	Homo sapiens activated Cdc42-associated kinase 1 (ACK1), mRNA.	1	86.1	96.2	86.7	90.3	79.4	67.9	153.6	177.5	202.1		-0.428045	-0.323144	-0.376692	-0.415519	-0.449667	-0.542319	0.213097	0.26201	0.163645		-0.0932084	0.588878
7212	GI_38569420-S	ACLY	"Homo sapiens ATP citrate lyase (ACLY), transcript variant 1, mRNA."	GI_38569420-S	GI_38569420	NM_001096.2	ACLY	GGGCTTGTTTGGTATCCCACTGAAATGTTCTGTGTTGCAGACCAGAGTCT	Homo sapiens ATP citrate lyase (ACLY), transcript variant 1, mRNA.	1	660.1	655.6	617.3	582	504.9	407.1	472.1	538.9	746.7		1.75476	1.69994	1.7253	1.44348	1.51933	1.35461	1.39879	1.44811	1.54872		-0.287524	-0.261461
10988	GI_9910179-S	ACN9	"Homo sapiens ACN9 homolog (S. cerevisiae) (ACN9), mRNA."	GI_9910179-S	GI_9910179	NM_020186.1	ACN9	GGACAGTTGCAGGAGCTGATGCAAGAAGCCACAAAACCCAATAGGCAATT	Homo sapiens ACN9 homolog (S. cerevisiae) (ACN9), mRNA.	1	101.5	117.7	108.7	175.6	140.6	165.2	157.7	162.7	153.1		-0.251708	-0.110507	-0.13453	0.248006	0.158555	0.399376	0.240914	0.169026	-0.130635		0.434227	0.258683
10688	GI_8659554-S	ACO1	"Homo sapiens aconitase 1, soluble (ACO1), mRNA."	GI_8659554-S	GI_8659554	NM_002197.1	ACO1	CCTTTTCCTTCAGAGTGAATCATCCAGACTCCTCATGGATAGGTCGGGTG	Homo sapiens aconitase 1, soluble (ACO1), mRNA.	1	347.7	359.2	303.3	423.6	321.8	309.8	269.3	326.3	427.9		1.06778	1.06568	0.96431	1.12654	1.03989	1.06533	0.806001	0.912269	0.958639		0.0446637	-0.140286
8691	GI_4501866-S	ACO2	"Homo sapiens aconitase 2, mitochondrial (ACO2), nuclear gene encoding mitochondrial protein, mRNA."	GI_4501866-S	GI_4501866	NM_001098.1	ACO2	TCCCCGCCGCGCTGGCGTCAAGTTCAGCTCCACGTGTGCCATCAGTGGAT	Homo sapiens aconitase 2, mitochondrial (ACO2), nuclear gene encoding mitochondrial protein, mRNA.	1	135.4	137.9	132.3	158.4	139	133.6	180.6	206.5	259.8		0.0571112	0.0564634	0.0758721	0.14516	0.146372	0.174516	0.384094	0.423633	0.429816		0.0922005	0.349366
6041	GI_34304339-A	ACOX1	"Homo sapiens acyl-Coenzyme A oxidase 1, palmitoyl (ACOX1), transcript variant 2, mRNA."	GI_34304339-A	GI_34304339	NM_007292.3	ACOX1	GCTAGCATTTTTCCAACGAGGGAACTTATTCCGCACGGGCCTACTGTAGG	Homo sapiens acyl-Coenzyme A oxidase 1, palmitoyl (ACOX1), transcript variant 2, mRNA.	1	78.7	76.2	81.4	112.9	93.3	77	115.7	135	180.2		-0.524349	-0.568838	-0.44424	-0.192674	-0.277956	-0.409113	-0.0861163	-0.0303013	0.0420895		0.219228	0.4877
8692	GI_4501868-S	ACOX2	"Homo sapiens acyl-Coenzyme A oxidase 2, branched chain (ACOX2), mRNA."	GI_4501868-S	GI_4501868	NM_003500.1	ACOX2	CGCCTGTTCCAGTGGGCTCAGAAGTCACCAACCAATACTCAGGAGAACCC	Homo sapiens acyl-Coenzyme A oxidase 2, branched chain (ACOX2), mRNA.	1	53.6	51	53.6	45.5	37.9	42.9	331.8	335	301.4		-0.935959	-0.992126	-0.891673	-1.09935	-1.23684	-1.02863	1.02639	0.940372	0.587226		-0.18169	1.79125
8693	GI_4501870-S	ACOX3	"Homo sapiens acyl-Coenzyme A oxidase 3, pristanoyl (ACOX3), mRNA."	GI_4501870-S	GI_4501870	NM_003501.1	ACOX3	GGAGCGGGCATCCTGGTGGCCAGAGTTTTCTGTGAACAAACCTGTCATAG	Homo sapiens acyl-Coenzyme A oxidase 3, pristanoyl (ACOX3), mRNA.	1	60.1	64.4	51.9	64.5	55.3	47.6	72.1	66	80.7		-0.813299	-0.7462	-0.926187	-0.75121	-0.834689	-0.918526	-0.585538	-0.794596	-0.809289		-0.0062463	0.0987545
4469	GI_30089990-I	ACP1	"Homo sapiens acid phosphatase 1, soluble (ACP1), transcript variant 3, mRNA."	GI_30089990-I	GI_30089990	NM_004300.2	ACP1	TACCGAGGGCAGAGCTGCATGAAGAGGCACGGCATTCCCATGAGCCACGT	Homo sapiens acid phosphatase 1, soluble (ACP1), transcript variant 3, mRNA.	1	288.6	280.3	278.8	691.6	503.7	495.4	613.7	649.2	775.5		0.868136	0.804222	0.874114	1.61562	1.5168	1.56252	1.67579	1.64698	1.58882		0.716156	0.788375
4471	GI_30090001-A	ACP1	"Homo sapiens acid phosphatase 1, soluble (ACP1), transcript variant 2, mRNA."	GI_30090001-A	GI_30090001	NM_007099.2	ACP1	GAGGAGGTCAGCCCATTGGCTCCCATCTGAACCACTTTGCCTCTGAAACT	Homo sapiens acid phosphatase 1, soluble (ACP1), transcript variant 2, mRNA.	1	392.7	392.4	400.6	775.8	541.9	533.9	657	695.2	862.5		1.1982	1.15887	1.26227	1.73024	1.59461	1.64179	1.74778	1.7201	1.70151		0.449099	0.516684
9303	GI_4557009-S	ACP2	"Homo sapiens acid phosphatase 2, lysosomal (ACP2), mRNA."	GI_4557009-S	GI_4557009	NM_001610.1	ACP2	GAGGGAGTGGGGAGTGGTGGGAAGGGAGTTGCTTGTCACACGAATCAGGA	Homo sapiens acid phosphatase 2, lysosomal (ACP2), mRNA.	1	61.9	64.6	54.5	84.2	79.1	69.8	66.2	65.7	70.5		-0.781674	-0.742931	-0.873842	-0.485299	-0.453697	-0.513089	-0.675691	-0.799461	-0.952497		0.315454	-0.00973397
8301	GI_42544234-S	ACP33	"Homo sapiens acid cluster protein 33 (ACP33), mRNA."	GI_42544234-S	GI_42544234	NM_016630.3	ACP33	GTGCCATGGCCACTACCCCACTGTTTGCTCTCCTGCAAATCAACTGCTTT	Homo sapiens acid cluster protein 33 (ACP33), mRNA.	1	803.4	794.2	733.3	1090.9	870.6	820.1	1006.1	1144.4	1289		1.96529	1.90212	1.9097	2.07031	2.09924	2.09639	2.19779	2.25244	2.12733		0.162945	0.266818
2337	GI_21359910-S	ACP6	"Homo sapiens lysophosphatidic acid phosphatase (ACP6), mRNA."	GI_21359910-S	GI_21359910	NM_016361.2	ACP6	TGCCGAGAGGTTGCCCTGATGGGCTCTGCCCGCTGGACATGTTCTTGAAT	Homo sapiens lysophosphatidic acid phosphatase (ACP6), mRNA.	1	76.9	75.4	67.4	85.5	77.4	78.5	166.8	196.2	198.9		-0.549144	-0.579964	-0.646344	-0.470014	-0.476822	-0.388679	0.300155	0.368987	0.14673		0.146646	0.863775
8822	GI_4503650-S	ACSL1	"Homo sapiens acyl-CoA synthetase long-chain family member 1 (ACSL1), mRNA."	GI_4503650-S	GI_4503650	NM_001995.1	ACSL1	CTTTCATGGCAGATGCTCTTGGACTCGGTTCTCCAGGCCTGATTCCCCGA	Homo sapiens acyl-CoA synthetase long-chain family member 1 (ACSL1), mRNA.	1	44.8	43.4	46.7	151.8	124	103.4	91.5	110.9	150.2		-1.12815	-1.16223	-1.03924	0.1027	0.0248258	-0.0968818	-0.333914	-0.240322	-0.150902		1.12009	0.868162
8615	GI_42794751-S	ACSL3	"Homo sapiens acyl-CoA synthetase long-chain family member 3 (ACSL3), transcript variant 1, mRNA."	GI_42794751-S	GI_42794751	NM_004457.3	ACSL3	GTGCACCAATTAAGATGTGCTCAAATCAGGACTTAAATCATAGGCACCAC	Homo sapiens acyl-CoA synthetase long-chain family member 3 (ACSL3), transcript variant 1, mRNA.	1	57.9	67.9	58.9	43.2	42.9	42.8	41.9	46.9	52.7		-0.853263	-0.690411	-0.7907	-1.1511	-1.10494	-1.03111	-1.15869	-1.15947	-1.2609		-0.317593	-0.414895
9499	GI_4758331-A	ACSL4	"Homo sapiens acyl-CoA synthetase long-chain family member 4 (ACSL4), transcript variant 1, mRNA."	GI_4758331-A	GI_4758331	NM_004458.1	ACSL4	GCACCCCCAATCTGCCCCCAACTCCCAAAAGCTAGAACACTGCCAACTGA	Homo sapiens acyl-CoA synthetase long-chain family member 4 (ACSL4), transcript variant 1, mRNA.	1	100.1	108.6	107.8	93.3	82.4	65.8	67.3	81.8	116.4		-0.266592	-0.195334	-0.143434	-0.382913	-0.410192	-0.575593	-0.658288	-0.565375	-0.421086		-0.254446	-0.346463
8616	GI_42794755-S	ACSL5	"Homo sapiens acyl-CoA synthetase long-chain family member 5 (ACSL5), transcript variant 1, mRNA."	GI_42794755-S	GI_42794755	NM_016234.3	ACSL5	CCAACTGATCTCCCCCACCCTTGGATTAGAGTTCCTGCTCTACCTTACCC	Homo sapiens acyl-CoA synthetase long-chain family member 5 (ACSL5), transcript variant 1, mRNA.	1	59.8	55.3	57.5	163	125.6	129.5	56.5	64	77.7		-0.818661	-0.906794	-0.81646	0.173721	0.0384721	0.141503	-0.843	-0.82746	-0.849438		0.965204	0.007339
8694	GI_4501882-S	ACTA2	"Homo sapiens actin, alpha 2, smooth muscle, aorta (ACTA2), mRNA."	GI_4501882-S	GI_4501882	NM_001613.1	ACTA2	CTTTCCTGCTCCTCTCTGTCTCTAGCACACAACTGTGAATGTCCTGTGGA	Homo sapiens actin, alpha 2, smooth muscle, aorta (ACTA2), mRNA.	1	94.3	89.8	86	149.8	138.3	115.3	63.7	85.1	112.4		-0.330556	-0.395718	-0.385373	0.0894677	0.140999	0.018492	-0.716341	-0.523135	-0.458146		0.453535	-0.195325
9698	GI_5016088-S	ACTB	"Homo sapiens actin, beta (ACTB), mRNA."	GI_5016088-S	GI_5016088	NM_001101.2	ACTB	GTGGGTGGAGGCAGCCAGGGCTTACCTGTACACTGACTTGAGACCAGTTG	Homo sapiens actin, beta (ACTB), mRNA.	1	8870.5	8552.6	8246.6	6396	5693.3	5386.4	7794.3	7976	11478		4.53897	4.40752	4.50118	3.83487	4.09804	4.08989	4.35971	4.32605	4.44468		-0.474956	-0.105744
123	GI_11038618-S	ACTG1	"Homo sapiens actin, gamma 1 (ACTG1), mRNA."	GI_11038618-S	GI_11038618	NM_001614.2	ACTG1	TGAGAATAGAAATTTGCCCCTGGCAAATGCACACACCTCATGCTAGCCTC	Homo sapiens actin, gamma 1 (ACTG1), mRNA.	1	2546.3	2331.6	2248.8	1400.7	1177.1	1002.9	3622.8	3973.9	4847.1		3.20147	3.03743	3.1097	2.3197	2.42029	2.30951	3.55068	3.58198	3.53107		-0.766367	0.438371
2660	GI_21536352-S	ACTL6	"Homo sapiens actin-like 6 (ACTL6), mRNA."	GI_21536352-S	GI_21536352	NM_016188.3	ACTL6	ATGGCACTCCTCCCCACACACCTGCTCCCAAGCTCAGATGGAAGTCCCTT	Homo sapiens actin-like 6 (ACTL6), mRNA.	1	120.9	123.7	150.8	145.9	142.1	151.1	110.6	105	153.3		-0.0642728	-0.058093	0.216029	0.0631494	0.16985	0.304886	-0.13372	-0.298709	-0.129251		0.148074	-0.218448
253	GI_12025669-S	ACTN1	"Homo sapiens actinin, alpha 1 (ACTN1), mRNA."	GI_12025669-S	GI_12025669	NM_001102.2	ACTN1	GGCCCACGTGGCATCGATCCTCCCTGCCCGCGAAGTGACAGTTTACAAAA	Homo sapiens actinin, alpha 1 (ACTN1), mRNA.	1	1847.4	1628.8	1523.2	335.5	301.9	311.9	376.2	473	601.3		2.85762	2.65929	2.69251	0.893914	0.971947	1.07248	1.15901	1.3088	1.31919		-1.75703	-1.47414
6144	GI_34452697-S	ACTN4	"Homo sapiens actinin, alpha 4 (ACTN4), mRNA."	GI_34452697-S	GI_34452697	NM_004924.3	ACTN4	GCCGTCTCTCCTGCTCTCATAATGAAGACATAGCCGATTCTCTGCCCGGG	Homo sapiens actinin, alpha 4 (ACTN4), mRNA.	1	667.1	651.3	514.4	517	432	469.2	545.9	562.1	828.4		1.76606	1.69301	1.53002	1.32533	1.35335	1.50497	1.55217	1.49312	1.65876		-0.268476	-0.0950129
10893	GI_8923711-S	ACTR10	"Homo sapiens actin-related protein 10 homolog (S. cerevisiae) (ACTR10), mRNA."	GI_8923711-S	GI_8923711	NM_018477.1	ACTR10	CCACCTGCAAAAGCTAATTGTGTGGCCTGGTTGGGAGGGGCTATTTTTGG	Homo sapiens actin-related protein 10 homolog (S. cerevisiae) (ACTR10), mRNA.	1	543.5	597.2	551.4	326.3	245.1	221.9	264	287.7	313.4		1.54647	1.60159	1.6044	0.866174	0.750094	0.711894	0.785012	0.777807	0.628604		-0.8081	-0.85368
416	GI_13325058-S	ACTR1A	"Homo sapiens ARP1 actin-related protein 1 homolog A, centractin alpha (yeast) (ACTR1A), mRNA."	GI_13325058-S	GI_13325058	NM_005736.2	ACTR1A	GCAGTGCGCTTAACCAACTCACCTCCCTTCTCTTAGCCCAAGCCTGTCCC	Homo sapiens ARP1 actin-related protein 1 homolog A, centractin alpha (yeast) (ACTR1A), mRNA.	1	475.9	473.1	444.6	318.2	268.8	250.2	139.8	162.2	203.4		1.40413	1.35602	1.37386	0.841096	0.848339	0.839025	0.113688	0.165739	0.17044		-0.535187	-1.22805
418	GI_13325060-S	ACTR1B	"Homo sapiens ARP1 actin-related protein 1 homolog B, centractin beta (yeast) (ACTR1B), mRNA."	GI_13325060-S	GI_13325060	NM_005735.2	ACTR1B	CCTTTTCAGAGCACTTCATCCACTTGCTCCTCCCTCTACCCTCGGCACCC	Homo sapiens ARP1 actin-related protein 1 homolog B, centractin beta (yeast) (ACTR1B), mRNA.	1	173.2	187.4	167.7	133.8	107	116.8	122.4	123	178		0.320963	0.379796	0.329778	-0.0232247	-0.132123	0.0321819	-0.0266713	-0.129723	0.0290709		-0.384568	-0.385953
9701	GI_5031570-S	ACTR2	"Homo sapiens ARP2 actin-related protein 2 homolog (yeast) (ACTR2), mRNA."	GI_5031570-S	GI_5031570	NM_005722.1	ACTR2	GATTTGGCAGGTTTTCTTCTACTTGTGCTCTGCCTGGAGCTGTTTCCATA	Homo sapiens ARP2 actin-related protein 2 homolog (yeast) (ACTR2), mRNA.	1	236.3	233.7	234.2	263.3	239.6	157.8	316.1	353.1	573.6		0.653873	0.61255	0.687443	0.65215	0.725937	0.350838	0.975204	0.996572	1.26921		-0.0749805	0.42904
6145	GI_34452698-S	ACTR3	"Homo sapiens ARP3 actin-related protein 3 homolog (yeast) (ACTR3), mRNA."	GI_34452698-S	GI_34452698	NM_005721.3	ACTR3	GGGATTCCAGTTATTATGGAGTGCTTCCATCCCTCTCCACCCCTTCCCCC	Homo sapiens ARP3 actin-related protein 3 homolog (yeast) (ACTR3), mRNA.	1	494.4	509.4	516.5	391.3	323.1	301.7	366.2	416.8	585		1.445	1.43396	1.53438	1.04741	1.04418	1.03727	1.13056	1.17371	1.29007		-0.428162	-0.273003
4770	GI_31541858-S	ACTR6	"Homo sapiens actin-related protein 6 (ACTR6), mRNA."	GI_31541858-S	GI_31541858	NM_022496.2	ACTR6	CGGCTTCACTGGACAGTTTTCCTTAGAAGGTAGTTTTGTGTGACTGTGAC	Homo sapiens actin-related protein 6 (ACTR6), mRNA.	1	267.8	291.5	310.3	427.7	308.8	297.4	400.6	458.4	524.8		0.787976	0.845524	0.988744	1.13615	0.996	1.02206	1.22537	1.27531	1.17498		0.177323	0.351139
1701	GI_19923075-S	ACTRT1	"Homo sapiens actin-related protein T1 (ACTRT1), mRNA."	GI_19923075-S	GI_19923075	NM_138289.1	ACTRT1	CTTTATGCAGACATTGTACTCTCCGGGGGCACCACTCTCCTCCCTGGGCT	Homo sapiens actin-related protein T1 (ACTRT1), mRNA.	1	58.9	63.7	57.4	55.7	57.1	51.4	49.3	71.2	90.6		-0.834912	-0.757721	-0.818324	-0.897554	-0.800595	-0.837179	-0.986947	-0.713599	-0.686652		-0.0414567	0.00791977
59	GI_10862690-S	ACVR1	"Homo sapiens activin A receptor, type I (ACVR1), mRNA."	GI_10862690-S	GI_10862690	NM_001105.2	ACVR1	TTCAGTTCATATGCAGAACGTATTTAGCCATTACCCACGTGACACCACCG	Homo sapiens activin A receptor, type I (ACVR1), mRNA.	1	174.4	179.2	172.3	142.7	119	118.2	288.1	349.9	369.3		0.328362	0.332629	0.358755	0.041024	-0.018983	0.0448015	0.877261	0.986849	0.80255		-0.317635	0.548971
5504	GI_33598913-I	ACVR1B	"Homo sapiens activin A receptor, type IB (ACVR1B), transcript variant 1, mRNA."	GI_33598913-I	GI_33598913	NM_004302.3	ACVR1B	GAAGCCGTGTTTTTGGCCCCCCGAGGCTAACCCTGATCCATAGTGCTACC	Homo sapiens activin A receptor, type IB (ACVR1B), transcript variant 1, mRNA.	1	82.6	85.7	73.3	66.9	62.6	59.2	79	85.7	109.8		-0.472518	-0.444981	-0.556482	-0.714761	-0.702711	-0.687542	-0.489028	-0.515632	-0.482949		-0.210344	-0.00454253
60	GI_10862696-S	ACVR2	"Homo sapiens activin A receptor, type II (ACVR2), mRNA."	GI_10862696-S	GI_10862696	NM_001616.2	ACVR2	CTGGGAGACTTACTGCATTGCCGACAGCACAGATGTGAAGGACATGAGAC	Homo sapiens activin A receptor, type II (ACVR2), mRNA.	1	67.8	62.9	60.3	61.3	60.8	55.1	66.5	70.6	86.9		-0.68411	-0.771044	-0.765544	-0.801977	-0.733765	-0.763557	-0.670916	-0.722638	-0.730842		-0.0262004	0.0321009
61	GI_10862697-S	ACVR2B	"Homo sapiens activin A receptor, type IIB (ACVR2B), mRNA."	GI_10862697-S	GI_10862697	NM_001106.2	ACVR2B	CCTCTGTCACCAATGTGGACCTGCCCCCTAAAGAGTCAAGCATCTAAGCC	Homo sapiens activin A receptor, type IIB (ACVR2B), mRNA.	1	69.1	72.2	60.5	43.9	47.1	47.5	55.8	53.7	66.1		-0.663757	-0.62568	-0.761998	-1.13507	-1.00553	-0.920754	-0.856164	-1.01487	-1.0208		-0.336637	-0.28013
8695	GI_4501900-S	ACY1	"Homo sapiens aminoacylase 1 (ACY1), mRNA."	GI_4501900-S	GI_4501900	NM_000666.1	ACY1	GGCAGCTTTTAGCCGGGTCTGCAAGGATATGAACCTCACTCTGGAGCCTG	Homo sapiens aminoacylase 1 (ACY1), mRNA.	1	95.5	96.9	88.1	110.2	95.8	101.2	169.5	156.8	196.5		-0.317005	-0.315501	-0.359538	-0.216823	-0.24981	-0.11966	0.317112	0.129577	0.133864		0.135251	0.524199
6714	GI_37551403-S	ACY1L2	"Homo sapiens aminoacylase 1-like 2 (ACY1L2), mRNA."	GI_37551403-S	GI_37551403	XM_072402.5	ACY1L2	CTGCTGGGTCACAGGAAGCTCAGTTCTACACTCTGCGGACGGCCAAAGCT	Homo sapiens aminoacylase 1-like 2 (ACY1L2), mRNA.	1	95.6	109.7	96.8	79.8	74.4	74.5	82.7	95.6	134.7		-0.315884	-0.18471	-0.258691	-0.538846	-0.518899	-0.444071	-0.440694	-0.398876	-0.266334		-0.24751	-0.11554
1419	GI_18087824-S	ACY-3	"Homo sapiens aspartoacylase-3 (ACY-3), mRNA."	GI_18087824-S	GI_18087824	NM_080658.1	ACY-3	CTGAGCACAGAGGTCCCTTCTGCCACCTACCATGCACCATGTTCCTTGCC	Homo sapiens aspartoacylase-3 (ACY-3), mRNA.	1	42.5	47.3	40.4	56.8	56.7	62.3	44.5	51.9	62.9		-1.18463	-1.07152	-1.19443	-0.878043	-0.808077	-0.633484	-1.09512	-1.05128	-1.07339		0.37699	0.076931
10317	GI_7661527-S	AD-003	"Homo sapiens AD-003 protein (AD-003), mRNA."	GI_7661527-S	GI_7661527	NM_014064.1	AD-003	GACATCAACAGCTCCCGGAAGTTTCTGCAGAGGTTTTTGAGGGAAGGCCC	Homo sapiens AD-003 protein (AD-003), mRNA.	1	176.3	186.9	173.9	182.5	157.6	151	165.6	171.2	239.3		0.339974	0.376979	0.368654	0.286458	0.280047	0.304184	0.292531	0.223414	0.342706		-0.0716394	-0.075652
10905	GI_8923854-A	AD-017	"Homo sapiens glycosyltransferase AD-017 (AD-017), transcript variant 2, mRNA."	GI_8923854-A	GI_8923854	NM_018446.1	AD-017	TGCGTGGGAAGTAACAGTTGCTAGGCTTCAATGCCTATCGGTAGCAAGCC	Homo sapiens glycosyltransferase AD-017 (AD-017), transcript variant 2, mRNA.	1	259.6	312	298.4	175	154.6	135.1	233	243.7	294.7		0.75465	0.917169	0.946869	0.244591	0.25959	0.186341	0.653109	0.600537	0.563401		-0.642722	-0.267213
10906	GI_8923854-I	AD-017	"Homo sapiens glycosyltransferase AD-017 (AD-017), transcript variant 2, mRNA."	GI_8923854-I	GI_8923854	NM_018446.1	AD-017	TGCGTGGGAAGTAACAGTTGCTAGGCTTCAATGCCTATCGGTAGCAAGCC	Homo sapiens glycosyltransferase AD-017 (AD-017), transcript variant 2, mRNA.	1	80.1	76.2	75.5	58.8	51.8	45.6	61	75.7	95.2		-0.505453	-0.568838	-0.524815	-0.843518	-0.904282	-0.963989	-0.762077	-0.648146	-0.634164		-0.370895	-0.148427
1783	GI_19923555-S	AD-020	"Homo sapiens protein x 013 (AD-020), mRNA."	GI_19923555-S	GI_19923555	NM_020141.2	AD-020	ACTGGCATCACCATAAACCCTGTAGGCCAGGGTGGAATGAAGTCAGCTCC	Homo sapiens protein x 013 (AD-020), mRNA.	1	191.4	226.7	218.6	135.3	128.7	127.8	149.8	177.7	195.9		0.42804	0.580492	0.613627	-0.0121022	0.0644243	0.127507	0.186643	0.263213	0.130623		-0.480776	-0.347226
3314	GI_23510351-S	AD023	"Homo sapiens AD023 protein (AD023), mRNA."	GI_23510351-S	GI_23510351	NM_020679.2	AD023	CACTGGTGGGATATTTTGGGATGTCAAGGGGTGGAGGCAGAGCACAAGTC	Homo sapiens AD023 protein (AD023), mRNA.	1	182	182.1	160.4	286.6	233.5	231.1	254.2	286.5	296.3		0.374073	0.349552	0.282118	0.736746	0.698487	0.75492	0.745067	0.773343	0.56914		0.394803	0.360602
3316	GI_23510354-S	AD031	"Homo sapiens AD031 protein (AD031), mRNA."	GI_23510354-S	GI_23510354	NM_032021.2	AD031	CCCGTGTACCCTCAACTGCCTCCTTTTTGCAGAGAACGATCCCCACAGGA	Homo sapiens AD031 protein (AD031), mRNA.	1	61.2	60.4	59.9	66.4	52.1	53.5	54.6	61.3	73.3		-0.793862	-0.813798	-0.772671	-0.722245	-0.898136	-0.794768	-0.879121	-0.873495	-0.911219		-0.0116058	-0.0945015
1809	GI_19923728-S	AD158	"Homo sapiens hypothetical protein AD158 (AD158), mRNA."	GI_19923728-S	GI_19923728	NM_032270.2	AD158	AATCCTCCCTCCTGAACTGGGTGACTGTCGGGCTCTGAAGCGAGCTGGTT	Homo sapiens hypothetical protein AD158 (AD158), mRNA.	1	175.7	179.1	160.3	90.9	76.6	67.1	84.1	83.5	133		0.336321	0.332041	0.28145	-0.408912	-0.487881	-0.554872	-0.422967	-0.543407	-0.279795		-0.800492	-0.731994
4708	GI_31377626-S	AD24	"Homo sapiens AD24 protein (AD24), mRNA."	GI_31377626-S	GI_31377626	NM_022451.9	AD24	GCTCCAGGGTAGAAGAACCAGGCCCAAGACTTTACCATTCTGATCTAGAG	Homo sapiens AD24 protein (AD24), mRNA.	1	304.7	337.6	328.4	463.6	318.1	332.2	159.2	173.8	205		0.926311	1.0003	1.04945	1.21656	1.02758	1.13926	0.250911	0.239512	0.178745		0.135782	-0.768966
9310	GI_4557248-S	ADA	"Homo sapiens adenosine deaminase (ADA), mRNA."	GI_4557248-S	GI_4557248	NM_000022.1	ADA	TGCAGGGCAGAACCTCTGAAGACGCCACTCCTCCAAGCCTTCACCCTGTG	Homo sapiens adenosine deaminase (ADA), mRNA.	1	112.4	99.1	90.5	103.2	87	88.1	108.6	108.4	171.3		-0.142395	-0.291835	-0.330757	-0.282298	-0.35237	-0.266483	-0.152991	-0.264674	-0.0115911		-0.0453885	0.11191
9311	GI_4557250-S	ADAM10	"Homo sapiens a disintegrin and metalloproteinase domain 10 (ADAM10), mRNA."	GI_4557250-S	GI_4557250	NM_001110.1	ADAM10	AAGGCTAGGAGGCTCGACCACCTCAACATTGGAGACATCACTTGCCAATG	Homo sapiens a disintegrin and metalloproteinase domain 10 (ADAM10), mRNA.	1	72.7	78	76.1	80.9	72.3	54.2	72.9	83.5	102		-0.609332	-0.544225	-0.516338	-0.525188	-0.549374	-0.781	-0.573886	-0.543407	-0.561044		-0.0618888	-0.00281373
205	GI_11497001-S	ADAM15	"Homo sapiens a disintegrin and metalloproteinase domain 15 (metargidin) (ADAM15), mRNA."	GI_11497001-S	GI_11497001	NM_003815.2	ADAM15	ACAGTGTCCTCGCTCTACCTCTGACCTCTCCGGAGGTTCCGCTGCCTCCA	Homo sapiens a disintegrin and metalloproteinase domain 15 (metargidin) (ADAM15), mRNA.	1	164.9	157.2	138.7	211.2	173.7	161.4	331	345.9	537.2		0.268337	0.19455	0.126461	0.432174	0.383581	0.374729	1.02384	0.974569	1.19973		0.200379	0.869596
206	GI_11497005-A	ADAM17	"Homo sapiens a disintegrin and metalloproteinase domain 17 (tumor necrosis factor, alpha, converting enzyme) (ADAM17), transcript variant 2, mRNA."	GI_11497005-A	GI_11497005	NM_021832.1	ADAM17	CTGTAATCCCAGCACTTGGAGAGGCTGAGGTTGCGCCACTACACTCCAGC	Homo sapiens a disintegrin and metalloproteinase domain 17 (tumor necrosis factor, alpha, converting enzyme) (ADAM17), transcript variant 2, mRNA.	1	66	80	81.4	83.8	74	72	86.4	109.6	140		-0.712945	-0.517536	-0.44424	-0.49005	-0.524636	-0.480222	-0.394476	-0.252916	-0.225434		0.0599374	0.267299
1055	GI_15451843-I	ADAM19	"Homo sapiens a disintegrin and metalloproteinase domain 19 (meltrin beta) (ADAM19), transcript variant 2, mRNA."	GI_15451843-I	GI_15451843	NM_033274.1	ADAM19	TCCAAGCCCACATTTCCAAAGTCACCCCCAACGCGTCCTCTCACACCGTC	Homo sapiens a disintegrin and metalloproteinase domain 19 (meltrin beta) (ADAM19), transcript variant 2, mRNA.	1	127.2	113.6	108.3	44.7	43.9	47.8	539.7	563	802.4		-0.009837	-0.147883	-0.138478	-1.11705	-1.08042	-0.914085	1.5401	1.49483	1.62496		-0.93845	1.65203
8696	GI_4501912-S	ADAM23	"Homo sapiens a disintegrin and metalloproteinase domain 23 (ADAM23), mRNA."	GI_4501912-S	GI_4501912	NM_003812.1	ADAM23	CCTTTGGGTGGTAATGACTACGGAGCTAAAGTTGGGGTGACAAGGATGGG	Homo sapiens a disintegrin and metalloproteinase domain 23 (ADAM23), mRNA.	1	50.1	45.4	39.1	33.1	44	41.5	75.1	86.5	98		-1.00832	-1.11474	-1.22945	-1.41679	-1.07799	-1.06377	-0.542489	-0.505708	-0.603442		-0.0686812	0.566959
8697	GI_4501914-S	ADAM9	"Homo sapiens a disintegrin and metalloproteinase domain 9 (meltrin gamma) (ADAM9), mRNA."	GI_4501914-S	GI_4501914	NM_003816.1	ADAM9	AGCCAAGCAACCTCAGCAGTTCCCATCAAGGCCACCTCCACCACAACCGA	Homo sapiens a disintegrin and metalloproteinase domain 9 (meltrin gamma) (ADAM9), mRNA.	1	156.5	204.6	206.5	138.6	118.8	86	117.8	124.3	179.9		0.212309	0.472364	0.552649	0.0119393	-0.0207734	-0.292035	-0.0671217	-0.118495	0.0403236		-0.51273	-0.460871
133	GI_11038653-S	ADAMTS1	"Homo sapiens a disintegrin-like and metalloprotease (reprolysin type) with thrombospondin type 1 motif, 1 (ADAMTS1), mRNA."	GI_11038653-S	GI_11038653	NM_006988.2	ADAMTS1	TCACACAAGGAGGATGAAACGCCGGAACAAAAATGAGGTGTGTAGAACAG	Homo sapiens a disintegrin-like and metalloprotease (reprolysin type) with thrombospondin type 1 motif, 1 (ADAMTS1), mRNA.	1	56.1	57	62.4	34.6	38.7	30.9	28.7	39.9	43.1		-0.887107	-0.874875	-0.728885	-1.37257	-1.21461	-1.37615	-1.55826	-1.33211	-1.47402		-0.490823	-0.624506
2241	GI_21265036-S	ADAMTS3	"Homo sapiens a disintegrin-like and metalloprotease (reprolysin type) with thrombospondin type 1 motif, 3 (ADAMTS3), mRNA."	GI_21265036-S	GI_21265036	NM_014243.1	ADAMTS3	GTGCATACATCTCATCCACAGGGGAAGATAAAGATGGTCACACAAACAGT	Homo sapiens a disintegrin-like and metalloprotease (reprolysin type) with thrombospondin type 1 motif, 3 (ADAMTS3), mRNA.	1	50.7	50.2	55.2	28.9	36.5	33.9	60.6	81.3	71.5		-0.995567	-1.00879	-0.860175	-1.55217	-1.27691	-1.27801	-0.769024	-0.571923	-0.93757		-0.414184	0.195339
10473	GI_7669474-A	ADAR	"Homo sapiens adenosine deaminase, RNA-specific (ADAR), transcript variant ADAR-c, mRNA."	GI_7669474-A	GI_7669474	NM_015841.1	ADAR	GGTTGTGACTCCAAGAGCAGAGTGAGGAAGACCCCCAAGCATAGACTCGG	Homo sapiens adenosine deaminase, RNA-specific (ADAR), transcript variant ADAR-c, mRNA.	1	284	317.6	286.1	463.4	438.9	321.7	447.9	469.6	578.4		0.850917	0.935922	0.901792	1.21613	1.37022	1.10525	1.34322	1.3011	1.27804		0.334323	0.411243
10474	GI_7669478-A	ADARB1	"Homo sapiens adenosine deaminase, RNA-specific, B1 (RED1 homolog rat) (ADARB1), transcript variant DRADA2c, mRNA."	GI_7669478-A	GI_7669478	NM_015834.1	ADARB1	TGCACGGCAAGGTTCCCTCCCACTTACTACGCTCCAAGATTACCAAGCCC	Homo sapiens adenosine deaminase, RNA-specific, B1 (RED1 homolog rat) (ADARB1), transcript variant DRADA2c, mRNA.	1	58.4	50.7	53.6	46.3	51.8	49.7	50.5	47.2	66.6		-0.844048	-0.998345	-0.891673	-1.08196	-0.904282	-0.872801	-0.961552	-1.15266	-1.01281		-0.0416599	-0.130985
10230	GI_7382475-S	ADAT1	"Homo sapiens adenosine deaminase, tRNA-specific 1 (ADAT1), mRNA."	GI_7382475-S	GI_7382475	NM_012091.2	ADAT1	GGGACTGCCGGTGGCCATCTTTTCCTACTACCTAGAGAAAGCCAGCAAAG	Homo sapiens adenosine deaminase, tRNA-specific 1 (ADAT1), mRNA.	1	64.6	62.9	56.3	80.9	79.7	61.4	78.2	83.6	104.6		-0.735921	-0.771044	-0.839045	-0.525188	-0.445653	-0.648896	-0.499776	-0.542128	-0.534368		0.242091	0.256579
8148	GI_41393591-S	ADCK2	"Homo sapiens aarF domain containing kinase 2 (ADCK2), mRNA."	GI_41393591-S	GI_41393591	NM_052853.3	ADCK2	GTAACCCTCCAGTGGTGGAAGGCACACCATGGCTTCCTCTGCTTGGTTTG	Homo sapiens aarF domain containing kinase 2 (ADCK2), mRNA.	1	251.3	241.7	222.9	203.8	166.8	162.4	156.1	171	189.3		0.719827	0.648032	0.634487	0.39659	0.340436	0.381271	0.230145	0.222166	0.0943019		-0.294683	-0.485244
2522	GI_21361994-S	ADCK4	"Homo sapiens aarF domain containing kinase 4 (ADCK4), mRNA."	GI_21361994-S	GI_21361994	NM_024876.2	ADCK4	GGAACTCCCAACTTCGTGCCCTAGATCCTGCACCTCCCCACTCGAAAGTG	Homo sapiens aarF domain containing kinase 4 (ADCK4), mRNA.	1	55.8	60.8	50.3	67.7	62.2	59.9	56.9	56.6	82.2		-0.892853	-0.80684	-0.95972	-0.702901	-0.709534	-0.675091	-0.83555	-0.958692	-0.789771		0.190628	0.0251333
8149	GI_41393592-S	ADCK5	"Homo sapiens aarF domain containing kinase 5 (ADCK5), mRNA."	GI_41393592-S	GI_41393592	NM_174922.3	ADCK5	TCAAGTTTGAAGTGGCGCTCAGGCTGGAGACCTTGGCCATGCGGCTGACC	Homo sapiens aarF domain containing kinase 5 (ADCK5), mRNA.	1	68.3	54.9	55	39.7	46.4	46.7	54.5	67.3	81.2		-0.676236	-0.914446	-0.864062	-1.2354	-1.02146	-0.938743	-0.881057	-0.773763	-0.802743		-0.246953	-0.000939633
105	GI_10947058-S	ADCY3	"Homo sapiens adenylate cyclase 3 (ADCY3), mRNA."	GI_10947058-S	GI_10947058	NM_004036.2	ADCY3	CTTGCCTTTTGAGCTCTTGCTACAGTCGCCTTTGCTACTGCTTTAAGAGA	Homo sapiens adenylate cyclase 3 (ADCY3), mRNA.	1	218.4	200	186.3	320.8	248.3	263.1	259.3	301.1	319.2		0.569456	0.448393	0.442412	0.849215	0.7639	0.892272	0.766043	0.826427	0.648038		0.348375	0.260082
2166	GI_21071019-A	ADCY6	"Homo sapiens adenylate cyclase 6 (ADCY6), transcript variant 2, mRNA."	GI_21071019-A	GI_21071019	NM_020983.2	ADCY6	CCATGCCCTTCCCCTGGGCTACCATTGTCCCTTTCCTCACCCAGTTGGTA	Homo sapiens adenylate cyclase 6 (ADCY6), transcript variant 2, mRNA.	1	65.1	72.4	60.8	66.1	64.7	58.9	75.4	82.2	111.7		-0.727659	-0.622764	-0.756701	-0.726763	-0.66759	-0.692922	-0.538279	-0.560165	-0.464767		0.00661623	0.181304
8068	GI_41327757-S	ADCY7	"Homo sapiens adenylate cyclase 7 (ADCY7), mRNA."	GI_41327757-S	GI_41327757	NM_001114.2	ADCY7	GCCCGGCGGGGGCTCTCCTGGCAAGTCAGGAAGGTTTCTGTTGCTAATAT	Homo sapiens adenylate cyclase 7 (ADCY7), mRNA.	1	61.6	50.6	54.5	52.9	46.8	43.2	64.5	76.1	90.4		-0.78688	-1.00043	-0.873842	-0.949011	-1.01233	-1.02125	-0.703162	-0.642517	-0.688994		-0.107147	0.208825
9312	GI_4557258-S	ADCY9	"Homo sapiens adenylate cyclase 9 (ADCY9), mRNA."	GI_4557258-S	GI_4557258	NM_001116.1	ADCY9	TCGGGAGTGGAGGCGTTGGTCCTGGAAGCTGACTCATCGGAGAGGGAAAT	Homo sapiens adenylate cyclase 9 (ADCY9), mRNA.	1	73.9	81.6	70.5	59.6	59.3	58.2	93.2	112.2	111.2		-0.591788	-0.496661	-0.59819	-0.830036	-0.760355	-0.705585	-0.314475	-0.227876	-0.469521		-0.203112	0.224922
4422	GI_29826318-A	ADD1	"Homo sapiens adducin 1 (alpha) (ADD1), transcript variant 1, mRNA."	GI_29826318-A	GI_29826318	NM_001119.3	ADD1	CTGCTACGCGGGCAAGCGTGCTGCCTCTCTTCTGTGTCGTTTTGTTGCCA	Homo sapiens adducin 1 (alpha) (ADD1), transcript variant 1, mRNA.	1	256.7	257.5	243.6	268	232.1	194.9	245.7	293.8	385.3		0.742611	0.714785	0.729583	0.669802	0.692086	0.574482	0.709153	0.800215	0.847499		-0.0835367	0.0566292
9412	GI_45580743-I	ADD3	"Homo sapiens adducin 3 (gamma) (ADD3), transcript variant 1, mRNA."	GI_45580743-I	GI_45580743	NM_016824.2	ADD3	TGCTGAGCAGGAATTACTCTCAGATGACGCTTCATCTGTTTCACAAATTC	Homo sapiens adducin 3 (gamma) (ADD3), transcript variant 1, mRNA.	1	44.9	43	48.3	92.4	86.7	61.7	45.5	54.3	61.2		-1.12576	-1.17199	-1.00317	-0.392583	-0.356047	-0.643733	-1.07165	-1.003	-1.10242		0.636186	0.0412833
9417	GI_45593148-A	ADD3	"Homo sapiens adducin 3 (gamma) (ADD3), transcript variant 2, mRNA."	GI_45593148-A	GI_45593148	NM_019903.2	ADD3	TCGAAGAAGTCCTGTCACCTGAAGGCTCCCCTTCAAAATCGCCATCCAAG	Homo sapiens adducin 3 (gamma) (ADD3), transcript variant 2, mRNA.	1	291.7	269.8	236	251.7	208.9	154.5	166.4	190.5	232.7		0.879585	0.763974	0.695642	0.607198	0.579991	0.328454	0.29762	0.3375	0.313065		-0.274519	-0.463672
6169	GI_34577058-S	ADFP	"Homo sapiens adipose differentiation-related protein (ADFP), mRNA."	GI_34577058-S	GI_34577058	NM_001122.2	ADFP	CCTGCCCCTATCACTAGTGCATGCTGTGGCCAGACAGATGACACCTTTTG	Homo sapiens adipose differentiation-related protein (ADFP), mRNA.	1	213	205.8	206.8	41.1	47.1	39.4	410.1	562.6	621.6		0.542626	0.478529	0.554203	-1.20082	-1.00553	-1.11877	1.25012	1.49407	1.35438		-1.63349	0.841072
196	GI_11496890-S	ADH5	"Homo sapiens alcohol dehydrogenase 5 (class III), chi polypeptide (ADH5), mRNA."	GI_11496890-S	GI_11496890	NM_000671.2	ADH5	CACTGTAGTGGAACATTCTTCTGCATTGGGCTCACTGCGTGTTACCTAAG	Homo sapiens alcohol dehydrogenase 5 (class III), chi polypeptide (ADH5), mRNA.	1	305.2	308.9	287.5	310.5	247.4	210.9	308.5	321.5	431.8		0.928068	0.906642	0.90702	0.816656	0.760035	0.658045	0.949505	0.896441	0.968255		-0.168998	0.024157
2574	GI_21389518-S	ADHFE1	"Homo sapiens alcohol dehydrogenase, iron containing, 1 (ADHFE1), mRNA."	GI_21389518-S	GI_21389518	NM_144650.1	ADHFE1	CCAGGCTCGACTTCAGGGGTCAGTGTTCCTGTCCCAAACCCCACACAGAA	Homo sapiens alcohol dehydrogenase, iron containing, 1 (ADHFE1), mRNA.	1	58.8	61.5	60.2	45.1	41.8	38.4	38.6	49	52.4		-0.836733	-0.794772	-0.767321	-1.10816	-1.13259	-1.146	-1.24532	-1.11269	-1.26695		-0.329309	-0.408709
2427	GI_21361518-S	ADIPOR1	"Homo sapiens adiponectin receptor 1 (ADIPOR1), mRNA."	GI_21361518-S	GI_21361518	NM_015999.2	ADIPOR1	AAGCCACCAACTTTTACCTAGCCCGGCTAATCATGGAAGTGTGTCCAGGC	Homo sapiens adiponectin receptor 1 (ADIPOR1), mRNA.	1	486	511.3	490.2	678.6	491.1	501.5	524.1	647.1	732.5		1.42664	1.43788	1.47842	1.59669	1.48983	1.57548	1.50913	1.64352	1.52837		0.106356	0.112694
7064	GI_38261972-S	ADIPOR2	"Homo sapiens adiponectin receptor 2 (ADIPOR2), mRNA."	GI_38261972-S	GI_38261972	NM_024551.2	ADIPOR2	GGGGATCATAGAAGGTTGGGGTTCCAGAAAGGCATCTGTGTGATGGTTCC	Homo sapiens adiponectin receptor 2 (ADIPOR2), mRNA.	1	585.7	623.1	558.4	270.3	225.2	185.9	360.9	370.7	490.1		1.6266	1.64634	1.61791	0.678327	0.659963	0.524409	1.11517	1.04852	1.10248		-1.00939	-0.541566
5240	GI_32484972-I	ADK	"Homo sapiens adenosine kinase (ADK), transcript variant ADK-short, mRNA."	GI_32484972-I	GI_32484972	NM_001123.2	ADK	TCCCAGTCGCTGAGTGCCTGAGCCGGGAAGCAGTTGCTGTGGTACCTGCT	Homo sapiens adenosine kinase (ADK), transcript variant ADK-short, mRNA.	1	168.6	172.4	162.6	97.4	79.9	71.3	156.6	171.6	241.7		0.292117	0.291848	0.296706	-0.340007	-0.442985	-0.49057	0.233522	0.225907	0.353282		-0.718078	-0.0226531
5241	GI_32484974-A	ADK	"Homo sapiens adenosine kinase (ADK), transcript variant ADK-long, mRNA."	GI_32484974-A	GI_32484974	NM_006721.2	ADK	CACAAGCCCAGGAGTGCAGACACTGCCCTAATTGCTTCCTGAGAATTCCC	Homo sapiens adenosine kinase (ADK), transcript variant ADK-long, mRNA.	1	1758.4	1893.1	1754.8	1082.3	851.7	869.6	1718.1	1833.1	2266.1		2.80471	2.81781	2.84408	2.06241	2.07588	2.15846	2.76289	2.75561	2.72527		-0.723283	-0.0742794
5242	GI_32484974-I	ADK	"Homo sapiens adenosine kinase (ADK), transcript variant ADK-long, mRNA."	GI_32484974-I	GI_32484974	NM_006721.2	ADK	CACAAGCCCAGGAGTGCAGACACTGCCCTAATTGCTTCCTGAGAATTCCC	Homo sapiens adenosine kinase (ADK), transcript variant ADK-long, mRNA.	1	51.8	56.3	47.5	65.6	56.8	52.3	67.9	86.1	90.5		-0.972565	-0.887901	-1.02105	-0.734339	-0.806202	-0.818794	-0.648916	-0.510658	-0.687822		0.174062	0.344708
8698	GI_4501944-S	ADM	"Homo sapiens adrenomedullin (ADM), mRNA."	GI_4501944-S	GI_4501944	NM_001124.1	ADM	GCGTGTCACCCCACCAGGGCGCAAGCCTCACTATTACTTGAACTTTCCAA	Homo sapiens adrenomedullin (ADM), mRNA.	1	68.3	66.1	71.7	47.5	46	39.5	95.9	169.4	175.4		-0.676236	-0.718733	-0.580116	-1.05643	-1.03068	-1.11609	-0.284318	0.212126	0.0134763		-0.409372	0.63879
7649	GI_40255082-S	ADMP	"Homo sapiens ADMP (ADMP), mRNA."	GI_40255082-S	GI_40255082	NM_145035.2	ADMP	CATTCAGTGTAGAGGGAAAAAAGCATGTATTGGGCCACCGGAAGACAAGC	Homo sapiens ADMP (ADMP), mRNA.	1	40.9	43	36.4	42.3	42.1	41.7	83.1	95	107.6		-1.22575	-1.17199	-1.30607	-1.17211	-1.12498	-1.05868	-0.435599	-0.4056	-0.5044		0.116017	0.786074
4997	GI_31563502-A	ADNP	"Homo sapiens activity-dependent neuroprotector (ADNP), transcript variant 2, mRNA."	GI_31563502-A	GI_31563502	NM_181442.1	ADNP	GCACATAACCTTGTACAATCTTGCAACAGAGGCCAGCCACGTAAGATATA	Homo sapiens activity-dependent neuroprotector (ADNP), transcript variant 2, mRNA.	1	176.5	181.4	176.5	179.4	167.8	129.5	203.4	207.9	246.1		0.341189	0.345492	0.384546	0.269365	0.346798	0.141503	0.509639	0.43085	0.372402		-0.10452	0.0805547
3138	GI_22907046-S	ADORA2B	"Homo sapiens adenosine A2b receptor (ADORA2B), mRNA."	GI_22907046-S	GI_22907046	NM_000676.2	ADORA2B	CACAAGGAAATGGACTGCCTCTCTTGAGCACTTCCCTGGAGCTACCACGT	Homo sapiens adenosine A2b receptor (ADORA2B), mRNA.	1	117.9	123	121.4	167.7	125.8	134.4	169.1	215	260.3		-0.0911998	-0.0640754	-0.0162016	0.202081	0.0401657	0.180839	0.314617	0.466714	0.431854		0.198187	0.461554
4795	GI_31542508-S	ADP-GK	"Homo sapiens ATP-dependent glucokinase (ADP-GK), mRNA."	GI_31542508-S	GI_31542508	NM_031284.3	ADP-GK	GGGACTCTTTCATTCTGCAGTTGTCTGGAAGCCTGGGTGGCGTCATGAGC	Homo sapiens ATP-dependent glucokinase (ADP-GK), mRNA.	1	86.9	77.9	75.9	118.2	96.6	90	92.7	107.7	135.8		-0.418134	-0.545578	-0.519156	-0.146905	-0.240959	-0.243884	-0.320155	-0.271593	-0.257715		0.283707	0.211135
7721	GI_40316945-I	ADPRHL1	"Homo sapiens ADP-ribosylhydrolase like 1 (ADPRHL1), transcript variant 2, mRNA."	GI_40316945-I	GI_40316945	NM_199162.1	ADPRHL1	AGAACATAAATGGCCTCCTGCCAGCTCCGGCGTCTCTCTGTGGTCTGCCT	Homo sapiens ADP-ribosylhydrolase like 1 (ADPRHL1), transcript variant 2, mRNA.	1	56.2	59.5	47.6	56.6	55	57.9	66.3	67.8	96.8		-0.885198	-0.829624	-1.0188	-0.881562	-0.840479	-0.711059	-0.674097	-0.765858	-0.6165		0.100175	0.225723
10851	GI_8923416-S	ADPRHL2	"Homo sapiens ADP-ribosylhydrolase like 2 (ADPRHL2), mRNA."	GI_8923416-S	GI_8923416	NM_017825.1	ADPRHL2	GGTCACACCTGGCTCTTGGCTGCCATGTGGCTTATTAACAGCTTCCAGTG	Homo sapiens ADP-ribosylhydrolase like 2 (ADPRHL2), mRNA.	1	194.4	197.8	206.5	265.3	237.4	242.5	177.7	202.2	250.2		0.444706	0.436733	0.552649	0.659699	0.716118	0.805918	0.367	0.401159	0.389913		0.249216	-0.0920052
202	GI_11496989-S	ADPRT	"Homo sapiens ADP-ribosyltransferase (NAD+; poly (ADP-ribose) polymerase) (ADPRT), mRNA."	GI_11496989-S	GI_11496989	NM_001618.2	ADPRT	ACCAAAGCTTCGTTAGAATGTCTGCCTTACTGGTTTCCCCAGGGAAGGAA	Homo sapiens ADP-ribosyltransferase (NAD+; poly (ADP-ribose) polymerase) (ADPRT), mRNA.	1	1130.2	1222.5	1182.8	1472.4	1190	1127.5	1509.1	1834.6	2017.2		2.33104	2.3568	2.42166	2.3695	2.4319	2.43354	2.62592	2.75648	2.60196		0.0418151	0.291622
203	GI_11496991-S	ADPRTL2	"Homo sapiens ADP-ribosyltransferase (NAD+; poly(ADP-ribose) polymerase)-like 2 (ADPRTL2), mRNA."	GI_11496991-S	GI_11496991	NM_005484.2	ADPRTL2	GGGCAAGATGGCTCCCAGTTCTGCCCACTTCGTCACCCTGAATGGGAGTA	Homo sapiens ADP-ribosyltransferase (NAD+; poly(ADP-ribose) polymerase)-like 2 (ADPRTL2), mRNA.	1	194.1	207.2	195.3	163	121.6	123	148.5	174.9	194		0.443051	0.485676	0.492934	0.173721	0.00402244	0.0869615	0.177439	0.246251	0.120294		-0.385652	-0.292559
204	GI_11496992-S	ADPRTL3	"Homo sapiens ADP-ribosyltransferase (NAD+; poly (ADP-ribose) polymerase)-like 3 (ADPRTL3), mRNA."	GI_11496992-S	GI_11496992	NM_005485.2	ADPRTL3	GCAAGGCTGGACTGTGATCTTCAATCATCCTGCCCATCTCTGGTACCCCT	Homo sapiens ADP-ribosyltransferase (NAD+; poly (ADP-ribose) polymerase)-like 3 (ADPRTL3), mRNA.	1	70.2	70.9	70.4	53.6	49.2	57.1	58.7	70.5	94		-0.646832	-0.644834	-0.59971	-0.935896	-0.959095	-0.725795	-0.802662	-0.724151	-0.647608		-0.243137	-0.0943486
1052	GI_15451784-S	ADRA1D	"Homo sapiens adrenergic, alpha-1D-, receptor (ADRA1D), mRNA."	GI_15451784-S	GI_15451784	NM_000678.2	ADRA1D	TGAGAAACACTGCCCCATCCTCCATGCCCTGAACCCTGAGTAGACAGCCC	Homo sapiens adrenergic, alpha-1D-, receptor (ADRA1D), mRNA.	1	62.3	56.9	61.2	59.4	56.5	52.2	52.4	56.9	77.5		-0.774771	-0.876726	-0.749679	-0.833389	-0.811839	-0.820822	-0.922551	-0.953046	-0.85217		-0.0216242	-0.108863
1083	GI_15718672-S	ADRA2C	"Homo sapiens adrenergic, alpha-2C-, receptor (ADRA2C), mRNA."	GI_15718672-S	GI_15718672	NM_000683.2	ADRA2C	TGCCGAGGTGTGGCTGTGAGGTCAGGGTTTTAGAGAGCAGTGGCAGAGGT	Homo sapiens adrenergic, alpha-2C-, receptor (ADRA2C), mRNA.	1	72.2	65.8	66.2	94.2	75	76.6	44.2	51.8	49.7		-0.616728	-0.723529	-0.665581	-0.373335	-0.510349	-0.414629	-1.10226	-1.05334	-1.32302		0.235841	-0.490925
1084	GI_15718673-S	ADRB2	"Homo sapiens adrenergic, beta-2-, receptor, surface (ADRB2), mRNA."	GI_15718673-S	GI_15718673	NM_000024.3	ADRB2	CAGCTGTGAACATGGACTCTTCCCCCACTCCTCTTATTTGCTCACACGGG	Homo sapiens adrenergic, beta-2-, receptor, surface (ADRB2), mRNA.	1	194.7	217.6	197.6	107.3	90.8	99.7	167.9	207.2	273.5		0.446359	0.537303	0.505471	-0.243429	-0.306866	-0.135476	0.307096	0.427248	0.48428		-0.724968	-0.0901698
4163	GI_28373193-A	ADRM1	"Homo sapiens adhesion regulating molecule 1 (ADRM1), transcript variant 2, mRNA."	GI_28373193-A	GI_28373193	NM_175573.1	ADRM1	TTGCCAAAGCCATGCAGAACAACGCCAAGCCCGAGCAGAAAGAGGGCGAC	Homo sapiens adhesion regulating molecule 1 (ADRM1), transcript variant 2, mRNA.	1	618.2	586.3	554.2	617.4	521.1	543.1	561.1	542.7	627.3		1.68448	1.58217	1.60983	1.50239	1.55295	1.65989	1.58117	1.45561	1.36406		-0.0537502	-0.158548
9313	GI_4557268-S	ADSL	"Homo sapiens adenylosuccinate lyase (ADSL), mRNA."	GI_4557268-S	GI_4557268	NM_000026.1	ADSL	TCACTGGTCGTGCCTCCCAGCAGGTGCAGAGATTCTTAGAAGAGGAGGTG	Homo sapiens adenylosuccinate lyase (ADSL), mRNA.	1	572.7	576	578.8	961.3	768.9	786.6	572	534.7	644.6		1.60255	1.56349	1.65634	1.94413	1.96702	2.05222	1.60148	1.43975	1.39289		0.380332	-0.129417
6170	GI_34577062-S	ADSS	"Homo sapiens adenylosuccinate synthase (ADSS), mRNA."	GI_34577062-S	GI_34577062	NM_001126.2	ADSS	CAAAATTGAGCTTTGGTGGGGCTGGGAGGGGGTTATGTATTCATGGGACC	Homo sapiens adenylosuccinate synthase (ADSS), mRNA.	1	57	63.5	55.3	62.9	57.1	58.3	90	84	92		-0.870051	-0.761036	-0.858237	-0.77627	-0.800595	-0.703767	-0.351369	-0.53703	-0.6704		0.069564	0.310175
7722	GI_40316947-A	ADSSL1	"Homo sapiens adenylosuccinate synthase like 1 (ADSSL1), transcript variant 2, mRNA."	GI_40316947-A	GI_40316947	NM_152328.3	ADSSL1	AGCGTCTGGACTTGTGTAAACAGCAGCAGTCACGTTCCTCGGCCGCCACA	Homo sapiens adenylosuccinate synthase like 1 (ADSSL1), transcript variant 2, mRNA.	1	43.6	45.4	39.8	34.1	38.2	35.1	96.7	108.4	158.4		-1.15724	-1.11474	-1.21045	-1.3871	-1.22845	-1.24117	-0.275545	-0.264674	-0.0945669		-0.124762	0.949215
775	GI_14149996-S	AE2	"Homo sapiens hypothetical protein AE2 (AE2), mRNA."	GI_14149996-S	GI_14149996	NM_032264.1	AE2	CTACAGAGTCGATACTGTGAGTTTCCAACCTCAGCCCATCTGTGGGCAGA	Homo sapiens hypothetical protein AE2 (AE2), mRNA.	1	89.6	111	105.1	61.8	52.8	42.6	80.7	81.6	122		-0.385345	-0.172291	-0.170597	-0.793872	-0.88393	-1.03607	-0.466545	-0.56799	-0.371287		-0.661879	-0.225863
9440	GI_4755145-S	AEBP1	"Homo sapiens AE binding protein 1 (AEBP1), mRNA."	GI_4755145-S	GI_4755145	NM_001129.2	AEBP1	TCAGCACATGGAAGGCCCCTGGTATGGACACTGAAAGGAAGGGCTGGTCC	Homo sapiens AE binding protein 1 (AEBP1), mRNA.	1	191.1	175.7	158.7	41.7	38.8	42.7	40.3	44.3	45.7		0.426359	0.311836	0.270708	-1.18636	-1.21186	-1.03358	-1.1998	-1.22038	-1.41194		-1.48024	-1.61368
5910	GI_34222204-S	AEBP2	"Homo sapiens AE binding protein 2 (AEBP2), mRNA."	GI_34222204-S	GI_34222204	NM_153207.2	AEBP2	TAATGTCTGCCCATCTGTATTGTTGCTCCTACCTTCAAATATGACACCTG	Homo sapiens AE binding protein 2 (AEBP2), mRNA.	1	91.4	101.6	92.5	92.8	75.9	69.7	92.1	111.5	153.9		-0.36403	-0.265571	-0.307349	-0.388274	-0.497652	-0.514608	-0.327012	-0.23456	-0.125111		-0.154528	0.0834221
7421	GI_39811997-A	AES	"Homo sapiens amino-terminal enhancer of split (AES), transcript variant 2, mRNA."	GI_39811997-A	GI_39811997	NM_001130.5	AES	TGTAACCGACAGTCTGCCTGGGCCACAGCCCTCTCACCCTGGTACTGCAT	Homo sapiens amino-terminal enhancer of split (AES), transcript variant 2, mRNA.	1	107.1	104.8	94.5	100.7	103.2	91	125.1	128.1	208.2		-0.194156	-0.232881	-0.284442	-0.306764	-0.170612	-0.232181	-0.0036308	-0.0863333	0.19516		0.000640467	0.272225
2723	GI_21626459-S	AF1Q	"Homo sapiens ALL1-fused gene from chromosome 1q (AF1Q), mRNA."	GI_21626459-S	GI_21626459	NM_006818.2	AF1Q	CTGATCAGTGGGCACAGTTCTTCAGCTACATTGAGACCCTGAAATGAACA	Homo sapiens ALL1-fused gene from chromosome 1q (AF1Q), mRNA.	1	646.1	647.8	652.3	93.7	81.1	78.3	115.5	122	150.4		1.73178	1.68733	1.78435	-0.378645	-0.427118	-0.391381	-0.0879433	-0.138442	-0.149492		-2.13354	-1.85978
623	GI_13654285-S	AF311304	"Homo sapiens hypothetical protein AF311304 (AF311304), mRNA."	GI_13654285-S	GI_13654285	NM_031214.1	AF311304	TCGGGGACCTCCAAAGACTAAACTGACAAGCCTTCAAGGAGCCCAGGGGT	Homo sapiens hypothetical protein AF311304 (AF311304), mRNA.	1	62.9	73.7	66	81.9	70.4	69.1	51.4	59.3	76.2		-0.7645	-0.604003	-0.668821	-0.512931	-0.57772	-0.523765	-0.942898	-0.908922	-0.870098		0.14097	-0.228198
7890	GI_40807505-A	AFAP	"Homo sapiens actin filament associated protein (AFAP), transcript variant 1, mRNA."	GI_40807505-A	GI_40807505	NM_021638.3	AFAP	TTTCACGTGGTGTAACCCTAGACTGGCGCCCTTGGCGTGCCCCTTTGTGT	Homo sapiens actin filament associated protein (AFAP), transcript variant 1, mRNA.	1	44.4	42.4	39.5	33.6	38.8	35.2	64.9	77.9	99.4		-1.13776	-1.18681	-1.21855	-1.40183	-1.21186	-1.23816	-0.696634	-0.617549	-0.588409		-0.102912	0.546842
3911	GI_27477067-S	AFG3L1	"Homo sapiens AFG3 ATPase family gene 3-like 1 (yeast) (AFG3L1), mRNA."	GI_27477067-S	GI_27477067	NM_001132.1	AFG3L1	GGATGACTCAGCACCACCCCTCAGCAAGGATGACTCAGCAGGGATGATTC	Homo sapiens AFG3 ATPase family gene 3-like 1 (yeast) (AFG3L1), mRNA.	1	106.7	116.6	119	116.6	110.3	86.7	67.7	73.5	105.4		-0.198166	-0.120405	-0.0375838	-0.160502	-0.099792	-0.283449	-0.652031	-0.679644	-0.526293		-0.0625292	-0.500604
9924	GI_5802969-S	AFG3L2	"Homo sapiens AFG3 ATPase family gene 3-like 2 (yeast) (AFG3L2), nuclear gene encoding mitochondrial protein, mRNA."	GI_5802969-S	GI_5802969	NM_006796.1	AFG3L2	TCAGAGGTCACAGTGGGTGGCAGGTGACTTTCCGGAGGCCTTGAGGGAAA	Homo sapiens AFG3 ATPase family gene 3-like 2 (yeast) (AFG3L2), nuclear gene encoding mitochondrial protein, mRNA.	1	137.1	135.6	130.4	182.7	154.9	151.4	152.4	157	226.9		0.0704822	0.0387329	0.0603817	0.287551	0.261653	0.306986	0.204814	0.130938	0.286315		0.228865	0.150824
4741	GI_31377757-S	AFTIPHILIN	"Homo sapiens aftiphilin protein (AFTIPHILIN), transcript variant 1, mRNA."	GI_31377757-S	GI_31377757	NM_017657.2	AFTIPHILIN	CACTGTCTGTGAAATCCCCTTCAGTCTTTTCAGATTGCATTGACTGTCCT	Homo sapiens aftiphilin protein (AFTIPHILIN), transcript variant 1, mRNA.	1	74.9	86.6	67.6	108.9	97.7	73.4	85.9	100	131		-0.577384	-0.433968	-0.643171	-0.228662	-0.228907	-0.459826	-0.400604	-0.350818	-0.295853		0.245709	0.202416
5186	GI_32313568-S	AGA	"Homo sapiens aspartylglucosaminidase (AGA), mRNA."	GI_32313568-S	GI_32313568	NM_000027.2	AGA	CTCTCTGTATGACAACTCTACAGAAGTTGTGCGCGTGCTTTCTCAGCAGC	Homo sapiens aspartylglucosaminidase (AGA), mRNA.	1	42	32.6	35	64	53.1	57.7	76.4	73.6	90.2		-1.19731	-1.46388	-1.34807	-0.758974	-0.877899	-0.714723	-0.524366	-0.678192	-0.691341		0.552557	0.705122
3852	GI_26787963-A	AGER	"Homo sapiens advanced glycosylation end product-specific receptor (AGER), transcript variant 2, mRNA."	GI_26787961-A	GI_26787961	NM_172197.1	AGER	TGAATCAGTCGGAGGAACCTGAGGCAGGCGAGAGTAGTACTGGAGGGCCT	Homo sapiens advanced glycosylation end product-specific receptor (AGER), transcript variant 2, mRNA.	1	118.6	115.5	96	158.1	139.5	127.3	134.5	158.3	212.5		-0.0848561	-0.130397	-0.267578	0.143269	0.150194	0.123356	0.0728756	0.139745	0.216826		0.299883	0.304093
9314	GI_4557280-A	AGL	"Homo sapiens amylo-1, 6-glucosidase, 4-alpha-glucanotransferase (glycogen debranching enzyme, glycogen storage disease type III) (AGL), transcript variant 2, mRNA."	GI_4557280-A	GI_4557280	NM_000644.1	AGL	CCCTTCTCTAAACTGTGCGGGTAAAAGGAATGACTGTCCTTGAGAGAACC	Homo sapiens amylo-1, 6-glucosidase, 4-alpha-glucanotransferase (glycogen debranching enzyme, glycogen storage disease type III) (AGL), transcript variant 2, mRNA.	1	126.3	146.5	121.2	91.8	76.9	69.1	73.9	97.3	97.3		-0.0174463	0.120237	-0.0179672	-0.399083	-0.48372	-0.523765	-0.559499	-0.380051	-0.61104		-0.497131	-0.545138
10045	GI_6041664-S	AGPAT2	"Homo sapiens 1-acylglycerol-3-phosphate O-acyltransferase 2 (lysophosphatidic acid acyltransferase, beta) (AGPAT2), mRNA."	GI_6041664-S	GI_6041664	NM_006412.2	AGPAT2	GCTGGCCTGGAAGACTCTGTGGGGTCAGCACTGTACTCCGTTGCTGTTTT	Homo sapiens 1-acylglycerol-3-phosphate O-acyltransferase 2 (lysophosphatidic acid acyltransferase, beta) (AGPAT2), mRNA.	1	596.9	629.7	544.7	320.9	272.5	297.2	999.3	1038.8	1364.7		1.6469	1.65745	1.59131	0.849525	0.862891	1.02135	2.19063	2.14904	2.18781		-0.720634	0.543937
8071	GI_41327762-S	AGPAT3	"Homo sapiens 1-acylglycerol-3-phosphate O-acyltransferase 3 (AGPAT3), mRNA."	GI_41327762-S	GI_41327762	NM_020132.3	AGPAT3	TAATGGCTGTGACTGAACACACGCGGCCCTGACGGTGGTATCCAGTTAAC	Homo sapiens 1-acylglycerol-3-phosphate O-acyltransferase 3 (AGPAT3), mRNA.	1	46	49.5	43.2	61.1	65.9	58.8	65.1	67.7	99.7		-1.09982	-1.0236	-1.12267	-0.805237	-0.648029	-0.694722	-0.693384	-0.767434	-0.585216		0.366032	0.400016
8699	GI_4501992-S	AGPS	"Homo sapiens alkylglycerone phosphate synthase (AGPS), mRNA."	GI_4501992-S	GI_4501992	NM_003659.1	AGPS	GGAGGGAGCCTGTCACATCACCATGGAGTGGGCAAGTTACGGAAGCAATG	Homo sapiens alkylglycerone phosphate synthase (AGPS), mRNA.	1	137.4	144.4	123.1	175.4	149.8	131.5	193.2	214.5	302		0.0728246	0.105017	-0.0013101	0.246869	0.226019	0.157735	0.455311	0.464228	0.589334		0.151364	0.444114
10454	GI_7662451-S	AGTPBP1	"Homo sapiens ATP/GTP binding protein 1 (AGTPBP1), mRNA."	GI_7662451-S	GI_7662451	NM_015239.1	AGTPBP1	CTGACTCTGAATTATCAAGAACATACCTACCTTGAGCCCGCTGCCATCTC	Homo sapiens ATP/GTP binding protein 1 (AGTPBP1), mRNA.	1	111.2	123.7	119.2	127.8	108.3	95.2	78.5	79.1	123.3		-0.153898	-0.058093	-0.0357856	-0.0689977	-0.119269	-0.184392	-0.495733	-0.601222	-0.360053		-0.0416278	-0.403077
701	GI_14043065-I	AGTR1	"Homo sapiens angiotensin II receptor, type 1 (AGTR1), transcript variant 5, mRNA."	GI_14043065-I	GI_14043065	NM_032049.1	AGTR1	CTACTTGTAAAGGTGCTGCACTGGTCCCAAGTAGTAGTGTCCTCCTAGTA	Homo sapiens angiotensin II receptor, type 1 (AGTR1), transcript variant 5, mRNA.	1	59	55.6	55	44.1	52.9	49.9	53.7	55.6	94.1		-0.833094	-0.90109	-0.864062	-1.13053	-0.881916	-0.868548	-0.896673	-0.97773	-0.646481		-0.0942495	0.0257875
3581	GI_24469782-S	AGTRAP	"Homo sapiens angiotensin II receptor-associated protein (AGTRAP), mRNA."	GI_24469782-S	GI_24469782	NM_020350.3	AGTRAP	TCACATGGTGCCTAGGGATGCAGGGCTGGAGGCCAGAGGTGTCAGCAACA	Homo sapiens angiotensin II receptor-associated protein (AGTRAP), mRNA.	1	193.3	202.1	183.9	196	155	138.1	198.2	205	235.5		0.438625	0.459404	0.428527	0.357656	0.26234	0.209602	0.482292	0.415847	0.325742		-0.165652	-0.0342254
11019	GI_9951914-S	AHCY	"Homo sapiens S-adenosylhomocysteine hydrolase (AHCY), mRNA."	GI_9951914-S	GI_9951914	NM_000687.1	AHCY	CCAGTGGTTCTTCAGCCCATGACAGATGAGAAGGGGCTATATTGAAGGGC	Homo sapiens S-adenosylhomocysteine hydrolase (AHCY), mRNA.	1	942.9	843.8	877.2	1073.4	873.1	799.4	1053.6	1103	1269.8		2.13687	1.96598	2.10158	2.05418	2.10229	2.06931	2.24651	2.21308	2.11142		0.00712016	0.122198
2457	GI_21361646-S	AHCYL1	"Homo sapiens S-adenosylhomocysteine hydrolase-like 1 (AHCYL1), mRNA."	GI_21361646-S	GI_21361646	NM_006621.3	AHCYL1	CCCGGCAGGTAGGTTAGATGTGGGTGGTGCATGTTAATTTCCCTTAGAAG	Homo sapiens S-adenosylhomocysteine hydrolase-like 1 (AHCYL1), mRNA.	1	385.1	404.8	372.3	516.9	412.9	349.3	289.1	306	444.4		1.17726	1.19166	1.18381	1.32514	1.30522	1.19243	0.88092	0.843668	0.998738		0.0900153	-0.276471
4824	GI_31542700-S	AHI1	"Homo sapiens Abelson helper integration site (AHI1), mRNA."	GI_31542700-S	GI_31542700	NM_017651.3	AHI1	GAGTGGCACTGATAACTGGTGAAGCCTACAGCCATCCGCCCAAAAGTCTG	Homo sapiens Abelson helper integration site (AHI1), mRNA.	1	59.1	62.1	54.3	67.9	56.3	63.7	64.5	74.2	82.7		-0.831279	-0.784538	-0.877779	-0.699958	-0.815613	-0.609946	-0.703162	-0.669521	-0.783343		0.122693	0.112523
9699	GI_5016091-S	AHR	"Homo sapiens aryl hydrocarbon receptor (AHR), mRNA."	GI_5016091-S	GI_5016091	NM_001621.2	AHR	CTAGCTACTCGGGAGGCTGAGGCAGGAGAATAGCCTGAACCTGGGAATCG	Homo sapiens aryl hydrocarbon receptor (AHR), mRNA.	1	1020	1114.3	1004.7	973.8	823.1	768.5	1220.5	1411.3	1632.5		2.2211	2.25911	2.2469	1.95702	2.03952	2.02756	2.40179	2.47633	2.37771		-0.234333	0.176237
10109	GI_6912279-S	AHSA1	"Homo sapiens AHA1, activator of heat shock 90kDa protein ATPase homolog 1 (yeast) (AHSA1), mRNA."	GI_6912279-S	GI_6912279	NM_012111.1	AHSA1	AACAGACCTTTGGCTATGGCGCACGCTTATTTTAGGGCCAGCGGCAGGGG	Homo sapiens AHA1, activator of heat shock 90kDa protein ATPase homolog 1 (yeast) (AHSA1), mRNA.	1	373.4	356.4	350.9	822.3	683	589.4	844.5	898	1009.1		1.1442	1.05743	1.12042	1.78831	1.84092	1.74654	2.0129	1.99348	1.86788		0.684576	0.850737
3057	GI_22748838-S	AHSA2	"Homo sapiens AHA1, activator of heat shock 90kDa protein ATPase homolog 2 (yeast) (AHSA2), mRNA."	GI_22748838-S	GI_22748838	NM_152392.1	AHSA2	GGGAACTGGCCAGAAGAACACTATGCCATGGTTGCACTGAATTTTGTGCC	Homo sapiens AHA1, activator of heat shock 90kDa protein ATPase homolog 2 (yeast) (AHSA2), mRNA.	1	158.1	189.3	162.4	144.2	137.4	105.5	216.1	274.7	331.9		0.223209	0.39043	0.295388	0.0514564	0.134049	-0.0755869	0.573597	0.728423	0.689388		-0.266369	0.360793
894	GI_14574567-I	AIF1	"Homo sapiens allograft inflammatory factor 1 (AIF1), transcript variant 3, mRNA."	GI_14574567-I	GI_14574567	NM_001623.3	AIF1	GTCTCCCCACCTCTACCAGCATCTGCTGAGCTATGAGCCAAACCAGGGAT	Homo sapiens allograft inflammatory factor 1 (AIF1), transcript variant 3, mRNA.	1	53.8	50.9	61.9	52.1	54	50.7	52.2	55.8	78.3		-0.931968	-0.994195	-0.7375	-0.964214	-0.86001	-0.851702	-0.926589	-0.973895	-0.841286		-0.0040875	-0.0260356
7719	GI_40316940-S	AIG1	"Homo sapiens androgen-induced 1 (AIG1), mRNA."	GI_40316940-S	GI_40316940	NM_016108.2	AIG1	AGGTGGCTGTAATCATGAACCTAGGCCACCATGGGGACCTGAGAGGGAAG	Homo sapiens androgen-induced 1 (AIG1), mRNA.	1	62.9	60.1	54.3	134.1	108.5	106.4	63.2	74.2	79.9		-0.7645	-0.819047	-0.877779	-0.0209903	-0.117305	-0.06659	-0.724663	-0.669521	-0.819847		0.752147	0.0824316
6704	GI_37551098-S	AIM1	"Homo sapiens absent in melanoma 1 (AIM1), mRNA."	GI_37551098-S	GI_37551098	XM_166300.2	AIM1	CTGACAAGACACCAGCCCATACGCTGCTCTTCCAACAGTGGGTTCTAGCT	Homo sapiens absent in melanoma 1 (AIM1), mRNA.	1	43.9	45.1	42.5	99.9	95.4	77.8	244.4	254.6	342.3		-1.1499	-1.12173	-1.14016	-0.314722	-0.254264	-0.398166	0.703551	0.647269	0.722087		0.814878	1.82823
10699	GI_8922199-S	AIM1L	"Homo sapiens absent in melanoma 1-like (AIM1L), mRNA."	GI_8922199-S	GI_8922199	NM_017977.1	AIM1L	CTGGACTATCCACGTGCTTTGAAACTTTTCCCCTCACCCTCCAGCCCTGG	Homo sapiens absent in melanoma 1-like (AIM1L), mRNA.	1	60	55	49.6	130.7	136.6	122.1	48.9	51.4	73.8		-0.815083	-0.912528	-0.974727	-0.0466117	0.127834	0.0791833	-0.99555	-1.06162	-0.904015		0.954248	-0.0862814
8700	GI_4502008-S	AIP	"Homo sapiens aryl hydrocarbon receptor interacting protein (AIP), mRNA."	GI_4502008-S	GI_4502008	NM_003977.1	AIP	TTCCGGGGGATCTTCTCCCATTGACAGGAGCACTTGGCCCTGCCTTACCT	Homo sapiens aryl hydrocarbon receptor interacting protein (AIP), mRNA.	1	209.4	194.4	169.7	162.4	167.1	168.3	224.7	222.4	362		0.524359	0.418455	0.342473	0.170041	0.342349	0.419067	0.614806	0.502856	0.78139		-0.117944	0.204588
9315	GI_4557290-I	AIRE	"Homo sapiens autoimmune regulator (autoimmune polyendocrinopathy candidiasis ectodermal dystrophy) (AIRE), transcript variant AIRE-1, mRNA."	GI_4557290-I	GI_4557290	NM_000383.1	AIRE	TGCGCCACTGCACTCCAGTCTGGTCGGCAAGAGTGAGACTCCGTCTCAAA	Homo sapiens autoimmune regulator (autoimmune polyendocrinopathy candidiasis ectodermal dystrophy) (AIRE), transcript variant AIRE-1, mRNA.	1	1124.5	1265.6	1131	1008.5	849.9	716.4	1153	1389.4	1682.8		2.32562	2.39333	2.3737	1.99195	2.07363	1.95321	2.34171	2.45962	2.40987		-0.357953	0.0395161
8701	GI_4502010-S	AK1	"Homo sapiens adenylate kinase 1 (AK1), mRNA."	GI_4502010-S	GI_4502010	NM_000476.1	AK1	CCCTGGGGAGAACCCTTCCTGCGCGCTTTCATTTTTTGACCTCATCACTG	Homo sapiens adenylate kinase 1 (AK1), mRNA.	1	81.5	79.5	75	110.4	82.2	94.8	178.5	195.4	190.5		-0.486885	-0.524145	-0.53193	-0.215014	-0.412778	-0.188852	0.371743	0.364624	0.100999		0.242105	0.793442
3842	GI_26665889-I	AK2	"Homo sapiens adenylate kinase 2 (AK2), transcript variant AK2B, mRNA."	GI_26665888-I	GI_26665888	NM_013411.2	AK2	GCACTGTGCTTGGAGTTCAGGGGACCTAGGACAAATCCCAGCCAGTTAGT	Homo sapiens adenylate kinase 2 (AK2), transcript variant AK2B, mRNA.	1	427	447.3	393.5	1447.4	1098.2	1080	585.7	689.4	666.8		1.28794	1.29691	1.24312	2.35242	2.34644	2.38796	1.62648	1.71115	1.42877		1.08628	0.312811
3843	GI_26665890-A	AK2	"Homo sapiens adenylate kinase 2 (AK2), transcript variant AK2A, mRNA."	GI_26665889-I	GI_26665889	NM_001625.2	AK2	GTTGGGTCCAAGAAGGAATTTCTTTCCATCCCTGTGAGGCAATGGGTGGG	Homo sapiens adenylate kinase 2 (AK2), transcript variant AK2A, mRNA.	1	267.8	241.2	254.6	781.6	643.2	616.4	410.8	390	488.1		0.787976	0.645849	0.776879	1.73767	1.77702	1.79398	1.25192	1.10273	1.09814		1.03265	0.414029
3844	GI_26665892-S	AK2	"Homo sapiens adenylate kinase 2 (AK2), transcript variant AK2C, mRNA."	GI_26665890-A	GI_26665890	NM_172199.1	AK2	CCCTCCAAAAGAGCCCATGAAAGATGACATCACCGGGGAACCCTTGATCC	Homo sapiens adenylate kinase 2 (AK2), transcript variant AK2C, mRNA.	1	59.4	58.9	46.7	50.6	43.9	51.7	40.6	61.6	79.8		-0.825853	-0.840309	-1.03924	-0.993359	-1.08042	-0.831015	-1.19197	-0.868281	-0.821175		-0.0664617	-0.0586743
10659	GI_8051578-S	AK3	"Homo sapiens adenylate kinase 3 (AK3), mRNA."	GI_8051578-S	GI_8051578	NM_013410.1	AK3	CTGAGAGCGATGGGGCTATATTGAATCTCTGTATGCACTGAGAACTGAGC	Homo sapiens adenylate kinase 3 (AK3), mRNA.	1	170.8	167.7	158	262.6	220.1	220.2	281.3	285.9	349.9		0.30601	0.26271	0.265974	0.649494	0.635581	0.703748	0.852038	0.771104	0.74536		0.38471	0.511269
1753	GI_19923436-S	AK3L1	"Homo sapiens adenylate kinase 3 like 1 (AK3L1), mRNA."	GI_19923436-S	GI_19923436	NM_016282.2	AK3L1	GTGGCTATTACTTTGTTCTTGGTCCTTCACAGGGCCTGCTCCATCCCACC	Homo sapiens adenylate kinase 3 like 1 (AK3L1), mRNA.	1	202.8	212.5	193.5	385.9	309	292.5	123.2	148.8	177.4		0.490039	0.512302	0.483018	1.03355	0.996689	1.00447	-0.0197919	0.073647	0.0254925		0.516447	-0.46867
2633	GI_21493027-A	AKAP1	"Homo sapiens A kinase (PRKA) anchor protein 1 (AKAP1), nuclear gene encoding mitochondrial protein, transcript variant 1, mRNA."	GI_21493027-A	GI_21493027	NM_003488.2	AKAP1	TCTATCTCCTTCCCCGGCAAAAACCAAACAAACTGGCAGACAGGCCAGGG	Homo sapiens A kinase (PRKA) anchor protein 1 (AKAP1), nuclear gene encoding mitochondrial protein, transcript variant 1, mRNA.	1	61.6	49.7	57.1	60.4	55.5	48	70.1	72.7	100.3		-0.78688	-1.01935	-0.823936	-0.816733	-0.830846	-0.909663	-0.615244	-0.691333	-0.578857		0.0243065	0.248243
2634	GI_21493032-S	AKAP10	"Homo sapiens A kinase (PRKA) anchor protein 10 (AKAP10), nuclear gene encoding mitochondrial protein, mRNA."	GI_21493032-S	GI_21493032	NM_007202.2	AKAP10	AGCTTTGAGTGGCAGCGTGGTGCTAGCAGCTTCAGCGGAACAGGGTGAGA	Homo sapiens A kinase (PRKA) anchor protein 10 (AKAP10), nuclear gene encoding mitochondrial protein, mRNA.	1	62.2	59.2	57.7	60.2	59.3	51.9	50.6	55.9	70.1		-0.776493	-0.834953	-0.812742	-0.820042	-0.760355	-0.826926	-0.959463	-0.971983	-0.958527		0.0056217	-0.155262
2629	GI_21464140-I	AKAP11	"Homo sapiens A kinase (PRKA) anchor protein 11 (AKAP11), transcript variant 1, mRNA."	GI_21464140-I	GI_21464140	NM_016248.2	AKAP11	CCCTGTCCACCTGTCACCAGCACAAGAGAATTAGAGCTTCAGTGAGAATT	Homo sapiens A kinase (PRKA) anchor protein 11 (AKAP11), transcript variant 1, mRNA.	1	132.4	131	120.8	135.3	114.1	88.8	95.1	118	153.7		0.0331004	0.0023512	-0.0215073	-0.0121022	-0.0637393	-0.258101	-0.293164	-0.174046	-0.126489		-0.115962	-0.202548
2631	GI_21493021-I	AKAP12	"Homo sapiens A kinase (PRKA) anchor protein (gravin) 12 (AKAP12), transcript variant 1, mRNA."	GI_21493021-I	GI_21493021	NM_005100.2	AKAP12	AAATGGCCAGAAAGGAGCCCTGAACGGTCAAGGAGCCCTAAACAGCCAGG	Homo sapiens A kinase (PRKA) anchor protein (gravin) 12 (AKAP12), transcript variant 1, mRNA.	1	63.7	61.9	58	42.8	37	38.4	47.7	63	82.3		-0.750956	-0.787938	-0.807189	-1.16038	-1.26242	-1.146	-1.02179	-0.84428	-0.788482		-0.407575	-0.102822
2632	GI_21493023-A	AKAP12	"Homo sapiens A kinase (PRKA) anchor protein (gravin) 12 (AKAP12), transcript variant 2, mRNA."	GI_21493023-A	GI_21493023	NM_144497.1	AKAP12	GGGGCATGTGCCATAGTGCAGGCTTGGGGAGCTTTAAGCCTCAGTTATAT	Homo sapiens A kinase (PRKA) anchor protein (gravin) 12 (AKAP12), transcript variant 2, mRNA.	1	268.4	277.4	261.4	129	100.2	98.8	496.8	611.4	960.5		0.790374	0.793258	0.805105	-0.0596735	-0.202013	-0.14508	1.45264	1.58291	1.81557		-0.931835	0.820795
4990	GI_31563332-A	AKAP13	"Homo sapiens A kinase (PRKA) anchor protein 13 (AKAP13), transcript variant 3, mRNA."	GI_31563332-A	GI_31563332	NM_144767.3	AKAP13	GATCCGCAGGAGGGTGGTTGGGATACACCGGATACCTCTGCTCTCATTGC	Homo sapiens A kinase (PRKA) anchor protein 13 (AKAP13), transcript variant 3, mRNA.	1	66.8	67.5	69.8	65.6	62	54.8	118.7	113.3	146		-0.700034	-0.696639	-0.608876	-0.734339	-0.712962	-0.76934	-0.0590846	-0.217456	-0.18096		-0.070364	0.516016
2952	GI_22325354-I	AKAP2	"Homo sapiens A kinase (PRKA) anchor protein 2 (AKAP2), transcript variant 1, mRNA."	GI_22325354-I	GI_22325354	NM_007203.3	AKAP2	CAGGGTCTGTCAGTGGCAGGAGGCCGTGCTGTGTTTTACTTGGATGACAC	Homo sapiens A kinase (PRKA) anchor protein 2 (AKAP2), transcript variant 1, mRNA.	1	343.4	410.2	356.4	66	53.2	56.2	217.5	247.1	358.4		1.05444	1.20563	1.13707	-0.728274	-0.875897	-0.742621	0.580416	0.615334	0.770798		-1.91465	-0.476868
2953	GI_22325355-A	AKAP2	"Homo sapiens A kinase (PRKA) anchor protein 2 (AKAP2), transcript variant 2, mRNA."	GI_22325355-A	GI_22325355	NM_147150.1	AKAP2	GACCGTGGCACTTGGGTGTACAGGTAATTCCTCCAGAGCTGTTTGCTGGC	Homo sapiens A kinase (PRKA) anchor protein 2 (AKAP2), transcript variant 2, mRNA.	1	113.3	122.8	118.9	42.7	35.5	35.8	98.7	103.2	172.5		-0.133849	-0.0657909	-0.0384841	-1.16272	-1.30648	-1.22026	-0.253928	-0.317177	-0.0041927		-1.15044	-0.112391
2042	GI_20336197-A	AKAP7	"Homo sapiens A kinase (PRKA) anchor protein 7 (AKAP7), transcript variant alpha, mRNA."	GI_20336197-A	GI_20336197	NM_004842.2	AKAP7	AAGCTCCAGGTCTTATCGTATCCCTTGCCATCTGAACTTGTTTGCACTGC	Homo sapiens A kinase (PRKA) anchor protein 7 (AKAP7), transcript variant alpha, mRNA.	1	73.4	74.4	72.2	102.3	76.4	71	70.9	75.8	95.9		-0.599063	-0.594038	-0.572674	-0.291037	-0.490663	-0.495036	-0.603261	-0.646736	-0.6264		0.163013	-0.0368737
2635	GI_21493046-S	AKAP8	"Homo sapiens A kinase (PRKA) anchor protein 8 (AKAP8), mRNA."	GI_21493046-S	GI_21493046	NM_005858.2	AKAP8	GCCGAGCCTCTACTGTATACCAGGGGCTAACTCACCAAGCACATTCTAGG	Homo sapiens A kinase (PRKA) anchor protein 8 (AKAP8), mRNA.	1	140	149.1	139	147.4	137.5	123	133	155.3	175.5		0.0929136	0.138782	0.128774	0.0733541	0.134824	0.0869615	0.0610328	0.119311	0.0140804		-0.021777	-0.0553488
10293	GI_7657354-S	AKAP8L	"Homo sapiens A kinase (PRKA) anchor protein 8-like (AKAP8L), mRNA."	GI_7657354-S	GI_7657354	NM_014371.1	AKAP8L	CATCAGCAAGAAGCTGGAGCGCTACCTGAAGGGCGAGAACCCTTTCACCG	Homo sapiens A kinase (PRKA) anchor protein 8-like (AKAP8L), mRNA.	1	50.4	61.3	50.9	67.9	63.4	55.5	67.8	80.1	103.9		-1.00193	-0.798206	-0.947022	-0.699958	-0.689195	-0.755896	-0.650472	-0.587805	-0.541484		0.200702	0.322464
10873	GI_8923564-S	AKIP	"Homo sapiens aurora-A kinase interacting protein (AKIP), mRNA."	GI_8923564-S	GI_8923564	NM_017900.1	AKIP	GGAGGGACGCCTGAGACGCAAGCAGATCAAGTTCGAGAAAGACCTGAGGC	Homo sapiens aurora-A kinase interacting protein (AKIP), mRNA.	1	290.8	324.7	310	682.2	569.9	619.9	542.8	463.4	580.4		0.876274	0.959229	0.987708	1.60197	1.64823	1.79997	1.54615	1.2869	1.2817		0.742319	0.430514
3668	GI_24497575-I	AKR1A1	"Homo sapiens aldo-keto reductase family 1, member A1 (aldehyde reductase) (AKR1A1), transcript variant 1, mRNA."	GI_24497575-I	GI_24497575	NM_006066.2	AKR1A1	AGCCAGAAATGTGAAGTGCTAGCTGAAGGATGAGCAGCAGCTAGCCAGGC	Homo sapiens aldo-keto reductase family 1, member A1 (aldehyde reductase) (AKR1A1), transcript variant 1, mRNA.	1	41	43.7	45.9	52.9	56.8	52.1	44.4	50	52		-1.22313	-1.15497	-1.05775	-0.949011	-0.806202	-0.822852	-1.09749	-1.09111	-1.27507		0.285929	-0.00927413
3669	GI_24497576-A	AKR1A1	"Homo sapiens aldo-keto reductase family 1, member A1 (aldehyde reductase) (AKR1A1), transcript variant 2, mRNA."	GI_24497576-A	GI_24497576	NM_153326.1	AKR1A1	GACCACAGCTTCTTGGCCTCCCTTCCAGCTCTGCAGCTAATGAGGTCCTG	Homo sapiens aldo-keto reductase family 1, member A1 (aldehyde reductase) (AKR1A1), transcript variant 2, mRNA.	1	539.9	509.5	461.1	1039.8	810.1	793.7	458.3	477.9	592.5		1.53935	1.43416	1.41288	2.02245	2.02258	2.06173	1.36746	1.31981	1.30357		0.573454	-0.131853
3670	GI_24497579-S	AKR1B1	"Homo sapiens aldo-keto reductase family 1, member B1 (aldose reductase) (AKR1B1), mRNA."	GI_24497579-S	GI_24497579	NM_001628.2	AKR1B1	AGTGGCCAGCGAGGGCGTGTCTAGCTTGATGTTGGATCTCAAGAGCCCTG	Homo sapiens aldo-keto reductase family 1, member B1 (aldose reductase) (AKR1B1), mRNA.	1	611.9	650.5	582.1	37.8	38	34.5	36.5	41.5	38.5		1.6735	1.69171	1.66242	-1.28432	-1.23404	-1.25943	-1.30439	-1.29011	-1.59364		-2.93514	-3.07192
3671	GI_24497580-S	AKR1C1	"Homo sapiens aldo-keto reductase family 1, member C1 (dihydrodiol dehydrogenase 1; 20-alpha (3-alpha)-hydroxysteroid dehydrogenase) (AKR1C1), mRNA."	GI_24497580-S	GI_24497580	NM_001353.4	AKR1C1	TGATTGCCCTGCGCTACCAGCTACAGCGTGGGGTTGTGGTCCTGGCCAAG	Homo sapiens aldo-keto reductase family 1, member C1 (dihydrodiol dehydrogenase 1; 20-alpha (3-alpha)-hydroxysteroid dehydrogenase) (AKR1C1), mRNA.	1	59.8	53.2	61.1	39.8	38.2	38.6	45.4	57.4	73.3		-0.818661	-0.947605	-0.751431	-1.23289	-1.22845	-1.1405	-1.07397	-0.943702	-0.911219		-0.36138	-0.137066
9281	GI_45446741-S	AKR1C2	"Homo sapiens aldo-keto reductase family 1, member C2 (dihydrodiol dehydrogenase 2; bile acid binding protein; 3-alpha hydroxysteroid dehydrogenase, type III) (AKR1C2), transcript variant 1, mRNA."	GI_45446741-S	GI_45446741	NM_001354.4	AKR1C2	CCTGCTTGGCGACTTCAGTAAGCTACAGCTAAGCCCATCGGCCGGAAAAG	Homo sapiens aldo-keto reductase family 1, member C2 (dihydrodiol dehydrogenase 2; bile acid binding protein; 3-alpha hydroxysteroid dehydrogenase, type III) (AKR1C2), transcript variant 1, mRNA.	1	62.6	55.4	58.3	35.6	35.5	32.9	33.8	45.3	43.5		-0.769623	-0.904889	-0.801664	-1.34415	-1.30648	-1.30973	-1.38554	-1.19654	-1.46423		-0.494724	-0.523378
3672	GI_24497582-S	AKR1C3	"Homo sapiens aldo-keto reductase family 1, member C3 (3-alpha hydroxysteroid dehydrogenase, type II) (AKR1C3), mRNA."	GI_24497582-S	GI_24497582	NM_003739.4	AKR1C3	CCTGATGTCTACCAGAAGCCCTGTGTGTGGATGGTGACGCAGAGGACGTC	Homo sapiens aldo-keto reductase family 1, member C3 (3-alpha hydroxysteroid dehydrogenase, type II) (AKR1C3), mRNA.	1	113	108.2	98.7	54.1	45	45.2	103.9	135.8	176.3		-0.13669	-0.199223	-0.237876	-0.926632	-1.05407	-0.973321	-0.19971	-0.023991	0.0189005		-0.793412	0.122996
5670	GI_34147396-S	AKR1CL2	"Homo sapiens aldo-keto reductase family 1, member C-like 2 (AKR1CL2), mRNA."	GI_34147396-S	GI_34147396	NM_031436.2	AKR1CL2	GAAGGCAATGGGGTTTCTCCAAGACAGCCTGTGTGGCCTCTACTCTGAAC	Homo sapiens aldo-keto reductase family 1, member C-like 2 (AKR1CL2), mRNA.	1	64.5	67.3	62.1	40.4	37.9	37.1	41.9	43.4	49		-0.737582	-0.699767	-0.734046	-1.21796	-1.23684	-1.18248	-1.15869	-1.2423	-1.33805		-0.488628	-0.522549
8072	GI_41327763-S	AKR7A2	"Homo sapiens aldo-keto reductase family 7, member A2 (aflatoxin aldehyde reductase) (AKR7A2), mRNA."	GI_41327763-S	GI_41327763	NM_003689.2	AKR7A2	GAGTCCCACTTGAGCGCTTCCTGTTGAATAAAGCAGGCACTTGACCTGGC	Homo sapiens aldo-keto reductase family 7, member A2 (aflatoxin aldehyde reductase) (AKR7A2), mRNA.	1	508.7	502.4	423.5	556.9	441.6	451.7	434.2	438.1	533.8		1.47556	1.41937	1.3218	1.3995	1.37675	1.46471	1.31042	1.22694	1.193		0.00807979	-0.162122
9647	GI_4885060-S	AKT1	"Homo sapiens v-akt murine thymoma viral oncogene homolog 1 (AKT1), mRNA."	GI_4885060-S	GI_4885060	NM_005163.1	AKT1	TGTGTCACAGTTCTTGGTGACTGTCCCACCGGAGCCTCCCCCTCAGATGA	Homo sapiens v-akt murine thymoma viral oncogene homolog 1 (AKT1), mRNA.	1	66.1	69.1	70.5	82.9	83.7	66.9	126.8	106.2	172.2		-0.711323	-0.671943	-0.59819	-0.500823	-0.39353	-0.558034	0.0106224	-0.286573	-0.0060375		0.176356	0.566489
7345	GI_39725654-S	AKT1S1	"Homo sapiens AKT1 substrate 1 (proline-rich) (AKT1S1), mRNA."	GI_39725654-S	GI_39725654	NM_032375.2	AKT1S1	AGGGGTTGGGGGATCGGCAGTTGGGAGGGGCGCTCTGAGATTAAAGAGTT	Homo sapiens AKT1 substrate 1 (proline-rich) (AKT1S1), mRNA.	1	98.9	104.3	98.5	174.2	160	145	187.4	218	192.3		-0.279516	-0.237922	-0.240048	0.24002	0.296134	0.261241	0.423124	0.481514	0.110966		0.518294	0.59103
7720	GI_40316942-S	ALAS1	"Homo sapiens aminolevulinate, delta-, synthase 1 (ALAS1), transcript variant 1, mRNA."	GI_40316942-S	GI_40316942	NM_000688.4	ALAS1	CCTTGAGAATCTGCTAGTCACATGGAAGCAAGTGGGGCTGGAACTGAAGC	Homo sapiens aminolevulinate, delta-, synthase 1 (ALAS1), transcript variant 1, mRNA.	1	272.9	255.1	234	180.9	152.5	152.7	241.9	268.5	371.7		0.808192	0.704914	0.686528	0.277673	0.245033	0.316042	0.692693	0.704042	0.809415		-0.453629	0.0021719
8702	GI_4502028-S	ALCAM	"Homo sapiens activated leukocyte cell adhesion molecule (ALCAM), mRNA."	GI_4502028-S	GI_4502028	NM_001627.1	ALCAM	GCCGAGAGTCAGACTGATAGACACCATAGGAGCCGACTCTTTGATATGCC	Homo sapiens activated leukocyte cell adhesion molecule (ALCAM), mRNA.	1	92.5	91.1	92.4	51.3	47.1	37.3	82.5	99.4	193		-0.351209	-0.380566	-0.308507	-0.979652	-1.00553	-1.17678	-0.443251	-0.357245	0.114817		-0.707226	0.118201
3796	GI_25777727-A	ALDH1A1	"Homo sapiens aldehyde dehydrogenase 1 family, member A1 (ALDH1A1), mRNA."	GI_25777722-S	GI_25777722	NM_000689.3	ALDH1A1	GCAGGCAGGAACAGTGTGGGTGAATTGCTATGGCGTGGTAAGTGCCCAGT	Homo sapiens aldehyde dehydrogenase 1 family, member A1 (ALDH1A1), mRNA.	1	43	38.7	41.1	41	38.6	37.7	274.5	263.9	328.1		-1.17209	-1.28306	-1.17603	-1.20325	-1.21736	-1.16549	0.826197	0.685586	0.677184		0.0150288	1.94005
3797	GI_25777729-S	ALDH1A2	"Homo sapiens aldehyde dehydrogenase 1 family, member A2 (ALDH1A2), transcript variant 3, mRNA."	GI_25777727-A	GI_25777727	NM_170697.1	ALDH1A2	CCCTGACAGATGCCGTATTTCTGAGTGCTTCCATGTGAATGCTGCCCTCC	Homo sapiens aldehyde dehydrogenase 1 family, member A2 (ALDH1A2), transcript variant 3, mRNA.	1	61.9	59.2	57.4	117.3	102.3	85.7	74.7	81.6	93.2		-0.781674	-0.834953	-0.818324	-0.15453	-0.179935	-0.295736	-0.548129	-0.56799	-0.656666		0.601583	0.220722
8703	GI_4502040-S	ALDH1A3	"Homo sapiens aldehyde dehydrogenase 1 family, member A3 (ALDH1A3), mRNA."	GI_4502040-S	GI_4502040	NM_000693.1	ALDH1A3	GGACCTCGGTCTTCATCCAAGTGGCCTGAGTATTTCACTGGCAGGTTGTG	Homo sapiens aldehyde dehydrogenase 1 family, member A3 (ALDH1A3), mRNA.	1	61.5	59.6	64	111.5	95.4	88.5	821.8	895	1571.4		-0.788621	-0.827854	-0.701774	-0.205123	-0.254264	-0.261685	1.98413	1.9899	2.33728		0.532393	2.87652
3798	GI_25777731-S	ALDH1B1	"Homo sapiens aldehyde dehydrogenase 1 family, member B1 (ALDH1B1), nuclear gene encoding mitochondrial protein, mRNA."	GI_25777729-S	GI_25777729	NM_000692.3	ALDH1B1	CTGGGATTACAGGTGGGAGCCACAACACCCGGCCATGAATTAACTCCGTT	Homo sapiens aldehyde dehydrogenase 1 family, member B1 (ALDH1B1), nuclear gene encoding mitochondrial protein, mRNA.	1	82.2	78.9	75.5	110.2	117.4	96.4	34.5	46.5	48.2		-0.47772	-0.532131	-0.524815	-0.216823	-0.0333914	-0.171126	-1.36389	-1.16862	-1.35549		0.371109	-0.784447
3799	GI_25777733-I	ALDH2	"Homo sapiens aldehyde dehydrogenase 2 family (mitochondrial) (ALDH2), nuclear gene encoding mitochondrial protein, mRNA."	GI_25777731-S	GI_25777731	NM_000690.2	ALDH2	TTTGGTGGCTACAAGATGTCGGGGAGTGGCCGGGAGTTGGGCGAGTACGG	Homo sapiens aldehyde dehydrogenase 2 family (mitochondrial) (ALDH2), nuclear gene encoding mitochondrial protein, mRNA.	1	64.5	55.1	51.3	48.5	52.9	47.3	56.5	55.8	79.6		-0.737582	-0.910613	-0.938639	-1.03565	-0.881916	-0.925222	-0.843	-0.973895	-0.823834		-0.0853177	-0.0179652
3139	GI_22907048-S	ALDH3A1	"Homo sapiens aldehyde dehydrogenase 3 family, memberA1 (ALDH3A1), mRNA."	GI_22907048-S	GI_22907048	NM_000691.3	ALDH3A1	GGGCCCAGGCCTCACCATTCCAAGTCTCCACCCCTTTCTAGACCAATAAA	Homo sapiens aldehyde dehydrogenase 3 family, memberA1 (ALDH3A1), mRNA.	1	56.4	49.3	45.7	260.4	234.3	232.3	54.1	48.9	70.9		-0.881391	-1.02786	-1.06242	0.6411	0.702127	0.760405	-0.888836	-1.11487	-0.946501		1.69177	0.00715697
9316	GI_4557302-S	ALDH3A2	"Homo sapiens aldehyde dehydrogenase 3 family, member A2 (ALDH3A2), mRNA."	GI_4557302-S	GI_4557302	NM_000382.1	ALDH3A2	GCAGGGACTCTGTCCCCACACTCAGAAAGACTCAGCTCACTCAATGAGAG	Homo sapiens aldehyde dehydrogenase 3 family, member A2 (ALDH3A2), mRNA.	1	60	54.4	47.4	127.6	100.6	96.1	102.6	123.6	151.4		-0.815083	-0.924091	-1.02331	-0.0705602	-0.197772	-0.174427	-0.213006	-0.124526	-0.142468		0.773242	0.760828
8704	GI_4502042-S	ALDH3B1	"Homo sapiens aldehyde dehydrogenase 3 family, member B1 (ALDH3B1), mRNA."	GI_4502042-S	GI_4502042	NM_000694.1	ALDH3B1	CAACTTTAGTCGGGAAGAGGGACAGGGGTGGACCTGAGTTTCGTCTCCTG	Homo sapiens aldehyde dehydrogenase 3 family, member B1 (ALDH3B1), mRNA.	1	65.8	61.9	63.4	68.4	62.3	59.8	92.5	106.4	101.3		-0.716197	-0.787938	-0.71186	-0.692639	-0.707824	-0.676861	-0.322436	-0.284563	-0.568343		0.046224	0.346885
3800	GI_25777735-A	ALDH4A1	"Homo sapiens aldehyde dehydrogenase 4 family, member A1 (ALDH4A1), nuclear gene encoding mitochondrial protein, transcript variant P5CDhL, mRNA."	GI_25777733-I	GI_25777733	NM_003748.2	ALDH4A1	TAGAATCCTCCTCTGCCTGGGAGTGGCTCTGTGTGGACCAGTCCCTCACT	Homo sapiens aldehyde dehydrogenase 4 family, member A1 (ALDH4A1), nuclear gene encoding mitochondrial protein, transcript variant P5CDhL, mRNA.	1	74.6	78.4	72.8	76.3	67	69.2	86.3	98.2	121.5		-0.581685	-0.538833	-0.563812	-0.583592	-0.630409	-0.522233	-0.395699	-0.370217	-0.375639		-0.0173016	0.180925
3801	GI_25777737-S	ALDH4A1	"Homo sapiens aldehyde dehydrogenase 4 family, member A1 (ALDH4A1), nuclear gene encoding mitochondrial protein, transcript variant P5CDhS, mRNA."	GI_25777735-A	GI_25777735	NM_170726.1	ALDH4A1	CTTAGGGGACTGTGAAAGTGTTGGGTCTTCCTCCAGGATGCCTGCATGGG	Homo sapiens aldehyde dehydrogenase 4 family, member A1 (ALDH4A1), nuclear gene encoding mitochondrial protein, transcript variant P5CDhS, mRNA.	1	70	79.3	69.2	92.1	83.8	62.8	113.7	124	155.9		-0.649889	-0.526801	-0.61812	-0.395828	-0.392259	-0.625017	-0.10453	-0.121076	-0.111427		0.127235	0.485926
3802	GI_25777738-S	ALDH6A1	"Homo sapiens aldehyde dehydrogenase 6 family, member A1 (ALDH6A1), nuclear gene encoding mitochondrial protein, mRNA."	GI_25777737-S	GI_25777737	NM_005589.2	ALDH6A1	GAAGATGCTACTCTTTCCTCACCTGCTGTTGTCATGCCTACCATGGGCCG	Homo sapiens aldehyde dehydrogenase 6 family, member A1 (ALDH6A1), nuclear gene encoding mitochondrial protein, mRNA.	1	619	659.2	619.7	784	610.5	531.4	618.5	709.8	775		1.68586	1.70572	1.72945	1.74073	1.72148	1.63682	1.68402	1.7423	1.58814		-0.00733405	-0.0355263
9318	GI_4557342-S	ALDH7A1	"Homo sapiens aldehyde dehydrogenase 7 family, member A1 (ALDH7A1), mRNA."	GI_4557342-S	GI_4557342	NM_001182.1	ALDH7A1	CACACTGGTGGTGGCAGGGAGTCTGGCAGTGATGCCTGGAAACAGTACAT	Homo sapiens aldehyde dehydrogenase 7 family, member A1 (ALDH7A1), mRNA.	1	211.6	225.7	199.5	230.1	213.4	192.2	201.1	229.9	250		0.535559	0.575831	0.515719	0.517683	0.602676	0.559707	0.497631	0.538278	0.389065		0.0176522	-0.0673783
3811	GI_26006460-S	ALDH8A1	"Homo sapiens aldehyde dehydrogenase 8 family, member A1 (ALDH8A1), transcript variant 2, mRNA."	GI_25952151-A	GI_25952151	NM_170771.1	ALDH8A1	GGGGGCTGTGGACGTCTTTGGAATTTGTTAGGGGAAGGCTATGTGGTAAG	Homo sapiens aldehyde dehydrogenase 8 family, member A1 (ALDH8A1), transcript variant 2, mRNA.	1	68	63.6	69.4	64.9	63	57.1	59.3	68	102.7		-0.680953	-0.759377	-0.61503	-0.745042	-0.695931	-0.725795	-0.791923	-0.762712	-0.553796		-0.0371356	-0.0176903
3803	GI_25777740-S	ALDH9A1	"Homo sapiens aldehyde dehydrogenase 9 family, member A1 (ALDH9A1), mRNA."	GI_25777738-S	GI_25777738	NM_000696.2	ALDH9A1	CCCTATCTTGGGTCCTTGAACTACAGCCTGCTGTCTTACACCAGTGGAGC	Homo sapiens aldehyde dehydrogenase 9 family, member A1 (ALDH9A1), mRNA.	1	94.7	82.8	93.8	63.2	57.4	54.1	62.1	67.5	83.4		-0.32602	-0.481271	-0.292404	-0.771523	-0.795017	-0.782956	-0.743204	-0.770594	-0.774411		-0.4166	-0.396171
6179	GI_34577109-A	ALDOA	"Homo sapiens aldolase A, fructose-bisphosphate (ALDOA), transcript variant 2, mRNA."	GI_34577109-A	GI_34577109	NM_184041.1	ALDOA	CCTCTTCGTCTCTAACCACGCCTATTAAGCGGAGGTGTTCCCAGGCTGCC	Homo sapiens aldolase A, fructose-bisphosphate (ALDOA), transcript variant 2, mRNA.	1	1681.7	1657.9	1553.2	2950.3	2463.9	2714.4	2928.9	3202.9	4321.2		2.75692	2.67796	2.7134	3.0629	3.20656	3.36406	3.32615	3.35161	3.40935		0.495084	0.646282
6180	GI_34577109-I	ALDOA	"Homo sapiens aldolase A, fructose-bisphosphate (ALDOA), transcript variant 2, mRNA."	GI_34577109-I	GI_34577109	NM_184041.1	ALDOA	CCTCTTCGTCTCTAACCACGCCTATTAAGCGGAGGTGTTCCCAGGCTGCC	Homo sapiens aldolase A, fructose-bisphosphate (ALDOA), transcript variant 2, mRNA.	1	694.8	589.3	573.9	1372.6	1254.8	837.8	1349.2	1728.6	2294.3		1.80966	1.58755	1.64723	2.29948	2.48833	2.119	2.50765	2.69292	2.73838		0.620792	0.964835
9648	GI_4885062-S	ALDOC	"Homo sapiens aldolase C, fructose-bisphosphate (ALDOC), mRNA."	GI_4885062-S	GI_4885062	NM_005165.1	ALDOC	CCATGATGAGGTAGCTTCTCCCTGGGCTCTCCTTCTTGCCTGCCCTGTCT	Homo sapiens aldolase C, fructose-bisphosphate (ALDOC), mRNA.	1	70.3	80.2	75.3	99.4	95.5	86.7	259.7	373.2	398.4		-0.645306	-0.514904	-0.527655	-0.319728	-0.253149	-0.283449	0.767671	1.0557	0.882934		0.27718	1.46472
10585	GI_7706142-S	ALEX1	"Homo sapiens ALEX1 protein (ALEX1), mRNA."	GI_7706142-S	GI_7706142	NM_016608.1	ALEX1	CATGGTCTGTCGCTTGGACTCAGCTGTGCAGATGGCTGGGCTAAGACTGT	Homo sapiens ALEX1 protein (ALEX1), mRNA.	1	109.1	127.3	131	35.1	47.4	38	37.2	38.9	53		-0.174329	-0.0278517	0.0652976	-1.35826	-0.998767	-1.15709	-1.28433	-1.35921	-1.25488		-1.12575	-1.25385
8073	GI_41327765-A	ALEX2	"Homo sapiens armadillo repeat protein ALEX2 (ALEX2), mRNA."	GI_41327765-A	GI_41327765	NM_014782.4	ALEX2	ATCATCCAGAGTGATGTTATCTGTGACAGTCACCAGCTTTAAGCTGAACC	Homo sapiens armadillo repeat protein ALEX2 (ALEX2), mRNA.	1	297.5	284	296.6	37.4	40.3	39.7	36.9	43.5	37.4		0.900684	0.818046	0.940389	-1.29494	-1.17149	-1.11074	-1.29288	-1.23985	-1.62436		-2.07876	-2.27207
4307	GI_29540565-A	ALEX3	"Homo sapiens ALEX3 protein (ALEX3), transcript variant 3, mRNA."	GI_29540565-A	GI_29540565	NM_177948.1	ALEX3	AGGGAACTGCTCAGGGCCCAAGTACCATCTTCACTGGGCTCCCTCTTTAA	Homo sapiens ALEX3 protein (ALEX3), transcript variant 3, mRNA.	1	92.3	98.7	96.3	100.7	93.6	79.8	36.6	48.5	53.7		-0.353529	-0.296098	-0.264237	-0.306764	-0.274539	-0.371283	-1.3015	-1.12364	-1.24098		-0.0129075	-0.917418
8107	GI_41350215-S	ALG1	"Homo sapiens asparagine-linked glycosylation 1 homolog (yeast, beta-1,4-mannosyltransferase) (ALG1), mRNA."	GI_41350215-S	GI_41350215	NM_019109.3	ALG1	CAGAACTCCTCATCCTGCGTTTGGTCTCCAGGTGTCCCCTTTCTGCCGTG	Homo sapiens asparagine-linked glycosylation 1 homolog (yeast, beta-1,4-mannosyltransferase) (ALG1), mRNA.	1	92.6	98.8	86.8	158.6	133.8	127.4	102.1	97.1	135.1		-0.350052	-0.295031	-0.375458	0.146419	0.105789	0.124187	-0.218164	-0.382249	-0.263192		0.465645	0.0523117
8640	GI_44680155-S	ALG10	"Homo sapiens asparagine-linked glycosylation 10 homolog (yeast, alpha-1,2-glucosyltransferase) (ALG10), mRNA."	GI_44680155-S	GI_44680155	NM_032834.2	ALG10	TCACTCCAGTCTCTGCCTCTGTGTTCACACGGCCTTTCCCTCTGTCTTCT	Homo sapiens asparagine-linked glycosylation 10 homolog (yeast, alpha-1,2-glucosyltransferase) (ALG10), mRNA.	1	58.7	53.7	59	61.2	51.4	52.9	66.9	81.2	95		-0.838557	-0.937744	-0.788883	-0.803606	-0.912534	-0.806713	-0.664583	-0.573238	-0.636393		0.0141107	0.230323
973	GI_14861835-A	ALG2	"Homo sapiens asparagine-linked glycosylation 2 homolog (yeast, alpha-1,3-mannosyltransferase) (ALG2), transcript variant 1, mRNA."	GI_14861835-A	GI_14861835	NM_033087.1	ALG2	TGAGAGCAGGGCTATTGTAGTTCCCAGATTCAATCCACCGAAGTGTTCAC	Homo sapiens asparagine-linked glycosylation 2 homolog (yeast, alpha-1,3-mannosyltransferase) (ALG2), transcript variant 1, mRNA.	1	192.7	206.3	164	302.1	232.1	218	285.1	301.6	438.4		0.435294	0.481087	0.305886	0.789294	0.692086	0.693113	0.866207	0.828199	0.984331		0.317409	0.48549
6801	GI_37574156-I	ALG2	"Homo sapiens asparagine-linked glycosylation 2 homolog (yeast, alpha-1,3-mannosyltransferase) (ALG2), transcript variant 2, mRNA."	GI_37574156-I	GI_37574156	NM_197973.1	ALG2	AGTTCATGCTGCACTACCATATTGTTCTTTTGGGGCTCTTCAATGGGTGA	Homo sapiens asparagine-linked glycosylation 2 homolog (yeast, alpha-1,3-mannosyltransferase) (ALG2), transcript variant 2, mRNA.	1	83.2	81	73.3	99.1	81.5	79.5	124.6	124.9	155.6		-0.464762	-0.504441	-0.556482	-0.322744	-0.421881	-0.375272	-0.0078598	-0.113352	-0.113469		0.135262	0.430335
7383	GI_39725713-S	ALG3	"Homo sapiens asparagine-linked glycosylation 3 homolog (yeast, alpha-1,3-mannosyltransferase) (ALG3), mRNA."	GI_39725713-S	GI_39725713	NM_005787.3	ALG3	CCCAACACAGCAAGAAAGCCCACTGAAGTCCACCCCTTTCCCTCAGGACC	Homo sapiens asparagine-linked glycosylation 3 homolog (yeast, alpha-1,3-mannosyltransferase) (ALG3), mRNA.	1	135.4	131.8	140.8	215.3	176.8	174.5	182.4	206.6	258		0.0571112	0.00876932	0.142553	0.451356	0.402409	0.457382	0.394567	0.42415	0.422448		0.367572	0.344244
7015	GI_38176301-S	ALG5	"Homo sapiens asparagine-linked glycosylation 5 homolog (yeast, dolichyl-phosphate beta-glucosyltransferase) (ALG5), mRNA."	GI_38176301-S	GI_38176301	NM_013338.3	ALG5	GAGAAGCAGCTTCACGGACGTTTTCATCTCTACACGTTGAACGATGGGCA	Homo sapiens asparagine-linked glycosylation 5 homolog (yeast, dolichyl-phosphate beta-glucosyltransferase) (ALG5), mRNA.	1	412.8	431.6	387.4	997	676.7	766.2	184.3	213.7	261.3		1.2517	1.25924	1.22639	1.98051	1.83106	2.02439	0.40551	0.460237	0.435918		0.699543	-0.811888
6942	GI_38026891-S	ALG6	"Homo sapiens asparagine-linked glycosylation 6 homolog (yeast, alpha-1,3-glucosyltransferase) (ALG6), mRNA."	GI_38026891-S	GI_38026891	NM_013339.2	ALG6	GTCATCACTATGGTGCTTCTGACGTTGATGACTGTCACACTGGATCCTCC	Homo sapiens asparagine-linked glycosylation 6 homolog (yeast, alpha-1,3-glucosyltransferase) (ALG6), mRNA.	1	139.6	137.4	138.5	146.1	113	115.9	98.5	97.3	125.2		0.0898474	0.0526343	0.124916	0.0645161	-0.0740506	0.0239892	-0.25607	-0.380051	-0.343847		-0.0843142	-0.415788
7339	GI_39725646-S	ALG8	"Homo sapiens asparagine-linked glycosylation 8 homolog (yeast, alpha-1,3-glucosyltransferase) (ALG8), mRNA."	GI_39725646-S	GI_39725646	NM_024079.2	ALG8	CTACCTGCTTGGCCTGGGGCCTCTGGAAGTCTGCTGTGAATTTGTATTCC	Homo sapiens asparagine-linked glycosylation 8 homolog (yeast, alpha-1,3-glucosyltransferase) (ALG8), mRNA.	1	258.3	279.8	280.6	248.4	203.3	211.9	246.7	274	320.9		0.74927	0.80234	0.881006	0.594032	0.551068	0.663055	0.713442	0.725698	0.653667		-0.208154	-0.113269
9767	GI_5174384-S	ALKBH	"Homo sapiens alkB, alkylation repair homolog (E. coli) (ALKBH), mRNA."	GI_5174384-S	GI_5174384	NM_006020.1	ALKBH	GCCGTGGACTTCAGCACCCAGACAAGCCAAAAACAGAGACAGGGAAGAAC	Homo sapiens alkB, alkylation repair homolog (E. coli) (ALKBH), mRNA.	1	67.6	54.6	63.8	88.2	81.6	70.3	73.2	92.3	97.9		-0.687276	-0.920223	-0.705125	-0.438995	-0.420576	-0.50553	-0.569549	-0.436394	-0.604525		0.315841	0.234052
3902	GI_27436958-S	ALMS1	"Homo sapiens Alstrom syndrome 1 (ALMS1), mRNA."	GI_27436958-S	GI_27436958	NM_015120.2	ALMS1	TGGTTTGGGAGCAATACTTTCTGCATAGTGGCCTTGTCCAATGGCCTGTG	Homo sapiens Alstrom syndrome 1 (ALMS1), mRNA.	1	75.8	76.6	74.3	64.5	69.3	53.5	68.7	80.9	88.8		-0.564584	-0.563318	-0.541972	-0.75121	-0.594483	-0.794768	-0.636547	-0.577191	-0.70792		-0.156862	-0.083928
7718	GI_40316936-S	ALOX15	"Homo sapiens arachidonate 15-lipoxygenase (ALOX15), mRNA."	GI_40316936-S	GI_40316936	NM_001140.3	ALOX15	CCAAGTCCCACCCTCTTCCCATGTCCCACCCTCCCTAGAGGGGCACCTTT	Homo sapiens arachidonate 15-lipoxygenase (ALOX15), mRNA.	1	47	49.1	52	56.6	48.3	43.8	49.5	61	73.7		-1.07677	-1.03215	-0.924126	-0.881562	-0.978746	-1.00664	-0.982672	-0.878735	-0.905452		0.0553652	0.0887301
646	GI_13787191-S	ALPI	"Homo sapiens alkaline phosphatase, intestinal (ALPI), mRNA."	GI_13787191-S	GI_13787191	NM_001631.2	ALPI	TCCTCTGCTGTCTCCCCACTAGGATCATTCCACACCCCTGCACCTGACCA	Homo sapiens alkaline phosphatase, intestinal (ALPI), mRNA.	1	61.7	69.5	64.9	66.1	55.8	57.3	61.5	73.8	111.3		-0.785142	-0.665858	-0.68682	-0.726763	-0.825108	-0.722091	-0.753456	-0.675294	-0.468569		-0.0453809	0.0801669
7717	GI_40316934-S	ALS2	"Homo sapiens amyotrophic lateral sclerosis 2 (juvenile) (ALS2), mRNA."	GI_40316934-S	GI_40316934	NM_020919.2	ALS2	CTCCTACACCGTGGTGAGCATACAGAGTGTCCTGATTTGTGTTAAGTGAC	Homo sapiens amyotrophic lateral sclerosis 2 (juvenile) (ALS2), mRNA.	1	208.3	240.6	209.7	166.2	142.3	126.5	120.3	134.8	151.4		0.518715	0.643224	0.569116	0.193117	0.171347	0.116679	-0.0449458	-0.0318848	-0.142468		-0.416637	-0.650118
2352	GI_21359970-S	ALS2CR2	"Homo sapiens amyotrophic lateral sclerosis 2 (juvenile) chromosome region, candidate 2 (ALS2CR2), mRNA."	GI_21359970-S	GI_21359970	NM_018571.4	ALS2CR2	TGCTGTCCCTTGGGAATGGGCCCTCAGAGGACAGTGCTTCCAAGTACATC	Homo sapiens amyotrophic lateral sclerosis 2 (juvenile) chromosome region, candidate 2 (ALS2CR2), mRNA.	1	92	95.4	89.4	94.9	81.8	80.1	167.3	179.5	239.5		-0.357018	-0.331947	-0.343852	-0.365949	-0.41797	-0.367309	0.303316	0.273977	0.343591		-0.0394703	0.651234
335	GI_13027379-S	ALS2CR3	"Homo sapiens amyotrophic lateral sclerosis 2 (juvenile) chromosome region, candidate 3 (ALS2CR3), mRNA."	GI_13027379-S	GI_13027379	NM_015049.1	ALS2CR3	CCCTCAGAGTGGGCACAAGTGCCCTCTAGGGCAGCCAGGGGAATACTATT	Homo sapiens amyotrophic lateral sclerosis 2 (juvenile) chromosome region, candidate 3 (ALS2CR3), mRNA.	1	75.2	76.2	70.6	80.6	76.4	60.4	71.4	77.8	81.5		-0.5731	-0.568838	-0.596672	-0.528894	-0.490663	-0.666287	-0.59584	-0.618921	-0.798834		0.0175882	-0.091662
3056	GI_22748830-S	ALS2CR4	"Homo sapiens amyotrophic lateral sclerosis 2 (juvenile) chromosome region, candidate 4 (ALS2CR4), mRNA."	GI_22748830-S	GI_22748830	NM_152388.1	ALS2CR4	CTCCAGCCATGGATTGTGGTGAATCTCGTGGTGGCTCTTCTGGTTGGATT	Homo sapiens amyotrophic lateral sclerosis 2 (juvenile) chromosome region, candidate 4 (ALS2CR4), mRNA.	1	110.1	115.7	99.7	223.2	163.6	145.5	126.5	136.4	170.2		-0.164551	-0.128574	-0.227081	0.487308	0.319817	0.264887	0.00812102	-0.0192826	-0.0184186		0.530739	0.163542
8614	GI_42794624-S	AMACR	"Homo sapiens alpha-methylacyl-CoA racemase (AMACR), transcript variant 1, mRNA."	GI_42794624-S	GI_42794624	NM_014324.4	AMACR	TGTATCCAGTAACTCGGGGCCTGTTTCCCCGTGGGTCTCTGGGCTGTCAG	Homo sapiens alpha-methylacyl-CoA racemase (AMACR), transcript variant 1, mRNA.	1	58.9	59.3	56	44.6	41.2	46.3	83.1	81	90.7		-0.834912	-0.833174	-0.844767	-1.11928	-1.14798	-0.947854	-0.435599	-0.575872	-0.685483		-0.234088	0.271966
9804	GI_5209326-S	AMD1	"Homo sapiens adenosylmethionine decarboxylase 1 (AMD1), mRNA."	GI_5209326-S	GI_5209326	NM_001634.3	AMD1	GAGGAGCTCTGTTTTGAGGACCAATGCTTAAGGTGGACCTTGTTGCTAAA	Homo sapiens adenosylmethionine decarboxylase 1 (AMD1), mRNA.	1	178.6	206.2	208.9	489	369.9	333.8	289.1	342	395.1		0.353864	0.480576	0.565023	1.26978	1.18817	1.14435	0.88092	0.962459	0.874118		0.734279	0.439345
8705	GI_4502072-S	AMELY	"Homo sapiens amelogenin, Y-linked (AMELY), mRNA."	GI_4502072-S	GI_4502072	NM_001143.1	AMELY	CCCAACACCATCAGCCAAACCTCCCTCTGCCTGCCCAGCAGCCCTTCCAG	Homo sapiens amelogenin, Y-linked (AMELY), mRNA.	1	58	57.5	60.5	57.3	53.2	54.6	53.2	60.6	85.4		-0.851413	-0.865668	-0.761998	-0.869299	-0.875897	-0.773212	-0.906551	-0.885761	-0.749295		-0.0131095	-0.0208427
2159	GI_21071000-I	AMFR	"Homo sapiens autocrine motility factor receptor (AMFR), transcript variant 1, mRNA."	GI_21071000-I	GI_21071000	NM_001144.3	AMFR	GGTTCCTGTAGCAGCAGCCGAAGGGAGACCTCGCTTAAACCAACACAATC	Homo sapiens autocrine motility factor receptor (AMFR), transcript variant 1, mRNA.	1	74.8	66.9	68.4	64.8	61.9	55.7	55.7	62	88		-0.578815	-0.706051	-0.630572	-0.74658	-0.71468	-0.752086	-0.858058	-0.861368	-0.717511		-0.0993025	-0.173833
2160	GI_21071002-A	AMFR	"Homo sapiens autocrine motility factor receptor (AMFR), transcript variant 2, mRNA."	GI_21071002-A	GI_21071002	NM_138958.1	AMFR	CCCGTCTGGACCTGGGGAGTGGTTAGGCAGCAAGCTTTGGTTTATGGTTT	Homo sapiens autocrine motility factor receptor (AMFR), transcript variant 2, mRNA.	1	318.8	284.4	292	246.8	203.5	189.8	180.7	213	282.7		0.974788	0.81953	0.923651	0.587584	0.552114	0.546398	0.384679	0.456733	0.519343		-0.343957	-0.452405
7802	GI_40556374-S	AMIGO2	"Homo sapiens amphoterin induced gene 2 (AMIGO2), mRNA."	GI_40556374-S	GI_40556374	NM_181847.2	AMIGO2	TTTCCCAGCGAGGCAGTGATAGCTGAGGGCATCCTAAAGTCCACGAGGGG	Homo sapiens amphoterin induced gene 2 (AMIGO2), mRNA.	1	37.9	34.9	38.6	37.1	37.3	40.8	157.8	194.7	281.8		-1.30739	-1.39201	-1.24323	-1.30297	-1.25383	-1.08179	0.241583	0.360791	0.515964		0.101347	1.68699
10486	GI_7669553-S	AMMECR1	"Homo sapiens Alport syndrome, mental retardation, midface hypoplasia and elliptocytosis chromosomal region, gene 1 (AMMECR1), mRNA."	GI_7669553-S	GI_7669553	NM_015365.1	AMMECR1	GGCATCCCCTTCCGCCATACAACCATTATTCCTGACACTGAGCCGCACAA	Homo sapiens Alport syndrome, mental retardation, midface hypoplasia and elliptocytosis chromosomal region, gene 1 (AMMECR1), mRNA.	1	65.6	61	57.9	69.6	66	46	71.7	77.3	121.8		-0.71946	-0.803378	-0.809037	-0.675287	-0.646415	-0.954739	-0.591413	-0.625807	-0.373026		0.0184776	0.24721
1590	GI_19111149-S	AMOT	"Homo sapiens angiomotin (AMOT), mRNA."	GI_19111149-S	GI_19111149	NM_133265.1	AMOT	GGAGCCATGAAACCTCCTTCTGGCCTCCCTTGTGATTAATGGCATGTGTT	Homo sapiens angiomotin (AMOT), mRNA.	1	72.3	68.1	61.5	42.6	39	42.1	40.8	39.9	55.9		-0.615244	-0.68731	-0.744443	-1.16506	-1.20639	-1.04857	-1.18678	-1.33211	-1.19842		-0.457674	-0.556772
5793	GI_34147620-A	AMPD2	"Homo sapiens adenosine monophosphate deaminase 2 (isoform L) (AMPD2), mRNA."	GI_34147620-A	GI_34147620	NM_139156.1	AMPD2	AACCCCGGGAGTGGTGTTCCCAGTGTGGCTCCCAGAGCTTTGACCAGATT	Homo sapiens adenosine monophosphate deaminase 2 (isoform L) (AMPD2), mRNA.	1	118.5	102.1	104.6	121.7	108.1	117.9	105	121.3	121.9		-0.08576	-0.260396	-0.175703	-0.117791	-0.121237	0.0421099	-0.188589	-0.144588	-0.372156		0.108314	-0.0611577
8706	GI_4502078-S	AMPD3	"Homo sapiens adenosine monophosphate deaminase (isoform E) (AMPD3), mRNA."	GI_4502078-S	GI_4502078	NM_000480.1	AMPD3	GGGAGTGAGTGATGCTCAGGGGCTGTCAAAGTGACTGCGTTCATCAGTTT	Homo sapiens adenosine monophosphate deaminase (isoform E) (AMPD3), mRNA.	1	47.5	46.6	39.1	75.5	72.8	64.8	99.5	113.1	159.3		-1.06543	-1.08724	-1.22945	-0.594108	-0.542039	-0.591813	-0.245403	-0.219343	-0.0885623		0.551388	0.942938
5337	GI_33147079-S	AMSH-LP	"Homo sapiens associated molecule with the SH3 domain of STAM (AMSH) like protein (AMSH-LP), mRNA."	GI_33147079-S	GI_33147079	NM_020799.1	AMSH-LP	TGTAAGCACCGTCAACATCAGACACCTACTCATGGACATGTGGTTGCCGG	Homo sapiens associated molecule with the SH3 domain of STAM (AMSH) like protein (AMSH-LP), mRNA.	1	67.1	62.3	66.1	301.7	241.4	244.6	68.5	74.9	77.4		-0.695232	-0.781148	-0.6672	0.787972	0.733903	0.81505	-0.639625	-0.659492	-0.853538		1.4935	-0.0030253
264	GI_12056970-S	ANAPC1	"Homo sapiens anaphase promoting complex subunit 1 (ANAPC1), mRNA."	GI_12056970-S	GI_12056970	NM_022662.1	ANAPC1	AGCCAATGGTGATGTGACCGTGTCTGGCGGTGAACCTACCCTGAAACGTG	Homo sapiens anaphase promoting complex subunit 1 (ANAPC1), mRNA.	1	466.3	471.3	425.6	370.7	323.4	285.6	359.4	406	464.4		1.38229	1.35201	1.32709	0.993454	1.04517	0.979182	1.11077	1.14567	1.04539		-0.347862	-0.253188
1807	GI_19923724-S	ANAPC11	"Homo sapiens APC11 anaphase promoting complex subunit 11 homolog (yeast) (ANAPC11), mRNA."	GI_19923724-S	GI_19923724	NM_016476.9	ANAPC11	ACAGCGCCCCTGAGCTGCAACAAGGTGGAAACAAGGGCTGGAGCTGCGTT	Homo sapiens APC11 anaphase promoting complex subunit 11 homolog (yeast) (ANAPC11), mRNA.	1	814.2	856.9	787.4	1181.8	894.3	891.3	1798.3	1954.1	2217.9		1.9796	1.98222	1.98592	2.15016	2.12783	2.18457	2.81106	2.82388	2.70248		0.171604	0.796561
8064	GI_41327747-S	ANAPC2	"Homo sapiens anaphase promoting complex subunit 2 (ANAPC2), mRNA."	GI_41327747-S	GI_41327747	NM_013366.3	ANAPC2	CATGCCCACCCCCACCCCCGCAGTGTGCAGATTAAAGCAAGTCAGATCAT	Homo sapiens anaphase promoting complex subunit 2 (ANAPC2), mRNA.	1	92.2	88.6	81.9	106.3	96.2	80	99.6	104.2	146.6		-0.354691	-0.4099	-0.437683	-0.252771	-0.245375	-0.368632	-0.244343	-0.306878	-0.176613		0.111832	0.158146
8065	GI_41327748-S	ANAPC4	"Homo sapiens anaphase promoting complex subunit 4 (ANAPC4), mRNA."	GI_41327748-S	GI_41327748	NM_013367.2	ANAPC4	AGAAGTGTTGTCGGAGTCAGAGGCAGAGAACCAACAAGCTGGTGCTGCCG	Homo sapiens anaphase promoting complex subunit 4 (ANAPC4), mRNA.	1	94.2	115.2	97.1	174.4	130.5	120.2	105.1	123.8	144.3		-0.331693	-0.133139	-0.255377	0.241165	0.0792079	0.0625726	-0.187584	-0.1228	-0.193372		0.367718	0.0721514
5773	GI_34147585-S	ANAPC5	"Homo sapiens anaphase promoting complex subunit 5 (ANAPC5), mRNA."	GI_34147585-S	GI_34147585	NM_016237.3	ANAPC5	ACGTCGTTTACTTCCAGGCCAGACTCTACCATACCCTGGGGAAGACCCAG	Homo sapiens anaphase promoting complex subunit 5 (ANAPC5), mRNA.	1	866.5	823.7	773.2	902.1	770.8	711.3	1054.5	1093.1	1232.6		2.04632	1.94056	1.96644	1.88072	1.96965	1.94564	2.24741	2.20345	2.07991		-0.0524365	0.192486
10488	GI_7705283-S	ANAPC7	"Homo sapiens anaphase promoting complex subunit 7 (ANAPC7), mRNA."	GI_7705283-S	GI_7705283	NM_016238.1	ANAPC7	CTAGAGGGGATGCAGAAGATGGAGAAGGAGGAGAGTCCCACGGATGCCAC	Homo sapiens anaphase promoting complex subunit 7 (ANAPC7), mRNA.	1	81.9	90.8	87.3	84.8	64.9	57.6	77.8	81	91.1		-0.481638	-0.384043	-0.369307	-0.478215	-0.664305	-0.716561	-0.505191	-0.575872	-0.680819		-0.208031	-0.175631
8547	GI_42716312-S	ANG	"Homo sapiens angiogenin, ribonuclease, RNase A family, 5 (ANG), mRNA."	GI_42716312-S	GI_42716312	NM_001145.2	ANG	GCTGTCCTTGCCTTCCATTTCCCCTCTGCACCCAGAACAGTGGTGGCAAC	Homo sapiens angiogenin, ribonuclease, RNase A family, 5 (ANG), mRNA.	1	152.9	153.8	128.2	77.7	76.5	72.2	162.3	210.3	233.8		0.18737	0.171499	0.0421609	-0.565452	-0.489271	-0.477284	0.271275	0.443108	0.318063		-0.644346	0.210472
2670	GI_21536395-A	ANGPTL4	"Homo sapiens angiopoietin-like 4 (ANGPTL4), transcript variant 2, mRNA."	GI_21536395-A	GI_21536395	NM_016109.2	ANGPTL4	GGGACACAAGCAGGCGCCAATGGTATCTGGGCGGAGCTCACAGAGTTCTT	Homo sapiens angiopoietin-like 4 (ANGPTL4), transcript variant 2, mRNA.	1	51.2	54.3	49.3	58.1	55.5	55.7	338.7	580.3	528.2		-0.98505	-0.926031	-0.981224	-0.855466	-0.830846	-0.752086	1.04813	1.52716	1.18182		0.151302	2.21647
5331	GI_32967598-A	ANK3	"Homo sapiens ankyrin 3, node of Ranvier (ankyrin G) (ANK3), transcript variant 2, mRNA."	GI_32967598-A	GI_32967598	NM_001149.2	ANK3	TGCTTGCCGCTTTAGAGGTGGATGGTGCTCATAAAAGGCCCCAGTCGGGG	Homo sapiens ankyrin 3, node of Ranvier (ankyrin G) (ANK3), transcript variant 2, mRNA.	1	42.9	45	39.5	64.9	66.9	58.5	174.4	203.4	273.3		-1.17459	-1.12407	-1.21855	-0.745042	-0.631999	-0.70014	0.347206	0.407478	0.483504		0.48001	1.58513
4579	GI_31317211-I	ANKFY1	"Homo sapiens ankyrin repeat and FYVE domain containing 1 (ANKFY1), transcript variant 1, mRNA."	GI_31317211-I	GI_31317211	NM_016376.2	ANKFY1	GCTGGGCAGAAACTGCAGGCACACATTTGGGTGGATCACCTGGCTTCCAG	Homo sapiens ankyrin repeat and FYVE domain containing 1 (ANKFY1), transcript variant 1, mRNA.	1	209.1	199.5	175.4	148.2	130.9	102.5	143.4	155.9	177.3		0.522823	0.445754	0.377851	0.0787543	0.0824654	-0.106141	0.140536	0.123429	0.0248949		-0.43045	-0.352523
6147	GI_34452701-S	ANKH	"Homo sapiens ankylosis, progressive homolog (mouse) (ANKH), mRNA."	GI_34452701-S	GI_34452701	NM_054027.3	ANKH	CGTGGGGACATGTCCTTGGCGTGCTTCCTCAGAGTGGCTTTTCCTCCATT	Homo sapiens ankylosis, progressive homolog (mouse) (ANKH), mRNA.	1	59.4	63.3	58.2	56.8	55.3	46.9	59.7	58.4	75		-0.825853	-0.764362	-0.803503	-0.878043	-0.834689	-0.934217	-0.784824	-0.925256	-0.886921		-0.0844105	-0.067761
4190	GI_28461128-S	ANKMY2	"Homo sapiens ankyrin repeat and MYND domain containing 2 (ANKMY2), mRNA."	GI_28461128-S	GI_28461128	NM_020319.1	ANKMY2	CCTCCAGAATGGCAGATCCCTCAGCAGGAACAAAGGCATATTGACGGTTC	Homo sapiens ankyrin repeat and MYND domain containing 2 (ANKMY2), mRNA.	1	324.3	314.8	277.7	229.4	196	168.5	211	255.5	337		0.993118	0.926587	0.869881	0.514643	0.512145	0.420324	0.548377	0.651038	0.705549		-0.447491	-0.294874
2535	GI_21362082-S	ANKRA2	"Homo sapiens ankyrin repeat, family A (RFXANK-like), 2 (ANKRA2), mRNA."	GI_21362082-S	GI_21362082	NM_023039.2	ANKRA2	CGGGCAAATAGCTGTGGTAGAGTTCCTACTTCAGAATGGTGCTGATCCCC	Homo sapiens ankyrin repeat, family A (RFXANK-like), 2 (ANKRA2), mRNA.	1	75.9	72	68.4	79.5	64.6	53.8	54.9	69.6	80.6		-0.563171	-0.628604	-0.630572	-0.542604	-0.669236	-0.788845	-0.873335	-0.737873	-0.810603		-0.059446	-0.199821
7073	GI_38327521-S	ANKRD1	"Homo sapiens ankyrin repeat domain 1 (cardiac muscle) (ANKRD1), mRNA."	GI_38327521-S	GI_38327521	NM_014391.2	ANKRD1	GTGATTCTGTGAAAAGGACAGTGAAGCCAGCTATTTTACCCCCAGGCTGG	Homo sapiens ankyrin repeat domain 1 (cardiac muscle) (ANKRD1), mRNA.	1	368.9	358.6	323.8	36.1	44.9	39.9	37.3	47.5	44.9		1.13121	1.06391	1.03435	-1.33023	-1.05644	-1.10542	-1.28149	-1.14589	-1.43066		-2.24052	-2.3625
10810	GI_8923103-S	ANKRD10	"Homo sapiens ankyrin repeat domain 10 (ANKRD10), mRNA."	GI_8923103-S	GI_8923103	NM_017664.1	ANKRD10	GATGAAGATCACTGCCTTGGGCTTCATGGAAAACAGGCCCAGCCTGGGGC	Homo sapiens ankyrin repeat domain 10 (ANKRD10), mRNA.	1	56.8	56	56.2	109.4	89.7	70.8	61	69.4	74.5		-0.873818	-0.893533	-0.840949	-0.224092	-0.319839	-0.498023	-0.762077	-0.740947	-0.89401		0.522115	0.0704222
7811	GI_40786546-S	ANKRD11	"Homo sapiens ankyrin repeat domain 11 (ANKRD11), mRNA."	GI_40786546-S	GI_40786546	NM_013275.3	ANKRD11	AGCCAGGCGGAGGGACACAGAGCCAGGACTCCCAGCCGTATTGAAATGGA	Homo sapiens ankyrin repeat domain 11 (ANKRD11), mRNA.	1	139	141	135.5	161.6	170.8	111	145.3	182.2	200.9		0.0852316	0.0798989	0.101465	0.165115	0.36566	-0.0217627	0.154436	0.289922	0.157333		0.0808054	0.111699
7281	GI_38683798-S	ANKRD13	"Homo sapiens ankyrin repeat domain 13 (ANKRD13), mRNA."	GI_38683798-S	GI_38683798	NM_033121.1	ANKRD13	CCGTGAGCAAAGATACTTCTTGGAATGGCTGCAGTGAGGCCGTGTCATTG	Homo sapiens ankyrin repeat domain 13 (ANKRD13), mRNA.	1	579	633.6	572.6	253.5	210.3	204.1	259.5	287.7	442.3		1.61428	1.66396	1.6448	0.614308	0.5871	0.623333	0.766857	0.777807	0.993718		-1.03277	-0.794886
3322	GI_23510374-A	ANKRD15	"Homo sapiens ankyrin repeat domain 15 (ANKRD15), transcript variant 1, mRNA."	GI_23510374-A	GI_23510374	NM_015158.1	ANKRD15	GGAAGTCGAGATGACTTTGATCATTGGTAACTTGGGCCTGGGCCAGACAA	Homo sapiens ankyrin repeat domain 15 (ANKRD15), transcript variant 1, mRNA.	1	55.3	58.2	54.8	98.3	86.6	78.9	97.6	105.6	128.2		-0.902498	-0.852912	-0.867963	-0.33083	-0.357276	-0.383296	-0.265763	-0.292624	-0.318751		0.517324	0.582079
7282	GI_38683806-S	ANKRD17	"Homo sapiens ankyrin repeat domain 17 (ANKRD17), transcript variant 1, mRNA."	GI_38683806-S	GI_38683806	NM_032217.3	ANKRD17	TCTGAGAATTTAAAAAGCCACCACTGTTCCCAGTCAGCATATACAAGCTC	Homo sapiens ankyrin repeat domain 17 (ANKRD17), transcript variant 1, mRNA.	1	187.4	200.2	184.5	157.7	134.1	111	160.4	202.8	243.6		0.405406	0.449447	0.432015	0.140742	0.108173	-0.0217627	0.25884	0.404323	0.361581		-0.353239	-0.0873746
8066	GI_41327751-S	ANKRD23	"Homo sapiens ankyrin repeat domain 23 (ANKRD23), mRNA."	GI_41327751-S	GI_41327751	NM_144994.6	ANKRD23	CCATGGCGAAGCAGGCGTTCAAGACCATGGAGAAGACAACTCCTCATCTA	Homo sapiens ankyrin repeat domain 23 (ANKRD23), mRNA.	1	49.5	52.3	48.5	64.1	61	57.8	66.1	75	73.8		-1.02124	-0.965592	-0.998743	-0.757416	-0.73027	-0.712889	-0.677287	-0.658067	-0.904015		0.261665	0.248734
6316	GI_37221178-S	ANKRD25	"Homo sapiens ankyrin repeat domain 25 (ANKRD25), mRNA."	GI_37221178-S	GI_37221178	NM_015493.3	ANKRD25	GTGTCTGAGGGGGAAGGTCGCAGCTTTGGGCAGCTTTGAGAAGCGGTACA	Homo sapiens ankyrin repeat domain 25 (ANKRD25), mRNA.	1	110	103.5	100.2	87.4	85.3	77.3	159.4	159.8	203.2		-0.165525	-0.246039	-0.221724	-0.448086	-0.373375	-0.404995	0.252236	0.149818	0.169398		-0.197723	0.40158
8446	GI_42659544-S	ANKRD26	"Homo sapiens ankyrin repeat domain 26 (ANKRD26), mRNA."	GI_42659544-S	GI_42659544	XM_374779.1	ANKRD26	CAGAAGTGACCCAGTGATCTTCTCATTGCATCTTACCTGTGACCCTACAG	Homo sapiens ankyrin repeat domain 26 (ANKRD26), mRNA.	1	56.9	61.6	64.5	47.9	48.3	49.9	61.5	72.1	73.9		-0.871933	-0.79306	-0.69344	-1.04807	-0.978746	-0.868548	-0.753456	-0.700184	-0.90258		-0.178977	0.000737567
760	GI_14149802-S	ANKRD27	"Homo sapiens ankyrin repeat domain 27 (VPS9 domain) (ANKRD27), mRNA."	GI_14149802-S	GI_14149802	NM_032139.1	ANKRD27	GTTATTGGCCTAGAGCTACACGTATATGGGTTTGTCCTGAGTCCGTTTTC	Homo sapiens ankyrin repeat domain 27 (VPS9 domain) (ANKRD27), mRNA.	1	629.7	695	630.5	479.8	381.2	314.3	244.4	300.6	318.7		1.70423	1.76147	1.74795	1.25083	1.2202	1.0806	0.703551	0.824652	0.646377		-0.554008	-1.01302
8067	GI_41327753-S	ANKRD3	"Homo sapiens ankyrin repeat domain 3 (ANKRD3), mRNA."	GI_41327753-S	GI_41327753	NM_020639.2	ANKRD3	GGCCATCTAGCCTCGTAACTTCACTGTCACCTGTGTCCCATAGGGTGCCT	Homo sapiens ankyrin repeat domain 3 (ANKRD3), mRNA.	1	46.2	44	36.8	59.3	54.2	53.4	98.9	116.5	157.7		-1.09517	-1.14776	-1.29437	-0.83507	-0.856075	-0.796749	-0.25179	-0.187709	-0.0992608		0.349803	0.999514
8386	GI_42657528-S	ANKRD6	"Homo sapiens ankyrin repeat domain 6 (ANKRD6), mRNA."	GI_42657528-S	GI_42657528	XM_376519.1	ANKRD6	GCTCAGATTAAGCAAGCCATGCCAAGAAACTGGACGATGTGTAAGCCTAG	Homo sapiens ankyrin repeat domain 6 (ANKRD6), mRNA.	1	79.7	105.5	100.6	35.5	31.3	33.3	38.5	44.4	54		-0.510818	-0.225863	-0.217457	-1.34695	-1.4405	-1.29693	-1.24805	-1.21797	-1.23507		-1.04341	-0.915655
3038	GI_22748712-S	ANKRD9	"Homo sapiens ankyrin repeat domain 9 (ANKRD9), mRNA."	GI_22748712-S	GI_22748712	NM_152326.1	ANKRD9	ACGAGCTGCCGCTGCCCCCATTCCTGCAGCCGTTGGACCTCACTGGCAAA	Homo sapiens ankyrin repeat domain 9 (ANKRD9), mRNA.	1	234.9	251	223	202.9	168.3	148	600.2	617.1	884.1		0.647505	0.687833	0.634967	0.392175	0.349965	0.28293	1.6523	1.59282	1.72772		-0.315078	1.00085
7280	GI_38683796-S	ANKS1	"Homo sapiens ankyrin repeat and sterile alpha motif domain containing 1 (ANKS1), mRNA."	GI_38683796-S	GI_38683796	NM_015245.1	ANKS1	GCCCAGGCCAGCAGAAAGCAGCTCAGAAGTATTGTTGCTCATGGTGTGGC	Homo sapiens ankyrin repeat and sterile alpha motif domain containing 1 (ANKS1), mRNA.	1	140.5	147.4	141.9	156.4	135.6	121.2	201.5	267.5	267.7		0.0967341	0.126694	0.150886	0.132483	0.120013	0.0713475	0.499729	0.700056	0.461563		-0.0168234	0.429011
5028	GI_31657093-S	ANLN	"Homo sapiens anillin, actin binding protein (scraps homolog, Drosophila) (ANLN), mRNA."	GI_31657093-S	GI_31657093	NM_018685.2	ANLN	TCAGAAAAGTGATGTGGACATAGGAGGCAATGTGTGAGACTTGGGGGTTC	Homo sapiens anillin, actin binding protein (scraps homolog, Drosophila) (ANLN), mRNA.	1	527.9	533.1	532.5	492.7	403.9	335.6	284	304.7	401.3		1.51526	1.4819	1.56705	1.2773	1.28176	1.15005	0.862125	0.839121	0.89062		-0.285033	-0.657448
1937	GI_20127493-S	ANP32A	"Homo sapiens acidic (leucine-rich) nuclear phosphoprotein 32 family, member A (ANP32A), mRNA."	GI_20127493-S	GI_20127493	NM_006305.2	ANP32A	AAAATTCCTATTGTGATTTGACTGTTTTTACCCATATCCCCTCTCCCCCC	Homo sapiens acidic (leucine-rich) nuclear phosphoprotein 32 family, member A (ANP32A), mRNA.	1	154.5	152.1	147.7	258.4	246.4	227.7	164	146	235.1		0.198525	0.159782	0.193786	0.633408	0.755724	0.739222	0.282279	0.0533584	0.32394		0.52542	0.0358279
9866	GI_5454087-S	ANP32B	"Homo sapiens acidic (leucine-rich) nuclear phosphoprotein 32 family, member B (ANP32B), mRNA."	GI_5454087-S	GI_5454087	NM_006401.1	ANP32B	TGCTGTAGCGTGGATAGCTGTGATTGGTGAGTCAACCGTCTGTGGCTACC	Homo sapiens acidic (leucine-rich) nuclear phosphoprotein 32 family, member B (ANP32B), mRNA.	1	1247	1355.5	1202.8	1727.1	1570.6	1343.2	1817.1	1723.8	2294.6		2.43643	2.46567	2.43962	2.52868	2.72727	2.61895	2.82205	2.68995	2.73851		0.17773	0.302933
10148	GI_6912603-S	ANP32C	"Homo sapiens acidic (leucine-rich) nuclear phosphoprotein 32 family, member C (ANP32C), mRNA."	GI_6912603-S	GI_6912603	NM_012403.1	ANP32C	GGAGGGTGAGCATGAGGAGGAGTATGATGAAGATGCTCAGGTAGTGGAAG	Homo sapiens acidic (leucine-rich) nuclear phosphoprotein 32 family, member C (ANP32C), mRNA.	1	46.5	53.1	47.1	52.9	56.3	56	42.5	44.2	50.3		-1.08824	-0.949589	-1.03011	-0.949011	-0.815613	-0.746397	-1.14368	-1.2228	-1.3103		0.185637	-0.202945
8707	GI_4502094-S	ANPEP	"Homo sapiens alanyl (membrane) aminopeptidase (aminopeptidase N, aminopeptidase M, microsomal aminopeptidase, CD13, p150) (ANPEP), mRNA."	GI_4502094-S	GI_4502094	NM_001150.1	ANPEP	CCAGGGCCAGATGAGCAGAAGCTCTCGATGGACAATGAACGGCCTTGCTG	Homo sapiens alanyl (membrane) aminopeptidase (aminopeptidase N, aminopeptidase M, microsomal aminopeptidase, CD13, p150) (ANPEP), mRNA.	1	65	62.2	60	33.9	34.6	30.7	44.6	45.8	53		-0.729306	-0.782842	-0.770885	-1.39296	-1.33381	-1.38303	-1.09275	-1.18482	-1.25488		-0.608923	-0.416471
768	GI_14149903-I	ANTXR1	"Homo sapiens anthrax toxin receptor 1 (ANTXR1), transcript variant 1, mRNA."	GI_14149903-I	GI_14149903	NM_032208.1	ANTXR1	ACCATGCTATAGGAGACTGGGCAAAACCTGTACAATGACAACCCTGGAAG	Homo sapiens anthrax toxin receptor 1 (ANTXR1), transcript variant 1, mRNA.	1	270.4	295.2	257.4	37.1	33	33.2	365.2	385.3	392.4		0.79833	0.85882	0.788592	-1.30297	-1.3842	-1.30011	1.12767	1.08978	0.866851		-2.14434	0.212854
1310	GI_17158002-S	ANTXR2	"Homo sapiens anthrax toxin receptor 2 (ANTXR2), mRNA."	GI_17158002-S	GI_17158002	NM_058172.1	ANTXR2	TGGCGGGCATGTGAGTGCACAAGATGGAAAGAGCGATTGGAGCATCCTGG	Homo sapiens anthrax toxin receptor 2 (ANTXR2), mRNA.	1	82.4	87.1	83.5	48.5	44	40.5	848.4	926	1121.9		-0.475116	-0.427899	-0.416964	-1.03565	-1.07799	-1.08961	2.01776	2.02627	1.98018		-0.627757	2.44807
8710	GI_4502100-S	ANXA1	"Homo sapiens annexin A1 (ANXA1), mRNA."	GI_4502100-S	GI_4502100	NM_000700.1	ANXA1	CCTCACAGCTATCGTGAAGTGCGCCACAAGCAAACCAGCTTTCTTTGCAG	Homo sapiens annexin A1 (ANXA1), mRNA.	1	955.1	1018.1	973.5	501.3	309.1	371	691.2	749.5	1176.5		2.15064	2.16393	2.21312	1.29456	0.997034	1.25626	1.80137	1.80042	2.03054		-0.993278	-0.298453
10969	GI_9625245-S	ANXA10	"Homo sapiens annexin A10 (ANXA10), mRNA."	GI_9625245-S	GI_9625245	NM_007193.2	ANXA10	TGCCATCTGTGCTGGTGATGCTGAGGACTACTAAAATGAAGAGGACTTGG	Homo sapiens annexin A10 (ANXA10), mRNA.	1	40.2	41.2	28.4	34.1	37.3	35.9	246.3	251.8	347.1		-1.24425	-1.21707	-1.57184	-1.3871	-1.25383	-1.2173	0.711728	0.635458	0.736845		0.0583119	2.03906
2914	GI_22165429-A	ANXA11	"Homo sapiens annexin A11 (ANXA11), transcript variant a, mRNA."	GI_22165429-A	GI_22165429	NM_001157.2	ANXA11	GACCTGGGTCGGTCTAGAACTCTCTCAGGATGCCTTTTCTACCCCATCCC	Homo sapiens annexin A11 (ANXA11), transcript variant a, mRNA.	1	650.8	795	626.5	954.4	787.9	674.7	1916.1	2209.4	2382.4		1.73955	1.90318	1.74114	1.93695	1.993	1.88969	2.87807	2.95502	2.77831		0.145257	1.07584
9443	GI_4757755-S	ANXA2	"Homo sapiens annexin A2 (ANXA2), mRNA."	GI_4757755-S	GI_4757755	NM_004039.1	ANXA2	TCGGCTGTATGACTCCATGAAGGGCAAGGGGACGCGAGATAAGGTCCTGA	Homo sapiens annexin A2 (ANXA2), mRNA.	1	3526.6	3697.9	3673.4	2159.4	1691.9	1563	2061.2	2359	2740.5		3.5505	3.52363	3.63519	2.75155	2.80646	2.77946	2.95515	3.02499	2.92672		-0.790617	-0.60082
9601	GI_4826642-S	ANXA3	"Homo sapiens annexin A3 (ANXA3), mRNA."	GI_4826642-S	GI_4826642	NM_005139.1	ANXA3	GGTGGAGATGACTGAACCAAGAAGATAATCTCCAAAGGTCCACGATGGGC	Homo sapiens annexin A3 (ANXA3), mRNA.	1	108.2	120	118.5	428.5	341.3	299.9	92.4	110.8	134.2		-0.183206	-0.0901057	-0.0420927	1.13801	1.10251	1.03093	-0.323578	-0.241286	-0.270276		1.19562	-0.173245
9594	GI_4809272-S	ANXA4	"Homo sapiens annexin A4 (ANXA4), mRNA."	GI_4809272-S	GI_4809272	NM_001153.2	ANXA4	GGTGACACATCTGGAGACTACAGGAAAGTACTGCTTGTTCTCTGTGGAGG	Homo sapiens annexin A4 (ANXA4), mRNA.	1	249.1	265.9	260.9	344.8	236.9	240.7	225.1	270.4	297.6		0.710404	0.748625	0.803055	0.921194	0.713874	0.798027	0.616684	0.711573	0.57378		0.0570036	-0.120016
9595	GI_4809273-S	ANXA5	"Homo sapiens annexin A5 (ANXA5), mRNA."	GI_4809273-S	GI_4809273	NM_001154.2	ANXA5	GTGCCTGCACCACCCCACTGCCTTCCTTCAGCACCTTTAGCTGCATTTGT	Homo sapiens annexin A5 (ANXA5), mRNA.	1	1511.4	1497	1503.6	578.1	438.4	470.5	787.9	891.4	1140.9		2.6425	2.57034	2.67864	1.43677	1.36901	1.5079	1.93964	1.9856	1.99798		-1.1926	-0.656086
9596	GI_4809275-A	ANXA6	"Homo sapiens annexin A6 (ANXA6), transcript variant 2, mRNA."	GI_4809275-A	GI_4809275	NM_004033.1	ANXA6	TTGAGGGTGACACCTCCGGAGACTTCCTGAAGGCCTTGCTGGCTCTCTGT	Homo sapiens annexin A6 (ANXA6), transcript variant 2, mRNA.	1	142.4	138.3	125.7	42	45.9	47.5	49	45	53		0.111129	0.0595168	0.021072	-1.17921	-1.033	-0.920754	-0.993393	-1.20364	-1.25488		-1.10822	-1.21454
9597	GI_4809277-A	ANXA7	"Homo sapiens annexin A7 (ANXA7), transcript variant 1, mRNA."	GI_4809277-A	GI_4809277	NM_001156.2	ANXA7	ACTGAAAGCTCTGCCTTCCGGAATCCCTCTAAGTCTGCTTGATAGAGTGG	Homo sapiens annexin A7 (ANXA7), transcript variant 1, mRNA.	1	451.8	476.3	443.4	494.3	408.6	362	1550.6	1787.7	1789.2		1.34844	1.36313	1.37097	1.28053	1.29408	1.23025	2.65457	2.72882	2.47484		-0.0925592	1.25856
8712	GI_4502112-S	ANXA8	"Homo sapiens annexin A8 (ANXA8), mRNA."	GI_4502112-S	GI_4502112	NM_001630.1	ANXA8	GTGTGACCATGCCCTCAGCACCACTCTTGTCCCCACTGAACGGCAACTGA	Homo sapiens annexin A8 (ANXA8), mRNA.	1	1612.7	1941	1537.2	75.7	68.5	67.5	65.4	82.2	105		2.71202	2.84415	2.70231	-0.591469	-0.606842	-0.548577	-0.688529	-0.560165	-0.530323		-3.33512	-3.34583
8711	GI_4502102-S	ANXA9	"Homo sapiens annexin A9 (ANXA9), mRNA."	GI_4502102-S	GI_4502102	NM_003568.1	ANXA9	GCTGGGCCTCCAAGTAGGATAACCCCTCACTGAGCACCACATTCTCTAGC	Homo sapiens annexin A9 (ANXA9), mRNA.	1	43.7	41.2	45.3	68.5	67.8	62.7	40	48.8	45.5		-1.15479	-1.21707	-1.07184	-0.691181	-0.617775	-0.626705	-1.20769	-1.11706	-1.41659		0.502679	-0.0992137
10094	GI_6806880-A	AOC2	"Homo sapiens amine oxidase, copper containing 2 (retina-specific) (AOC2), transcript variant 1, mRNA."	GI_6806880-A	GI_6806880	NM_001158.2	AOC2	CCCCAGATTCCCACCCCCTCAATGTTCCTCTCACACGAAACCCCCATCAG	Homo sapiens amine oxidase, copper containing 2 (retina-specific) (AOC2), transcript variant 1, mRNA.	1	51.8	62	60.7	49.5	52.7	50.8	46.2	54.4	82.5		-0.972565	-0.786237	-0.758464	-1.01529	-0.885948	-0.849615	-1.05553	-1.00103	-0.78591		-0.0778614	-0.108401
4541	GI_30794499-S	AOF2	"Homo sapiens amine oxidase (flavin containing) domain 2 (AOF2), mRNA."	GI_30794499-S	GI_30794499	NM_015013.1	AOF2	GTCCCCAAGCATGTGAGACAGATGCATTCTAAGGGAAGAGGCCCATGTGC	Homo sapiens amine oxidase (flavin containing) domain 2 (AOF2), mRNA.	1	403	441.2	428.9	430.2	361.6	320.2	328.7	395.8	475.6		1.22595	1.28243	1.33536	1.14196	1.16401	1.1003	1.01648	1.11849	1.07065		-0.145825	-0.212709
2831	GI_22027652-A	AP1B1	"Homo sapiens adaptor-related protein complex 1, beta 1 subunit (AP1B1), transcript variant 2, mRNA."	GI_22027652-A	GI_22027652	NM_145730.1	AP1B1	CGGACACTTTTTTCCCCTCCACCGAATGTCAGGATTGAAAGCTGCCTCCG	Homo sapiens adaptor-related protein complex 1, beta 1 subunit (AP1B1), transcript variant 2, mRNA.	1	113.4	107	103.6	146.4	130.4	129.6	96.4	113.7	175.3		-0.132903	-0.21098	-0.18599	0.0665626	0.0783919	0.142321	-0.278827	-0.213692	0.0128719		0.272383	0.0167422
7144	GI_38373686-S	AP1G1	"Homo sapiens adaptor-related protein complex 1, gamma 1 subunit (AP1G1), mRNA."	GI_38373686-S	GI_38373686	NM_001128.4	AP1G1	TTTCAAGCAATATCAGTGAGTGGGTCCCATCGACAGGGTTCCAGGACCTG	Homo sapiens adaptor-related protein complex 1, gamma 1 subunit (AP1G1), mRNA.	1	97.1	93.1	94.2	111.5	97.4	71.6	59	62.7	85.7		-0.2992	-0.357673	-0.287847	-0.205123	-0.23218	-0.486123	-0.797279	-0.849378	-0.745579		0.00709827	-0.482505
1436	GI_18104994-A	AP1G2	"Homo sapiens adaptor-related protein complex 1, gamma 2 subunit (AP1G2), transcript variant 1, mRNA."	GI_18104994-A	GI_18104994	NM_003917.2	AP1G2	CTGCGGCTAAAGCTGCGCCTCACCTACGACCACTTTCACCAGTCGGTGCA	Homo sapiens adaptor-related protein complex 1, gamma 2 subunit (AP1G2), transcript variant 1, mRNA.	1	246.8	240.8	221.9	178	143.6	125.7	150.6	150.1	260		0.700464	0.6441	0.629672	0.261549	0.181027	0.109959	0.192268	0.0829373	0.430632		-0.4739	-0.422799
1437	GI_18105005-S	AP1M1	"Homo sapiens adaptor-related protein complex 1, mu 1 subunit (AP1M1), mRNA."	GI_18105005-S	GI_18105005	NM_032493.2	AP1M1	AGATCAGTATTGACCCACCAGGGGAGGTGGGGTTTGGTGAGAGACGCCAG	Homo sapiens adaptor-related protein complex 1, mu 1 subunit (AP1M1), mRNA.	1	80.8	79	79.2	58.7	59.9	63.4	87.8	105	123.4		-0.496129	-0.530796	-0.473581	-0.845216	-0.749639	-0.614946	-0.377502	-0.298709	-0.359194		-0.236432	0.155033
980	GI_14916516-S	AP1M2	"Homo sapiens adaptor-related protein complex 1, mu 2 subunit (AP1M2), mRNA."	GI_14916516-S	GI_14916516	NM_005498.3	AP1M2	GAGTGCCTTCTTGCAATTACCTGCCTTAGCGGGTGTTGCGGGTCCCTCCT	Homo sapiens adaptor-related protein complex 1, mu 2 subunit (AP1M2), mRNA.	1	615.1	616.5	545.7	684.3	596.9	551.1	34.1	32.3	47		1.67909	1.63512	1.59328	1.60503	1.6975	1.67537	-1.37621	-1.55779	-1.38221		0.023474	-3.07457
1273	GI_16950626-A	AP1S1	"Homo sapiens adaptor-related protein complex 1, sigma 1 subunit (AP1S1), transcript variant 1, mRNA."	GI_16950626-A	GI_16950626	NM_001283.2	AP1S1	GTTGTCTATAAGAGATATGCCAGCCTCTACTTCTGCTGCGCCATCGAGGG	Homo sapiens adaptor-related protein complex 1, sigma 1 subunit (AP1S1), transcript variant 1, mRNA.	1	100.7	109.8	95.3	180.6	155.7	123.8	202.5	197.3	338		-0.260188	-0.183749	-0.275415	0.276017	0.267137	0.0938279	0.504957	0.374958	0.708689		0.452111	0.769318
1274	GI_16950626-I	AP1S1	"Homo sapiens adaptor-related protein complex 1, sigma 1 subunit (AP1S1), transcript variant 1, mRNA."	GI_16950626-I	GI_16950626	NM_001283.2	AP1S1	GTTGTCTATAAGAGATATGCCAGCCTCTACTTCTGCTGCGCCATCGAGGG	Homo sapiens adaptor-related protein complex 1, sigma 1 subunit (AP1S1), transcript variant 1, mRNA.	1	105.4	118.2	106	179.3	158.5	129.6	226.4	238	326.9		-0.211303	-0.106038	-0.161465	0.268809	0.286108	0.142321	0.622765	0.57526	0.6733		0.392015	0.783377
1275	GI_16950627-I	AP1S1	"Homo sapiens adaptor-related protein complex 1, sigma 1 subunit (AP1S1), transcript variant 2, mRNA."	GI_16950627-I	GI_16950627	NM_057089.1	AP1S1	GGTGTTCAGGGCACTTCTTGTCCTCTCTGTCCCATAACCTACCTCCACCC	Homo sapiens adaptor-related protein complex 1, sigma 1 subunit (AP1S1), transcript variant 2, mRNA.	1	175.5	186.5	158.7	369.9	317.3	295.8	483.2	508.2	730.9		0.3351	0.374721	0.270708	0.991298	1.0249	1.01635	1.42333	1.38546	1.52605		0.684007	1.1181
2832	GI_22027654-S	AP1S2	"Homo sapiens adaptor-related protein complex 1, sigma 2 subunit (AP1S2), mRNA."	GI_22027654-S	GI_22027654	NM_003916.3	AP1S2	GTGATTGTGACCAACATTCAGGCCACGTGAGCACTGTCTTATCACATCGC	Homo sapiens adaptor-related protein complex 1, sigma 2 subunit (AP1S2), mRNA.	1	166.3	176.3	173.6	60.2	42.6	56.6	152.5	142.2	173.9		0.277397	0.31543	0.366805	-0.820042	-1.11241	-0.73511	0.205507	0.0251926	0.00437397		-1.20907	-0.241519
1685	GI_19913415-A	AP2A1	"Homo sapiens adaptor-related protein complex 2, alpha 1 subunit (AP2A1), transcript variant 2, mRNA."	GI_19913415-A	GI_19913415	NM_130787.2	AP2A1	CTCCACTGGTGACAGAGAAGACACCAGGGTTTGGGGGATGCCTGGGACTT	Homo sapiens adaptor-related protein complex 2, alpha 1 subunit (AP2A1), transcript variant 2, mRNA.	1	84.1	79.5	74.4	69.6	66.1	71.8	81.4	87.5	109.1		-0.453232	-0.524145	-0.540531	-0.675287	-0.644804	-0.483169	-0.457425	-0.493432	-0.489727		-0.095117	0.0257746
3908	GI_27477040-S	AP2A2	"Homo sapiens adaptor-related protein complex 2, alpha 2 subunit (AP2A2), mRNA."	GI_27477040-S	GI_27477040	NM_012305.1	AP2A2	CGAAAACCACCCAGATTGGATGCCTGCTGCGCTTGGAGCCGAACCTGCAA	Homo sapiens adaptor-related protein complex 2, alpha 2 subunit (AP2A2), mRNA.	1	139.7	141.1	129.2	94.1	92.8	69.4	144.3	151.8	230.6		0.0906148	0.0806463	0.0504815	-0.374395	-0.283675	-0.519176	0.147143	0.0949654	0.303458		-0.46633	0.107941
9334	GI_4557468-S	AP2B1	"Homo sapiens adaptor-related protein complex 2, beta 1 subunit (AP2B1), mRNA."	GI_4557468-S	GI_4557468	NM_001282.1	AP2B1	GAGGTTGCCCTGCATCCCCCCTCCTCTGCCTGAGTGTGTCTTTGTAATGT	Homo sapiens adaptor-related protein complex 2, beta 1 subunit (AP2B1), mRNA.	1	119.8	128.2	132.2	141.8	129.6	99.3	134.9	151.2	197.6		-0.0740677	-0.020425	0.0750624	0.0347118	0.0718417	-0.139734	0.0760114	0.0907356	0.13978		-0.00458325	0.108653
983	GI_14917108-S	AP2M1	"Homo sapiens adaptor-related protein complex 2, mu 1 subunit (AP2M1), mRNA."	GI_14917108-S	GI_14917108	NM_004068.2	AP2M1	GGCTCTGAGTTCTGTGACCAAAGCCAGGTGGGTTCCCTTTCCTTCCCACC	Homo sapiens adaptor-related protein complex 2, mu 1 subunit (AP2M1), mRNA.	1	250.5	224.7	198.8	152.1	135.2	110	177.5	183.8	224.3		0.71641	0.57115	0.511955	0.104669	0.116869	-0.0313476	0.365811	0.29926	0.274101		-0.536442	-0.286781
127	GI_11038642-A	AP2S1	"Homo sapiens adaptor-related protein complex 2, sigma 1 subunit (AP2S1), transcript variant AP17delta, mRNA."	GI_11038642-A	GI_11038642	NM_021575.1	AP2S1	AACCGTGCCGTTGTCGTGTGATTCCATAAGCGTCTGTGCGTGGAGTCCCC	Homo sapiens adaptor-related protein complex 2, sigma 1 subunit (AP2S1), transcript variant AP17delta, mRNA.	1	1713.6	1899.1	1795.4	2024.5	1673.2	1569	1227.4	1399	1614.9		2.77706	2.82114	2.86858	2.68719	2.79463	2.78352	2.40774	2.46698	2.36622		-0.0671456	-0.408614
128	GI_11038644-I	AP2S1	"Homo sapiens adaptor-related protein complex 2, sigma 1 subunit (AP2S1), transcript variant AP17, mRNA."	GI_11038644-I	GI_11038644	NM_004069.2	AP2S1	TACCGCCGCTATGCTGGCCTCTACTTCTGCATCTGTGTGGATGTCAATGA	Homo sapiens adaptor-related protein complex 2, sigma 1 subunit (AP2S1), transcript variant AP17, mRNA.	1	674.1	671.1	620.8	776.9	646.8	586.5	536.2	541.9	771.3		1.77725	1.72458	1.73135	1.73165	1.78296	1.74131	1.53323	1.45404	1.58307		0.00758336	-0.220945
5243	GI_32484978-S	AP3B1	"Homo sapiens adaptor-related protein complex 3, beta 1 subunit (AP3B1), mRNA."	GI_32484978-S	GI_32484978	NM_003664.3	AP3B1	TCTTGAATCCATGTGGCGTTTTCTCTGTCCTGCTGCTTCTTTTGGCCTCC	Homo sapiens adaptor-related protein complex 3, beta 1 subunit (AP3B1), mRNA.	1	260.4	258.4	237	228.4	202.8	191.1	157.6	160.3	223		0.757947	0.718463	0.70017	0.510285	0.548447	0.553628	0.240244	0.153154	0.26794		-0.188074	-0.50508
7503	GI_40018647-S	AP3D1	"Homo sapiens adaptor-related protein complex 3, delta 1 subunit (AP3D1), mRNA."	GI_40018647-S	GI_40018647	NM_003938.4	AP3D1	ACTCCCCACGGCCAGCGTGGGCACAGGACTGACCCTTCTTCAGAGATAAT	Homo sapiens adaptor-related protein complex 3, delta 1 subunit (AP3D1), mRNA.	1	290.8	288.2	260.7	422	371.1	334.1	350.7	391.4	463.8		0.876274	0.833522	0.802233	1.12276	1.19161	1.1453	1.08489	1.10655	1.04402		0.315885	0.241146
981	GI_14916517-S	AP3M1	"Homo sapiens adaptor-related protein complex 3, mu 1 subunit (AP3M1), mRNA."	GI_14916517-S	GI_14916517	NM_012095.2	AP3M1	TCCCTAATCTCAACAATCTATACCTGGACTGTCCAGTTCTCCTCCTGTGC	Homo sapiens adaptor-related protein complex 3, mu 1 subunit (AP3M1), mRNA.	1	395.3	418.6	388	375.7	301.7	278.1	940.5	1139.9	1260.1		1.20528	1.227	1.22804	1.00682	0.971241	0.950997	2.12659	2.24823	2.1033		-0.243755	0.939265
982	GI_14916518-S	AP3M2	"Homo sapiens adaptor-related protein complex 3, mu 2 subunit (AP3M2), mRNA."	GI_14916518-S	GI_14916518	NM_006803.2	AP3M2	CTGCCGCCATTCCTGCAGCATCACCATAAGCAGTGCAGGGTGTCTCCATC	Homo sapiens adaptor-related protein complex 3, mu 2 subunit (AP3M2), mRNA.	1	180.1	198.9	180.3	138	117.1	91.9	97.2	98	118.3		0.362827	0.442579	0.407356	0.007611	-0.0361148	-0.221757	-0.270099	-0.372395	-0.403926		-0.487675	-0.753061
8751	GI_4502860-S	AP3S1	"Homo sapiens adaptor-related protein complex 3, sigma 1 subunit (AP3S1), mRNA."	GI_4502860-S	GI_4502860	NM_001284.1	AP3S1	CATTCCTGTGCCCACCTACGGCATGCCTCTATGTATTGGCTACTACAGTG	Homo sapiens adaptor-related protein complex 3, sigma 1 subunit (AP3S1), mRNA.	1	929.9	1096.7	864	694.7	553.9	558.4	479.1	512	662.8		2.12199	2.24233	2.08534	1.62008	1.61792	1.68931	1.41433	1.39342	1.4224		-0.507447	-0.739835
9885	GI_5729741-S	AP4B1	"Homo sapiens adaptor-related protein complex 4, beta 1 subunit (AP4B1), mRNA."	GI_5729741-S	GI_5729741	NM_006594.1	AP4B1	GCAAGTGTTGCCTTGGCGGGGAGAATTCCATCCTGACACCCTCCAGATGG	Homo sapiens adaptor-related protein complex 4, beta 1 subunit (AP4B1), mRNA.	1	119.9	135.6	123.3	126.9	116.6	96.8	71.8	88.5	100.2		-0.0731735	0.0387329	0.00042834	-0.0760484	-0.0406694	-0.16674	-0.589941	-0.481295	-0.579914		-0.0831485	-0.539046
984	GI_14917110-S	AP4M1	"Homo sapiens adaptor-related protein complex 4, mu 1 subunit (AP4M1), mRNA."	GI_14917110-S	GI_14917110	NM_004722.2	AP4M1	AAGCCACAGCGACGCCTATGTCATTCGGATCTGAGGCTCCCCAAACGAGG	Homo sapiens adaptor-related protein complex 4, mu 1 subunit (AP4M1), mRNA.	1	77.1	73.9	66.8	79.3	72.2	76.8	76.8	74.8	103.9		-0.546361	-0.601147	-0.655919	-0.545117	-0.550848	-0.411868	-0.518852	-0.660919	-0.541484		0.0985314	0.0273902
1425	GI_18104958-S	APACD	"Homo sapiens ATP binding protein associated with cell differentiation (APACD), mRNA."	GI_18104958-S	GI_18104958	NM_005783.2	APACD	TAACCATTAAAGAACTGCTTATTCATTCTGGACACTGCATGTTGATGTTG	Homo sapiens ATP binding protein associated with cell differentiation (APACD), mRNA.	1	79.2	90.4	99.8	55.2	50.9	55.8	54.5	53.8	56.4		-0.517562	-0.388697	-0.226007	-0.90655	-0.922938	-0.750187	-0.881057	-1.01288	-1.18899		-0.482469	-0.650219
5226	GI_32483362-A	APAF1	"Homo sapiens apoptotic protease activating factor (APAF1), transcript variant 5, mRNA."	GI_32483362-A	GI_32483362	NM_181869.1	APAF1	TGATGGAGCTGCAAATTTCATGGCAGTTCATGCAGTCGGTCAAGAGGAGG	Homo sapiens apoptotic protease activating factor (APAF1), transcript variant 5, mRNA.	1	150.8	163.8	158.6	124.9	115.6	95.6	126.5	131.9	150		0.172549	0.237905	0.270033	-0.0918974	-0.0498374	-0.179952	0.00812102	-0.0551121	-0.152314		-0.334058	-0.293264
2833	GI_22035547-S	APBA1	"Homo sapiens amyloid beta (A4) precursor protein-binding, family A, member 1 (X11) (APBA1), mRNA."	GI_22035547-S	GI_22035547	NM_001163.2	APBA1	TCACCCTTCCCTGCTCCCACCACCAGTGAGACAAGCTGAAGATTAGGCAC	Homo sapiens amyloid beta (A4) precursor protein-binding, family A, member 1 (X11) (APBA1), mRNA.	1	57.3	67.6	55.6	58.6	62.8	59.2	58.1	75.8	103.5		-0.864425	-0.695079	-0.852443	-0.846917	-0.699316	-0.687542	-0.813512	-0.646736	-0.545572		0.0593909	0.135376
7210	GI_38569414-I	APBA2BP	"Homo sapiens amyloid beta (A4) precursor protein-binding, family A, member 2 binding protein (APBA2BP), transcript variant 2, mRNA."	GI_38569414-I	GI_38569414	NM_031232.2	APBA2BP	GGCCAAGTAGCAATAATTTGGGTCCAGGGTCACCTATTGCCCCCAGAGGC	Homo sapiens amyloid beta (A4) precursor protein-binding, family A, member 2 binding protein (APBA2BP), transcript variant 2, mRNA.	1	84.8	90.3	74.8	104.5	95.9	94.6	124.8	140.8	142.8		-0.444349	-0.389864	-0.534789	-0.269809	-0.2487	-0.191089	-0.0061662	0.0146255	-0.204447		0.219802	0.391005
2834	GI_22035551-S	APBA3	"Homo sapiens amyloid beta (A4) precursor protein-binding, family A, member 3 (X11-like 2) (APBA3), mRNA."	GI_22035551-S	GI_22035551	NM_004886.2	APBA3	TGTACCTGTGACCACCTCATCCCTTGCCTGCCACTGTGCCTTCGCCTCCA	Homo sapiens amyloid beta (A4) precursor protein-binding, family A, member 3 (X11-like 2) (APBA3), mRNA.	1	98.2	101.6	89.3	175.7	151.5	154.2	86.4	96	124.3		-0.287128	-0.265571	-0.345051	0.248574	0.23803	0.326395	-0.394476	-0.394417	-0.351493		0.57025	-0.0808784
2835	GI_22035553-A	APBB1	"Homo sapiens amyloid beta (A4) precursor protein-binding, family B, member 1 (Fe65) (APBB1), transcript variant 2, mRNA."	GI_22035553-A	GI_22035553	NM_145689.1	APBB1	GATAACACTGGAGTGGTAACAAGAGGAGCAGGAAGCAAGGCCAGCCCTGG	Homo sapiens amyloid beta (A4) precursor protein-binding, family B, member 1 (Fe65) (APBB1), transcript variant 2, mRNA.	1	69.2	69.2	64.9	40.1	39.7	37.3	38.7	48.8	60.9		-0.662207	-0.670418	-0.68682	-1.22539	-1.18745	-1.17678	-1.24258	-1.11706	-1.10763		-0.523396	-0.482609
4116	GI_27894365-S	APBB2	"Homo sapiens amyloid beta (A4) precursor protein-binding, family B, member 2 (Fe65-like) (APBB2), mRNA."	GI_27894365-S	GI_27894365	NM_173075.1	APBB2	CTGGAATTCTGCATCCAGCTCTATCCCCCTCTGATGCTTTTTGCCCAGAA	Homo sapiens amyloid beta (A4) precursor protein-binding, family B, member 2 (Fe65-like) (APBB2), mRNA.	1	58	53.5	59.5	61.4	51.4	52.4	48.8	60.2	74.1		-0.851413	-0.941677	-0.779846	-0.800351	-0.912534	-0.816771	-0.997711	-0.892834	-0.899715		0.0144271	-0.0724414
1609	GI_19528662-A	APBB3	"Homo sapiens amyloid beta (A4) precursor protein-binding, family B, member 3 (APBB3), transcript variant 1, mRNA."	GI_19528662-A	GI_19528662	NM_133174.1	APBB3	GCCTTCTCTGCCTGTCCCTCCGATCCTTGTCCACCGTCTATTTATTGCCC	Homo sapiens amyloid beta (A4) precursor protein-binding, family B, member 3 (APBB3), transcript variant 1, mRNA.	1	132.6	138.9	137.8	145	121.8	121.5	67.4	76.6	99.8		0.0347179	0.0640803	0.11949	0.0569761	0.00577166	0.0739659	-0.65672	-0.635523	-0.584153		-0.0271914	-0.698228
10260	GI_7657034-S	APC10	"Homo sapiens anaphase-promoting complex subunit 10 (APC10), mRNA."	GI_7657034-S	GI_7657034	NM_014885.1	APC10	CGGCAACTTGAGTTGGTGGAACCAAGTGGCTGGATTCATGTTCCCTTAAC	Homo sapiens anaphase-promoting complex subunit 10 (APC10), mRNA.	1	187.5	206.8	187.7	250.3	176.4	190.7	121.1	152.7	160.7		0.405978	0.483639	0.450429	0.601634	0.399999	0.551409	-0.0379467	0.101279	-0.0792889		0.0709981	-0.452001
9702	GI_5031586-S	APC2	"Homo sapiens adenomatosis polyposis coli 2 (APC2), mRNA."	GI_5031586-S	GI_5031586	NM_005883.1	APC2	GCCGCCACCCCACGTTTCTGTACCGGGTTTCTGCAGTGTTAAACGGACGT	Homo sapiens adenomatosis polyposis coli 2 (APC2), mRNA.	1	51.9	55.5	58.9	54.9	51.6	42.8	53.2	52.5	65.3		-0.970498	-0.902988	-0.7907	-0.911987	-0.9084	-1.03111	-0.906551	-1.039	-1.0337		-0.0624358	-0.105023
4496	GI_30387616-S	APCDD1	"Homo sapiens adenomatosis polyposis coli down-regulated 1 (APCDD1), mRNA."	GI_30387616-S	GI_30387616	NM_153000.3	APCDD1	GAGTTCTGGACGAGCGTGTTTGGTAGCAGGGATGAAAGCTAGGGCCTCTT	Homo sapiens adenomatosis polyposis coli down-regulated 1 (APCDD1), mRNA.	1	40.6	45	39	62.5	62.9	50.9	43.3	43.4	51.8		-1.23364	-1.12407	-1.23219	-0.782635	-0.697622	-0.847532	-1.12398	-1.2423	-1.27916		0.420704	-0.0185132
6822	GI_37577150-S	APEG1	"Homo sapiens aortic preferentially expressed protein 1 (APEG1), mRNA."	GI_37577150-S	GI_37577150	NM_005876.3	APEG1	CCTTCTCTGTCAGGGCTGGGGTGCTCTGTCTGGGAATGAGGGAGTTAACC	Homo sapiens aortic preferentially expressed protein 1 (APEG1), mRNA.	1	87.2	91.5	82.2	46.2	44.9	44.7	72.6	92.1	112.8		-0.414441	-0.375948	-0.433767	-1.08412	-1.05644	-0.985102	-0.57824	-0.438711	-0.454381		-0.633836	-0.0823921
3339	GI_23510450-S	APEH	"Homo sapiens N-acylaminoacyl-peptide hydrolase (APEH), mRNA."	GI_23510450-S	GI_23510450	NM_001640.3	APEH	GCCTGTTCGGCTCCTGCTCTATCCCAAAAGCACCCACGCATTATCAGAGG	Homo sapiens N-acylaminoacyl-peptide hydrolase (APEH), mRNA.	1	414.4	429.4	354.1	542.3	446.7	442.8	395.9	395.5	531		1.25584	1.25386	1.13014	1.373	1.38897	1.44364	1.21291	1.11768	1.18742		0.188588	-0.0406082
1472	GI_18375500-I	APEX1	"Homo sapiens APEX nuclease (multifunctional DNA repair enzyme) 1 (APEX1), transcript variant 1, mRNA."	GI_18375500-I	GI_18375500	NM_001641.2	APEX1	TCAGGACCCTTAATTAAGATCCTCAATTGGCTGGAGGGCAGATCTCGCGA	Homo sapiens APEX nuclease (multifunctional DNA repair enzyme) 1 (APEX1), transcript variant 1, mRNA.	1	117.3	112.6	110.7	163.6	134.2	107.2	124.2	131.1	176.8		-0.0966674	-0.157204	-0.115006	0.177386	0.108966	-0.0586564	-0.0112553	-0.0616096	0.0219019		0.198858	0.105972
1473	GI_18375502-A	APEX1	"Homo sapiens APEX nuclease (multifunctional DNA repair enzyme) 1 (APEX1), transcript variant 2, mRNA."	GI_18375502-A	GI_18375502	NM_080648.1	APEX1	GCACTGTGACACCACCCCTAAATCACTTTGAGCCTGGGAAATAAGCCCCC	Homo sapiens APEX nuclease (multifunctional DNA repair enzyme) 1 (APEX1), transcript variant 2, mRNA.	1	667.1	619.9	611.5	922.1	717.7	693.3	643.3	665.8	769.1		1.76606	1.64092	1.71519	1.9026	1.89367	1.91849	1.72553	1.67395	1.58004		0.197533	-0.0475475
1474	GI_18375506-S	APEX2	"Homo sapiens APEX nuclease (apurinic/apyrimidinic endonuclease) 2 (APEX2), nuclear gene encoding mitochondrial protein, mRNA."	GI_18375506-S	GI_18375506	NM_014481.2	APEX2	CCTAGCTCCTTGTTGGTGAGCTTCTTGTGCCTTAATCCTGTGACCCAGCC	Homo sapiens APEX nuclease (apurinic/apyrimidinic endonuclease) 2 (APEX2), nuclear gene encoding mitochondrial protein, mRNA.	1	184.6	173.9	148.1	237.5	190.7	214.6	213.6	226	279.9		0.389274	0.300981	0.196682	0.549263	0.482966	0.676465	0.561309	0.520005	0.508794		0.273919	0.234391
4771	GI_31541940-S	APG-1	"Homo sapiens heat shock protein (hsp110 family) (APG-1), mRNA."	GI_31541940-S	GI_31541940	NM_014278.2	APG-1	GTAACCACGGGGTCCATCTTTTACATCTGGTACACACAACAGACGCTCAG	Homo sapiens heat shock protein (hsp110 family) (APG-1), mRNA.	1	199.3	226.4	206.2	204	159.6	146.7	148.9	166.3	216.8		0.471383	0.579096	0.551092	0.397569	0.293469	0.273586	0.18028	0.1924	0.238057		-0.212315	-0.330278
5495	GI_33589825-S	APG10L	"Homo sapiens APG10 autophagy 10-like (S. cerevisiae) (APG10L), mRNA."	GI_33589825-S	GI_33589825	NM_031482.3	APG10L	CACTGCAGTCCAGCCTGGGTGACAGAGCCAGACACTGTCTCGGGAAAAAA	Homo sapiens APG10 autophagy 10-like (S. cerevisiae) (APG10L), mRNA.	1	817.1	985.3	823.8	782.2	674.8	577.8	672	1053.5	1175.5		1.98341	2.12941	2.03432	1.73844	1.82807	1.72548	1.77162	2.16404	2.02964		-0.28505	-0.0606086
7063	GI_38261968-S	APG12L	"Homo sapiens APG12 autophagy 12-like (S. cerevisiae) (APG12L), mRNA."	GI_38261968-S	GI_38261968	NM_004707.2	APG12L	GAGTCGTGATTGTACCACTGCATTCCTGCTGAGCAACAGAGTGAGACCCC	Homo sapiens APG12 autophagy 12-like (S. cerevisiae) (APG12L), mRNA.	1	325.8	337.8	290.1	178.4	134.1	140.9	220.6	257.4	255.3		0.998063	1.00092	0.91666	0.263789	0.108173	0.230861	0.59536	0.65895	0.411299		-0.770941	-0.416679
5054	GI_31742529-I	APG16L	"Homo sapiens APG16 autophagy 16-like (S. cerevisiae) (APG16L), transcript variant 1, mRNA."	GI_31742529-I	GI_31742529	NM_030803.5	APG16L	GATGGTCCTGGCCTCCACCTGCCCTCTCTTCCCTGCCTGATCACCGCTTT	Homo sapiens APG16 autophagy 16-like (S. cerevisiae) (APG16L), transcript variant 1, mRNA.	1	137.3	143.7	119.6	170.8	145.8	131.1	158.4	192.8	326.1		0.0720444	0.0998943	-0.0321981	0.220355	0.19721	0.154509	0.245591	0.350317	0.670703		0.144111	0.375624
5721	GI_34147490-S	APG3	"Homo sapiens autophagy Apg3p/Aut1p-like (APG3), mRNA."	GI_34147490-S	GI_34147490	NM_022488.3	APG3	AGTGACCATTGAAAATCACCCTCATCTGCCACCACCTCCCATGTGTTCAG	Homo sapiens autophagy Apg3p/Aut1p-like (APG3), mRNA.	1	411.6	411.5	392.5	434.9	354.7	300.3	382.2	438.8	552.1		1.24858	1.20897	1.24039	1.15281	1.1435	1.03234	1.17572	1.22864	1.22872		-0.123098	-0.021619
4510	GI_30410799-A	APG4B	"Homo sapiens autophagin-1 (APG4B), transcript variant 1, mRNA."	GI_30410799-A	GI_30410799	NM_013325.3	APG4B	ACGTCCGAGTTCATGGTGCGCCGCTGTGCTGGGAGCTGCAGTGGTAATGT	Homo sapiens autophagin-1 (APG4B), transcript variant 1, mRNA.	1	97.2	92.3	80	87.5	79.3	62.5	88.6	102.6	105.5		-0.298097	-0.366771	-0.462818	-0.446945	-0.451009	-0.630089	-0.367924	-0.323404	-0.525288		-0.133452	-0.0296436
9447	GI_4757797-S	APG5L	"Homo sapiens APG5 autophagy 5-like (S. cerevisiae) (APG5L), mRNA."	GI_4757797-S	GI_4757797	NM_004849.1	APG5L	CTAATCCCAGGTAAGTCAAGCCTACAATGCCCTAGAGGAAGAGTAAAACC	Homo sapiens APG5 autophagy 5-like (S. cerevisiae) (APG5L), mRNA.	1	86.5	91.3	89.1	82.6	70.2	66	66	77.7	86.5		-0.423078	-0.378254	-0.347452	-0.50444	-0.580748	-0.572379	-0.678886	-0.620295	-0.735732		-0.169594	-0.295376
9827	GI_5453667-S	APG7L	"Homo sapiens APG7 autophagy 7-like (S. cerevisiae) (APG7L), mRNA."	GI_5453667-S	GI_5453667	NM_006395.1	APG7L	GGCCAGTGTTCGGCGTTGCTCGGGATTCAAGATACCACCAGTTCAGAGCT	Homo sapiens APG7 autophagy 7-like (S. cerevisiae) (APG7L), mRNA.	1	239	289.5	237	152.7	130.2	128.6	189.4	203.7	219.7		0.666048	0.838266	0.70017	0.108597	0.0767581	0.134117	0.434334	0.409053	0.25214		-0.628337	-0.369653
10548	GI_7705786-S	APH-1A	"Homo sapiens likely ortholog of C. elegans anterior pharynx defective 1A (APH-1A), mRNA."	GI_7705786-S	GI_7705786	NM_016022.1	APH-1A	AAGGTGAAGTGGAGGGTGCTGTGGTGAGCTGGCCACTCCAGAGCTGCAGT	Homo sapiens likely ortholog of C. elegans anterior pharynx defective 1A (APH-1A), mRNA.	1	178.9	184.1	166.5	285.3	244.8	214.6	311.6	336.2	483.2		0.355663	0.361067	0.322087	0.732211	0.74879	0.676465	0.960063	0.944191	1.08745		0.372883	0.650962
8147	GI_41393590-S	API5	"Homo sapiens apoptosis inhibitor 5 (API5), mRNA."	GI_41393590-S	GI_41393590	NM_006595.2	API5	GACCAGCTAATCTGGACCTCAGAGATAGATCAGCCAGTGGCCCAAAGCCA	Homo sapiens apoptosis inhibitor 5 (API5), mRNA.	1	320.1	338.8	314.2	531.4	430.7	372.3	309.1	313.4	499		0.979149	1.00404	1.00212	1.35274	1.35015	1.25997	0.951556	0.869188	1.12155		0.325847	-0.0143377
2378	GI_21361259-S	APLP1	"Homo sapiens amyloid beta (A4) precursor-like protein 1 (APLP1), mRNA."	GI_21361259-S	GI_21361259	NM_005166.2	APLP1	CCAAAATTCCATCCCTAAGAATTCCCAGATAGTCCCAGCAGCCTCCCCAC	Homo sapiens amyloid beta (A4) precursor-like protein 1 (APLP1), mRNA.	1	65.7	67.9	63.7	55	51.9	53.7	52.9	69.2	81.2		-0.717827	-0.690411	-0.706805	-0.910171	-0.90223	-0.790816	-0.912523	-0.744029	-0.802743		-0.162725	-0.114751
8714	GI_4502146-S	APLP2	"Homo sapiens amyloid beta (A4) precursor-like protein 2 (APLP2), mRNA."	GI_4502146-S	GI_4502146	NM_001642.1	APLP2	CCAGGCTGTCCCTGAAACTGAGTCTGTGGACACTGTGGAAAGCTTTGAAC	Homo sapiens amyloid beta (A4) precursor-like protein 2 (APLP2), mRNA.	1	263.8	299.1	253.3	404	383	272.3	551.4	584.4	1039.7		0.771849	0.872656	0.771397	1.07928	1.22521	0.928674	1.56275	1.53468	1.89954		0.272419	0.860355
9925	GI_5802975-S	APM2	"Homo sapiens adipose specific 2 (APM2), mRNA."	GI_5802975-S	GI_5802975	NM_006829.1	APM2	GGCAGCCACCACCTCCTCGGTCTGCCCCCTCATTAAAATTCACGTTCCCA	Homo sapiens adipose specific 2 (APM2), mRNA.	1	53.6	50.3	45.4	52.3	47.3	47.9	139.4	158.2	174.5		-0.935959	-1.0067	-1.06948	-0.960391	-1.00102	-0.911872	0.110662	0.13907	0.0080243		0.0462837	1.08996
2592	GI_21426826-S	APOA1BP	"Homo sapiens apolipoprotein A-I binding protein (APOA1BP), mRNA."	GI_21426826-S	GI_21426826	NM_144772.1	APOA1BP	GTCAGTGAATGGTGGAAGTCAGAGAGCAACCCTGGGGATTGGGTGCCATC	Homo sapiens apolipoprotein A-I binding protein (APOA1BP), mRNA.	1	121.7	137.4	116	243	186.1	186.5	203	213.5	224.3		-0.0572051	0.0526343	-0.0649264	0.572104	0.456976	0.527821	0.507561	0.459237	0.274101		0.542133	0.436799
3136	GI_22907036-S	APOBEC3A	"Homo sapiens apolipoprotein B mRNA editing enzyme, catalytic polypeptide-like 3A (APOBEC3A), mRNA."	GI_22907036-S	GI_22907036	NM_145699.2	APOBEC3A	AGTAGCGTGAACCCGGGAGGCAGAGCTTGCGGTGAGCCGAGATTGCGCTA	Homo sapiens apolipoprotein B mRNA editing enzyme, catalytic polypeptide-like 3A (APOBEC3A), mRNA.	1	790.7	962.7	803.1	796	712.5	584.4	952.8	1239.5	1360.5		1.94822	2.10495	2.00707	1.75588	1.88593	1.73751	2.14031	2.33769	2.18454		-0.226966	0.200775
3135	GI_22907024-S	APOBEC3B	"Homo sapiens apolipoprotein B mRNA editing enzyme, catalytic polypeptide-like 3B (APOBEC3B), mRNA."	GI_22907024-S	GI_22907024	NM_004900.3	APOBEC3B	ACCCTTTGGTCCTTCGACGGCGCCAGACCTACTTGTGCTATGAGGTGGAG	Homo sapiens apolipoprotein B mRNA editing enzyme, catalytic polypeptide-like 3B (APOBEC3B), mRNA.	1	50.6	53.5	53.9	116.2	93.5	78.4	47.2	53.3	60.6		-0.997683	-0.941677	-0.885696	-0.16393	-0.275677	-0.390029	-1.03291	-1.02285	-1.11287		0.66514	-0.114525
3137	GI_22907038-S	APOBEC3C	"Homo sapiens apolipoprotein B mRNA editing enzyme, catalytic polypeptide-like 3C (APOBEC3C), mRNA."	GI_22907038-S	GI_22907038	NM_014508.2	APOBEC3C	ACCCCCACAGACCCCGTTCCTCCAGCCTGCGTGCCCCTAACCTGGCTTTT	Homo sapiens apolipoprotein B mRNA editing enzyme, catalytic polypeptide-like 3C (APOBEC3C), mRNA.	1	49.2	51.4	50.8	55.1	51.9	49.3	49.4	64.5	93.5		-1.02775	-0.98389	-0.949128	-0.908359	-0.90223	-0.88136	-0.984807	-0.819149	-0.65326		0.0896066	0.167851
9803	GI_5174774-S	APOC1	"Homo sapiens apolipoprotein C-I (APOC1), mRNA."	GI_5174774-S	GI_5174774	NM_001645.2	APOC1	TGGAAACACACTGGAGGACAAGGCTCGGGAACTCATCAGCCGCATCAAAC	Homo sapiens apolipoprotein C-I (APOC1), mRNA.	1	74.6	59.4	66.6	93.4	78.2	94.7	92.4	104.2	111		-0.581685	-0.831398	-0.65913	-0.381844	-0.465877	-0.18997	-0.323578	-0.306878	-0.471429		0.344841	0.323442
9317	GI_4557324-S	APOE	"Homo sapiens apolipoprotein E (APOE), mRNA."	GI_4557324-S	GI_4557324	NM_000041.1	APOE	TTCCAGGCCCGCCTCAAGAGCTGGTTCGAGCCCCTGGTGGAAGACATGCA	Homo sapiens apolipoprotein E (APOE), mRNA.	1	89.9	83.4	75.6	36.8	34.1	37.2	34	38.5	50.3		-0.381763	-0.47366	-0.523397	-1.31107	-1.3493	-1.17963	-1.37931	-1.37025	-1.3103		-0.820394	-0.893681
2862	GI_22035654-A	APOL2	"Homo sapiens apolipoprotein L, 2 (APOL2), transcript variant alpha, mRNA."	GI_22035654-A	GI_22035654	NM_030882.2	APOL2	AGAACTGTTGGATACAGGAGAAGAAACAGCAGCTCCACTACCGACCCCCC	Homo sapiens apolipoprotein L, 2 (APOL2), transcript variant alpha, mRNA.	1	56.5	58.1	49.7	82.5	73.3	87.2	44.2	47.8	50.3		-0.879493	-0.854725	-0.97257	-0.505649	-0.534753	-0.277358	-1.10226	-1.13917	-1.3103		0.463009	-0.281646
8156	GI_41406053-S	APP	"Homo sapiens amyloid beta (A4) precursor protein (protease nexin-II, Alzheimer disease) (APP), transcript variant 1, mRNA."	GI_41406053-S	GI_41406053	NM_000484.2	APP	ACGGGGCGGGTGGGGAGGGGTGCTCTGCTGGTCTTCAATTACCAAGAATT	Homo sapiens amyloid beta (A4) precursor protein (protease nexin-II, Alzheimer disease) (APP), transcript variant 1, mRNA.	1	289.4	321.1	289.1	237.2	252.1	201.6	458.8	542.3	673.9		0.871102	0.947476	0.912963	0.548002	0.780067	0.610279	1.36861	1.45482	1.44		-0.264398	0.510632
1426	GI_18104960-S	APPBP1	"Homo sapiens amyloid beta precursor protein binding protein 1, 59kDa (APPBP1), mRNA."	GI_18104960-S	GI_18104960	NM_003905.2	APPBP1	TGGAGCTGCTGAGCCACATACCATTGCTGCATTCTTGGGGGGAGCTGCTG	Homo sapiens amyloid beta precursor protein binding protein 1, 59kDa (APPBP1), mRNA.	1	855.4	964.2	818.2	1053.7	743.5	738.7	574.1	602.1	680.3		2.0325	2.10659	2.02701	2.0357	1.93126	1.98567	1.60535	1.56654	1.45002		-0.0711559	-0.51473
1427	GI_18104961-S	APPBP2	"Homo sapiens amyloid beta precursor protein (cytoplasmic tail) binding protein 2 (APPBP2), mRNA."	GI_18104961-S	GI_18104961	NM_006380.2	APPBP2	CCTAGGTATCTATAGCATGAGTGGCCTTAGTGAGTTTGTTGAAGTGCACA	Homo sapiens amyloid beta precursor protein (cytoplasmic tail) binding protein 2 (APPBP2), mRNA.	1	108.3	106.1	95.4	67.1	64	59.1	63.6	72.1	110		-0.182216	-0.219885	-0.274292	-0.711783	-0.679169	-0.689332	-0.718001	-0.700184	-0.48102		-0.467964	-0.407604
10104	GI_6912241-S	APPL	"Homo sapiens adaptor protein containing pH domain, PTB domain and leucine zipper motif (APPL), mRNA."	GI_6912241-S	GI_6912241	NM_012096.1	APPL	GTGTAGGCTAGAGTTAAGGCACTGGCAGACTTAGGGATGCTGGACAGACC	Homo sapiens adaptor protein containing pH domain, PTB domain and leucine zipper motif (APPL), mRNA.	1	68.7	70.1	61.3	50.8	56.1	47.1	75.8	99.7	133.7		-0.669978	-0.656796	-0.747931	-0.989424	-0.819401	-0.92971	-0.532692	-0.354027	-0.274232		-0.221276	0.304585
4495	GI_30350213-I	APRG1	"Homo sapiens AP20 region protein (APRG1), transcript variant E, mRNA."	GI_30350213-I	GI_30350213	NM_178342.1	APRG1	AATTCCATTCTGCCATCCCACCTGTCCCTCCCACTCCTGATCCCAGGCAA	Homo sapiens AP20 region protein (APRG1), transcript variant E, mRNA.	1	53.8	67.2	55.2	58.4	58.9	55.8	62.7	54.9	94.1		-0.931968	-0.701335	-0.860175	-0.850328	-0.767559	-0.750187	-0.73305	-0.991262	-0.646481		0.0418013	0.0408948
10283	GI_7657268-I	APRIN	"Homo sapiens androgen-induced proliferation inhibitor (APRIN), mRNA."	GI_7657268-I	GI_7657268	NM_015032.1	APRIN	CTTGCTGCAGTGCAACAGGAGGCTTTTTCAGTGATCTTCACTGTATATGT	Homo sapiens androgen-induced proliferation inhibitor (APRIN), mRNA.	1	71.1	70	69.5	64.9	61.1	65.5	53.1	60.8	68.6		-0.63318	-0.658301	-0.613488	-0.745042	-0.728526	-0.580433	-0.908538	-0.882242	-0.981451		-0.0496772	-0.289087
10489	GI_7705287-A	APRIN	"Homo sapiens androgen-induced proliferation inhibitor (APRIN), mRNA."	GI_7705287-A	GI_7705287	NM_015928.1	APRIN	TGGTCTCTTCCCTTTGTGTATCTTACCTAGTGTTTACTCCTGGGCACCCT	Homo sapiens androgen-induced proliferation inhibitor (APRIN), mRNA.	1	111.3	117.6	122.2	149.6	136.2	116.2	82.2	100.9	132.3		-0.152934	-0.111403	-0.009168	0.0881348	0.124712	0.0267271	-0.447098	-0.341249	-0.285388		0.171026	-0.266743
8715	GI_4502170-S	APRT	"Homo sapiens adenine phosphoribosyltransferase (APRT), mRNA."	GI_4502170-S	GI_4502170	NM_000485.1	APRT	TCGTCGTGGATGATCTGCTGGCCACTGGTGGAACCATGAACGCTGCCTGT	Homo sapiens adenine phosphoribosyltransferase (APRT), mRNA.	1	515.9	488.3	450.7	615.1	466.5	496.1	531.1	529.2	722.6		1.49062	1.38936	1.38846	1.49867	1.43513	1.56402	1.52314	1.42871	1.51395		0.0764618	0.0657865
22	GI_10280625-S	APS	"Homo sapiens adaptor protein with pleckstrin homology and src homology 2 domains (APS), mRNA."	GI_10280625-S	GI_10280625	NM_020979.1	APS	TGCTTGACATGCTCCGCCACTTCCACACACACCCCATCCCACTGGAGTCA	Homo sapiens adaptor protein with pleckstrin homology and src homology 2 domains (APS), mRNA.	1	45.7	50.3	44.6	46.1	52.4	50.4	53.7	71	86.5		-1.10683	-1.0067	-1.08851	-1.08628	-0.892024	-0.857988	-0.896673	-0.716604	-0.735732		0.121916	0.284344
4145	GI_28329426-A	APTX	"Homo sapiens aprataxin (APTX), transcript variant 5, mRNA."	GI_28329426-A	GI_28329426	NM_175071.1	APTX	GATGGTGTGGGGGGTTGGAGTTTTCTTCTAATACCGAGGGTTCCTGGCTG	Homo sapiens aprataxin (APTX), transcript variant 5, mRNA.	1	125.1	126.1	112.2	167.7	145.4	128.4	94.2	103	125.2		-0.0276768	-0.0378361	-0.100594	0.202081	0.194286	0.132468	-0.303205	-0.319249	-0.343847		0.231647	-0.266731
3871	GI_27370564-S	AQP11	"Homo sapiens aquaporin 11 (AQP11), mRNA."	GI_27370564-S	GI_27370564	NM_173039.1	AQP11	CACCGGCTGCACTGGATTCATCAGTGTTAACTTCCTTTGAGGAAGCTGCC	Homo sapiens aquaporin 11 (AQP11), mRNA.	1	57.8	58.9	48.2	46	44.1	40.1	77	75.2	87.3		-0.855115	-0.840309	-1.00539	-1.08845	-1.07558	-1.10012	-0.516106	-0.655223	-0.725975		-0.187778	0.267836
7769	GI_40538879-S	AQP12	"Homo sapiens aquaporin 12 (AQP12), mRNA."	GI_40538879-S	GI_40538879	NM_198998.1	AQP12	TTTGGGCCTGACCTGCTGCTCACCCTGCTCTTCCTGCTCTTCCTGGCGCA	Homo sapiens aquaporin 12 (AQP12), mRNA.	1	56	54.4	52.6	54.2	54.1	49.7	45.3	69.3	90.1		-0.889018	-0.924091	-0.911841	-0.92479	-0.85804	-0.872801	-1.0763	-0.742487	-0.692517		0.0231063	0.0712151
7316	GI_38788371-S	AQR	"Homo sapiens likely ortholog of mouse aquarius (AQR), mRNA."	GI_38788371-S	GI_38788371	NM_014691.1	AQR	GCTAACACACCTCAGGATGCCACATCTGCCCCAGAAGAGACCAAGTAGCC	Homo sapiens likely ortholog of mouse aquarius (AQR), mRNA.	1	191.1	196.5	183.7	263.4	206.6	204.8	235.6	271.9	302.6		0.426359	0.429782	0.427362	0.652529	0.568207	0.626959	0.664827	0.717481	0.591438		0.188064	0.230081
8716	GI_4502192-S	ARAF1	"Homo sapiens v-raf murine sarcoma 3611 viral oncogene homolog 1 (ARAF1), mRNA."	GI_4502192-S	GI_4502192	NM_001654.1	ARAF1	GGGACCCCCGCCAAAGACTGAGCCCCCTGTCTCCTCCATCATTTGGTTTC	Homo sapiens v-raf murine sarcoma 3611 viral oncogene homolog 1 (ARAF1), mRNA.	1	58.5	59.3	53.4	67.5	57.7	52.9	75	78	106.6		-0.842215	-0.833174	-0.895676	-0.705853	-0.789468	-0.806713	-0.543896	-0.616179	-0.514295		0.0896768	0.298898
2215	GI_21264336-S	ARAP3	"Homo sapiens ARF-GAP, RHO-GAP, ankyrin repeat and plekstrin homology domains-containing protein 3 (ARAP3), mRNA."	GI_21264336-S	GI_21264336	NM_022481.4	ARAP3	CATTCTGGGACTACCGTGAAGCCTGGAGTAGGGAGAGCGAGTTTGGGAGC	Homo sapiens ARF-GAP, RHO-GAP, ankyrin repeat and plekstrin homology domains-containing protein 3 (ARAP3), mRNA.	1	105.6	108.4	104.1	49.4	50.5	60.2	55.5	59.6	65.7		-0.209271	-0.197277	-0.180834	-1.0173	-0.931336	-0.6698	-0.861857	-0.903532	-1.02723		-0.67702	-0.735078
4629	GI_31341729-S	ARCH	"Homo sapiens archease (ARCH), mRNA."	GI_31341729-S	GI_31341729	NM_178547.2	ARCH	CGATCAATTGGGTGGGGAGAAGAATTTTCATTGTCCAAGCACCCTCAGGG	Homo sapiens archease (ARCH), mRNA.	1	90.2	94.9	86.8	183.6	148.2	140.1	99.6	112.2	105		-0.378192	-0.337486	-0.375458	0.292453	0.214589	0.224831	-0.244343	-0.227876	-0.530323		0.60767	0.0295318
2724	GI_21626463-S	ARCN1	"Homo sapiens archain 1 (ARCN1), mRNA."	GI_21626463-S	GI_21626463	NM_001655.3	ARCN1	CCCACTCTGAACATCTGGCCGTCCCTGCAAAGAGTGTACTGTGCTTGAAG	Homo sapiens archain 1 (ARCN1), mRNA.	1	352.5	361.4	332.6	534.6	474.2	425.3	336.1	358.9	516.1		1.08247	1.07211	1.06306	1.35873	1.45256	1.40093	1.03999	1.01397	1.15726		0.331523	-0.00214292
5938	GI_34222259-S	ARD1	"Homo sapiens ARD1 homolog, N-acetyltransferase (S. cerevisiae) (ARD1), mRNA."	GI_34222259-S	GI_34222259	NM_003491.2	ARD1	CTCCTAGAGCCTGCCCCATCCCCTCCTCACCCCACGAGCTTTCACAATAA	Homo sapiens ARD1 homolog, N-acetyltransferase (S. cerevisiae) (ARD1), mRNA.	1	264.5	260.3	240.7	440.4	328.9	334.7	345.6	402.4	404		0.774688	0.726186	0.716759	1.16534	1.06312	1.1472	1.06942	1.13616	0.897727		0.386012	0.295224
2868	GI_22035683-S	AREG	"Homo sapiens amphiregulin (schwannoma-derived growth factor) (AREG), mRNA."	GI_22035683-S	GI_22035683	NM_001657.2	AREG	GGAGTCACTGCCAAGTCATAGCCATAAATGATGAGTCGGTCCTCTTTCCA	Homo sapiens amphiregulin (schwannoma-derived growth factor) (AREG), mRNA.	1	61.1	67.4	71	450.3	290	360	290.5	419.7	475.6		-0.795614	-0.698202	-0.590622	1.18752	0.929142	1.22438	0.886021	1.18111	1.07065		1.8085	1.74074
10164	GI_6995997-S	ARF1	"Homo sapiens ADP-ribosylation factor 1 (ARF1), mRNA."	GI_6995997-S	GI_6995997	NM_001658.2	ARF1	CTCGGGAGCACCCCACCTCTGTGTGTGATGTAGCTTTCTCTCCCTCAGCC	Homo sapiens ADP-ribosylation factor 1 (ARF1), mRNA.	1	1268.1	1403.4	1151.5	1171.5	1034	898.7	1759.3	1937.4	2285.2		2.45441	2.50228	2.39294	2.14143	2.28233	2.19332	2.78791	2.81471	2.73416		-0.244183	0.329053
8717	GI_4502202-S	ARF3	"Homo sapiens ADP-ribosylation factor 3 (ARF3), mRNA."	GI_4502202-S	GI_4502202	NM_001659.1	ARF3	AGGGACCAATCTGGGGCTGGAAATGTTAGGAGGTTGCCTTGGTGCTGCCC	Homo sapiens ADP-ribosylation factor 3 (ARF3), mRNA.	1	87.5	93.8	89.9	123.9	121.9	87.2	126.6	102.4	171.7		-0.41076	-0.349777	-0.33788	-0.0999174	0.0066452	-0.277358	0.00895546	-0.325489	-0.0091192		0.242595	0.257588
10165	GI_6995998-S	ARF4	"Homo sapiens ADP-ribosylation factor 4 (ARF4), mRNA."	GI_6995998-S	GI_6995998	NM_001660.2	ARF4	CTGCTTGTACCAGCCAGAGAAAGATCCAAAACACTACTCAGCTCTCTTGC	Homo sapiens ADP-ribosylation factor 4 (ARF4), mRNA.	1	845.1	877.8	865.4	1259.9	961.6	982.4	909	926.6	1495.8		2.01952	2.00762	2.08707	2.214	2.20506	2.28764	2.09062	2.02696	2.28502		0.197497	0.0961315
8074	GI_41327766-S	ARF4L	"Homo sapiens ADP-ribosylation factor 4-like (ARF4L), mRNA."	GI_41327766-S	GI_41327766	NM_001661.2	ARF4L	GTCTGTGAAAGTGCCAAGAACCCCTCCCCACATTTGTAGATCCATGACCC	Homo sapiens ADP-ribosylation factor 4-like (ARF4L), mRNA.	1	187	181.5	181.9	85.2	79.8	69.3	72.9	76.5	97.8		0.403117	0.346073	0.416817	-0.47352	-0.444318	-0.520704	-0.573886	-0.636918	-0.605608		-0.868183	-0.994139
10166	GI_6995999-S	ARF5	"Homo sapiens ADP-ribosylation factor 5 (ARF5), mRNA."	GI_6995999-S	GI_6995999	NM_001662.2	ARF5	CCTGCCTGCATGTTCTCTCTGTTGTTGGAGCCTGGAGCCTTGCTCTCTGG	Homo sapiens ADP-ribosylation factor 5 (ARF5), mRNA.	1	79.2	79	73.1	141.3	134.1	133.8	167.7	162.1	246		-0.517562	-0.530796	-0.559408	0.0311877	0.108173	0.1761	0.305838	0.16508	0.371971		0.641076	0.816885
10167	GI_6996000-S	ARF6	"Homo sapiens ADP-ribosylation factor 6 (ARF6), mRNA."	GI_6996000-S	GI_6996000	NM_001663.2	ARF6	CCAGCAGAATGGGAATGGGGGAAACACAGCAGTTCTTGGGTAAAAGTCCC	Homo sapiens ADP-ribosylation factor 6 (ARF6), mRNA.	1	50.6	43.8	47.8	58.9	48	51.8	45.3	55.3	54.1		-0.997683	-1.15256	-1.01431	-0.841823	-0.985378	-0.828969	-1.0763	-0.983508	-1.23311		0.169462	-0.0427884
8679	GI_44955890-I	ARFD1	"Homo sapiens ADP-ribosylation factor domain protein 1, 64kDa (ARFD1), transcript variant alpha, mRNA."	GI_44955890-I	GI_44955890	NM_001656.3	ARFD1	GGACAGTGATGTCTGGTAACAAGATGTGACTTTTTGGTAGCACTGTTGTG	Homo sapiens ADP-ribosylation factor domain protein 1, 64kDa (ARFD1), transcript variant alpha, mRNA.	1	96.7	97.8	102	127.5	97.6	94.7	61.1	61.6	68.3		-0.303624	-0.305755	-0.202657	-0.0713424	-0.229997	-0.18997	-0.760347	-0.868281	-0.986096		0.106909	-0.600896
4177	GI_28416434-A	ARFGAP1	"Homo sapiens ADP-ribosylation factor GTPase activating protein 1 (ARFGAP1), transcript variant 1, mRNA."	GI_28416434-A	GI_28416434	NM_018209.2	ARFGAP1	AGTCCCTTTTGATGGGAAGTGCAGTCAGCAGCGTGGAGGTGTCTGGGCCA	Homo sapiens ADP-ribosylation factor GTPase activating protein 1 (ARFGAP1), transcript variant 1, mRNA.	1	81.8	86.1	78.2	96.4	97.3	67.5	96.2	96.3	156.6		-0.482947	-0.440072	-0.487188	-0.350303	-0.233273	-0.548577	-0.28102	-0.391084	-0.106679		0.0926849	0.210475
4178	GI_28416437-S	ARFGAP3	"Homo sapiens ADP-ribosylation factor GTPase activating protein 3 (ARFGAP3), mRNA."	GI_28416437-S	GI_28416437	NM_014570.3	ARFGAP3	GCGGATGCTGGATGGGCCTGCAGAAACAACACTCACCACACACACTTCCT	Homo sapiens ADP-ribosylation factor GTPase activating protein 3 (ARFGAP3), mRNA.	1	360.6	377.6	342.8	152.3	133.6	119.2	133.1	157	200.7		1.10682	1.11834	1.09541	0.10598	0.104197	0.0537243	0.0618264	0.130938	0.156278		-1.01889	-0.990508
9816	GI_5453572-S	ARFGEF2	"Homo sapiens ADP-ribosylation factor guanine nucleotide-exchange factor 2 (brefeldin A-inhibited) (ARFGEF2), mRNA."	GI_5453572-S	GI_5453572	NM_006420.1	ARFGEF2	CAAGGAGTTGGCATCTTGGATCTCAGAATGGCCTGGAAACGGATGGCCTC	Homo sapiens ADP-ribosylation factor guanine nucleotide-exchange factor 2 (brefeldin A-inhibited) (ARFGEF2), mRNA.	1	67.8	62.1	58.5	54.5	49.5	47.5	88.7	101.1	147.3		-0.68411	-0.784538	-0.797997	-0.919283	-0.952625	-0.920754	-0.366733	-0.339134	-0.171565		-0.175339	0.463071
10279	GI_7657209-S	ARFIP1	"Homo sapiens ADP-ribosylation factor interacting protein 1 (arfaptin 1) (ARFIP1), mRNA."	GI_7657209-S	GI_7657209	NM_014447.1	ARFIP1	CCCCTGGAGTGGATGCCCCATCTTGGCTTGAAGAACAGTAAAATCACAGC	Homo sapiens ADP-ribosylation factor interacting protein 1 (arfaptin 1) (ARFIP1), mRNA.	1	67.6	54.5	57.6	79.3	82	59.1	70.4	80.6	117.9		-0.687276	-0.922155	-0.8146	-0.545117	-0.415371	-0.689332	-0.610734	-0.581159	-0.407516		0.25807	0.274874
7208	GI_38569401-S	ARFIP2	"Homo sapiens ADP-ribosylation factor interacting protein 2 (arfaptin 2) (ARFIP2), mRNA."	GI_38569401-S	GI_38569401	NM_012402.2	ARFIP2	TATGCGTGCCCATTGCAGAGAAGGGGACTGGGACCAAAGGGGTGGGGATA	Homo sapiens ADP-ribosylation factor interacting protein 2 (arfaptin 2) (ARFIP2), mRNA.	1	118.7	126.2	105.9	140.2	132.5	137.6	142.7	134.8	163.4		-0.0839529	-0.0370004	-0.162476	0.0233905	0.0953968	0.205761	0.135369	-0.0318848	-0.0616304		0.202659	0.108428
5441	GI_33466360-S	ARFRP1	"Homo sapiens ADP-ribosylation factor related protein 1 (ARFRP1), mRNA."	GI_33466360-S	GI_33466360	NM_003224.2	ARFRP1	CCCAGGGTGAGTGCAAAATAAAGACGGCGAGTGTGGCTCTGTCCATCCCT	Homo sapiens ADP-ribosylation factor related protein 1 (ARFRP1), mRNA.	1	157	150.1	128.9	189	145.8	167.1	219.3	227.2	280.8		0.215727	0.145829	0.0479921	0.321373	0.19721	0.411488	0.589119	0.525661	0.512196		0.173508	0.405809
106	GI_10947110-S	ARG2	"Homo sapiens arginase, type II (ARG2), nuclear gene encoding mitochondrial protein, mRNA."	GI_10947110-S	GI_10947110	NM_001172.2	ARG2	TTGGATAACCTTCCTTCTAAACATTTGGGGGTTAGACCTGGGACCACGGC	Homo sapiens arginase, type II (ARG2), nuclear gene encoding mitochondrial protein, mRNA.	1	40.2	45.2	40.7	59.6	50.7	52.9	35.2	43.3	47.6		-1.24425	-1.11939	-1.1865	-0.830036	-0.927129	-0.806713	-1.34268	-1.24477	-1.36877		0.328757	-0.135358
8125	GI_41352707-I	ARGBP2	"Homo sapiens Arg/Abl-interacting protein ArgBP2 (ARGBP2), transcript variant 2, mRNA."	GI_41352707-I	GI_41352707	NM_021069.2	ARGBP2	CAGCCTCTCCACCCACTGCCTCCCGATGGTGCTATTCATTGTCCACCCTA	Homo sapiens Arg/Abl-interacting protein ArgBP2 (ARGBP2), transcript variant 2, mRNA.	1	59.3	59.6	61.8	64.5	63.1	52.1	60.1	66.6	99.2		-0.827659	-0.827854	-0.739232	-0.75121	-0.694243	-0.822852	-0.777773	-0.78493	-0.590544		0.0421466	0.0804993
2814	GI_22027529-S	ARH	"Homo sapiens LDL receptor adaptor protein (ARH), mRNA."	GI_22027529-S	GI_22027529	NM_015627.1	ARH	CCCTGCTCTGTAGCCACCTCCTTGGCACCGGCCTCTATTTGTCATAAGGC	Homo sapiens LDL receptor adaptor protein (ARH), mRNA.	1	54.2	54.5	58.6	77.2	74	64.3	57.8	59.3	94		-0.92403	-0.922155	-0.796168	-0.571893	-0.524636	-0.600017	-0.818978	-0.908922	-0.647608		0.315269	0.0889483
46	GI_10835048-S	ARHA	"Homo sapiens ras homolog gene family, member A (ARHA), mRNA."	GI_10835048-S	GI_10835048	NM_001664.1	ARHA	TACCCCTTTTCGGCCCCATGTATCTCAGTACCCCATGGAGCTGGGCTAAG	Homo sapiens ras homolog gene family, member A (ARHA), mRNA.	1	1665.1	1657	1521.8	1168.9	931.8	755.8	812.9	1023.1	1244.5		2.74629	2.67739	2.69153	2.13921	2.17155	2.00991	1.97263	2.13277	2.0901		-0.598175	-0.639901
5930	GI_34222243-S	ARHC	"Homo sapiens ras homolog gene family, member C (ARHC), mRNA."	GI_34222243-S	GI_34222243	NM_175744.3	ARHC	GGAGTTGTTTTCGGCAGGGGCCTTGTCTCTCACTGCATTTGGTCAGGGGG	Homo sapiens ras homolog gene family, member C (ARHC), mRNA.	1	1385.9	1510.3	1344.5	568.7	409.6	402.1	425.6	522.1	545.5		2.5496	2.57966	2.55888	1.42042	1.29668	1.34152	1.2893	1.41428	1.21598		-1.20984	-1.2562
1355	GI_17738304-S	ARHD	"Homo sapiens ras homolog gene family, member D (ARHD), mRNA."	GI_17738304-S	GI_17738304	NM_014578.2	ARHD	ACCTGCTCTGTGTAGGGCTCGTCCTGCGGTGCCCGAGAATCACTCGCTAA	Homo sapiens ras homolog gene family, member D (ARHD), mRNA.	1	37.5	42	41.7	110.5	98.8	115.9	111.8	92.8	125.8		-1.31876	-1.1968	-1.16051	-0.214111	-0.21699	0.0239892	-0.122325	-0.430624	-0.33878		1.08965	0.928113
2377	GI_21361257-S	ARHE	"Homo sapiens ras homolog gene family, member E (ARHE), mRNA."	GI_21361257-S	GI_21361257	NM_005168.2	ARHE	GAAGTGTTGAAGCTGTGCTCCCCTTAAATCGTGGCAGGAGAGATTAAGGT	Homo sapiens ras homolog gene family, member E (ARHE), mRNA.	1	208.5	231.4	201.2	148.4	112.4	114.9	250.1	330.2	453.7		0.519743	0.602124	0.524805	0.0800998	-0.0797174	0.0148112	0.727896	0.924958	1.02069		-0.543826	0.34229
6941	GI_38016956-S	ARHF	"Homo sapiens ras homolog gene family, member F (in filopodia) (ARHF), mRNA."	GI_38016956-S	GI_38016956	NM_019034.2	ARHF	TGGGATAATGGCTTCAGGCAACTCCTAGCCTTCCCCATATCTCCTGCCTC	Homo sapiens ras homolog gene family, member F (in filopodia) (ARHF), mRNA.	1	58.6	48.1	55.1	48.3	53.5	54.4	86	85.2	142.7		-0.840384	-1.05384	-0.862117	-1.03977	-0.869911	-0.777099	-0.399376	-0.521881	-0.205189		0.0231869	0.543299
8718	GI_4502218-S	ARHG	"Homo sapiens ras homolog gene family, member G (rho G) (ARHG), mRNA."	GI_4502218-S	GI_4502218	NM_001665.1	ARHG	CATCCAGCTTTCCACACAGTTGTTGCTGCCTATTGTGGTGCCGCCTCAGG	Homo sapiens ras homolog gene family, member G (rho G) (ARHG), mRNA.	1	144.2	141.2	121.9	115.3	114	108.6	148.3	164.6	224.3		0.12459	0.0813931	-0.0118002	-0.171688	-0.0646726	-0.044914	0.176016	0.181426	0.274101		-0.158486	0.145787
1718	GI_19923243-S	ARHGAP1	"Homo sapiens Rho GTPase activating protein 1 (ARHGAP1), mRNA."	GI_19923243-S	GI_19923243	NM_004308.2	ARHGAP1	CTATTTGGTCTTTCTCATGTCCCCCACTGGTCTGTACCCCAGGGAGCGGG	Homo sapiens Rho GTPase activating protein 1 (ARHGAP1), mRNA.	1	221.8	229.8	204.6	217.2	183.8	190.4	197.4	217.3	263		0.58601	0.594809	0.54275	0.460122	0.443739	0.549741	0.478021	0.478079	0.442791		-0.0899892	-0.108226
7819	GI_40788020-I	ARHGAP11A	"Homo sapiens similar to human GTPase-activating protein (ARHGAP11A), mRNA."	GI_40788020-I	GI_40788020	NM_014783.2	ARHGAP11A	GAGCAGATTAGAGCAGCATTCATGCCACTCGGAGCAACCAGACTTACAGC	Homo sapiens similar to human GTPase-activating protein (ARHGAP11A), mRNA.	1	60.6	57.9	55.2	58	52.8	43.7	52.8	57.6	68.4		-0.80442	-0.85836	-0.860175	-0.857185	-0.88393	-1.00907	-0.914521	-0.939987	-0.984545		-0.0757418	-0.105366
3863	GI_26986533-S	ARHGAP12	"Homo sapiens Rho GTPase activating protein 12 (ARHGAP12), mRNA."	GI_26986533-S	GI_26986533	NM_018287.4	ARHGAP12	AACACAGGGTTTGGAAGGTTTTGTTACAGGGAGCATGGTCTGTTGAAGAT	Homo sapiens Rho GTPase activating protein 12 (ARHGAP12), mRNA.	1	109.9	131.8	121.9	242.7	184.6	176.5	51.9	53.8	69.3		-0.166499	0.00876932	-0.0118002	0.570871	0.448362	0.469452	-0.932675	-1.01288	-0.970692		0.552739	-0.915572
7478	GI_39932588-S	ARHGAP18	"Homo sapiens Rho GTPase activating protein 18 (ARHGAP18), mRNA."	GI_39932588-S	GI_39932588	NM_033515.2	ARHGAP18	CACAGAACCGTATCAGCGACCAAGAAAATAGGACTGTCAGAAGCTGCCAG	Homo sapiens Rho GTPase activating protein 18 (ARHGAP18), mRNA.	1	64.9	61.1	58.1	65	67	54.3	64.4	76.1	78		-0.730956	-0.801651	-0.805344	-0.743506	-0.630409	-0.779048	-0.704801	-0.642517	-0.845354		0.0616632	0.0484267
2135	GI_20977540-S	ARHGAP21	"Homo sapiens Rho GTPase activating protein 21 (ARHGAP21), mRNA."	GI_20977540-S	GI_20977540	NM_020824.1	ARHGAP21	CCCCAGGCACTAAAGCAGAGTTTCATCCCTGTCTTTAAACTGGGGGTATG	Homo sapiens Rho GTPase activating protein 21 (ARHGAP21), mRNA.	1	73	72.7	69.7	50	54.4	42.9	62.1	72.8	95.5		-0.604919	-0.618405	-0.610411	-1.00526	-0.852154	-1.02863	-0.743204	-0.689865	-0.630829		-0.350771	-0.0767211
8045	GI_41327157-S	ARHGAP4	"Homo sapiens Rho GTPase activating protein 4 (ARHGAP4), mRNA."	GI_41327157-S	GI_41327157	NM_001666.2	ARHGAP4	GGTACCCTTGCTCAGATGCCTGGCAGGGCTGGGTGGCGATTCATAAAGAC	Homo sapiens Rho GTPase activating protein 4 (ARHGAP4), mRNA.	1	193.1	211.8	179.2	40.8	39.3	39.3	38.8	46.9	47.5		0.437516	0.508824	0.400803	-1.20813	-1.19823	-1.12146	-1.23986	-1.15947	-1.371		-1.62499	-1.70582
4580	GI_31317221-A	ARHGAP8	"Homo sapiens Rho GTPase activating protein 8 (ARHGAP8), transcript variant 5, mRNA."	GI_31317221-A	GI_31317221	NM_181335.1	ARHGAP8	TTTGCAGGAGGCTGTGCCACGGACACAAGCCACGGGCCTCACCAAGCCTA	Homo sapiens Rho GTPase activating protein 8 (ARHGAP8), transcript variant 5, mRNA.	1	41.8	39.2	36.5	71.7	64.1	65	36.1	41.1	35.8		-1.20242	-1.26953	-1.30314	-0.64563	-0.677507	-0.588549	-1.31602	-1.30046	-1.67069		0.621135	-0.170695
5781	GI_34147601-S	ARHGDIA	"Homo sapiens Rho GDP dissociation inhibitor (GDI) alpha (ARHGDIA), mRNA."	GI_34147601-S	GI_34147601	NM_004309.3	ARHGDIA	CAGGCCTTCCCTGACCCAGCCAGGAACAAACAAGGGACCAAGTGCACACA	Homo sapiens Rho GDP dissociation inhibitor (GDI) alpha (ARHGDIA), mRNA.	1	283.3	267.5	248.1	407.1	320	346	518.6	452	775.1		0.848273	0.754949	0.749185	1.0869	1.03392	1.18237	1.49799	1.2603	1.58828		0.31693	0.66472
40	GI_10835001-S	ARHGDIB	"Homo sapiens Rho GDP dissociation inhibitor (GDI) beta (ARHGDIB), mRNA."	GI_10835001-S	GI_10835001	NM_001175.1	ARHGDIB	TTGTGGTTGTTGCTGGCCCAATGAGTCCCTAGTCACATCCCCTGCCAGAG	Homo sapiens Rho GDP dissociation inhibitor (GDI) beta (ARHGDIB), mRNA.	1	232.1	220.6	208.2	46.9	41.6	48.5	291.8	359.4	291.3		0.634654	0.551738	0.561428	-1.06912	-1.1377	-0.898687	0.890736	1.01546	0.551103		-1.61777	0.236493
7411	GI_39777602-S	ARHGEF1	"Homo sapiens Rho guanine nucleotide exchange factor (GEF) 1 (ARHGEF1), transcript variant 2, mRNA."	GI_39777602-S	GI_39777602	NM_004706.3	ARHGEF1	CATGAAGCAGCTGGAGGAGTTGGAGGAGGAATTTTGCCGCCTGAGACCCC	Homo sapiens Rho guanine nucleotide exchange factor (GEF) 1 (ARHGEF1), transcript variant 2, mRNA.	1	55.8	60.9	57.1	62.7	58.1	45.8	66.1	57.8	74.7		-0.892853	-0.805108	-0.823936	-0.779448	-0.782115	-0.959354	-0.677287	-0.936285	-0.891168		0.0003264	0.0057186
10394	GI_7662041-S	ARHGEF10	"Homo sapiens Rho guanine nucleotide exchange factor (GEF) 10 (ARHGEF10), mRNA."	GI_7662041-S	GI_7662041	NM_014629.1	ARHGEF10	TGAGTGCACACCATCATGTCAAGGTGCATACTTAGTGAGCGCCATCCTGC	Homo sapiens Rho guanine nucleotide exchange factor (GEF) 10 (ARHGEF10), mRNA.	1	158.9	147	134.6	31.7	32.8	36.5	124.9	146.2	163.2		0.228618	0.123829	0.0943287	-1.45991	-1.39067	-1.19975	-0.0053204	0.0548204	-0.0629284		-1.49903	-0.153401
6943	GI_38026914-A	ARHGEF11	"Homo sapiens Rho guanine nucleotide exchange factor (GEF) 11 (ARHGEF11), transcript variant 1, mRNA."	GI_38026914-A	GI_38026914	NM_014784.2	ARHGEF11	CCTCTTCCCCACCCTGTCCCTGTAGAAAACCAGTGAAGCAGGTACGGAGC	Homo sapiens Rho guanine nucleotide exchange factor (GEF) 11 (ARHGEF11), transcript variant 1, mRNA.	1	64.7	66.2	71.8	61.1	68.3	61.8	60.8	76.6	100.2		-0.734264	-0.71714	-0.578623	-0.805237	-0.609954	-0.642018	-0.765544	-0.635523	-0.579914		-0.00906093	0.0163485
10402	GI_7662087-S	ARHGEF12	"Homo sapiens Rho guanine nucleotide exchange factor (GEF) 12 (ARHGEF12), mRNA."	GI_7662087-S	GI_7662087	NM_015313.1	ARHGEF12	ACCTGTACCATTCCCACTTGCTCTTTGATAGCCACCTCCTAGGAATGGAG	Homo sapiens Rho guanine nucleotide exchange factor (GEF) 12 (ARHGEF12), mRNA.	1	53.3	54.3	52.7	47.8	54.8	51.5	57.2	65.7	76.3		-0.941974	-0.926031	-0.909807	-1.05015	-0.844356	-0.835121	-0.829997	-0.799461	-0.868708		0.0160604	0.0932149
1008	GI_15011976-S	ARHGEF16	"Homo sapiens Rho guanine exchange factor (GEF) 16 (ARHGEF16), mRNA."	GI_15011976-S	GI_15011976	NM_014448.2	ARHGEF16	GCCGGAGGGAGGGGACCCGGCAGGGAGATTTCGGTTTTGAGGTTTCTAAA	Homo sapiens Rho guanine exchange factor (GEF) 16 (ARHGEF16), mRNA.	1	84.9	84.9	82.4	182.7	170.2	163.6	38.1	38.5	50		-0.443086	-0.454868	-0.431165	0.287551	0.361914	0.389068	-1.25908	-1.37025	-1.31664		0.789217	-0.872285
2413	GI_21361457-S	ARHGEF17	"Homo sapiens Rho guanine nucleotide exchange factor (GEF) 17 (ARHGEF17), mRNA."	GI_21361457-S	GI_21361457	NM_014786.2	ARHGEF17	GAGAGCCACTCTGACCCTCAGCCCCCTCGCTTCTTCAGCTAAAACTCCAA	Homo sapiens Rho guanine nucleotide exchange factor (GEF) 17 (ARHGEF17), mRNA.	1	61.4	69.1	67.5	71.4	58.5	50.1	45.2	49.3	53.1		-0.790365	-0.671943	-0.644756	-0.649813	-0.774812	-0.864311	-1.07863	-1.10617	-1.25289		-0.0606239	-0.443542
8075	GI_41327768-S	ARHGEF18	"Homo sapiens rho/rac guanine nucleotide exchange factor (GEF) 18 (ARHGEF18), mRNA."	GI_41327768-S	GI_41327768	NM_015318.2	ARHGEF18	GTGCCCCTCGGCCACTCCTGGGTTGGAGCCCGATTTTATTTGTAAAGTTG	Homo sapiens rho/rac guanine nucleotide exchange factor (GEF) 18 (ARHGEF18), mRNA.	1	114.5	116.4	109.6	114	108.2	103.2	114.6	115.4	140		-0.122558	-0.122215	-0.125701	-0.183	-0.120253	-0.0989324	-0.0962039	-0.197842	-0.225434		-0.0105705	-0.0496686
7665	GI_40255148-S	ARHGEF19	"Homo sapiens Rho guanine nucleotide exchange factor (GEF) 19 (ARHGEF19), mRNA."	GI_40255148-S	GI_40255148	NM_153213.2	ARHGEF19	GACTGGGGCCCTCTCCTTTCTATGTCCTCAATCCTGCCTGACTCTTGGTC	Homo sapiens Rho guanine nucleotide exchange factor (GEF) 19 (ARHGEF19), mRNA.	1	84.4	82.9	70.4	59.2	60.3	49	66.7	67.8	83.9		-0.449416	-0.479999	-0.59971	-0.836754	-0.742555	-0.887825	-0.667745	-0.765858	-0.768076		-0.31267	-0.224185
1006	GI_15011973-S	ARHGEF2	"Homo sapiens rho/rac guanine nucleotide exchange factor (GEF) 2 (ARHGEF2), mRNA."	GI_15011973-S	GI_15011973	NM_004723.2	ARHGEF2	CTGCCTTCATCTGCAGTAACGGGGGGACCTATACTGACCTCTTCCCCAGC	Homo sapiens rho/rac guanine nucleotide exchange factor (GEF) 2 (ARHGEF2), mRNA.	1	112.1	114.5	110.9	99.7	87.4	89.9	85.7	86.5	138.3		-0.145259	-0.139564	-0.113074	-0.316721	-0.347488	-0.245062	-0.403066	-0.505708	-0.238382		-0.170458	-0.249753
10939	GI_9506400-S	ARHGEF3	"Homo sapiens Rho guanine nucleotide exchange factor (GEF) 3 (ARHGEF3), mRNA."	GI_9506400-S	GI_9506400	NM_019555.1	ARHGEF3	CTTTGTAGGCGCCATCAGCCACTTTTAGAAGCCATCAGCCAGTGTGTTGG	Homo sapiens Rho guanine nucleotide exchange factor (GEF) 3 (ARHGEF3), mRNA.	1	88.1	81	72.5	142.2	118.6	117.5	264.7	272.3	325		-0.403437	-0.504441	-0.568234	0.0375221	-0.0225669	0.0385105	0.787808	0.719051	0.667122		0.509859	1.2167
1009	GI_15011978-A	ARHGEF4	"Homo sapiens Rho guanine nucleotide exchange factor (GEF) 4 (ARHGEF4), transcript variant 1, mRNA."	GI_15011978-A	GI_15011978	NM_015320.2	ARHGEF4	AGCTGGCGTGGAGCCCACAGGATTCAGCAGCATGGACAGTCACTCTTGCA	Homo sapiens Rho guanine nucleotide exchange factor (GEF) 4 (ARHGEF4), transcript variant 1, mRNA.	1	46.4	49.7	36.3	66.9	55.4	49.8	58.9	75	81.6		-1.09054	-1.01935	-1.30902	-0.714761	-0.832766	-0.870672	-0.799071	-0.658067	-0.797535		0.33357	0.388078
1007	GI_15011975-S	ARHGEF5	"Homo sapiens Rho guanine nucleotide exchange factor (GEF) 5 (ARHGEF5), mRNA."	GI_15011975-S	GI_15011975	NM_005435.2	ARHGEF5	CGCCTCCAGGGTGCAGATTCAGAGCTGGCCAGAGTTTCAGTGATAGCCGT	Homo sapiens Rho guanine nucleotide exchange factor (GEF) 5 (ARHGEF5), mRNA.	1	69.5	66.9	68.1	100	89.6	96.7	67.6	77	93.7		-0.657571	-0.706051	-0.635279	-0.313724	-0.321027	-0.167835	-0.653592	-0.62996	-0.650995		0.398772	0.0214517
2812	GI_22027524-S	ARHGEF6	"Homo sapiens Rac/Cdc42 guanine nucleotide exchange factor (GEF) 6 (ARHGEF6), mRNA."	GI_22027524-S	GI_22027524	NM_004840.1	ARHGEF6	TGGGTTCCTGTTGCCCTGTAATTAAACTGCTGCCCGTAGAGGCCTTTCAG	Homo sapiens Rac/Cdc42 guanine nucleotide exchange factor (GEF) 6 (ARHGEF6), mRNA.	1	62.9	69.1	63.7	45.6	42.6	48.6	101.2	119.1	140		-0.7645	-0.671943	-0.706805	-1.09716	-1.11241	-0.896506	-0.227514	-0.164136	-0.225434		-0.320944	0.508721
2813	GI_22027526-I	ARHGEF7	"Homo sapiens Rho guanine nucleotide exchange factor (GEF) 7 (ARHGEF7), transcript variant 1, mRNA."	GI_22027526-I	GI_22027526	NM_003899.2	ARHGEF7	AGAGCCCTAAGACCATGAAAAAGCTGCTGCCCAAGCGCAAACCTGAACGG	Homo sapiens Rho guanine nucleotide exchange factor (GEF) 7 (ARHGEF7), transcript variant 1, mRNA.	1	158.4	158.1	146.7	150.5	135.1	109.1	125.6	136.9	174.2		0.225241	0.200568	0.186511	0.0941189	0.116081	-0.0400489	0.00058128	-0.0153748	0.0062007		-0.147389	-0.206971
10403	GI_7662107-S	ARHGEF9	"Homo sapiens Cdc42 guanine nucleotide exchange factor (GEF) 9 (ARHGEF9), mRNA."	GI_7662107-S	GI_7662107	NM_015185.1	ARHGEF9	TGGATGGGCAACAGTGACTTTGATTACCCTTGCTGCTCTGCATTTGCCAG	Homo sapiens Cdc42 guanine nucleotide exchange factor (GEF) 9 (ARHGEF9), mRNA.	1	68.9	75.3	72.3	59.1	57.8	50.9	66.2	87.2	102.5		-0.666863	-0.581363	-0.571192	-0.838441	-0.787625	-0.847532	-0.675691	-0.4971	-0.555862		-0.21806	0.0302551
2477	GI_21361737-S	ARHT1	"Homo sapiens ras homolog gene family, member T1 (ARHT1), mRNA."	GI_21361737-S	GI_21361737	NM_018307.2	ARHT1	CAGAGAGGATCATTACAGAGACAGACTCTCCCGAGACATGGGCCACACTG	Homo sapiens ras homolog gene family, member T1 (ARHT1), mRNA.	1	45.4	47.6	45	74.3	61.2	56.3	53.7	56.3	68		-1.11389	-1.06486	-1.07895	-0.610093	-0.726786	-0.740738	-0.896673	-0.964368	-0.990761		0.393361	0.135299
2020	GI_20270302-S	ARHT2	"Homo sapiens ras homolog gene family, member T2 (ARHT2), mRNA."	GI_20270302-S	GI_20270302	NM_138769.1	ARHT2	CCCCTCAAGTTTGGAGCCGTTTCCGTGGTTGTAGCAGAGGACCGGAGGTT	Homo sapiens ras homolog gene family, member T2 (ARHT2), mRNA.	1	814.6	803.8	688.4	867.4	690.1	678.3	632.8	732.2	869.9		1.98013	1.91478	1.84204	1.84159	1.85193	1.89533	1.70815	1.77548	1.71056		-0.0493674	-0.180916
1665	GI_19747277-S	ARHU	"Homo sapiens ras homolog gene family, member U (ARHU), mRNA."	GI_19747277-S	GI_19747277	NM_021205.3	ARHU	GCAAGGCCTTCTCTCCAGACTATCGTAACCTGGTGCCTTACCAAGTTGTG	Homo sapiens ras homolog gene family, member U (ARHU), mRNA.	1	45.5	48.2	45	73.8	73.8	60.2	47.1	48.6	64.1		-1.11153	-1.05165	-1.07895	-0.616829	-0.527517	-0.6698	-1.03515	-1.12144	-1.05336		0.475997	0.0107275
2227	GI_21264568-A	ARID1A	"Homo sapiens AT rich interactive domain 1A (SWI- like) (ARID1A), transcript variant 3, mRNA."	GI_21264568-A	GI_21264568	NM_018450.4	ARID1A	GCGAGACACAGCTATTTAATCTCTTGCCAGATATCGCCCCTCTTGGTGCG	Homo sapiens AT rich interactive domain 1A (SWI- like) (ARID1A), transcript variant 3, mRNA.	1	148.9	150.5	142.9	154.4	144.2	91.9	126.4	151.5	179.7		0.158961	0.148634	0.158406	0.119643	0.185465	-0.221757	0.00728593	0.0928526	0.0391447		-0.127551	-0.108906
7510	GI_40068461-I	ARID1B	"Homo sapiens AT rich interactive domain 1B (SWI1-like) (ARID1B), transcript variant 3, mRNA."	GI_40068461-I	GI_40068461	NM_175863.2	ARID1B	ACCAAAGTTGCTGTCTAGTGCATTCAAAGGTCACTTTTTGTTCTTCACAG	Homo sapiens AT rich interactive domain 1B (SWI1-like) (ARID1B), transcript variant 3, mRNA.	1	51.5	52.4	56	56.3	53.6	52.8	57.7	60	73.4		-0.978789	-0.963578	-0.844767	-0.886864	-0.867923	-0.808717	-0.820807	-0.896389	-0.909775		0.074543	0.0533881
7511	GI_40068463-A	ARID1B	"Homo sapiens AT rich interactive domain 1B (SWI1-like) (ARID1B), transcript variant 2, mRNA."	GI_40068463-A	GI_40068463	NM_020732.2	ARID1B	TCATGCACATGCAGCCCCCGCCCCTGGAACCACCTAGCGTAGACATGATG	Homo sapiens AT rich interactive domain 1B (SWI1-like) (ARID1B), transcript variant 2, mRNA.	1	58.3	64.8	48.4	51	52.2	46.3	52.7	60.7	90.8		-0.845885	-0.739672	-1.00095	-0.985503	-0.896095	-0.947854	-0.916522	-0.884	-0.684315		-0.0809806	0.0338909
8464	GI_42659930-S	ARID2	"Homo sapiens AT rich interactive domain 2 (ARID, RFX-like) (ARID2), mRNA."	GI_42659930-S	GI_42659930	XM_370690.2	ARID2	GGAAGGCCTCCCAACCACCATTTCTGCTGTGTCCTTAGGATGTGCAGTAA	Homo sapiens AT rich interactive domain 2 (ARID, RFX-like) (ARID2), mRNA.	1	111.1	126.8	111.9	142	123.2	90.5	143	160.8	216.2		-0.154862	-0.0320004	-0.103461	0.036118	0.0179364	-0.238016	0.137586	0.15648	0.23512		0.0354536	0.27317
9658	GI_4885192-S	ARID3A	"Homo sapiens AT rich interactive domain 3A (BRIGHT- like) (ARID3A), mRNA."	GI_4885192-S	GI_4885192	NM_005224.1	ARID3A	CCACACACTCACCACTCCCAGCTTCTCGTGTCCAGTGAAACCCCTGAACC	Homo sapiens AT rich interactive domain 3A (BRIGHT- like) (ARID3A), mRNA.	1	96.4	113.8	86.2	64.1	59.3	48.9	70.1	65.4	100.9		-0.306953	-0.146029	-0.382886	-0.757416	-0.760355	-0.889988	-0.615244	-0.804349	-0.572536		-0.523964	-0.38542
9824	GI_5453637-S	ARID3B	"Homo sapiens AT rich interactive domain 3B (BRIGHT- like) (ARID3B), mRNA."	GI_5453637-S	GI_5453637	NM_006465.1	ARID3B	AGCACATGGGTAGCCTAGGCAGTGAGTAAATACCTCAGATGTCCTCCTGC	Homo sapiens AT rich interactive domain 3B (BRIGHT- like) (ARID3B), mRNA.	1	90.3	93.8	84.2	96.3	87.8	77.7	112.2	127.2	172.1		-0.377005	-0.349777	-0.408024	-0.351338	-0.342627	-0.399528	-0.118554	-0.0938634	-0.0066531		0.0137709	0.305245
403	GI_13259500-A	ARID4A	"Homo sapiens AT rich interactive domain 4A (RBP1-like) (ARID4A), transcript variant 3, mRNA."	GI_13259500-A	GI_13259500	NM_023001.1	ARID4A	GCCAAAGTATATGTTCAGCAGTGTGCCCAGGATTGAAGGTGTAAATGGGA	Homo sapiens AT rich interactive domain 4A (RBP1-like) (ARID4A), transcript variant 3, mRNA.	1	60	77.4	73.4	73.4	74.4	52.8	57.9	69.2	80.5		-0.815083	-0.552366	-0.555022	-0.622251	-0.518899	-0.808717	-0.817153	-0.744029	-0.811919		-0.009132	-0.15021
2866	GI_22035676-I	ARID4B	"Homo sapiens AT rich interactive domain 4B (RBP1- like) (ARID4B), transcript variant 1, mRNA."	GI_22035676-I	GI_22035676	NM_016374.4	ARID4B	TTGAGTGCTATCCACCAGGCATGAAAGTCCAAGTGCGGTATGGACGAGGG	Homo sapiens AT rich interactive domain 4B (RBP1- like) (ARID4B), transcript variant 1, mRNA.	1	114.7	102	92.1	71.6	73.3	69.2	56	64.6	80.1		-0.120688	-0.261429	-0.31199	-0.647022	-0.534753	-0.522233	-0.852386	-0.817494	-0.817198		-0.336634	-0.597657
2867	GI_22035678-A	ARID4B	"Homo sapiens AT rich interactive domain 4B (RBP1- like) (ARID4B), transcript variant 2, mRNA."	GI_22035678-A	GI_22035678	NM_031371.2	ARID4B	GGATGGGGCTGGCATGTTTTCTTTGTTTCCTGGCAATACGACGTGGGAAT	Homo sapiens AT rich interactive domain 4B (RBP1- like) (ARID4B), transcript variant 2, mRNA.	1	132.8	151.9	133.6	127.3	112.3	93.2	113	141.5	175.9		0.036333	0.158395	0.0863431	-0.0729086	-0.0806648	-0.20688	-0.111051	0.0199221	0.0164932		-0.213842	-0.118569
11032	GI_9966762-S	ARIH1	"Homo sapiens ariadne homolog, ubiquitin-conjugating enzyme E2 binding protein, 1 (Drosophila) (ARIH1), mRNA."	GI_9966762-S	GI_9966762	NM_005744.2	ARIH1	TGTCCTGGATTGAGGTGCAGTTCCTGAAGAAGGCAGTTGATGTCCTCTGC	Homo sapiens ariadne homolog, ubiquitin-conjugating enzyme E2 binding protein, 1 (Drosophila) (ARIH1), mRNA.	1	48.4	54	53.2	101.8	85.6	77.6	80.1	81.8	129.8		-1.04532	-0.931871	-0.899695	-0.295925	-0.369638	-0.400892	-0.474426	-0.565375	-0.305606		0.603476	0.510492
9811	GI_5453556-S	ARIH2	"Homo sapiens ariadne homolog 2 (Drosophila) (ARIH2), mRNA."	GI_5453556-S	GI_5453556	NM_006321.1	ARIH2	TTGGCCTGTGTAGAGCCCCCTCCTGTGCCCTCAGTGGCTGTCGTTTGTTA	Homo sapiens ariadne homolog 2 (Drosophila) (ARIH2), mRNA.	1	163.5	181	156.5	187.9	146.2	140.8	146.8	188.4	227.9		0.2592	0.343165	0.255759	0.31555	0.200127	0.23011	0.165281	0.325661	0.290975		-0.0374462	-0.0254024
10414	GI_7662169-S	ARK5	"Homo sapiens KIAA0537 gene product (ARK5), mRNA."	GI_7662169-S	GI_7662169	NM_014840.1	ARK5	GGTTTGAGCCCAGAACAGCCTACAGGGGAAAAACAAGCTGGATAACCACC	Homo sapiens KIAA0537 gene product (ARK5), mRNA.	1	171.2	184.8	162	72.4	62.3	61	114.1	128.9	147.3		0.308517	0.365068	0.292747	-0.635937	-0.707824	-0.655818	-0.100821	-0.0796842	-0.171565		-0.988637	-0.439467
5592	GI_33946322-S	ARL1	"Homo sapiens ADP-ribosylation factor-like 1 (ARL1), mRNA."	GI_33946322-S	GI_33946322	NM_001177.3	ARL1	GGTCCTTGTCTAGCAGGAGACAACTGCACAGGTATACTACCAGCGTTTGG	Homo sapiens ADP-ribosylation factor-like 1 (ARL1), mRNA.	1	216.1	212.9	214.7	189.9	156.7	128.3	169.5	204.8	258		0.55811	0.514284	0.594349	0.326113	0.273951	0.131643	0.317112	0.414804	0.422448		-0.311679	-0.170793
10746	GI_8922600-S	ARL10C	"Homo sapiens ADP-ribosylation factor-like 10C (ARL10C), mRNA."	GI_8922600-S	GI_8922600	NM_018184.1	ARL10C	GGAGGAATTGGAACTAGAATGTGTGACTCTGTGGGGACTGCATAGGTTTG	Homo sapiens ADP-ribosylation factor-like 10C (ARL10C), mRNA.	1	647	678.9	622.2	398.6	300.9	293.5	625.2	727.2	954.9		1.73327	1.73676	1.73376	1.06585	0.968415	1.00808	1.69539	1.76816	1.80937		-0.720483	0.0230432
8719	GI_4502228-S	ARL2	"Homo sapiens ADP-ribosylation factor-like 2 (ARL2), mRNA."	GI_4502228-S	GI_4502228	NM_001667.1	ARL2	GCTGTGGGCCTCATCCTTCACTCAGTTGTGAAATAAACCGCTCCTTGCCC	Homo sapiens ADP-ribosylation factor-like 2 (ARL2), mRNA.	1	904.2	1031.7	910.4	511.8	416.6	386.8	521.1	608.3	560.1		2.09196	2.17792	2.14136	1.31524	1.31472	1.30043	1.50307	1.57748	1.24397		-0.826945	-0.695569
8622	GI_42794776-S	ARL2BP	"Homo sapiens ADP-ribosylation factor-like 2 binding protein (ARL2BP), mRNA."	GI_42794776-S	GI_42794776	NM_012106.3	ARL2BP	GGTAGGGACTCTGCAGTTTCTTCCTGTCAAAATCTCTCCTACCAAGATGG	Homo sapiens ADP-ribosylation factor-like 2 binding protein (ARL2BP), mRNA.	1	264.2	261.4	260.8	312.2	276.4	215.1	208.4	223.9	270		0.773472	0.730631	0.802644	0.822104	0.878017	0.67893	0.535284	0.510035	0.47063		0.0241007	-0.2636
7209	GI_38569402-S	ARL3	"Homo sapiens ADP-ribosylation factor-like 3 (ARL3), mRNA."	GI_38569402-S	GI_38569402	NM_004311.2	ARL3	CAGCTCTCACAGGAGAGGGCGTTCAGGATGGCATGAACTGGGTCTGCAAA	Homo sapiens ADP-ribosylation factor-like 3 (ARL3), mRNA.	1	225.3	234.7	204.6	279.7	227.6	201.3	132.6	132.4	194.9		0.602789	0.617051	0.54275	0.712433	0.671246	0.608702	0.0578521	-0.0510712	0.125199		0.0765972	-0.543537
9703	GI_5031602-S	ARL4	"Homo sapiens ADP-ribosylation factor-like 4 (ARL4), mRNA."	GI_5031602-S	GI_5031602	NM_005738.1	ARL4	CAGATGCCCAACTCTGTTGCCTTGTGGAAGATGAGTAAATGCAGTGCTTC	Homo sapiens ADP-ribosylation factor-like 4 (ARL4), mRNA.	1	272.1	273.7	250.8	183.2	152.9	136.6	165.3	172.2	238.8		0.805046	0.779103	0.760776	0.290277	0.247821	0.198035	0.290616	0.229635	0.340489		-0.536264	-0.494728
4308	GI_29542730-A	ARL5	"Homo sapiens ADP-ribosylation factor-like 5 (ARL5), transcript variant 2, mRNA."	GI_29542730-A	GI_29542730	NM_177985.1	ARL5	CCTCTCAGGACATTGTGTAGCCTATGGTAAGTACAAAGGGAGAGGAAGAC	Homo sapiens ADP-ribosylation factor-like 5 (ARL5), transcript variant 2, mRNA.	1	102.8	104.1	109.8	296.5	269.5	219.7	211.5	187.1	268.3		-0.238069	-0.239946	-0.123748	0.770627	0.851108	0.701341	0.550876	0.318266	0.463936		0.974946	0.644947
4309	GI_29542733-I	ARL5	"Homo sapiens ADP-ribosylation factor-like 5 (ARL5), transcript variant 1, mRNA."	GI_29542733-I	GI_29542733	NM_012097.2	ARL5	GGGGGGTCCGCTGCCCGAGAATGGGAATTCTCTTCACTAGAATATGGAGA	Homo sapiens ADP-ribosylation factor-like 5 (ARL5), transcript variant 1, mRNA.	1	52.1	48.4	49.3	74.7	71.3	58.6	71.9	76.8	106.9		-0.966376	-1.04729	-0.981224	-0.604736	-0.564199	-0.698331	-0.588471	-0.632738	-0.511317		0.375874	0.420787
4420	GI_29826298-A	ARL6	"Homo sapiens ADP-ribosylation factor-like 6 (ARL6), transcript variant 2, mRNA."	GI_29826298-A	GI_29826298	NM_177976.1	ARL6	TGCTAGTGATGCCATAAAAGGAGAAGGCTTGCAAGAAGGTGTAGACTGGC	Homo sapiens ADP-ribosylation factor-like 6 (ARL6), transcript variant 2, mRNA.	1	46	49.4	57.1	64.9	57.4	42.4	55.9	64.9	76.3		-1.09982	-1.02573	-0.823936	-0.745042	-0.795017	-1.04105	-0.854274	-0.812546	-0.868708		0.122792	0.137986
3420	GI_24308006-S	ARL6IP	"Homo sapiens ADP-ribosylation factor-like 6 interacting protein (ARL6IP), mRNA."	GI_24308006-S	GI_24308006	NM_015161.1	ARL6IP	AGGGCTGTTGGTGAGAGCAGACTTGAGGTGATGATAGTTGGCCTCTGGTC	Homo sapiens ADP-ribosylation factor-like 6 interacting protein (ARL6IP), mRNA.	1	751.5	858	785	1242.8	1044.6	719.4	1023.8	1039.1	1472.1		1.89373	1.98357	1.98266	2.20037	2.29318	1.95763	2.21621	2.14935	2.2681		0.197079	0.2579
10589	GI_7706183-I	ARL6IP4	"Homo sapiens ADP-ribosylation-like factor 6 interacting protein 4 (ARL6IP4), mRNA."	GI_7706183-I	GI_7706183	NM_016638.1	ARL6IP4	GTCCTGACGGATGAGCAGAAGTCCCGAATCCAGGCCATGAAGCCCATGAC	Homo sapiens ADP-ribosylation-like factor 6 interacting protein 4 (ARL6IP4), mRNA.	1	217.9	247.2	215	266.1	248.3	177.1	182.1	175	264.2		0.567	0.671752	0.595844	0.662703	0.7639	0.473047	0.392829	0.246861	0.447615		0.0216849	-0.249097
10911	GI_8923906-A	ARL6IP4	"Homo sapiens ADP-ribosylation-like factor 6 interacting protein 4 (ARL6IP4), mRNA."	GI_8923906-A	GI_8923906	NM_018694.1	ARL6IP4	TTGGGGTCACCGGCCTGCTTGGCACCCCCATCTGAAAGAGCAGCACTTCT	Homo sapiens ADP-ribosylation-like factor 6 interacting protein 4 (ARL6IP4), mRNA.	1	657.4	649.7	600	811.8	732.4	751.5	456.9	457.3	565.3		1.75036	1.69041	1.69486	1.77549	1.91525	2.00387	1.36423	1.27275	1.25376		0.186327	-0.414963
4620	GI_31341468-S	ARL8	"Homo sapiens ADP-ribosylation factor-like 8 (ARL8), mRNA."	GI_31341468-S	GI_31341468	NM_178815.2	ARL8	GGTTAGCACAGTTTATAGTAAGTGAAAAGCAAGGGACCCACCTACATTAC	Homo sapiens ADP-ribosylation factor-like 8 (ARL8), mRNA.	1	48.7	42.6	44.3	66	56.5	53.2	46	52.1	56		-1.0387	-1.18185	-1.09574	-0.728274	-0.811839	-0.800724	-1.06011	-1.04717	-1.19653		0.32515	0.00415837
5034	GI_31657113-S	ARMC4	"Homo sapiens armadillo repeat containing 4 (ARMC4), mRNA."	GI_31657113-S	GI_31657113	NM_018076.2	ARMC4	GCTGGTTGTATATCCAATATCCGCAGGCTGGCTCTTGCTACAGAGAAGGC	Homo sapiens armadillo repeat containing 4 (ARMC4), mRNA.	1	62.9	60.3	62.4	43.7	40.6	46.2	51.8	59.9	70.5		-0.7645	-0.815545	-0.728885	-1.13962	-1.16359	-0.950144	-0.934712	-0.89817	-0.952497		-0.31481	-0.158816
9769	GI_5174392-S	ARMET	"Homo sapiens arginine-rich, mutated in early stage tumors (ARMET), mRNA."	GI_5174392-S	GI_5174392	NM_006010.1	ARMET	CAGATGTGAAGCCTGGAGCTTTCCTGATGATGCTGGCCCTACAGTACCCC	Homo sapiens arginine-rich, mutated in early stage tumors (ARMET), mRNA.	1	878.5	910.2	798.3	1369.6	1272.4	1012.3	687.3	782.9	960.3		2.06106	2.04583	2.00065	2.2973	2.50316	2.31939	1.7954	1.84698	1.81535		0.337439	-0.216603
4555	GI_30795239-A	ARNT	"Homo sapiens aryl hydrocarbon receptor nuclear translocator (ARNT), transcript variant 2, mRNA."	GI_30795239-A	GI_30795239	NM_178426.1	ARNT	TGGGCGTTGCCTGGGTTCTTGGGAGAGAGGGGAAGAGTCGGGACTTGAAA	Homo sapiens aryl hydrocarbon receptor nuclear translocator (ARNT), transcript variant 2, mRNA.	1	50.2	51.1	54.9	59	60.4	57.3	57.4	60.7	74.2		-1.00619	-0.990061	-0.866011	-0.84013	-0.740791	-0.722091	-0.826311	-0.884	-0.898286		0.186416	0.0845539
8013	GI_41281514-S	ARNT2	"Homo sapiens aryl-hydrocarbon receptor nuclear translocator 2 (ARNT2), mRNA."	GI_41281514-S	GI_41281514	NM_014862.2	ARNT2	GGTGCAGGCACATTTCCAAGCGTAGGTGTCCCTGGCTTTTGTGGCCAAAG	Homo sapiens aryl-hydrocarbon receptor nuclear translocator 2 (ARNT2), mRNA.	1	40.9	41.8	36.6	81.8	77.5	66.5	36.6	41.7	50.7		-1.22575	-1.20183	-1.30021	-0.51415	-0.475448	-0.564385	-1.3015	-1.28498	-1.3019		0.724602	-0.0535306
8546	GI_42716310-S	ARNTL	"Homo sapiens aryl hydrocarbon receptor nuclear translocator-like (ARNTL), mRNA."	GI_42716310-S	GI_42716310	NM_001178.3	ARNTL	CTAAGCCTGCTCCAGTGTTTCCTCATCATTGATTATTGGGCTAGCTGTGG	Homo sapiens aryl hydrocarbon receptor nuclear translocator-like (ARNTL), mRNA.	1	69.3	71.2	65.7	89.4	83.7	66.1	70.5	80.7	85.9		-0.66066	-0.640383	-0.6737	-0.425513	-0.39353	-0.570775	-0.609236	-0.579835	-0.743108		0.194975	0.0141879
5057	GI_31745179-S	ARNTL2	"Homo sapiens aryl hydrocarbon receptor nuclear translocator-like 2 (ARNTL2), mRNA."	GI_31745179-S	GI_31745179	NM_020183.3	ARNTL2	GTTGTTTCCACCAAGTCCTTCTGAAATGGGGGAGCTAGAGGCTACCAGGC	Homo sapiens aryl hydrocarbon receptor nuclear translocator-like 2 (ARNTL2), mRNA.	1	132.8	123.4	114.1	129.4	120.4	96.9	125	141.8	177		0.036333	-0.0606527	-0.0826115	-0.0565847	-0.0065337	-0.165646	-0.0044753	0.0221841	0.0231001		-0.0406112	0.0492467
11046	GI_9966912-S	ARP3BETA	"Homo sapiens actin-related protein 3-beta (ARP3BETA), mRNA."	GI_9966912-S	GI_9966912	NM_020445.1	ARP3BETA	AGAAGGCCGCCGTTCTGTAAATAGCGACGTCGGTGTTGCTGCCCAGCAGC	Homo sapiens actin-related protein 3-beta (ARP3BETA), mRNA.	1	51.2	48.7	44.1	70.8	70	57.7	49.6	57.7	78.1		-0.98505	-1.04077	-1.10059	-0.658232	-0.583785	-0.714723	-0.980541	-0.938134	-0.843996		0.389889	0.121246
3140	GI_22907051-S	ARPC1A	"Homo sapiens actin related protein 2/3 complex, subunit 1A, 41kDa (ARPC1A), mRNA."	GI_22907051-S	GI_22907051	NM_006409.2	ARPC1A	GTGGCACGATGGCGAGGAAGCCAGCCCCAAGGAAACACTGAAAACACATA	Homo sapiens actin related protein 2/3 complex, subunit 1A, 41kDa (ARPC1A), mRNA.	1	547.7	572.4	544.2	629.6	543.6	487.6	705.6	739.3	922		1.55472	1.55688	1.59033	1.52191	1.59794	1.54571	1.82314	1.78579	1.77221		-0.0121186	0.226405
3141	GI_22907055-S	ARPC1B	"Homo sapiens actin related protein 2/3 complex, subunit 1B, 41kDa (ARPC1B), mRNA."	GI_22907055-S	GI_22907055	NM_005720.2	ARPC1B	GGCATGGATGGCGGCATGAGTATCTGGGATGTGAAGAGCTTGGAGTCAGC	Homo sapiens actin related protein 2/3 complex, subunit 1B, 41kDa (ARPC1B), mRNA.	1	557.4	534.5	448.7	416.4	343.1	345.4	598.8	579.2	852.2		1.57353	1.48466	1.38369	1.10944	1.10811	1.18053	1.64984	1.52513	1.68878		-0.347934	0.140619
3218	GI_23238209-A	ARPC2	"Homo sapiens actin related protein 2/3 complex, subunit 2, 34kDa (ARPC2), transcript variant 2, mRNA."	GI_23238209-A	GI_23238209	NM_005731.2	ARPC2	GAGGAAGCGGCTGGCAACTGAAGGCTGGAACACTTGCTACTGGATAATCG	Homo sapiens actin related protein 2/3 complex, subunit 2, 34kDa (ARPC2), transcript variant 2, mRNA.	1	1553	1511	1418	1654	1352.2	1428.6	947	1125.4	1288.6		2.6716	2.58015	2.61587	2.48554	2.5679	2.68423	2.13387	2.23456	2.127		-0.043317	-0.4574
3219	GI_23238209-I	ARPC2	"Homo sapiens actin related protein 2/3 complex, subunit 2, 34kDa (ARPC2), transcript variant 2, mRNA."	GI_23238209-I	GI_23238209	NM_005731.2	ARPC2	GAGGAAGCGGCTGGCAACTGAAGGCTGGAACACTTGCTACTGGATAATCG	Homo sapiens actin related protein 2/3 complex, subunit 2, 34kDa (ARPC2), transcript variant 2, mRNA.	1	78.3	83.4	74.5	92.7	82.2	70.8	84.3	93.1	187.6		-0.52981	-0.47366	-0.539093	-0.389349	-0.412778	-0.498023	-0.420459	-0.427177	0.0847413		0.0808038	0.259889
3282	GI_23397667-S	ARPC3	"Homo sapiens actin related protein 2/3 complex, subunit 3, 21kDa (ARPC3), mRNA."	GI_23397667-S	GI_23397667	NM_005719.2	ARPC3	GAACAAGAGTCTTTCAGGACCTGGACAGTGAAGGGAGCCCGGGCAGCCAC	Homo sapiens actin related protein 2/3 complex, subunit 3, 21kDa (ARPC3), mRNA.	1	1152.4	1214.2	1099.4	1151.2	880.7	926.9	687.5	783.6	974.4		2.35188	2.34962	2.34336	2.12399	2.11152	2.22605	1.7957	1.84794	1.83079		-0.194436	-0.523475
3283	GI_23397668-S	ARPC4	"Homo sapiens actin related protein 2/3 complex, subunit 4, 20kDa (ARPC4), mRNA."	GI_23397668-S	GI_23397668	NM_005718.2	ARPC4	CAAGCCTCCTTGGCCCCAGTATAAGTGTTGGGAACTCTCTGCCAGCTTCC	Homo sapiens actin related protein 2/3 complex, subunit 4, 20kDa (ARPC4), mRNA.	1	142.5	140.3	142.7	190.1	163.2	140.6	160.2	167.8	218.6		0.111881	0.0746524	0.156907	0.327163	0.317212	0.228604	0.257523	0.20199	0.24682		0.176513	0.120964
3220	GI_23238212-S	ARPC5	"Homo sapiens actin related protein 2/3 complex, subunit 5, 16kDa (ARPC5), mRNA."	GI_23238212-S	GI_23238212	NM_005717.2	ARPC5	CACCTGACCAAGAGGGAAGTGAGCTTGTGCTTAGTATTTACATTGGATGC	Homo sapiens actin related protein 2/3 complex, subunit 5, 16kDa (ARPC5), mRNA.	1	854.2	904.8	869.9	652.5	547	499.1	514.3	525.1	679.3		2.031	2.03956	2.09263	1.55756	1.60458	1.5704	1.4892	1.4204	1.44846		-0.47688	-0.601708
616	GI_13569955-S	ARPC5L	"Homo sapiens actin related protein 2/3 complex, subunit 5-like (ARPC5L), mRNA."	GI_13569955-S	GI_13569955	NM_030978.1	ARPC5L	ACTGGGGGAGGGATGGTTTGGGCAGGTGCAGATCCAAGGGCTGTGGTAAA	Homo sapiens actin related protein 2/3 complex, subunit 5-like (ARPC5L), mRNA.	1	478.8	438	411.8	439.3	307.7	337.9	483.9	471.5	670.7		1.41064	1.27476	1.2918	1.16285	0.992202	1.15728	1.42486	1.30541	1.43495		-0.221622	0.0626741
1740	GI_19923363-S	ARPP-19	"Homo sapiens cyclic AMP phosphoprotein, 19 kD (ARPP-19), mRNA."	GI_19923363-S	GI_19923363	NM_006628.2	ARPP-19	CTCAGCACACACTGCCAGTCTTCCCCAATATCTGTCTCCTCTCAATTCCC	Homo sapiens cyclic AMP phosphoprotein, 19 kD (ARPP-19), mRNA.	1	123.2	121.9	131	138.7	129.2	96.3	75.3	81.8	130		-0.0440775	-0.0735454	0.0652976	0.0126589	0.0685515	-0.172225	-0.539681	-0.565375	-0.303974		-0.0128964	-0.452235
3030	GI_22748652-S	ARRDC1	"Homo sapiens arrestin domain containing 1 (ARRDC1), mRNA."	GI_22748652-S	GI_22748652	NM_152285.1	ARRDC1	CTACCAGCACCTTGATTCTTCCTCCAGAGTACAGTTCTTGGGGCTACCCC	Homo sapiens arrestin domain containing 1 (ARRDC1), mRNA.	1	97.6	101.3	85.2	115.6	106.8	92.9	101.3	108	160.4		-0.293696	-0.268688	-0.395381	-0.169095	-0.134115	-0.210295	-0.226471	-0.268622	-0.0812692		0.148087	0.127134
1469	GI_18373304-S	ARRDC2	"Homo sapiens arrestin domain containing 2 (ARRDC2), mRNA."	GI_18373304-S	GI_18373304	NM_015683.1	ARRDC2	CCCAGGTTCAGGGTAGGACAGGCAAGACCAGATACCCAATGTGCAAAGTG	Homo sapiens arrestin domain containing 2 (ARRDC2), mRNA.	1	54	50.8	46.4	61.1	47.7	47.8	53.8	65.4	77.5		-0.927991	-0.996268	-1.04614	-0.805237	-0.992052	-0.914085	-0.894708	-0.804349	-0.85217		0.0863431	0.139726
6135	GI_34419646-S	ARRDC4	"Homo sapiens arrestin domain containing 4 (ARRDC4), mRNA."	GI_34419646-S	GI_34419646	NM_183376.1	ARRDC4	ATGTAGCTGCTGTTATTTGCTTGGTGATTCCCCTCTTGCTCTTCTTTAGT	Homo sapiens arrestin domain containing 4 (ARRDC4), mRNA.	1	51.2	52.8	47	120.5	99.9	93.3	54.6	68.7	96.6		-0.98505	-0.955561	-1.03239	-0.127678	-0.205204	-0.205744	-0.879121	-0.751774	-0.618692		0.811457	0.241137
5420	GI_33383230-A	ARS2	"Homo sapiens arsenate resistance protein ARS2 (ARS2), transcript variant 1, mRNA."	GI_33383230-A	GI_33383230	NM_015908.3	ARS2	GGGCCATTGTGGAATATCGGGACCTGGATGCCCCAGACGATGTTGATTTC	Homo sapiens arsenate resistance protein ARS2 (ARS2), transcript variant 1, mRNA.	1	196	194.3	173.9	454.6	376.7	323	256.1	273.7	314		0.45349	0.417913	0.368654	1.197	1.20756	1.10952	0.75293	0.724528	0.630631		0.758007	0.289344
10218	GI_7262293-S	ARSA	"Homo sapiens arylsulfatase A (ARSA), mRNA."	GI_7262293-S	GI_7262293	NM_000487.3	ARSA	ATGACCTGTCCAAGGACCCTGGTGAGAACTACAACCTGCTGGGGGGTGTG	Homo sapiens arylsulfatase A (ARSA), mRNA.	1	66.3	63.3	64.1	43.8	52.4	43.2	52.8	71.3	75.1		-0.708085	-0.764362	-0.700102	-1.13734	-0.892024	-1.02125	-0.914521	-0.7121	-0.885508		-0.29269	-0.113194
10095	GI_6806884-I	ARSD	"Homo sapiens arylsulfatase D (ARSD), transcript variant 2, mRNA."	GI_6806884-I	GI_6806884	NM_009589.1	ARSD	CCATTCATGAGAACTCTGTCCCCATCATTCAGTCACCTCCCCCCAGGCCC	Homo sapiens arylsulfatase D (ARSD), transcript variant 2, mRNA.	1	59.7	51.1	48.5	51	50.2	47.5	45.9	55.8	71.3		-0.820455	-0.990061	-0.998743	-0.985503	-0.937678	-0.920754	-1.06241	-0.973895	-0.940538		-0.0115588	-0.0558604
281	GI_12232478-S	ARV1	"Homo sapiens likely ortholog of yeast ARV1 (ARV1), mRNA."	GI_12232478-S	GI_12232478	NM_022786.1	ARV1	GGATACCCACCCCCACAAATGCACCCAAGAGACAAGCCATTTACATACAG	Homo sapiens likely ortholog of yeast ARV1 (ARV1), mRNA.	1	129.6	136.6	146.1	195	155.6	146.8	151.2	163.6	190		0.0101942	0.0464785	0.182122	0.352553	0.266453	0.274308	0.196467	0.174918	0.0982137		0.218173	0.0769345
4453	GI_30089927-A	ASAH1	"Homo sapiens N-acylsphingosine amidohydrolase (acid ceramidase) 1 (ASAH1), transcript variant 1, mRNA."	GI_30089927-A	GI_30089927	NM_177924.1	ASAH1	CTCCACCTCCGTGGAATAAATGGAGATTCAGCGTGGGTGTTGAATCCAGC	Homo sapiens N-acylsphingosine amidohydrolase (acid ceramidase) 1 (ASAH1), transcript variant 1, mRNA.	1	77.3	68.9	76.2	142.1	120.7	95.2	94.7	107.4	123.7		-0.543584	-0.674998	-0.514932	0.0368203	-0.0038848	-0.184392	-0.297615	-0.274572	-0.356621		0.527353	0.268236
4454	GI_30089927-I	ASAH1	"Homo sapiens N-acylsphingosine amidohydrolase (acid ceramidase) 1 (ASAH1), transcript variant 1, mRNA."	GI_30089927-I	GI_30089927	NM_177924.1	ASAH1	CTCCACCTCCGTGGAATAAATGGAGATTCAGCGTGGGTGTTGAATCCAGC	Homo sapiens N-acylsphingosine amidohydrolase (acid ceramidase) 1 (ASAH1), transcript variant 1, mRNA.	1	60.2	54.1	59.9	103.6	82.2	79	66.2	83.1	125.2		-0.811517	-0.929921	-0.772671	-0.278439	-0.412778	-0.381954	-0.675691	-0.548535	-0.343847		0.480312	0.315345
4542	GI_30794501-S	ASAHL	"Homo sapiens N-acylsphingosine amidohydrolase (acid ceramidase)-like (ASAHL), mRNA."	GI_30794501-S	GI_30794501	NM_014435.1	ASAHL	TACGACCACTGGAAGCCAGCACCCAAGGAAGATGACCGGAGAACATCTGC	Homo sapiens N-acylsphingosine amidohydrolase (acid ceramidase)-like (ASAHL), mRNA.	1	96.3	91	77.5	102.9	90.3	84.3	70.6	99.5	104.5		-0.308066	-0.381724	-0.496817	-0.285203	-0.312743	-0.313181	-0.607739	-0.356172	-0.535382		0.0918264	-0.104229
2925	GI_22208961-S	ASB1	"Homo sapiens ankyrin repeat and SOCS box-containing 1 (ASB1), mRNA."	GI_22208961-S	GI_22208961	NM_016114.3	ASB1	AGTGTTCCGTGGGGTAGGGGGTGATGGAGACTGTGGGCAAGCCTGTTGTT	Homo sapiens ankyrin repeat and SOCS box-containing 1 (ASB1), mRNA.	1	54.2	65.5	62.1	61.1	51	56.3	56.7	68.3	71.9		-0.92403	-0.728346	-0.734046	-0.805237	-0.920849	-0.740738	-0.839268	-0.758011	-0.931657		-0.0268011	-0.0475048
2924	GI_22208956-S	ASB13	"Homo sapiens ankyrin repeat and SOCS box-containing 13 (ASB13), mRNA."	GI_22208956-S	GI_22208956	NM_024701.2	ASB13	CTCTCCGCGTGGGTACTTGGGGGTGGGGCCACAAATCTGGCGAAAAACTT	Homo sapiens ankyrin repeat and SOCS box-containing 13 (ASB13), mRNA.	1	56.5	46.9	50.9	63.4	64.3	55.3	51.5	59.8	66.3		-0.879493	-1.08047	-0.947022	-0.768371	-0.674191	-0.75972	-0.940846	-0.899954	-1.01759		0.234902	0.0161983
3692	GI_24586687-S	ASB16	"Homo sapiens ankyrin repeat and SOCS box-containing 16 (ASB16), mRNA."	GI_24586687-S	GI_24586687	NM_080863.4	ASB16	TCGGCCTGTTCCCAGACTCGGCCTTCACCTCCCTTCTCCTCCTGTGTTTA	Homo sapiens ankyrin repeat and SOCS box-containing 16 (ASB16), mRNA.	1	54.7	58.4	60.6	65.1	57.1	56.4	57.9	57.9	87.9		-0.914189	-0.849296	-0.76023	-0.741972	-0.800595	-0.738859	-0.817153	-0.934439	-0.718716		0.080763	0.0178023
2926	GI_22208962-S	ASB2	"Homo sapiens ankyrin repeat and SOCS box-containing 2 (ASB2), mRNA."	GI_22208962-S	GI_22208962	NM_016150.3	ASB2	CTCAGAGCCTTCCCTGTGCCCCTCCACTTGTTCTGGAAAACTCACCACTT	Homo sapiens ankyrin repeat and SOCS box-containing 2 (ASB2), mRNA.	1	52.9	49.8	55.8	55.4	51.6	53.6	55.3	62.4	93.3		-0.950047	-1.01723	-0.848598	-0.902942	-0.9084	-0.79279	-0.865669	-0.8545	-0.655529		0.0705797	0.146724
2922	GI_22208950-A	ASB3	"Homo sapiens ankyrin repeat and SOCS box-containing 3 (ASB3), transcript variant 2, mRNA."	GI_22208950-A	GI_22208950	NM_145863.1	ASB3	GCCACTGTTCCATCCCTGACCCATCTTTGTCGTTTGGAAATTCGGTCCAG	Homo sapiens ankyrin repeat and SOCS box-containing 3 (ASB3), transcript variant 2, mRNA.	1	164.7	176.3	174.1	216.1	189.1	181.7	162.1	188.1	238.3		0.267037	0.31543	0.369885	0.455056	0.473998	0.500205	0.269973	0.323959	0.338268		0.158969	-0.00671706
2923	GI_22208952-I	ASB3	"Homo sapiens ankyrin repeat and SOCS box-containing 3 (ASB3), transcript variant 1, mRNA."	GI_22208952-I	GI_22208952	NM_016115.3	ASB3	AGAGGCTTACGCGGACACGTGCTCTACAGTTGGACTTGCTGCCAGGGAAG	Homo sapiens ankyrin repeat and SOCS box-containing 3 (ASB3), transcript variant 1, mRNA.	1	66.5	72.7	70	86	63.9	57.1	77.8	67.7	119.3		-0.704857	-0.618405	-0.605812	-0.464196	-0.680833	-0.725795	-0.505191	-0.767434	-0.395005		0.0194166	0.0871477
4455	GI_30089931-A	ASB6	"Homo sapiens ankyrin repeat and SOCS box-containing 6 (ASB6), transcript variant 2, mRNA."	GI_30089931-A	GI_30089931	NM_177999.1	ASB6	GCTCCCAGAGAGACTGCCTTCCCTACACTAGAAGTCCCCACAAAGGCTTC	Homo sapiens ankyrin repeat and SOCS box-containing 6 (ASB6), transcript variant 2, mRNA.	1	58.1	62.7	56.3	59.8	57.2	55.7	63.4	63.6	84.5		-0.849567	-0.774401	-0.839045	-0.826693	-0.798732	-0.752086	-0.721326	-0.834156	-0.760524		0.0285006	0.0490025
9243	GI_45333920-S	ASB8	"Homo sapiens ankyrin repeat and SOCS box-containing 8 (ASB8), mRNA."	GI_45333920-S	GI_45333920	NM_024095.3	ASB8	GTGGTTTTCCTTTGGGGACGTGGTTAACGGTCCAGAAGAATCCCTTCTAG	Homo sapiens ankyrin repeat and SOCS box-containing 8 (ASB8), mRNA.	1	78.2	69.9	68.2	64	58.9	60.6	79.4	97.4	93.6		-0.531179	-0.659808	-0.633708	-0.758974	-0.767559	-0.662786	-0.483695	-0.378954	-0.652127		-0.121541	0.103307
570	GI_13443013-S	ASB9	"Homo sapiens ankyrin repeat and SOCS box-containing 9 (ASB9), mRNA."	GI_13443013-S	GI_13443013	NM_024087.1	ASB9	CTTGATCGAGGCAGGCTTTTCCAGCATCACTGTCCTGGTTCCATCTCTGC	Homo sapiens ankyrin repeat and SOCS box-containing 9 (ASB9), mRNA.	1	72	80.8	72.6	48	43.5	42.6	311.8	365	367.7		-0.6197	-0.507047	-0.566758	-1.04599	-1.09016	-1.03607	0.96074	1.03197	0.797948		-0.492902	1.49472
5790	GI_34147616-S	ASC1p100	"Homo sapiens ASC-1 complex subunit P100 (ASC1p100), mRNA."	GI_34147616-S	GI_34147616	NM_032204.3	ASC1p100	CAAACCTCGGGCCACAAGACACCACTTCCCCTTTACCCTGGACAGCAGGA	Homo sapiens ASC-1 complex subunit P100 (ASC1p100), mRNA.	1	242.8	260.2	235.9	367.8	268.3	277.9	286.2	317.3	326.5		0.682953	0.725781	0.695188	0.985618	0.846358	0.950235	0.870273	0.882397	0.672003		0.226096	0.106917
10517	GI_7705601-S	ASCC1	"Homo sapiens activating signal cointegrator 1 complex subunit 1 (ASCC1), mRNA."	GI_7705601-S	GI_7705601	NM_015947.1	ASCC1	GTGCGTACCACACTCTGTTCCTCCATCAGTGAACACTTGGCTTGCTTCCT	Homo sapiens activating signal cointegrator 1 complex subunit 1 (ASCC1), mRNA.	1	160.6	160.1	141.8	183.5	162.3	164.1	165.6	172.3	230.7		0.240022	0.21382	0.150131	0.29191	0.311326	0.3923	0.292531	0.230255	0.303917		0.130521	0.0742432
8545	GI_42716308-S	ASCL2	"Homo sapiens achaete-scute complex-like 2 (Drosophila) (ASCL2), mRNA."	GI_42716308-S	GI_42716308	NM_005170.2	ASCL2	AGTCCTGCGGAGCGCGAGCTACTCGACTTCTCCAGCTGGTTAGGGGGCTA	Homo sapiens achaete-scute complex-like 2 (Drosophila) (ASCL2), mRNA.	1	42.8	50.8	42.5	63.3	70.2	50.4	36.3	49.7	53.6		-1.17709	-0.996268	-1.14016	-0.769946	-0.580748	-0.857988	-1.31019	-1.09754	-1.24295		0.368279	-0.112388
14	GI_10190679-S	ASCL3	"Homo sapiens achaete-scute complex (Drosophila) homolog-like 3 (ASCL3), mRNA."	GI_10190679-S	GI_10190679	NM_020646.1	ASCL3	CCTGCCCCTTCTCTTTCCCGATGCCTTATCCAAATTACAGAGGGTGCGAG	Homo sapiens achaete-scute complex (Drosophila) homolog-like 3 (ASCL3), mRNA.	1	60.3	61.7	53.2	62.8	56.5	52.1	58.8	60.1	88.6		-0.809738	-0.79135	-0.899695	-0.777858	-0.811839	-0.822852	-0.800865	-0.89461	-0.710309		0.0294113	0.0316661
10105	GI_6912245-S	ASE-1	"Homo sapiens CD3-epsilon-associated protein; antisense to ERCC-1 (ASE-1), mRNA."	GI_6912245-S	GI_6912245	NM_012099.1	ASE-1	CCAGCCTCCAGGAACTATCCATCCACTCTTATCTCCATGAGTTCAATTGT	Homo sapiens CD3-epsilon-associated protein; antisense to ERCC-1 (ASE-1), mRNA.	1	111.8	110.8	100.4	284.2	240.9	200.4	289.2	277.3	358.2		-0.148131	-0.174192	-0.219588	0.728356	0.731696	0.603956	0.881285	0.738484	0.770207		0.86864	0.977295
10326	GI_7661591-S	ASF1A	"Homo sapiens ASF1 anti-silencing function 1 homolog A (S. cerevisiae) (ASF1A), mRNA."	GI_7661591-S	GI_7661591	NM_014034.1	ASF1A	CTTGCAGCTAAGCAAGACAGCCATATGATGCAGGTTATGCAGTGCCTTCA	Homo sapiens ASF1 anti-silencing function 1 homolog A (S. cerevisiae) (ASF1A), mRNA.	1	78.8	91.3	79.2	130.9	101	90.7	112.5	123.7	133.6		-0.522988	-0.378254	-0.473581	-0.0450862	-0.193548	-0.235678	-0.115734	-0.123663	-0.275025		0.30017	0.286801
10737	GI_8922548-S	ASF1B	"Homo sapiens ASF1 anti-silencing function 1 homolog B (S. cerevisiae) (ASF1B), mRNA."	GI_8922548-S	GI_8922548	NM_018154.1	ASF1B	TCCTCTGCTAGGACCAGGGTGATTTCAAGCCAGGGAAGCAACTGGGACCC	Homo sapiens ASF1 anti-silencing function 1 homolog B (S. cerevisiae) (ASF1B), mRNA.	1	103.1	96.2	92.8	137	112.1	113.8	110.7	110.3	145.5		-0.234947	-0.323144	-0.303882	0.00035515	-0.0825621	0.00462274	-0.132766	-0.246116	-0.184595		0.261463	0.099498
1507	GI_18426870-S	ASGR1	"Homo sapiens asialoglycoprotein receptor 1 (ASGR1), mRNA."	GI_18426870-S	GI_18426870	NM_001671.2	ASGR1	GGGGAAGGATAGGGTGATGTTCCGAAGGTGAGGAGCTTGAAACCCGTGGC	Homo sapiens asialoglycoprotein receptor 1 (ASGR1), mRNA.	1	104.6	102.9	98.2	44.1	44.6	43.4	42.8	59.5	51.1		-0.219468	-0.252168	-0.243314	-1.13053	-1.06358	-1.01636	-1.13625	-0.905326	-1.29357		-0.83184	-0.873399
9444	GI_4757789-S	ASH2L	"Homo sapiens ash2 (absent, small, or homeotic)-like (Drosophila) (ASH2L), mRNA."	GI_4757789-S	GI_4757789	NM_004674.1	ASH2L	GTACCATAAGCCAACAACCGCTGACTCCAGGATTGCATAAGCCCCCTGTG	Homo sapiens ash2 (absent, small, or homeotic)-like (Drosophila) (ASH2L), mRNA.	1	356.3	348.9	317.5	238	186.6	173.9	161.2	162.9	174		1.09396	1.03501	1.01331	0.551361	0.459832	0.453734	0.264094	0.170338	0.00498323		-0.559117	-0.900954
8146	GI_41393589-S	ASK	"Homo sapiens activator of S phase kinase (ASK), mRNA."	GI_41393589-S	GI_41393589	NM_006716.3	ASK	ATGGCGGCATGCGCCTGTAGTCCCAGCTACTCCCTCCAGAGGCTGAGAAT	Homo sapiens activator of S phase kinase (ASK), mRNA.	1	108.9	129.3	113.4	100.9	92.9	78.2	117.6	142.1	177.4		-0.176295	-0.0114185	-0.0892015	-0.304785	-0.282529	-0.392734	-0.0689161	0.0244412	0.0254925		-0.234378	0.0859776
4772	GI_31541963-S	ASL	"Homo sapiens argininosuccinate lyase (ASL), mRNA."	GI_31541963-S	GI_31541963	NM_000048.2	ASL	TCAGCCCCGACATGCTGGCCACTGACCTTGCCTATTACCTGGTCCGCAAA	Homo sapiens argininosuccinate lyase (ASL), mRNA.	1	123.2	134.5	130.5	147.5	128.8	131.3	94.2	99.4	102.4		-0.0440775	0.0301465	0.0612026	0.0740308	0.065251	0.156123	-0.303205	-0.357245	-0.556896		0.0827111	-0.421539
10249	GI_7656907-S	ASML3B	"Homo sapiens acid sphingomyelinase-like phosphodiesterase (ASML3B), mRNA."	GI_7656907-S	GI_7656907	NM_014474.1	ASML3B	ACCGCATCGCTGGCGACCAGAGCACACTGCAGCGCTACTACGTCTATAAC	Homo sapiens acid sphingomyelinase-like phosphodiesterase (ASML3B), mRNA.	1	51.2	57.9	51.3	56.7	49	39.1	40.6	53.5	55.8		-0.98505	-0.85836	-0.938639	-0.879801	-0.963431	-1.12687	-1.19197	-1.01885	-1.20032		-0.0626836	-0.209698
9445	GI_4757793-S	ASMTL	"Homo sapiens acetylserotonin O-methyltransferase-like (ASMTL), mRNA."	GI_4757793-S	GI_4757793	NM_004192.1	ASMTL	AGCGCGCCCTGATGCAGTCACTGAACATGCTGGTGCAGACTGAAGGCAAG	Homo sapiens acetylserotonin O-methyltransferase-like (ASMTL), mRNA.	1	69.7	68.2	61.3	81.3	83.2	74.7	50.4	65.3	86		-0.654492	-0.685763	-0.747931	-0.520267	-0.399907	-0.441232	-0.963645	-0.805984	-0.741875		0.24226	-0.141106
9446	GI_4757795-S	ASNA1	"Homo sapiens arsA arsenite transporter, ATP-binding, homolog 1 (bacterial) (ASNA1), mRNA."	GI_4757795-S	GI_4757795	NM_004317.1	ASNA1	AGTGCCCAGTAGCACAGCTGCCAGCCCCAACCGCTGCCATTTCACACTCA	Homo sapiens arsA arsenite transporter, ATP-binding, homolog 1 (bacterial) (ASNA1), mRNA.	1	77.2	73	72.6	105.7	104.6	105	128	111.8	150.5		-0.544971	-0.614064	-0.566758	-0.258418	-0.15627	-0.0806184	0.0205689	-0.23169	-0.148787		0.410162	0.455295
1630	GI_19718771-A	ASNS	"Homo sapiens asparagine synthetase (ASNS), transcript variant 2, mRNA."	GI_19718771-A	GI_19718771	NM_001673.2	ASNS	CCGCGCAGATCGAACTACTGCTGCCCATGGTCTTGAACTGAGAGTCCCAT	Homo sapiens asparagine synthetase (ASNS), transcript variant 2, mRNA.	1	162.7	182.6	154	622.7	462.4	446.8	202.9	238.4	310.7		0.253944	0.352443	0.238515	1.51092	1.42574	1.45316	0.50704	0.577053	0.619434		1.18164	0.286209
901	GI_14589858-A	ASPH	"Homo sapiens aspartate beta-hydroxylase (ASPH), transcript variant 5, mRNA."	GI_14589858-A	GI_14589858	NM_020164.2	ASPH	GAGACAAAGCATGGAGGACACAAGAATGGGAGGAAAGGCGGACTCTCAGG	Homo sapiens aspartate beta-hydroxylase (ASPH), transcript variant 5, mRNA.	1	45.7	58.4	64.1	54.5	55.2	50.1	116.2	122.1	182.4		-1.10683	-0.849296	-0.700102	-0.919283	-0.836615	-0.864311	-0.0815627	-0.137567	0.05495		0.012007	0.830683
902	GI_14589859-I	ASPH	"Homo sapiens aspartate beta-hydroxylase (ASPH), transcript variant 3, mRNA."	GI_14589859-I	GI_14589859	NM_032466.1	ASPH	GCTCACAGAGCCCGATGCCTGCTGCTATTTCACGGCAATGAGCCTTTTTC	Homo sapiens aspartate beta-hydroxylase (ASPH), transcript variant 3, mRNA.	1	378.3	439.1	404.7	312.3	248	197.6	574.8	681.2	920.9		1.15817	1.27741	1.27317	0.822423	0.762614	0.589054	1.60664	1.69837	1.77095		-0.511552	0.455737
3372	GI_24211028-S	ASPM	"Homo sapiens asp (abnormal spindle)-like, microcephaly associated (Drosophila) (ASPM), mRNA."	GI_24211028-S	GI_24211028	NM_018136.2	ASPM	CACAAATCCCCTGCAAGCTATTCAAATGGTGATGGATACGCTTGGCATTC	Homo sapiens asp (abnormal spindle)-like, microcephaly associated (Drosophila) (ASPM), mRNA.	1	349.2	419.2	381.4	474.5	402.7	268	217.7	269	242.9		1.07239	1.22851	1.20967	1.23975	1.2786	0.911815	0.581386	0.706029	0.358531		-0.026806	-0.621544
1349	GI_17572803-S	ASPSCR1	"Homo sapiens alveolar soft part sarcoma chromosome region, candidate 1 (ASPSCR1), mRNA."	GI_17572803-S	GI_17572803	NM_024083.2	ASPSCR1	GGTCCCCTTCCCCATTGCCAGCCCCTGACCCTGCACCTAAGTCTGAGCCA	Homo sapiens alveolar soft part sarcoma chromosome region, candidate 1 (ASPSCR1), mRNA.	1	65.6	76	70.5	74.7	65.1	69.3	65.4	72.9	112.2		-0.71946	-0.571608	-0.59819	-0.604736	-0.66103	-0.520704	-0.688529	-0.688399	-0.460033		0.0342627	0.0174321
3241	GI_23308566-S	ASRGL1	"Homo sapiens asparaginase like 1 (ASRGL1), mRNA."	GI_23308566-S	GI_23308566	NM_025080.2	ASRGL1	GGAATTGATCCTGACGATACTACTATCACCGACCTTCCCTAAGCCGCTGG	Homo sapiens asparaginase like 1 (ASRGL1), mRNA.	1	139	127.7	119.8	89.2	74.9	66.1	43.9	49	52.3		0.0852316	-0.0245445	-0.0304089	-0.427747	-0.511769	-0.570775	-1.10945	-1.11269	-1.26897		-0.513523	-1.1738
1276	GI_16950634-A	ASS	"Homo sapiens argininosuccinate synthetase (ASS), transcript variant 1, mRNA."	GI_16950634-A	GI_16950634	NM_000050.2	ASS	AGGCCCCAGCTTTGTTCCCTGGTCCCCCTGAAGCCTGCAAACGTTGTCAT	Homo sapiens argininosuccinate synthetase (ASS), transcript variant 1, mRNA.	1	173.9	170.1	167.2	306.5	223.9	248.7	113.5	145	170.9		0.325285	0.27769	0.32658	0.80372	0.653801	0.832656	-0.106389	0.046018	-0.0140687		0.453541	-0.334665
6940	GI_38016948-A	ASTN2	"Homo sapiens astrotactin 2 (ASTN2), transcript variant 4, mRNA."	GI_38016948-A	GI_38016948	NM_198188.1	ASTN2	ATTGAGTTTGTGGGACCCTGCCTCTTCCTGCTACCTGTGGGTCTGCCCAG	Homo sapiens astrotactin 2 (ASTN2), transcript variant 4, mRNA.	1	60.6	58.6	57.7	57.4	59.5	54.6	103.7	111.6	157.4		-0.80442	-0.845692	-0.812742	-0.86756	-0.756771	-0.773212	-0.201744	-0.233602	-0.101279		0.0217704	0.642076
4333	GI_29570781-S	ASXL1	"Homo sapiens additional sex combs like 1 (Drosophila) (ASXL1), mRNA."	GI_29570781-S	GI_29570781	NM_015338.3	ASXL1	AGCGTCTGTTTACCAAAGACCGGGAACAGGGGCCCAAACATGTCCAGTCC	Homo sapiens additional sex combs like 1 (Drosophila) (ASXL1), mRNA.	1	224.7	233	219.7	119.1	116.3	93.3	185.5	204.9	240.7		0.599931	0.609387	0.619002	-0.139337	-0.0434115	-0.205744	0.412363	0.415326	0.348888		-0.738938	-0.217248
6977	GI_38146000-S	ASXL2	"Homo sapiens additional sex combs like 2 (Drosophila) (ASXL2), mRNA."	GI_38146000-S	GI_38146000	NM_018263.2	ASXL2	GGGCCGAGGGCTGGTCTGCATGCTGGAAGAGGTTGAGAGTTTTGGAATTG	Homo sapiens additional sex combs like 2 (Drosophila) (ASXL2), mRNA.	1	64.2	73.3	71.9	55.4	55.4	45.9	63.8	82.9	122.4		-0.742578	-0.60974	-0.577133	-0.902942	-0.832766	-0.957044	-0.714685	-0.551109	-0.367818		-0.254434	0.0986131
1727	GI_19923286-S	ATBF1	"Homo sapiens AT-binding transcription factor 1 (ATBF1), mRNA."	GI_19923286-S	GI_19923286	NM_006885.2	ATBF1	ACTATTCGGAGGAGTCTGACACGGATCTCAGCCAAAAGTCCGACGGACCG	Homo sapiens AT-binding transcription factor 1 (ATBF1), mRNA.	1	97.3	108.8	80.2	89.5	86.4	64.3	48.2	62	72		-0.296995	-0.193394	-0.460145	-0.424398	-0.359737	-0.600017	-1.01078	-0.861368	-0.930184		-0.144539	-0.617265
7062	GI_38261963-S	ATF1	"Homo sapiens activating transcription factor 1 (ATF1), mRNA."	GI_38261963-S	GI_38261963	NM_005171.2	ATF1	GACATCTCCTGTGACTCTCACCTCTCAGACAACTAAGACAGATGACCCCC	Homo sapiens activating transcription factor 1 (ATF1), mRNA.	1	110.4	139.8	127.4	249.7	190.6	168.7	180	198.6	250.9		-0.161635	0.0708888	0.0354575	0.599239	0.482408	0.421581	0.38058	0.381972	0.392874		0.519505	0.403572
2967	GI_22538421-S	ATF2	"Homo sapiens activating transcription factor 2 (ATF2), mRNA."	GI_22538421-S	GI_22538421	NM_001880.2	ATF2	AACCTCCAAGGCAGAAGCTGTAGCCACTTCAGTCCTCACCCAGATGGCGG	Homo sapiens activating transcription factor 2 (ATF2), mRNA.	1	57.1	56.6	55.9	64.6	56.1	49.8	71.2	67.4	124.9		-0.868173	-0.882299	-0.846681	-0.749664	-0.819401	-0.870672	-0.598802	-0.772178	-0.346389		0.0524715	0.293261
5461	GI_33469973-A	ATF4	"Homo sapiens activating transcription factor 4 (tax-responsive enhancer element B67) (ATF4), transcript variant 2, mRNA."	GI_33469973-A	GI_33469973	NM_182810.1	ATF4	ACTTGTGATCTCTTTGCCCCCCTAGTCCAGGAGACTAATAAGCAGCCCCC	Homo sapiens activating transcription factor 4 (tax-responsive enhancer element B67) (ATF4), transcript variant 2, mRNA.	1	191.2	223.1	198.6	300.2	271.7	189.8	127	141.9	195.7		0.426919	0.563617	0.510877	0.783	0.859761	0.546398	0.0122866	0.022937	0.12954		0.229249	-0.44555
5462	GI_33469975-I	ATF4	"Homo sapiens activating transcription factor 4 (tax-responsive enhancer element B67) (ATF4), transcript variant 1, mRNA."	GI_33469975-I	GI_33469975	NM_001675.2	ATF4	GGGAGGGGCAAATACAACTGCCCTGTTCCCGATTCTCTAGATGGCCGATC	Homo sapiens activating transcription factor 4 (tax-responsive enhancer element B67) (ATF4), transcript variant 1, mRNA.	1	56	57.4	47.5	58.5	67.1	48.1	51.5	50.1	80.6		-0.889018	-0.867503	-1.02105	-0.848621	-0.628821	-0.907459	-0.940846	-1.08898	-0.810603		0.130891	-0.0209502
306	GI_12597624-S	ATF5	"Homo sapiens activating transcription factor 5 (ATF5), mRNA."	GI_12597624-S	GI_12597624	NM_012068.2	ATF5	CAGTGTTTCGTGAAGGTGTTGGAGAGGGGCTGTGTCTGGGTGAGGGATGG	Homo sapiens activating transcription factor 5 (ATF5), mRNA.	1	86.8	105.2	93.1	280	224.2	195.1	159	186.4	212.4		-0.419368	-0.228865	-0.300425	0.713502	0.655226	0.575568	0.249583	0.314262	0.216327		0.964318	0.576277
10083	GI_6671584-S	ATF6	"Homo sapiens activating transcription factor 6 (ATF6), mRNA."	GI_6671584-S	GI_6671584	NM_007348.1	ATF6	GGCAACCCACGTTGTCAGCACCATCCCTGAGTCATTACAATAGCACCCGC	Homo sapiens activating transcription factor 6 (ATF6), mRNA.	1	78.7	81.1	73.1	108.6	100.6	88.8	106.9	112.4	133.2		-0.524349	-0.50314	-0.559408	-0.231414	-0.197772	-0.258101	-0.169651	-0.225974	-0.278203		0.29987	0.304357
7061	GI_38261961-S	ATF7IP	"Homo sapiens activating transcription factor 7 interacting protein (ATF7IP), mRNA."	GI_38261961-S	GI_38261961	NM_018179.3	ATF7IP	GGCCTTTCTGTGATCCTCAGTCAACAGATGTGATCTCTTCTACCCAGAGC	Homo sapiens activating transcription factor 7 interacting protein (ATF7IP), mRNA.	1	188.3	171	163.6	94	84.5	86.1	129.5	148.7	203.8		0.410541	0.283253	0.303271	-0.375455	-0.383405	-0.290804	0.0328717	0.072929	0.172523		-0.682243	-0.239581
7213	GI_38569429-S	ATF7IP2	"Homo sapiens activating transcription factor 7 interacting protein 2 (ATF7IP2), mRNA."	GI_38569429-S	GI_38569429	NM_024997.2	ATF7IP2	AAGAGGGGCATTCTTTTCTGGTACATGGTGAGAGTTCAGGCTCCAGAGAC	Homo sapiens activating transcription factor 7 interacting protein 2 (ATF7IP2), mRNA.	1	64.4	58.6	52.2	111.2	102.8	86.4	35.8	45.4	54		-0.739244	-0.845692	-0.920015	-0.20781	-0.174746	-0.28712	-1.32484	-1.19419	-1.23507		0.611758	-0.416381
7384	GI_39725714-S	ATIC	"Homo sapiens 5-aminoimidazole-4-carboxamide ribonucleotide formyltransferase/IMP cyclohydrolase (ATIC), mRNA."	GI_39725714-S	GI_39725714	NM_004044.4	ATIC	CGTAGACAGAGCTAAAAGGAGTGGTGTGGCGTACATTGCGGCTCCCTCCG	Homo sapiens 5-aminoimidazole-4-carboxamide ribonucleotide formyltransferase/IMP cyclohydrolase (ATIC), mRNA.	1	445.7	405.2	397.6	897.4	720.8	667.9	459.1	514	536		1.33387	1.19271	1.25422	1.87551	1.89826	1.87896	1.3693	1.39758	1.19736		0.623977	0.0611486
4428	GI_29826339-S	ATOX1	"Homo sapiens ATX1 antioxidant protein 1 homolog (yeast) (ATOX1), mRNA."	GI_29826339-S	GI_29826339	NM_004045.2	ATOX1	CATGACCTGTGGAGGCTGTGCTGAAGCTGTCTCTCGGGTCCTCAATAAGC	Homo sapiens ATX1 antioxidant protein 1 homolog (yeast) (ATOX1), mRNA.	1	515.9	467.9	442.7	345.8	283.2	341.3	457.2	456.2	573.8		1.49062	1.34437	1.36928	0.924083	0.903886	1.16789	1.36493	1.27018	1.26958		-0.402805	-0.0998629
4194	GI_28466988-S	ATP10D	"Homo sapiens ATPase, Class V, type 10D (ATP10D), mRNA."	GI_28466988-S	GI_28466988	NM_020453.2	ATP10D	AGTTGTCAGCCACCAGTCATCCAGAATTTCCTTCCTGAATCTCCATGCTC	Homo sapiens ATPase, Class V, type 10D (ATP10D), mRNA.	1	54.1	54.9	59.6	59.5	56.1	46.2	88	73.7	103.9		-0.926009	-0.914446	-0.778048	-0.831711	-0.819401	-0.950144	-0.375099	-0.676742	-0.541484		0.00574897	0.341726
6537	GI_37545842-S	ATP11A	"Homo sapiens ATPase, Class VI, type 11A (ATP11A), mRNA."	GI_37545842-S	GI_37545842	XM_085028.3	ATP11A	GATGAGGGTAGCGAGCAACTGGCTTGAGCAGACAGAACGGGGAAGACTCC	Homo sapiens ATPase, Class VI, type 11A (ATP11A), mRNA.	1	52.8	58.7	58	55.5	53.7	40.9	58.2	75.8	88		-0.952074	-0.843894	-0.807189	-0.901143	-0.86594	-1.0792	-0.811696	-0.646736	-0.717511		-0.0810413	0.142405
6688	GI_37550609-S	ATP11B	"Homo sapiens ATPase, Class VI, type 11B (ATP11B), mRNA."	GI_37550609-S	GI_37550609	XM_087254.3	ATP11B	CTTGCATTCTGCCCTACGGTTAGTACCAGGACTGAGGTCATTTCTACTGG	Homo sapiens ATPase, Class VI, type 11B (ATP11B), mRNA.	1	62.2	68.6	73	61.4	63	54.4	71.5	88.4	108.9		-0.776493	-0.679598	-0.560874	-0.800351	-0.695931	-0.777099	-0.594362	-0.482503	-0.491672		-0.0854719	0.149476
7711	GI_40316838-S	ATP11C	"Homo sapiens ATPase, Class VI, type 11C (ATP11C), mRNA."	GI_40316838-S	GI_40316838	NM_173694.2	ATP11C	CTGGCCAGTGTGGGGTTAGCAGATCGAATAACTTGAAATAGACCGTGCAG	Homo sapiens ATPase, Class VI, type 11C (ATP11C), mRNA.	1	91.3	103.8	93	138.6	120.5	98.9	134.8	173.4	188.3		-0.365203	-0.242988	-0.301576	0.0119393	-0.00565	-0.144009	0.0752284	0.237051	0.0886885		0.257349	0.436912
11045	GI_9966896-S	ATP13A	"Homo sapiens ATPase type 13A (ATP13A), mRNA."	GI_9966896-S	GI_9966896	NM_020410.1	ATP13A	GGCCAGCAGAACCAGCCCCAAGCCAGCACCTTTGGTAAATAAAGCAGCAT	Homo sapiens ATPase type 13A (ATP13A), mRNA.	1	77.4	63.9	64.7	103.4	97.2	83.4	119.5	115.3	125.1		-0.542199	-0.754417	-0.690125	-0.280367	-0.234368	-0.324549	-0.0519916	-0.198768	-0.344693		0.382485	0.463762
6006	GI_34222360-S	ATP1A1	"Homo sapiens ATPase, Na+/K+ transporting, alpha 1 polypeptide (ATP1A1), mRNA."	GI_34222360-S	GI_34222360	NM_000701.5	ATP1A1	GGGGGAGGGCTGCCTGAAAACCATCCATCTGTGGAAATGACAGCGGGGAA	Homo sapiens ATPase, Na+/K+ transporting, alpha 1 polypeptide (ATP1A1), mRNA.	1	641.7	652.7	620.6	541.4	454.2	436.3	291.1	355.1	333		1.72446	1.69527	1.73101	1.37134	1.40669	1.42798	0.8882	1.0026	0.692894		-0.314909	-0.855679
6019	GI_34303927-S	ATP1A3	"Homo sapiens ATPase, Na+/K+ transporting, alpha 3 polypeptide (ATP1A3), mRNA."	GI_34303927-S	GI_34303927	NM_152296.2	ATP1A3	TTTTTACTCCCCTTCAGCCCCCCGGCTGATGCCATCTCTGGTTCTGGACA	Homo sapiens ATPase, Na+/K+ transporting, alpha 3 polypeptide (ATP1A3), mRNA.	1	113	103.5	96.7	67.1	59.8	55.8	199.9	204.1	266.8		-0.13669	-0.246039	-0.259798	-0.711783	-0.751418	-0.750187	0.49131	0.411148	0.457994		-0.52362	0.66766
6859	GI_37595556-S	ATP1B1	"Homo sapiens ATPase, Na+/K+ transporting, beta 1 polypeptide (ATP1B1), mRNA."	GI_37595556-S	GI_37595556	NM_001677.2	ATP1B1	GCTGTGTCTGAGATCTGGATCTGCCCATCACTTTGGCTAGTGACAGGGCT	Homo sapiens ATPase, Na+/K+ transporting, beta 1 polypeptide (ATP1B1), mRNA.	1	222	212.9	207	391.6	298.8	279.6	73.6	90.7	140		0.586976	0.514284	0.555238	1.04817	0.960961	0.956694	-0.563794	-0.45507	-0.225434		0.436443	-0.966932
8721	GI_4502280-S	ATP1B3	"Homo sapiens ATPase, Na+/K+ transporting, beta 3 polypeptide (ATP1B3), mRNA."	GI_4502280-S	GI_4502280	NM_001679.1	ATP1B3	CGCCAGATAGGGACCGGTGAACACCTGATTCCAAACATGTAGGATGGGGG	Homo sapiens ATPase, Na+/K+ transporting, beta 3 polypeptide (ATP1B3), mRNA.	1	921.4	850.6	842	869.5	645.5	659.5	270.3	317.2	337.4		2.11215	1.97444	2.05772	1.844	1.78082	1.86556	0.809915	0.88206	0.706806		-0.217978	-1.24851
4096	GI_27886536-A	ATP2A2	"Homo sapiens ATPase, Ca++ transporting, cardiac muscle, slow twitch 2 (ATP2A2), transcript variant 2, mRNA."	GI_27886536-A	GI_27886536	NM_001681.2	ATP2A2	GCTGAACGTGACCCAGTGGCTGATGGTGCTGAAAATCTCCTTGCCCGTGA	Homo sapiens ATPase, Ca++ transporting, cardiac muscle, slow twitch 2 (ATP2A2), transcript variant 2, mRNA.	1	212	223.6	198.5	199.5	194.5	117.6	230.4	181.9	314.2		0.537583	0.565977	0.510338	0.375315	0.503967	0.0394115	0.641259	0.288162	0.631306		-0.231735	-0.0177235
4097	GI_27886536-I	ATP2A2	"Homo sapiens ATPase, Ca++ transporting, cardiac muscle, slow twitch 2 (ATP2A2), transcript variant 2, mRNA."	GI_27886536-I	GI_27886536	NM_001681.2	ATP2A2	GCTGAACGTGACCCAGTGGCTGATGGTGCTGAAAATCTCCTTGCCCGTGA	Homo sapiens ATPase, Ca++ transporting, cardiac muscle, slow twitch 2 (ATP2A2), transcript variant 2, mRNA.	1	289.4	321.5	283.3	232.9	196.9	149.4	226.9	272.9	335.2		0.871102	0.948788	0.89126	0.52975	0.517021	0.292902	0.625095	0.721402	0.699873		-0.457159	-0.221594
4098	GI_27886537-I	ATP2A2	"Homo sapiens ATPase, Ca++ transporting, cardiac muscle, slow twitch 2 (ATP2A2), transcript variant 1, mRNA."	GI_27886537-I	GI_27886537	NM_170665.2	ATP2A2	ATTGTTTTGGTTTGCTACTTCCCTCACCCACTTTGGCCTCCGTTCACCCC	Homo sapiens ATPase, Ca++ transporting, cardiac muscle, slow twitch 2 (ATP2A2), transcript variant 1, mRNA.	1	248.3	258.1	240.5	257.2	276.1	201.4	273.5	251.1	400.3		0.706957	0.717238	0.715869	0.628764	0.876861	0.609228	0.822343	0.632485	0.887976		-0.00840371	0.06758
4162	GI_28373114-A	ATP2A3	"Homo sapiens ATPase, Ca++ transporting, ubiquitous (ATP2A3), transcript variant 7, mRNA."	GI_28373114-A	GI_28373114	NM_174958.1	ATP2A3	TTCCTAGTCCCCCACATCCAAAGCCCCTCAGCCTGCCTTGCAGACCAATG	Homo sapiens ATPase, Ca++ transporting, ubiquitous (ATP2A3), transcript variant 7, mRNA.	1	52.2	52	56.2	57.1	56.1	39.5	54	56.5	78.1		-0.964322	-0.971656	-0.840949	-0.872788	-0.819401	-1.11609	-0.89079	-0.96058	-0.843996		-0.01045	0.0271867
8722	GI_4502286-S	ATP2B1	"Homo sapiens ATPase, Ca++ transporting, plasma membrane 1 (ATP2B1), mRNA."	GI_4502286-S	GI_4502286	NM_001682.1	ATP2B1	CCTGGATGGGAGAGAGAGGGAGGAGTAAAACTGGGCAAGACAAAGAGCCC	Homo sapiens ATPase, Ca++ transporting, plasma membrane 1 (ATP2B1), mRNA.	1	48.1	44.9	45	60.9	53.6	52.6	55.3	60.1	65.8		-1.05198	-1.12641	-1.07895	-0.808508	-0.867923	-0.812736	-0.865669	-0.89461	-1.02562		0.25606	0.157151
10250	GI_7656909-S	ATP2C1	"Homo sapiens ATPase, Ca++ transporting, type 2C, member 1 (ATP2C1), mRNA."	GI_7656909-S	GI_7656909	NM_014382.1	ATP2C1	GGATCTGTTGTTTCTTTTGGGTCTCACCTCATCAGTGTGCATAGTGGCAG	Homo sapiens ATPase, Ca++ transporting, type 2C, member 1 (ATP2C1), mRNA.	1	373.7	378.9	401	336.3	270.9	227.2	219.2	239.4	363.3		1.14506	1.12196	1.26334	0.896291	0.856623	0.736893	0.588637	0.581524	0.78519		-0.34685	-0.525002
3260	GI_23346425-S	ATP5A1	"Homo sapiens ATP synthase, H+ transporting, mitochondrial F1 complex, alpha subunit, isoform 1, cardiac muscle (ATP5A1), mRNA."	GI_23346425-S	GI_23346425	NM_004046.3	ATP5A1	GTAGCAGGTACCATGAAGCTGGAATTGGCTCAGTATCGTGAGGTTGCTGC	Homo sapiens ATP synthase, H+ transporting, mitochondrial F1 complex, alpha subunit, isoform 1, cardiac muscle (ATP5A1), mRNA.	1	767.5	824.6	769	2844.1	2275	1906.1	1357.9	1456.7	2057.5		1.9163	1.94171	1.9606	3.02633	3.12166	2.98965	2.51444	2.51014	2.62292		1.10634	0.609628
5141	GI_32189393-S	ATP5B	"Homo sapiens ATP synthase, H+ transporting, mitochondrial F1 complex, beta polypeptide (ATP5B), mRNA."	GI_32189393-S	GI_32189393	NM_001686.2	ATP5B	CTCCCAGAACAGGCCTTCTATATGGTGGGACCCATTGAAGAAGCTGTGGC	Homo sapiens ATP synthase, H+ transporting, mitochondrial F1 complex, beta polypeptide (ATP5B), mRNA.	1	4258.6	4195.2	4007.8	3911.3	3129.7	2990.6	5324.4	6118.2	6290.2		3.75261	3.65664	3.72849	3.34421	3.46116	3.4667	3.95728	4.04285	3.80727		-0.288562	0.223217
9650	GI_4885078-S	ATP5C1	"Homo sapiens ATP synthase, H+ transporting, mitochondrial F1 complex, gamma polypeptide 1 (ATP5C1), mRNA."	GI_4885078-S	GI_4885078	NM_005174.1	ATP5C1	ACTCTCTGAAGGAGTCCACCACTAGTGAGCAGAGTGCCAGGATGACAGCC	Homo sapiens ATP synthase, H+ transporting, mitochondrial F1 complex, gamma polypeptide 1 (ATP5C1), mRNA.	1	1905.8	1848	1711.7	1361.4	850.5	1062.1	832	839.6	998.6		2.89098	2.79239	2.81745	2.29131	2.07438	2.37026	1.99715	1.92166	1.85679		-0.588293	-0.908404
5956	GI_34222293-S	ATP5D	"Homo sapiens ATP synthase, H+ transporting, mitochondrial F1 complex, delta subunit (ATP5D), mRNA."	GI_34222293-S	GI_34222293	NM_001687.3	ATP5D	GCGGTTCCATCGCAGTGAACGCCGACTCTTCGGTGCAGTTGTTGGCCGAA	Homo sapiens ATP synthase, H+ transporting, mitochondrial F1 complex, delta subunit (ATP5D), mRNA.	1	420.4	444.8	371.5	879.7	837.6	776.2	416.5	410.7	562.7		1.27125	1.291	1.18151	1.85563	2.05811	2.03812	1.26647	1.15796	1.24888		0.736035	-0.0234827
2303	GI_21327678-S	ATP5E	"Homo sapiens ATP synthase, H+ transporting, mitochondrial F1 complex, epsilon subunit (ATP5E), nuclear gene encoding mitochondrial protein, mRNA."	GI_21327678-S	GI_21327678	NM_006886.2	ATP5E	CGCTTTCGCTACAGCATGGTGGCCTACTGGAGACAGGCTGGACTCAGCTA	Homo sapiens ATP synthase, H+ transporting, mitochondrial F1 complex, epsilon subunit (ATP5E), nuclear gene encoding mitochondrial protein, mRNA.	1	3047.1	2850.6	2819.9	2916	2110.1	2222.9	3699.6	3422.7	4482.8		3.39388	3.2493	3.35204	3.05123	3.04157	3.15249	3.57283	3.4225	3.44826		-0.249976	0.149457
2437	GI_21361564-S	ATP5F1	"Homo sapiens ATP synthase, H+ transporting, mitochondrial F0 complex, subunit b, isoform 1 (ATP5F1), mRNA."	GI_21361564-S	GI_21361564	NM_001688.2	ATP5F1	CGGCCAGTCAGATGTTTCTCATCCTTCTTGCTCTGCCTTTGAGTTGTTCC	Homo sapiens ATP synthase, H+ transporting, mitochondrial F0 complex, subunit b, isoform 1 (ATP5F1), mRNA.	1	2002.3	2166.1	2003.5	2481.1	1877	1828.3	1307.3	1345.7	1461		2.94391	2.95982	2.98601	2.8901	2.91697	2.94551	2.47434	2.42549	2.26008		-0.0457222	-0.576614
9651	GI_4885080-S	ATP5G1	"Homo sapiens ATP synthase, H+ transporting, mitochondrial F0 complex, subunit c (subunit 9), isoform 1 (ATP5G1), mRNA."	GI_4885080-S	GI_4885080	NM_005175.1	ATP5G1	CTGTTGCTACTGCAACTCCACACCATTCTTGGTGCTGGGGTGTGTTAAGC	Homo sapiens ATP synthase, H+ transporting, mitochondrial F0 complex, subunit c (subunit 9), isoform 1 (ATP5G1), mRNA.	1	718.7	730.5	649.6	1034.3	781.5	834.8	1460.6	1543.7	1709.7		1.8459	1.81398	1.77991	2.01716	1.98432	2.11521	2.59143	2.5721	2.42667		0.225629	0.7168
8723	GI_4502300-S	ATP5G3	"Homo sapiens ATP synthase, H+ transporting, mitochondrial F0 complex, subunit c (subunit 9) isoform 3 (ATP5G3), mRNA."	GI_4502300-S	GI_4502300	NM_001689.1	ATP5G3	GGGGCCCAGAATGGTGTGTCTCAGCTAATCCAAAGGGAGTTTCAGACCAG	Homo sapiens ATP synthase, H+ transporting, mitochondrial F0 complex, subunit c (subunit 9) isoform 3 (ATP5G3), mRNA.	1	1429.1	1401.2	1374.3	2786.3	2298.3	2202.1	2044.4	1849	2411.4		2.5825	2.50062	2.58235	3.00584	3.1325	3.14254	2.94651	2.76483	2.79113		0.538469	0.279
9812	GI_5453558-S	ATP5H	"Homo sapiens ATP synthase, H+ transporting, mitochondrial F0 complex, subunit d (ATP5H), mRNA."	GI_5453558-S	GI_5453558	NM_006356.1	ATP5H	CCTGAGAATCCACCAGCTATCGACTGGGCTTACTACAAGGCCAATGTGGC	Homo sapiens ATP synthase, H+ transporting, mitochondrial F0 complex, subunit d (ATP5H), mRNA.	1	572.4	648.2	623.5	630.5	506.7	520.6	575.3	636.7	751.4		1.60199	1.68798	1.736	1.52334	1.52312	1.61507	1.60756	1.62622	1.55537		-0.121478	-0.0789408
9986	GI_6005716-S	ATP5I	"Homo sapiens ATP synthase, H+ transporting, mitochondrial F0 complex, subunit e (ATP5I), mRNA."	GI_6005716-S	GI_6005716	NM_007100.1	ATP5I	ATCCTGCTCCGTCTGCAGGTTGTGCTTCCGGTGCGGAGGTCATGGACAAA	Homo sapiens ATP synthase, H+ transporting, mitochondrial F0 complex, subunit e (ATP5I), mRNA.	1	191.9	186.6	179.7	202	162.8	157.7	210.6	208.4	269.8		0.430835	0.375286	0.403787	0.387739	0.3146	0.350166	0.546373	0.433415	0.469844		-0.0524676	0.079908
1690	GI_19913429-S	ATP5J	"Homo sapiens ATP synthase, H+ transporting, mitochondrial F0 complex, subunit F6 (ATP5J), nuclear gene encoding mitochondrial protein, mRNA."	GI_19913429-S	GI_19913429	NM_001685.3	ATP5J	GCGACAGACATCTGGAGGACCTGTTGATGCTAGTTCAGAGTATCAGCAAG	Homo sapiens ATP synthase, H+ transporting, mitochondrial F0 complex, subunit F6 (ATP5J), nuclear gene encoding mitochondrial protein, mRNA.	1	848.1	836.5	841.4	1732	1336.1	1358.8	1571.4	1610.8	1921.2		2.02332	1.95682	2.05695	2.53151	2.55515	2.63118	2.66864	2.61754	2.55028		0.560251	0.59979
9448	GI_4757811-S	ATP5J2	"Homo sapiens ATP synthase, H+ transporting, mitochondrial F0 complex, subunit f, isoform 2 (ATP5J2), mRNA."	GI_4757811-S	GI_4757811	NM_004889.1	ATP5J2	TCCAAAATGGCGTCAGTTGGTGAGTGTCCGGCCCCAGTACCAGTGAAGGA	Homo sapiens ATP synthase, H+ transporting, mitochondrial F0 complex, subunit f, isoform 2 (ATP5J2), mRNA.	1	264.6	267.7	213.4	336.8	282.3	221.8	867.6	754.5	1009.6		0.775094	0.755737	0.587846	0.897773	0.900498	0.711416	2.0414	1.80752	1.8684		0.130337	1.19955
4327	GI_29568100-S	ATP5L	"Homo sapiens ATP synthase, H+ transporting, mitochondrial F0 complex, subunit g (ATP5L), mRNA."	GI_29568100-S	GI_29568100	NM_006476.3	ATP5L	TAGAGTACTTGTCATCTTGAATATAGCCTCCCCAAGAGAGAACAGGGTGG	Homo sapiens ATP synthase, H+ transporting, mitochondrial F0 complex, subunit g (ATP5L), mRNA.	1	188	223	194.6	337.1	218.3	244.4	164.2	183.4	189.8		0.408832	0.563144	0.489089	0.898661	0.62684	0.814184	0.283566	0.296933	0.0970975		0.292873	-0.261156
8069	GI_41327758-S	ATP5O	"Homo sapiens ATP synthase, H+ transporting, mitochondrial F1 complex, O subunit (oligomycin sensitivity conferring protein) (ATP5O), nuclear gene encoding mitochondrial protein, mRNA."	GI_41327758-S	GI_41327758	NM_001697.2	ATP5O	AGCTGGGCAGGGCTATGCGGGAGATTGTCTAAAAGTGTTGGTTTTCTGCC	Homo sapiens ATP synthase, H+ transporting, mitochondrial F1 complex, O subunit (oligomycin sensitivity conferring protein) (ATP5O), nuclear gene encoding mitochondrial protein, mRNA.	1	2102.5	2316.6	2163.3	3170.3	2411.2	2233.1	2675.8	2773.3	3012.8		2.99624	3.03063	3.06819	3.13465	3.18355	3.15734	3.23072	3.1978	3.02711		0.126827	0.12019
10370	GI_7661835-S	ATP5S	"Homo sapiens ATP synthase, H+ transporting, mitochondrial F0 complex, subunit s (factor B) (ATP5S), mRNA."	GI_7661835-S	GI_7661835	NM_015684.1	ATP5S	CCACCTTCCAACAGGCCCTCTGGACAAATACAAGATTCAGGCGATCGACG	Homo sapiens ATP synthase, H+ transporting, mitochondrial F0 complex, subunit s (factor B) (ATP5S), mRNA.	1	77.6	80.4	89.3	64	66.6	56.8	71.2	70.6	80.4		-0.539433	-0.512278	-0.345051	-0.758974	-0.636783	-0.731374	-0.598802	-0.722638	-0.813236		-0.243456	-0.245971
6823	GI_37577154-S	ATP6AP1	"Homo sapiens ATPase, H+ transporting, lysosomal accessory protein 1 (ATP6AP1), mRNA."	GI_37577154-S	GI_37577154	NM_001183.3	ATP6AP1	AGATGCTAGACCAACCAGCTTCCCAGGGTTCGTCGCTGTGAGGCGTAAGG	Homo sapiens ATPase, H+ transporting, lysosomal accessory protein 1 (ATP6AP1), mRNA.	1	149.1	131.1	130.8	186	165.2	141.6	257.2	250.1	378.6		0.1604	0.0031556	0.0636615	0.30541	0.330177	0.23611	0.757456	0.628223	0.828908		0.214827	0.662457
995	GI_15011917-S	ATP6AP2	"Homo sapiens ATPase, H+ transporting, lysosomal accessory protein 2 (ATP6AP2), mRNA."	GI_15011917-S	GI_15011917	NM_005765.2	ATP6AP2	GGACAGCTGTTTTTTAACCCTCTTCTGCAAGTTTGTTGACCTACATGGGC	Homo sapiens ATPase, H+ transporting, lysosomal accessory protein 2 (ATP6AP2), mRNA.	1	407.2	478.7	421	581	477.6	399.5	484.8	546.7	648.4		1.23706	1.36843	1.31546	1.44177	1.46016	1.33465	1.42682	1.46345	1.39912		0.105211	0.122816
1686	GI_19913417-S	ATP6V0A1	"Homo sapiens ATPase, H+ transporting, lysosomal V0 subunit a isoform 1 (ATP6V0A1), mRNA."	GI_19913417-S	GI_19913417	NM_005177.2	ATP6V0A1	GCCCTGGTGTCCTGGGTTTTCGTGATGATCTTTGCTCTGTTTCCAGTGGG	Homo sapiens ATPase, H+ transporting, lysosomal V0 subunit a isoform 1 (ATP6V0A1), mRNA.	1	187.5	201.3	175.5	324.9	270	270.3	46.1	50	58.8		0.405978	0.455223	0.378461	0.861885	0.853081	0.920866	-1.05781	-1.09111	-1.14482		0.46539	-1.51114
8598	GI_42741678-S	ATP6V0A2	"Homo sapiens ATPase, H+ transporting, lysosomal V0 subunit a isoform 2 (ATP6V0A2), mRNA."	GI_42741678-S	GI_42741678	NM_012463.2	ATP6V0A2	CCACCTATGGCGTCTTGCTACTGCTCCCGGTTATCGCGCTCTTTGCAGTT	Homo sapiens ATPase, H+ transporting, lysosomal V0 subunit a isoform 2 (ATP6V0A2), mRNA.	1	64.3	62.6	57	99.5	88.4	80.1	65	76.7	107		-0.740909	-0.776084	-0.825813	-0.318725	-0.335378	-0.367309	-0.695008	-0.634129	-0.510326		0.440465	0.167781
1687	GI_19913419-A	ATP6V0A4	"Homo sapiens ATPase, H+ transporting, lysosomal V0 subunit a isoform 4 (ATP6V0A4), transcript variant 2, mRNA."	GI_19913419-A	GI_19913419	NM_130840.1	ATP6V0A4	GCCCCTGCAAGGCGCTCAATGGGAAGGTTGTTCTTGGCTCACCTGAAGCA	Homo sapiens ATPase, H+ transporting, lysosomal V0 subunit a isoform 4 (ATP6V0A4), transcript variant 2, mRNA.	1	66	69.8	62.2	36.7	36	39	31.9	36.6	41.6		-0.712945	-0.661318	-0.732323	-1.31379	-1.29159	-1.12958	-1.44663	-1.42431	-1.51156		-0.54279	-0.758638
1693	GI_19913434-S	ATP6V0B	"Homo sapiens ATPase, H+ transporting, lysosomal 21kDa, V0 subunit c'' (ATP6V0B), mRNA."	GI_19913434-S	GI_19913434	NM_004047.2	ATP6V0B	CGCACCTGTGTCCCCCACCTCCACCCTCAACCCATCTTCCTAGTGTTTGT	Homo sapiens ATPase, H+ transporting, lysosomal 21kDa, V0 subunit c'' (ATP6V0B), mRNA.	1	441.1	505.6	441.5	948.8	753.4	770.8	394.1	427.4	539.2		1.32276	1.42606	1.36637	1.93107	1.94534	2.03073	1.2081	1.20053	1.20366		0.597318	-0.167633
1695	GI_19913436-S	ATP6V0C	"Homo sapiens ATPase, H+ transporting, lysosomal 16kDa, V0 subunit c (ATP6V0C), mRNA."	GI_19913436-S	GI_19913436	NM_001694.2	ATP6V0C	CCGTGGCCCTGCGCGGAGCTGTGTCCAATAAAGTTCTTGGATGTGAAAAA	Homo sapiens ATPase, H+ transporting, lysosomal 16kDa, V0 subunit c (ATP6V0C), mRNA.	1	1787.9	2071.3	1799.4	1668.6	1400.2	1231.7	1693.8	1610.7	2436.1		2.82254	2.91264	2.87096	2.4943	2.60503	2.52716	2.74784	2.61747	2.80193		-0.326548	-0.146297
6115	GI_34335257-S	ATP6V0D1	"Homo sapiens ATPase, H+ transporting, lysosomal 38kDa, V0 subunit d isoform 1 (ATP6V0D1), mRNA."	GI_34335257-S	GI_34335257	NM_004691.3	ATP6V0D1	GGTGTAGTACGCTGTCCTAGCGGCTGCCCAGTTCTCCTGACCCTCTTAGA	Homo sapiens ATPase, H+ transporting, lysosomal 38kDa, V0 subunit d isoform 1 (ATP6V0D1), mRNA.	1	182.4	181.3	161.3	165.8	147.4	139.1	103.6	92.8	134.5		0.376426	0.344911	0.28811	0.190713	0.208827	0.217244	-0.202763	-0.430624	-0.267909		-0.130887	-0.636914
1694	GI_19913435-S	ATP6V0E	"Homo sapiens ATPase, H+ transporting, lysosomal 9kDa, V0 subunit e (ATP6V0E), mRNA."	GI_19913435-S	GI_19913435	NM_003945.2	ATP6V0E	GCACTTTGGTGAATTACGTGCCTCCATAACCTGAACTGTGCCGACTCCAC	Homo sapiens ATPase, H+ transporting, lysosomal 9kDa, V0 subunit e (ATP6V0E), mRNA.	1	1197.8	1251.5	1182.7	1079.6	788.6	840.9	483.7	473.7	666.9		2.39329	2.38152	2.42157	2.05992	1.99395	2.12292	1.42442	1.31038	1.42893		-0.339863	-1.01088
1688	GI_19913423-S	ATP6V1A	"Homo sapiens ATPase, H+ transporting, lysosomal 70kDa, V1 subunit A (ATP6V1A), mRNA."	GI_19913423-S	GI_19913423	NM_001690.2	ATP6V1A	GATGATGCAGTTCTGTATTTATTGTGCTGTGTCTGGTCCTAAGTGGAGCC	Homo sapiens ATPase, H+ transporting, lysosomal 70kDa, V1 subunit A (ATP6V1A), mRNA.	1	494.2	512.7	455.1	754.4	656.5	569.2	535.3	657.6	842.2		1.44457	1.44076	1.39886	1.70233	1.7988	1.7096	1.53146	1.66071	1.67627		0.308848	0.19475
1689	GI_19913427-S	ATP6V1B2	"Homo sapiens ATPase, H+ transporting, lysosomal 56/58kDa, V1 subunit B, isoform 2 (ATP6V1B2), mRNA."	GI_19913427-S	GI_19913427	NM_001693.2	ATP6V1B2	TCCTGCGCCTTCCTGACGTGAGCCCTGAGCGATCTTCTATGCAGTTCTGC	Homo sapiens ATPase, H+ transporting, lysosomal 56/58kDa, V1 subunit B, isoform 2 (ATP6V1B2), mRNA.	1	389.1	378.8	356.8	520.4	415.6	392.7	332.5	395.1	532.6		1.18834	1.12168	1.13827	1.33187	1.31216	1.31647	1.02862	1.1166	1.19061		0.170734	-0.0374871
1691	GI_19913430-S	ATP6V1C1	"Homo sapiens ATPase, H+ transporting, lysosomal 42kDa, V1 subunit C, isoform 1 (ATP6V1C1), mRNA."	GI_19913430-S	GI_19913430	NM_001695.2	ATP6V1C1	TGGGCTCCTCCCCCGACAATCCTGTCCTTGTGTTTGTGTGTGCTAACAGA	Homo sapiens ATPase, H+ transporting, lysosomal 42kDa, V1 subunit C, isoform 1 (ATP6V1C1), mRNA.	1	150.4	173.2	164.3	161.9	130.5	109.3	121.9	147.8	227		0.169703	0.296729	0.307844	0.166965	0.0792079	-0.0381091	-0.0309938	0.0664452	0.286782		-0.188737	-0.150681
1696	GI_19913437-S	ATP6V1D	"Homo sapiens ATPase, H+ transporting, lysosomal 34kDa, V1 subunit D (ATP6V1D), mRNA."	GI_19913437-S	GI_19913437	NM_015994.2	ATP6V1D	GCGGTCTCAGGCCAATTACTGTGGAGCAGCTTTCATTCCTACCCACTTGC	Homo sapiens ATPase, H+ transporting, lysosomal 34kDa, V1 subunit D (ATP6V1D), mRNA.	1	800.4	792.8	763.4	514.7	392.5	360.4	230.6	246	378.6		1.96128	1.90026	1.95278	1.32088	1.25129	1.22556	0.642175	0.610569	0.828908		-0.672195	-1.24422
1692	GI_19913433-S	ATP6V1E1	"Homo sapiens ATPase, H+ transporting, lysosomal 31kDa, V1 subunit E isoform 1 (ATP6V1E1), mRNA."	GI_19913433-S	GI_19913433	NM_001696.2	ATP6V1E1	AGATGGTGGTTGCATGGGCTTCCTGGGTCTCCACTCTCCGTCTGGCCTAA	Homo sapiens ATPase, H+ transporting, lysosomal 31kDa, V1 subunit E isoform 1 (ATP6V1E1), mRNA.	1	323.4	344.5	323	430.4	304.6	352.2	235	282.7	347.1		0.99014	1.02163	1.0317	1.14243	0.981424	1.20118	0.662134	0.759082	0.736845		0.0938561	-0.295135
8599	GI_42741680-S	ATP6V1E2	"Homo sapiens ATPase, H+ transporting, lysosomal 31kDa, V1 subunit E isoform 2 (ATP6V1E2), mRNA."	GI_42741680-S	GI_42741680	NM_080653.3	ATP6V1E2	GCATACCTGGCTGTGAATGCAGCTGGAGGTGTGGAGGTCTACAGTGGCAA	Homo sapiens ATPase, H+ transporting, lysosomal 31kDa, V1 subunit E isoform 2 (ATP6V1E2), mRNA.	1	50.3	55.9	48.3	67.2	60.6	63.8	111.4	119.3	125.5		-1.00406	-0.895417	-1.00317	-0.710297	-0.737272	-0.608285	-0.12611	-0.162344	-0.34131		0.282262	0.757626
2091	GI_20357546-S	ATP6V1F	"Homo sapiens ATPase, H+ transporting, lysosomal 14kDa, V1 subunit F (ATP6V1F), mRNA."	GI_20357546-S	GI_20357546	NM_004231.2	ATP6V1F	CTGCTCCTTCCCACTCCATTAAGAGGCTAGGTGAGGCGCTTCTAGGTTGC	Homo sapiens ATPase, H+ transporting, lysosomal 14kDa, V1 subunit F (ATP6V1F), mRNA.	1	476.6	490.1	412.7	749.9	601	784.9	646.2	584.2	811.4		1.40571	1.39324	1.29413	1.69636	1.70479	2.04993	1.73028	1.53431	1.63678		0.452665	0.269431
2090	GI_20357534-S	ATP6V1G1	"Homo sapiens ATPase, H+ transporting, lysosomal 13kDa, V1 subunit G isoform 1 (ATP6V1G1), mRNA."	GI_20357534-S	GI_20357534	NM_004888.2	ATP6V1G1	ACCTGTGTGAAGCAGCAGCCAGCCTTAAAGTAGTCCATTCTTGCTAATGG	Homo sapiens ATPase, H+ transporting, lysosomal 13kDa, V1 subunit G isoform 1 (ATP6V1G1), mRNA.	1	732.2	837.9	826.7	1009	739.8	737.6	792	846.7	966		1.86584	1.95858	2.03808	1.99245	1.92595	1.9841	1.94512	1.93065	1.82162		0.0133304	-0.055037
10596	GI_7706261-S	ATP6V1H	"Homo sapiens ATPase, H+ transporting, lysosomal 50/57kD V1 subunit H (ATP6V1H), mRNA."	GI_7706261-S	GI_7706261	NM_015941.1	ATP6V1H	AAGCTAAGCCTGCCTCTGGCCTTCCCCTCCGCCTCAATGCAGAACCAGTA	Homo sapiens ATPase, H+ transporting, lysosomal 50/57kD V1 subunit H (ATP6V1H), mRNA.	1	231	209.2	193.3	189.6	165.7	168.1	116.7	120.4	169.4		0.629563	0.495803	0.481911	0.324536	0.333393	0.417807	-0.0770286	-0.152541	-0.0234118		-0.17718	-0.620086
8724	GI_4502322-S	ATP7B	"Homo sapiens ATPase, Cu++ transporting, beta polypeptide (Wilson disease) (ATP7B), mRNA."	GI_4502322-S	GI_4502322	NM_000053.1	ATP7B	CGCGCTGTTGATTGTGTTTTCCTTGTTTTCAGCCCCCCGACTCCAGCCCG	Homo sapiens ATPase, Cu++ transporting, beta polypeptide (Wilson disease) (ATP7B), mRNA.	1	59.6	58.9	63.9	54.8	54.6	46.8	55.8	55.7	85.5		-0.822251	-0.840309	-0.703448	-0.913806	-0.848248	-0.936478	-0.856164	-0.975811	-0.748055		-0.110841	-0.0713408
6647	GI_37549744-S	ATP8B2	"Homo sapiens ATPase, Class I, type 8B, member 2 (ATP8B2), mRNA."	GI_37549744-S	GI_37549744	XM_290875.2	ATP8B2	CTATGCCTTCTCCCATCAGGAGGGCTTCGGGGAGCTCATCATGTCTGGCA	Homo sapiens ATPase, Class I, type 8B, member 2 (ATP8B2), mRNA.	1	55.3	59.1	55.4	58.8	65.1	57.2	59.2	71.7	114.6		-0.902498	-0.836735	-0.856302	-0.843518	-0.66103	-0.723941	-0.793706	-0.706125	-0.437603		0.122349	0.219367
6743	GI_37552322-S	ATP8B3	"Homo sapiens ATPase, Class I, type 8B, member 3 (ATP8B3), mRNA."	GI_37552322-S	GI_37552322	XM_086103.4	ATP8B3	CCTCTCCCTCCATCCTGCTGGTGGTCCTGCTGAGTGTGTCCATAAACACC	Homo sapiens ATPase, Class I, type 8B, member 3 (ATP8B3), mRNA.	1	52.2	61	55.1	51.9	54.1	50.3	47.5	61.5	99.6		-0.964322	-0.803378	-0.862117	-0.968051	-0.85804	-0.860091	-1.02622	-0.870016	-0.586279		-0.0187888	0.0490991
5601	GI_34098934-S	ATPAF1	"Homo sapiens ATP synthase mitochondrial F1 complex assembly factor 1 (ATPAF1), mRNA."	GI_34098934-S	GI_34098934	NM_022745.1	ATPAF1	GTGGCACCCGCTTTTCTAACTCCACCTGTTAGAAGCTATGTGTTTGAAGG	Homo sapiens ATP synthase mitochondrial F1 complex assembly factor 1 (ATPAF1), mRNA.	1	211	238	214.3	577.4	490	433.5	492.8	566.6	488.7		0.532516	0.63177	0.592352	1.43557	1.48745	1.42116	1.44411	1.50164	1.09945		0.86251	0.762851
2968	GI_22538424-S	ATPAF2	"Homo sapiens ATP synthase mitochondrial F1 complex assembly factor 2 (ATPAF2), nuclear gene encoding mitochondrial protein, mRNA."	GI_22538424-S	GI_22538424	NM_145691.2	ATPAF2	AGCGTCACCCTGAGATTCCCCCCGAGACACAGTGCGCTAGTACGGCTGTC	Homo sapiens ATP synthase mitochondrial F1 complex assembly factor 2 (ATPAF2), nuclear gene encoding mitochondrial protein, mRNA.	1	79.2	76	85.1	83	84.8	87.5	62.3	62.9	70.6		-0.517562	-0.571608	-0.396639	-0.49962	-0.379632	-0.273721	-0.739809	-0.845976	-0.950995		0.110945	-0.350323
4489	GI_30260186-A	ATPIF1	"Homo sapiens ATPase inhibitory factor 1 (ATPIF1), nuclear gene encoding mitochondrial protein, transcript variant 1, mRNA."	GI_30260186-A	GI_30260186	NM_016311.3	ATPIF1	GAAGCCGGTGGGGCCTTCGGAAAGAGAGAGCAGGCTGAAGAGGAACGATA	Homo sapiens ATPase inhibitory factor 1 (ATPIF1), nuclear gene encoding mitochondrial protein, transcript variant 1, mRNA.	1	402	470.2	395	721.8	566	640.7	293.3	286	340.1		1.22329	1.34954	1.24719	1.65826	1.64092	1.83493	0.89615	0.771477	0.715253		0.438029	-0.479047
4491	GI_30260191-I	ATPIF1	"Homo sapiens ATPase inhibitory factor 1 (ATPIF1), nuclear gene encoding mitochondrial protein, transcript variant 3, mRNA."	GI_30260191-I	GI_30260191	NM_178191.1	ATPIF1	GAGGAGTAGAAGAGGATGACCAGCTAGACTCCCATGGAATTGGAACTCCT	Homo sapiens ATPase inhibitory factor 1 (ATPIF1), nuclear gene encoding mitochondrial protein, transcript variant 3, mRNA.	1	47.3	45.5	43	81.8	77.8	60.2	63.3	69.7	90.6		-1.06996	-1.11242	-1.12764	-0.51415	-0.471335	-0.6698	-0.722993	-0.73634	-0.686652		0.551576	0.388009
1980	GI_20143978-S	ATR	"Homo sapiens ataxia telangiectasia and Rad3 related (ATR), mRNA."	GI_20143978-S	GI_20143978	NM_001184.2	ATR	GCGACTACAAGGTGTAATCAAGACTCGAAATAGAGTGACAGGACTGCCGT	Homo sapiens ataxia telangiectasia and Rad3 related (ATR), mRNA.	1	70.8	74	66.5	80.8	77.2	79	67.3	81.8	109.3		-0.637711	-0.599721	-0.660739	-0.526422	-0.479576	-0.381954	-0.658288	-0.565375	-0.487786		0.170073	0.0622408
2614	GI_21450847-A	ATRN	"Homo sapiens attractin (ATRN), transcript variant 3, mRNA."	GI_21450847-A	GI_21450847	NM_012070.2	ATRN	GCCTCCAAGAATTTCAACCTCAACATCACCTGGGCTGCCAGTTTCTCAGC	Homo sapiens attractin (ATRN), transcript variant 3, mRNA.	1	56.1	60.4	61.1	49.8	41	49.1	67.1	64.3	88.5		-0.887107	-0.813798	-0.751431	-1.00926	-1.15316	-0.885665	-0.661431	-0.822466	-0.711506		-0.198583	0.0856441
2618	GI_21450860-I	ATRN	"Homo sapiens attractin (ATRN), transcript variant 1, mRNA."	GI_21450860-I	GI_21450860	NM_139321.1	ATRN	GCCATTGCGGTGGTTTCTAGATAGCCAGGCCCACCAAGAGATATTGCCCC	Homo sapiens attractin (ATRN), transcript variant 1, mRNA.	1	63.5	63.3	64.4	55.2	53	47.3	57.9	70.4	97.6		-0.754326	-0.764362	-0.695102	-0.90655	-0.879906	-0.925222	-0.817153	-0.725667	-0.607777		-0.165963	0.021064
2043	GI_20336204-A	ATRX	"Homo sapiens alpha thalassemia/mental retardation syndrome X-linked (RAD54 homolog, S. cerevisiae) (ATRX), transcript variant 2, mRNA."	GI_20336204-A	GI_20336204	NM_138270.1	ATRX	GTCCATCATCCAGCTTTGGCTGCTGAAATCATACAGCTGTGAAGACTTGC	Homo sapiens alpha thalassemia/mental retardation syndrome X-linked (RAD54 homolog, S. cerevisiae) (ATRX), transcript variant 2, mRNA.	1	86.4	107.3	95.1	140.4	119.2	93.9	196	208.5	254.2		-0.424318	-0.208029	-0.277664	0.0248127	-0.0171956	-0.198955	0.470505	0.433927	0.406722		0.239558	0.740388
8725	GI_4502326-S	AUH	"Homo sapiens AU RNA binding protein/enoyl-Coenzyme A hydratase (AUH), nuclear gene encoding mitochondrial protein, mRNA."	GI_4502326-S	GI_4502326	NM_001698.1	AUH	CTTCCTGGAAGTGTCTTTCGGATCCACTATATGCCTCAGCACATGGAACC	Homo sapiens AU RNA binding protein/enoyl-Coenzyme A hydratase (AUH), nuclear gene encoding mitochondrial protein, mRNA.	1	91	80	80.3	145.9	141.6	125.1	81.8	87.8	119.3		-0.36873	-0.517536	-0.45881	0.0631494	0.166098	0.104892	-0.452249	-0.489776	-0.395005		0.559738	0.0026819
5187	GI_32313574-A	AUP1	"Homo sapiens ancient ubiquitous protein 1 (AUP1), transcript variant 2, mRNA."	GI_32313574-A	GI_32313574	NM_181575.2	AUP1	TACGCAAGAAGGAGATTCACAGAGAGACGAGCCCAGGAGGCTGACTGAGC	Homo sapiens ancient ubiquitous protein 1 (AUP1), transcript variant 2, mRNA.	1	129.6	122.8	115.9	348.4	306.6	304.6	183.3	168.5	221.2		0.0101942	-0.0657909	-0.0658499	0.931556	0.98839	1.0474	0.399764	0.206436	0.259351		1.0296	0.328999
9583	GI_4759177-S	AURKB	"Homo sapiens aurora kinase B (AURKB), mRNA."	GI_4759177-S	GI_4759177	NM_004217.1	AURKB	TCAATCTGTCGCCTGATGGTCCCTGTCATTCACTCGGGTGCGTGTGTTTG	Homo sapiens aurora kinase B (AURKB), mRNA.	1	602.3	680.7	528	875.8	777.5	684.4	358.8	418.8	488.5		1.65655	1.73955	1.55797	1.8512	1.97886	1.90481	1.109	1.17882	1.09901		0.260266	-0.522412
9136	GI_4507272-S	AURKC	"Homo sapiens aurora kinase C (AURKC), mRNA."	GI_4507272-S	GI_4507272	NM_003160.1	AURKC	GATGGCTTCCTGAGCCCTGTCTGCCTCTGTTCCCTTTGTGTGTGTTCAGG	Homo sapiens aurora kinase C (AURKC), mRNA.	1	43.8	57	52	60.8	55.4	50.9	53.2	56.7	101.7		-1.15234	-0.874875	-0.924126	-0.810148	-0.832766	-0.847532	-0.906551	-0.956807	-0.564166		0.153631	0.174605
4514	GI_30410845-A	AUTL1	"Homo sapiens AUT-like 1, cysteine endopeptidase (S. cerevisiae) (AUTL1), transcript variant 2, mRNA."	GI_30410845-A	GI_30410845	NM_178221.1	AUTL1	GTCAGCATAAAGGATTTCCCTCTTGAGACATTCCACTGCCCTTCTCCCAA	Homo sapiens AUT-like 1, cysteine endopeptidase (S. cerevisiae) (AUTL1), transcript variant 2, mRNA.	1	151.7	141.2	143.4	192.6	146.8	140	140.4	157.9	218.5		0.178926	0.0813931	0.162147	0.340198	0.204486	0.224075	0.11821	0.137043	0.246335		0.115431	0.0263743
4556	GI_30795247-A	AUTL2	"Homo sapiens AUT-like 2, cysteine endopeptidase (S. cerevisiae) (AUTL2), transcript variant 2, mRNA."	GI_30795247-A	GI_30795247	NM_178270.1	AUTL2	GCAGGCCATGCGGCCTCTGTCACATCTACTCAACTCTGCTGTTGACATGC	Homo sapiens AUT-like 2, cysteine endopeptidase (S. cerevisiae) (AUTL2), transcript variant 2, mRNA.	1	51.6	52.9	51.6	63.9	56	57.6	67.4	71.2	76.8		-0.976711	-0.953567	-0.932395	-0.760534	-0.8213	-0.716561	-0.65672	-0.713599	-0.861785		0.188093	0.210189
11039	GI_9966840-S	AVEN	"Homo sapiens apoptosis, caspase activation inhibitor (AVEN), mRNA."	GI_9966840-S	GI_9966840	NM_020371.1	AVEN	GCCTGAAGCAAATCTTGGTTGCCTTCTAACGGCAGGTGGGCATAAGGCTG	Homo sapiens apoptosis, caspase activation inhibitor (AVEN), mRNA.	1	124.1	133	111.4	197.7	157.4	150.3	73.3	83.2	101.7		-0.0362774	0.0183238	-0.108256	0.366272	0.278695	0.299263	-0.568107	-0.547251	-0.564166		0.356814	-0.517771
2338	GI_21359917-S	AWP1	"Homo sapiens protein associated with PRK1 (AWP1), mRNA."	GI_21359917-S	GI_21359917	NM_019006.2	AWP1	AAGCCCACCTGCAACCTCTGTCAGTAGTCTGTCTGAATCTTTACCAGTTC	Homo sapiens protein associated with PRK1 (AWP1), mRNA.	1	123	130.8	120.6	178.1	146.5	124.6	138.7	152.7	220.5		-0.0458186	0.00074054	-0.0232817	0.26211	0.202308	0.10065	0.105346	0.101279	0.255992		0.211143	0.176992
4569	GI_31083143-A	AXIN1	"Homo sapiens axin 1 (AXIN1), transcript variant 2, mRNA."	GI_31083143-A	GI_31083143	NM_181050.1	AXIN1	TGCAGGGCCTCTGTCAATTGTACGCGCCACCGAGTGCCTTCAACACAGCT	Homo sapiens axin 1 (AXIN1), transcript variant 2, mRNA.	1	139.8	127.3	125.6	134.9	122.8	116	154.8	170.3	242.4		0.0913816	-0.0278517	0.0202198	-0.0150561	0.0144749	0.0249026	0.221314	0.217785	0.356347		-0.0198094	0.237232
2688	GI_21536467-A	AXL	"Homo sapiens AXL receptor tyrosine kinase (AXL), transcript variant 2, mRNA."	GI_21536467-A	GI_21536467	NM_001699.3	AXL	GGGATGGACGATCTCCCACCTTTCGGGCCATGTTGCCCCCGTGAGCCAAT	Homo sapiens AXL receptor tyrosine kinase (AXL), transcript variant 2, mRNA.	1	803.2	927.6	812.6	38.5	39.1	35.3	41.5	46.6	51.5		1.96502	2.06579	2.01966	-1.26602	-1.20366	-1.23515	-1.16882	-1.16632	-1.28531		-3.25177	-3.22364
284	GI_12383065-S	AXOT	"Homo sapiens axotrophin (AXOT), mRNA."	GI_12383065-S	GI_12383065	NM_022826.1	AXOT	TCAGCTCTGGTCTCTACCTAGTGGTGTTATTGCACTTGTGCGAACAAAGC	Homo sapiens axotrophin (AXOT), mRNA.	1	120.4	133.4	131.1	188.1	147.4	130.4	112.8	157.2	174.3		-0.068714	0.0214895	0.0661148	0.316611	0.208827	0.148838	-0.112922	0.132298	0.00680892		0.218462	0.00243166
1297	GI_17136074-S	AXUD1	"Homo sapiens AXIN1 up-regulated 1 (AXUD1), mRNA."	GI_17136074-S	GI_17136074	NM_033027.2	AXUD1	GGCCTTGCCAGCCTGTGTGCTTGTGGGAACACCTTGTACCTGAGCTTACA	Homo sapiens AXIN1 up-regulated 1 (AXUD1), mRNA.	1	107.8	109.8	95.7	154.7	123.1	141	65.4	68.6	72.6		-0.187175	-0.183749	-0.270929	0.12158	0.0170721	0.231613	-0.688529	-0.75333	-0.921389		0.337373	-0.573798
7008	GI_38176284-S	AYP1	"Homo sapiens AYP1 protein (AYP1), mRNA."	GI_38176284-S	GI_38176284	NM_032193.2	AYP1	ATTGGAGCCACTGCCAACTTCAGCCGCTTCACCCTGTGGGGTCTGGAGAC	Homo sapiens AYP1 protein (AYP1), mRNA.	1	387.9	405.9	358.9	477.4	391.5	437.5	263.5	290.7	294.4		1.18503	1.19453	1.14456	1.24583	1.24857	1.43088	0.78301	0.788886	0.562322		0.133725	-0.463297
8543	GI_42716304-I	AZ2	"Homo sapiens 5-azacytidine induced gene 2 (AZ2), transcript variant 2, mRNA."	GI_42716304-I	GI_42716304	NM_203326.1	AZ2	ACCGGAAACCACTGATTCCAGCCAAACTGCCTGAAGAGCAACTAGCTGTC	Homo sapiens 5-azacytidine induced gene 2 (AZ2), transcript variant 2, mRNA.	1	45.9	46.8	51.1	44.8	33.7	52.1	49.6	64.7	62.5		-1.10215	-1.08272	-0.942822	-1.11482	-1.36186	-0.822852	-0.980541	-0.815842	-1.08015		-0.057278	0.083723
8544	GI_42716307-I	AZ2	"Homo sapiens 5-azacytidine induced gene 2 (AZ2), transcript variant 1, mRNA."	GI_42716307-I	GI_42716307	NM_022461.2	AZ2	TCACGATTTCACCATGAGGACACTTATCTCTTTCAGTGGTCCTCCCAAGA	Homo sapiens 5-azacytidine induced gene 2 (AZ2), transcript variant 1, mRNA.	1	77.5	77.7	78.3	62.8	56.2	55.3	61.2	70	74.3		-0.540815	-0.548288	-0.485819	-0.777858	-0.817505	-0.75972	-0.75862	-0.731753	-0.896859		-0.260054	-0.27077
7214	GI_38569431-A	B1	"Homo sapiens parathyroid hormone-responsive B1 gene (B1), transcript variant 1, mRNA."	GI_38569431-A	GI_38569431	NM_014451.2	B1	GGGCTGGCGCAGGTGCTTCCCAAAGCTTACCTTCCTGGAGATGACATGCA	Homo sapiens parathyroid hormone-responsive B1 gene (B1), transcript variant 1, mRNA.	1	60.6	58.7	54.6	51.4	45.6	41.2	50.7	71.8	81.5		-0.80442	-0.843894	-0.871879	-0.977709	-1.03998	-1.07146	-0.957378	-0.704637	-0.798834		-0.18965	0.0197812
6915	GI_37704380-S	B2M	"Homo sapiens beta-2-microglobulin (B2M), mRNA."	GI_37704380-S	GI_37704380	NM_004048.2	B2M	TGAGTGCTGTCTCCATGTTTGATGTATCTGAGCAGGTTGCTCCACAGGTA	Homo sapiens beta-2-microglobulin (B2M), mRNA.	1	277	271.8	267.3	1081.7	760.4	869.5	2611.4	2989	3575.6		0.824173	0.77176	0.829006	2.06186	1.95519	2.15834	3.20499	3.27779	3.20862		1.25015	2.42216
1060	GI_15451873-I	B3GALT3	"Homo sapiens UDP-Gal:betaGlcNAc beta 1,3-galactosyltransferase, polypeptide 3 (B3GALT3), transcript variant 1, mRNA."	GI_15451873-I	GI_15451873	NM_003781.2	B3GALT3	GTCATAGCCTAGTGCATTACTCACGTGTCTGTGGAGATGCTGGTGTAAAC	Homo sapiens UDP-Gal:betaGlcNAc beta 1,3-galactosyltransferase, polypeptide 3 (B3GALT3), transcript variant 1, mRNA.	1	73.1	77.6	68.9	127.7	119	113.3	492.1	543.6	641		-0.603452	-0.549645	-0.622773	-0.0697786	-0.018983	-4.0989e-05	1.4426	1.45738	1.38695		0.562356	2.02094
1061	GI_15451878-A	B3GALT3	"Homo sapiens UDP-Gal:betaGlcNAc beta 1,3-galactosyltransferase, polypeptide 3 (B3GALT3), transcript variant 4, mRNA."	GI_15451878-A	GI_15451878	NM_033169.1	B3GALT3	TTCTTACCAGGAGTATCCTTTCAAGGTGTTCCCTCCATACTGCAGTGGGT	Homo sapiens UDP-Gal:betaGlcNAc beta 1,3-galactosyltransferase, polypeptide 3 (B3GALT3), transcript variant 4, mRNA.	1	54	45.4	43.5	70.4	57.5	55	204.5	265.1	348.9		-0.927991	-1.11474	-1.11526	-0.663885	-0.793164	-0.765481	0.515335	0.690431	0.742327		0.311819	1.70203
1062	GI_15451878-I	B3GALT3	"Homo sapiens UDP-Gal:betaGlcNAc beta 1,3-galactosyltransferase, polypeptide 3 (B3GALT3), transcript variant 4, mRNA."	GI_15451878-I	GI_15451878	NM_033169.1	B3GALT3	TTCTTACCAGGAGTATCCTTTCAAGGTGTTCCCTCCATACTGCAGTGGGT	Homo sapiens UDP-Gal:betaGlcNAc beta 1,3-galactosyltransferase, polypeptide 3 (B3GALT3), transcript variant 4, mRNA.	1	39	37.3	43.4	46	39.6	40.1	68.4	84	123.4		-1.27673	-1.32191	-1.11772	-1.08845	-1.19014	-1.10012	-0.641168	-0.53703	-0.359194		0.112548	0.72632
6340	GI_37537720-S	B3GALT6	"Homo sapiens UDP-Gal:betaGal beta 1,3-galactosyltransferase polypeptide 6 (B3GALT6), mRNA."	GI_37537720-S	GI_37537720	NM_080605.2	B3GALT6	GGCTCTGAAGAATTGGCCGCTGTGGAAAAGAGCAAATGTCCGAGACCCCC	Homo sapiens UDP-Gal:betaGal beta 1,3-galactosyltransferase polypeptide 6 (B3GALT6), mRNA.	1	136.2	137.6	126.8	119.1	104	100.5	224.6	229.6	230.2		0.0634242	0.0541676	0.0304024	-0.139337	-0.162393	-0.127011	0.614336	0.536884	0.301618		-0.192245	0.434948
1237	GI_16905509-I	B3GAT1	"Homo sapiens beta-1,3-glucuronyltransferase 1 (glucuronosyltransferase P) (B3GAT1), transcript variant 2, mRNA."	GI_16905509-I	GI_16905509	NM_054025.1	B3GAT1	TTTTCTCCCCTGTGCTGCCGCCGCCCGTGGCCGCCCCTCTCCTGAACTTA	Homo sapiens beta-1,3-glucuronyltransferase 1 (glucuronosyltransferase P) (B3GAT1), transcript variant 2, mRNA.	1	140.6	130.4	131.2	154.4	137.6	136.6	154.6	170.6	287.6		0.0974965	-0.0024882	0.0669313	0.119643	0.135597	0.198035	0.219949	0.219665	0.537555		0.0971121	0.271743
293	GI_12408653-S	B3GAT3	"Homo sapiens beta-1,3-glucuronyltransferase 3 (glucuronosyltransferase I) (B3GAT3), mRNA."	GI_12408653-S	GI_12408653	NM_012200.2	B3GAT3	GAGTCAGGTTGGCCCTGTCTAGGGTGGAACAGAAGGACAGATGGACCCAG	Homo sapiens beta-1,3-glucuronyltransferase 3 (glucuronosyltransferase I) (B3GAT3), mRNA.	1	112.5	106.5	97.9	118.7	98.6	113.4	111.7	123.3	165.4		-0.141442	-0.215918	-0.246591	-0.142693	-0.219146	0.0008934	-0.12327	-0.127122	-0.0487371		0.0810015	0.101607
1058	GI_15451863-A	B3GNT1	"Homo sapiens UDP-GlcNAc:betaGal beta-1,3-N-acetylglucosaminyltransferase 1 (B3GNT1), transcript variant 2, mRNA."	GI_15451863-A	GI_15451863	NM_033252.1	B3GNT1	CAGTGTGATTCCTTAATGGCCAACTGAAGATTGAATTGCCGCTAACAACC	Homo sapiens UDP-GlcNAc:betaGal beta-1,3-N-acetylglucosaminyltransferase 1 (B3GNT1), transcript variant 2, mRNA.	1	69.1	74.2	82.9	129.5	107.4	103.3	53.8	64.6	68.8		-0.663757	-0.596876	-0.424687	-0.055814	-0.128152	-0.0979066	-0.894708	-0.817494	-0.978366		0.467816	-0.335083
1066	GI_15451894-S	B3GNT3	"Homo sapiens UDP-GlcNAc:betaGal beta-1,3-N-acetylglucosaminyltransferase 3 (B3GNT3), mRNA."	GI_15451894-S	GI_15451894	NM_014256.2	B3GNT3	GCTGTAATGGTGGAGGTGTGGGCAGAGGAGGGAGGCAAGTGTCCTTTGAA	Homo sapiens UDP-GlcNAc:betaGal beta-1,3-N-acetylglucosaminyltransferase 3 (B3GNT3), mRNA.	1	36.8	35.9	36.4	47.5	43.8	40.9	60.3	55.5	74.4		-1.33895	-1.36223	-1.30607	-1.05643	-1.08284	-1.0792	-0.774265	-0.979653	-0.895433		0.262927	0.452636
8635	GI_44680131-S	B3GNT5	"Homo sapiens UDP-GlcNAc:betaGal beta-1,3-N-acetylglucosaminyltransferase 5 (B3GNT5), mRNA."	GI_44680131-S	GI_44680131	NM_032047.3	B3GNT5	CACTACCTCCCTTCACTACAGAAAGAACTAGGTGGTGTCTACTGCTAGGG	Homo sapiens UDP-GlcNAc:betaGal beta-1,3-N-acetylglucosaminyltransferase 5 (B3GNT5), mRNA.	1	42	40.2	30.4	80	75.1	63.1	109	148.1	199.2		-1.19731	-1.24298	-1.49896	-0.536349	-0.508931	-0.61997	-0.149108	0.0686109	0.148327		0.758	1.33569
9926	GI_5802983-S	B3GNT6	"Homo sapiens UDP-GlcNAc:betaGal beta-1,3-N-acetylglucosaminyltransferase 6 (B3GNT6), mRNA."	GI_5802983-S	GI_5802983	NM_006876.1	B3GNT6	GGAAGGGTCTGCAGGTTCCATGGGTGACAGCCTGAGATCTGTCCCTTCAA	Homo sapiens UDP-GlcNAc:betaGal beta-1,3-N-acetylglucosaminyltransferase 6 (B3GNT6), mRNA.	1	416	431.4	351	249.2	217.7	215.1	286.6	337.6	409.2		1.25997	1.25876	1.12072	0.597239	0.62391	0.67893	0.871748	0.948629	0.911281		-0.579791	-0.302598
6228	GI_34996530-S	B3GTL	"Homo sapiens beta 3-glycosyltransferase-like (B3GTL), mRNA."	GI_34996530-S	GI_34996530	NM_194318.1	B3GTL	CTTCTGTGGTCTGATTAGTGCCTTCTACTGATACCGGGGCACCTCCTCTG	Homo sapiens beta 3-glycosyltransferase-like (B3GTL), mRNA.	1	106.3	115.5	104.3	46.9	45.7	44.4	49	57.8	62.2		-0.202191	-0.130397	-0.178779	-1.06912	-1.03764	-0.992235	-0.993393	-0.936285	-1.08525		-0.862542	-0.834519
670	GI_13929461-S	B4GALT1	"Homo sapiens UDP-Gal:betaGlcNAc beta 1,4- galactosyltransferase, polypeptide 1 (B4GALT1), mRNA."	GI_13929461-S	GI_13929461	NM_001497.2	B4GALT1	TGGCCTTTGGGAAAGATCAGAGAGGCAGAGGTGGCACAGGACAGTAAAGG	Homo sapiens UDP-Gal:betaGlcNAc beta 1,4- galactosyltransferase, polypeptide 1 (B4GALT1), mRNA.	1	73.2	78.8	68.5	81.4	83.1	68.3	66.7	75.8	78.9		-0.601987	-0.533469	-0.629008	-0.519041	-0.401187	-0.536098	-0.667745	-0.646736	-0.833195		0.102712	-0.127737
671	GI_13929463-A	B4GALT2	"Homo sapiens UDP-Gal:betaGlcNAc beta 1,4- galactosyltransferase, polypeptide 2 (B4GALT2), transcript variant 2, mRNA."	GI_13929463-A	GI_13929463	NM_003780.2	B4GALT2	GATCTTGGGGTTGGCCTTTGCATGGGAGGCAGGTGGGGCTTGGATCAGTA	Homo sapiens UDP-Gal:betaGlcNAc beta 1,4- galactosyltransferase, polypeptide 2 (B4GALT2), transcript variant 2, mRNA.	1	81	73.1	70.4	95	90.8	94	122.4	131.5	154.5		-0.49348	-0.612621	-0.59971	-0.364898	-0.306866	-0.197828	-0.0266713	-0.0583559	-0.120987		0.278739	0.499932
672	GI_13929468-S	B4GALT3	"Homo sapiens UDP-Gal:betaGlcNAc beta 1,4- galactosyltransferase, polypeptide 3 (B4GALT3), mRNA."	GI_13929468-S	GI_13929468	NM_003779.2	B4GALT3	GGGGTCCCTCTCTCTAGGGTCTCCTGTAGGGCTTATGACTGTGAATCCTT	Homo sapiens UDP-Gal:betaGlcNAc beta 1,4- galactosyltransferase, polypeptide 3 (B4GALT3), mRNA.	1	86.4	89.3	84.9	113.8	105.3	90.7	151.2	166.6	264		-0.424318	-0.401604	-0.399159	-0.184752	-0.14917	-0.235678	0.196467	0.194325	0.446813		0.218493	0.687561
673	GI_13929469-S	B4GALT4	"Homo sapiens UDP-Gal:betaGlcNAc beta 1,4- galactosyltransferase, polypeptide 4 (B4GALT4), mRNA."	GI_13929469-S	GI_13929469	NM_003778.2	B4GALT4	GGTGGTGTCAGGTGAGAAGGCGTCCACAAAAGAGGGGAGAAAAGGCGACG	Homo sapiens UDP-Gal:betaGlcNAc beta 1,4- galactosyltransferase, polypeptide 4 (B4GALT4), mRNA.	1	124.6	134.5	126.9	120.1	115.6	91.6	174.9	199.7	292.2		-0.0319685	0.0301465	0.0312465	-0.130995	-0.0498374	-0.225221	0.350229	0.387872	0.554372		-0.145159	0.421016
674	GI_13929470-S	B4GALT5	"Homo sapiens UDP-Gal:betaGlcNAc beta 1,4- galactosyltransferase, polypeptide 5 (B4GALT5), mRNA."	GI_13929470-S	GI_13929470	NM_004776.2	B4GALT5	TGCTGTGTGCAGGGAAAGGTGTCCCCGTTTGTTCATGCTGTTTTGGGGGG	Homo sapiens UDP-Gal:betaGlcNAc beta 1,4- galactosyltransferase, polypeptide 5 (B4GALT5), mRNA.	1	252.1	250.7	205.2	153.9	136.3	110.2	160.6	166.1	241		0.723233	0.686572	0.545886	0.116407	0.125494	-0.0294237	0.260156	0.191115	0.350208		-0.581072	-0.384737
10008	GI_6005951-S	B4GALT7	"Homo sapiens xylosylprotein beta 1,4-galactosyltransferase, polypeptide 7 (galactosyltransferase I) (B4GALT7), mRNA."	GI_6005951-S	GI_6005951	NM_007255.1	B4GALT7	GGCCTGGTGAGGGTTAGGACTTCAGAAACCAGAGCACAAGCCCCACAGAG	Homo sapiens xylosylprotein beta 1,4-galactosyltransferase, polypeptide 7 (galactosyltransferase I) (B4GALT7), mRNA.	1	112.4	119.8	118.8	196.8	166.3	159.5	129.5	126.8	154		-0.142395	-0.0918641	-0.0393851	0.36172	0.337241	0.362187	0.0328717	-0.0972273	-0.124423		0.444931	0.0282886
8275	GI_42542401-A	B7	"Homo sapiens B7 gene (B7), transcript variant 2, mRNA."	GI_42542401-A	GI_42542401	NM_006992.2	B7	TGGTAGGAGTGGTTGGAGAGACTTGCGAAGGCGGCTGGGGTGTTCGGATT	Homo sapiens B7 gene (B7), transcript variant 2, mRNA.	1	76.6	87.8	67.8	87.7	83.5	76.7	101.5	130	114.7		-0.553333	-0.419461	-0.640007	-0.444667	-0.396076	-0.413248	-0.224388	-0.0706086	-0.436678		0.119603	0.293709
3975	GI_27498864-S	BA526D8.4	"Homo sapiens KRAB box containing C2H2 type zinc finger bA526D8.4 (BA526D8.4), mRNA."	GI_27498864-S	GI_27498864	XM_046861.2	BA526D8.4	GTGCTCCATGCCACAATTATGGTGTGGGGACTCAGAAGGTGACCAAGGCC	Homo sapiens KRAB box containing C2H2 type zinc finger bA526D8.4 (BA526D8.4), mRNA.	1	46.5	41	36.8	56.6	58.4	52.8	57.3	58.9	75.4		-1.08824	-1.2222	-1.29437	-0.881562	-0.776633	-0.808717	-0.828153	-0.916151	-0.881283		0.379299	0.326407
472	GI_13376199-S	BAALC	"Homo sapiens brain and acute leukemia, cytoplasmic (BAALC), mRNA."	GI_13376199-S	GI_13376199	NM_024812.1	BAALC	CCTGCAAGTTCAAGGGCTCTTTCTCCCTGGGGATGTGCTTTGTGGCTTCT	Homo sapiens brain and acute leukemia, cytoplasmic (BAALC), mRNA.	1	100.1	93.3	89	99.7	99.6	101.5	102.1	122.6	186.4		-0.266592	-0.355411	-0.348654	-0.316721	-0.208406	-0.116525	-0.218164	-0.133202	0.0779403		0.109669	0.23241
2153	GI_21040367-A	BACE	"Homo sapiens beta-site APP-cleaving enzyme (BACE), transcript variant d, mRNA."	GI_21040367-A	GI_21040367	NM_138973.1	BACE	GCCAAGACAGTGGCAGCAAAGGAAGACTTGGCCCAGGAAAAACCTGTGGG	Homo sapiens beta-site APP-cleaving enzyme (BACE), transcript variant d, mRNA.	1	57.9	66.2	59.5	76.5	75.9	62.9	72.3	89.8	89.9		-0.853263	-0.71714	-0.779846	-0.580981	-0.497652	-0.623332	-0.582613	-0.465721	-0.694872		0.216095	0.202348
2152	GI_21040361-A	BACE2	"Homo sapiens beta-site APP-cleaving enzyme 2 (BACE2), transcript variant b, mRNA."	GI_21040361-A	GI_21040361	NM_138992.1	BACE2	TCATCCCAACAGCCAAGACCCAACAGGTGCTGAACTGTGCATCAACCAGG	Homo sapiens beta-site APP-cleaving enzyme 2 (BACE2), transcript variant b, mRNA.	1	187.8	194.1	178.2	120.5	116.4	112.6	187.5	206.2	227.1		0.407691	0.416827	0.394811	-0.127678	-0.0424967	-0.0066049	0.423687	0.422081	0.287249		-0.465369	-0.0287708
5256	GI_32528285-A	BACH	"Homo sapiens brain acyl-CoA hydrolase (BACH), transcript variant hBACHd, mRNA."	GI_32528285-A	GI_32528285	NM_181866.1	BACH	CCGAGCACGCTGTAGGGTATGGGAAGAACCCAGCACCACTAATAAAGCTG	Homo sapiens brain acyl-CoA hydrolase (BACH), transcript variant hBACHd, mRNA.	1	841.8	844	775.9	910.8	734.4	734.3	714.2	787.2	787.8		2.01533	1.96623	1.97017	1.89029	1.91816	1.97935	1.83594	1.85283	1.6055		-0.0546419	-0.21915
8726	GI_4502352-S	BACH1	"Homo sapiens BTB and CNC homology 1, basic leucine zipper transcription factor 1 (BACH1), mRNA."	GI_4502352-S	GI_4502352	NM_001186.1	BACH1	GTAGACGATACAGGTTGCATGTGGACACTCAGTCACATTAACAACTTGGG	Homo sapiens BTB and CNC homology 1, basic leucine zipper transcription factor 1 (BACH1), mRNA.	1	125.1	139.1	136.2	98.4	83.5	94.1	98.8	113.4	116.6		-0.0276768	0.0655971	0.106983	-0.329816	-0.396076	-0.196702	-0.252859	-0.216514	-0.419266		-0.355832	-0.344514
950	GI_14670387-A	BAD	"Homo sapiens BCL2-antagonist of cell death (BAD), transcript variant 2, mRNA."	GI_14670387-A	GI_14670387	NM_032989.1	BAD	CGGTGCGTGTGAAGCCACGGAAGGCTTGGTCCCATCGGAAGTTTTGGGTT	Homo sapiens BCL2-antagonist of cell death (BAD), transcript variant 2, mRNA.	1	234.4	234.2	233.1	151.9	119.7	148.3	145.6	120.6	159.8		0.645222	0.614803	0.682401	0.103357	-0.0127402	0.285075	0.156614	-0.150769	-0.085241		-0.522245	-0.673941
951	GI_14670387-I	BAD	"Homo sapiens BCL2-antagonist of cell death (BAD), transcript variant 2, mRNA."	GI_14670387-I	GI_14670387	NM_032989.1	BAD	CGGTGCGTGTGAAGCCACGGAAGGCTTGGTCCCATCGGAAGTTTTGGGTT	Homo sapiens BCL2-antagonist of cell death (BAD), transcript variant 2, mRNA.	1	64.7	60.9	48.8	46.1	44.2	42.2	48.7	49.1	65.1		-0.734264	-0.805108	-0.99214	-1.08628	-1.07317	-1.04606	-0.999878	-1.11051	-1.03695		-0.224665	-0.205276
4470	GI_30089996-A	BAF53A	"Homo sapiens BAF53 (BAF53A), transcript variant 2, mRNA."	GI_30089996-A	GI_30089996	NM_177989.1	BAF53A	GAACGGAGGTTTAGCTCATGGATTGGCGGCTCCATTCTAGCCTCTTTGGG	Homo sapiens BAF53 (BAF53A), transcript variant 2, mRNA.	1	327.5	354.5	345.3	353.9	274.5	258.8	485	550.4	713.3		1.00364	1.05179	1.10319	0.947183	0.870674	0.874819	1.42726	1.47066	1.50022		-0.155316	0.41317
10239	GI_7549801-S	BAG1	"Homo sapiens BCL2-associated athanogene (BAG1), mRNA."	GI_7549801-S	GI_7549801	NM_004323.2	BAG1	CTTTGCCCTGGCCGAGTGAGGTGTAGCAGAAAAAGGCTGTGCTGCCCTGA	Homo sapiens BCL2-associated athanogene (BAG1), mRNA.	1	201.2	200.1	205.5	393.6	279.5	297.3	257.4	270.6	322.8		0.481551	0.44892	0.54745	1.05326	0.889888	1.02171	0.758277	0.712362	0.659924		0.495643	0.217547
10091	GI_6715587-S	BAG2	"Homo sapiens BCL2-associated athanogene 2 (BAG2), mRNA."	GI_6715587-S	GI_6715587	NM_004282.2	BAG2	CCTGTCTGGCATGGAATCACGCAGTCACCTTGGGCATTTAGTTTACTAGA	Homo sapiens BCL2-associated athanogene 2 (BAG2), mRNA.	1	203.7	215.6	219.7	308	247.1	232.9	257.9	256.9	347.5		0.494784	0.527569	0.619002	0.808591	0.758744	0.763137	0.760326	0.656874	0.738066		0.229706	0.171303
698	GI_14043023-S	BAG3	"Homo sapiens BCL2-associated athanogene 3 (BAG3), mRNA."	GI_14043023-S	GI_14043023	NM_004281.2	BAG3	GTTTAACCCCGTTGCTTGTTCTGCAGCCCTGTCTACTTGGGCACCCCCAC	Homo sapiens BCL2-associated athanogene 3 (BAG3), mRNA.	1	188.1	153.6	148.5	274.4	239	206.6	244.9	290.3	309.2		0.409402	0.170128	0.19957	0.693347	0.723268	0.636227	0.705709	0.787415	0.614305		0.424581	0.442776
895	GI_14574569-S	BAG4	"Homo sapiens BCL2-associated athanogene 4 (BAG4), mRNA."	GI_14574569-S	GI_14574569	NM_004874.2	BAG4	TGCCACCAGTGACCATCCCAACAATCAAGATCAAAGTAGCAGTCTTCCTG	Homo sapiens BCL2-associated athanogene 4 (BAG4), mRNA.	1	92.6	75.2	76.5	78.6	64.8	55.9	50.1	64.6	76.3		-0.350052	-0.582763	-0.510724	-0.553963	-0.665946	-0.74829	-0.969949	-0.817494	-0.868708		-0.174887	-0.404204
10078	GI_6631076-S	BAG5	"Homo sapiens BCL2-associated athanogene 5 (BAG5), mRNA."	GI_6631076-S	GI_6631076	NM_004873.1	BAG5	GAACCCTGTTGACACCGGATTTAGCTCTTGTCGGCCTTCGTGGGGAGCTG	Homo sapiens BCL2-associated athanogene 5 (BAG5), mRNA.	1	178.7	192.8	167.2	271.5	223.6	189.7	473.3	550.9	703.4		0.354464	0.409743	0.32658	0.682747	0.652373	0.54584	1.40147	1.47163	1.4854		0.263391	1.08924
8025	GI_41281572-S	BAHD1	"Homo sapiens bromo adjacent homology domain containing 1 (BAHD1), mRNA."	GI_41281572-S	GI_41281572	NM_014952.2	BAHD1	CTCCTCCCAGGAGGTAGGGTCTTGGCTGCCCCGAACTTAAATGCTTTTGA	Homo sapiens bromo adjacent homology domain containing 1 (BAHD1), mRNA.	1	101.8	96.3	83.5	94.4	85.6	83.3	132.1	162.8	185.8		-0.248545	-0.322049	-0.416964	-0.371219	-0.369638	-0.32582	0.0538628	0.169682	0.0745234		-0.0263731	0.428542
8727	GI_4502356-S	BAI2	"Homo sapiens brain-specific angiogenesis inhibitor 2 (BAI2), mRNA."	GI_4502356-S	GI_4502356	NM_001703.1	BAI2	TTTTCACACTCCACTTTGGAACTACCCAGGAGCCAGCGCCCTCTCCCCTC	Homo sapiens brain-specific angiogenesis inhibitor 2 (BAI2), mRNA.	1	75.9	70.5	68.5	54.2	55.9	49.1	70.8	83.6	123		-0.563171	-0.650798	-0.629008	-0.92479	-0.823202	-0.885665	-0.604751	-0.542128	-0.362635		-0.26356	0.111154
9813	GI_5453564-A	BAIAP2	"Homo sapiens BAI1-associated protein 2 (BAIAP2), transcript variant 3, mRNA."	GI_5453564-A	GI_5453564	NM_006340.1	BAIAP2	TACAGTGTGGCCGTGCCCGCCTTCTCCCAGGGCCTGGATGACTATGGAGC	Homo sapiens BAI1-associated protein 2 (BAIAP2), transcript variant 3, mRNA.	1	46.3	52.5	52.1	60.1	52.1	55.5	48.9	54.3	69		-1.09285	-0.961568	-0.922068	-0.821701	-0.898136	-0.755896	-0.99555	-1.003	-0.97529		0.166919	0.000884433
9814	GI_5453564-I	BAIAP2	"Homo sapiens BAI1-associated protein 2 (BAIAP2), transcript variant 3, mRNA."	GI_5453564-I	GI_5453564	NM_006340.1	BAIAP2	TACAGTGTGGCCGTGCCCGCCTTCTCCCAGGGCCTGGATGACTATGGAGC	Homo sapiens BAI1-associated protein 2 (BAIAP2), transcript variant 3, mRNA.	1	118.6	127.2	122.3	142.4	121.3	130	121.4	139.3	261.5		-0.0848561	-0.0286802	-0.0082921	0.0389244	0.0013932	0.145585	-0.035334	0.00318645	0.436729		0.102577	0.17547
10924	GI_9257196-I	BAIAP2	"Homo sapiens BAI1-associated protein 2 (BAIAP2), transcript variant 1, mRNA."	GI_9257196-I	GI_9257196	NM_017450.1	BAIAP2	TGATGTGGTTTAGTAAAAGCCTCCCACACACCTCCCCGTGGCCTGGGACG	Homo sapiens BAI1-associated protein 2 (BAIAP2), transcript variant 1, mRNA.	1	46.1	49.9	51.3	55.9	52.5	47.3	49.8	55.9	70.7		-1.09749	-1.01511	-0.938639	-0.893978	-0.889995	-0.925222	-0.976291	-0.971983	-0.949495		0.114016	0.0511586
5439	GI_33457353-S	BAK1	"Homo sapiens BCL2-antagonist/killer 1 (BAK1), mRNA."	GI_33457353-S	GI_33457353	NM_001188.2	BAK1	CCTCATGGCTCTGGCACAGTGTAATCCAGGGGTGTAGATGGGGGAACTGT	Homo sapiens BCL2-antagonist/killer 1 (BAK1), mRNA.	1	90.6	88.5	83.5	105.2	87.7	69.8	97.8	99.7	149		-0.373451	-0.41109	-0.416964	-0.263149	-0.34384	-0.513089	-0.263601	-0.354027	-0.159403		0.0271421	0.141491
657	GI_13899296-S	BAL	"Homo sapiens B aggressive lymphoma gene (BAL), mRNA."	GI_13899296-S	GI_13899296	NM_031458.1	BAL	CCCATGGGTTATCTGTATGGACTGACTGGGTTATTGAAAGGACTAGCCAC	Homo sapiens B aggressive lymphoma gene (BAL), mRNA.	1	59.8	63.7	59	101.4	89.8	69.2	106.1	128.4	160.6		-0.818661	-0.757721	-0.788883	-0.299853	-0.318653	-0.522233	-0.177584	-0.083835	-0.0799486		0.408175	0.674633
10139	GI_6912533-S	BAMBI	"Homo sapiens BMP and activin membrane-bound inhibitor homolog (Xenopus laevis) (BAMBI), mRNA."	GI_6912533-S	GI_6912533	NM_012342.1	BAMBI	GGGGCATGTACAGTGGGCACGGGAAGCTGGAATTCGTATGACGGAGTCTT	Homo sapiens BMP and activin membrane-bound inhibitor homolog (Xenopus laevis) (BAMBI), mRNA.	1	57.9	69.2	54	210.9	182.4	163.1	128.3	152.8	194		-0.853263	-0.670418	-0.883711	0.430756	0.435601	0.385826	0.0230409	0.101978	0.120294		1.21986	0.884235
129	GI_11038645-S	BANF1	"Homo sapiens barrier to autointegration factor 1 (BANF1), mRNA."	GI_11038645-S	GI_11038645	NM_003860.2	BANF1	ATGGATTCCCGGCCCCATCCCTCACCCCCACCCTCACTTTCAATCCGTTT	Homo sapiens barrier to autointegration factor 1 (BANF1), mRNA.	1	248.1	254.7	226.7	188.7	158.6	147.1	219.2	203.5	267.7		0.706094	0.703259	0.652589	0.319788	0.286779	0.27647	0.588637	0.408003	0.461563		-0.392968	-0.201246
1402	GI_17986267-A	BANP	"Homo sapiens BTG3 associated nuclear protein (BANP), transcript variant 2, mRNA."	GI_17986267-A	GI_17986267	NM_079837.1	BANP	TTTCGTTTGAGTCCTGCTGTTGGTGTCGGAGCACGAGGGGAGGCACGGTG	Homo sapiens BTG3 associated nuclear protein (BANP), transcript variant 2, mRNA.	1	68.9	72.1	68.9	65.3	69.4	73.1	48.7	66.7	73.2		-0.666863	-0.627141	-0.622773	-0.738912	-0.592948	-0.464164	-0.999878	-0.783328	-0.912666		0.0402514	-0.259698
1625	GI_19718752-S	BAP1	"Homo sapiens BRCA1 associated protein-1 (ubiquitin carboxy-terminal hydrolase) (BAP1), mRNA."	GI_19718752-S	GI_19718752	NM_004656.2	BAP1	TGGCACCACTCAGCTCTTCCTGCTACTCCAGTTTCCTCAGCCTCTGCAAG	Homo sapiens BRCA1 associated protein-1 (ubiquitin carboxy-terminal hydrolase) (BAP1), mRNA.	1	83.4	86.1	79.9	89.5	83.3	76	82.1	84.8	106.8		-0.462189	-0.440072	-0.464158	-0.424398	-0.398629	-0.422958	-0.448383	-0.526907	-0.512309		0.0401448	-0.0403933
3744	GI_25121985-S	BAPX1	"Homo sapiens bagpipe homeobox homolog 1 (Drosophila) (BAPX1), mRNA."	GI_25121985-S	GI_25121985	NM_001189.2	BAPX1	GGTGATCCCACCTGTCTTGTCAACCTCGCCGCTTTTCGCCTCCTTAATGG	Homo sapiens bagpipe homeobox homolog 1 (Drosophila) (BAPX1), mRNA.	1	63	64.4	58.4	40.6	42	43.8	56.7	70.4	80.2		-0.762798	-0.7462	-0.799829	-1.21303	-1.12751	-1.00664	-0.839268	-0.725667	-0.815876		-0.346119	-0.0239949
9319	GI_4557348-S	BARD1	"Homo sapiens BRCA1 associated RING domain 1 (BARD1), mRNA."	GI_4557348-S	GI_4557348	NM_000465.1	BARD1	TGTAATTATCACCCAGAGAGGGTTCGGCAGGGCAAAGTCTGGAAGGCTCC	Homo sapiens BRCA1 associated RING domain 1 (BARD1), mRNA.	1	83.2	114.4	97.2	152.4	126.7	105.8	109.7	102.8	171		-0.464762	-0.140485	-0.254275	0.106635	0.0477536	-0.0725794	-0.142348	-0.321325	-0.0134488		0.313777	0.127467
7453	GI_39930382-S	BARHL2	"Homo sapiens BarH-like 2 (Drosophila) (BARHL2), mRNA."	GI_39930382-S	GI_39930382	NM_020063.1	BARHL2	TTAATCCATTGTCCAGCCCCATCCCAGGCACCCCACACCCCCGGTGAAAA	Homo sapiens BarH-like 2 (Drosophila) (BARHL2), mRNA.	1	65.5	63.2	52.2	59.6	55.1	49.8	49.3	57.9	72		-0.721094	-0.766028	-0.920015	-0.830036	-0.838545	-0.870672	-0.986947	-0.934439	-0.930184		-0.0440385	-0.148144
4554	GI_30795230-S	BASP1	"Homo sapiens brain abundant, membrane attached signal protein 1 (BASP1), mRNA."	GI_30795230-S	GI_30795230	NM_006317.3	BASP1	CAGACAGAGCCCACTTAGCTTGTCCACATGGATCTCAATGCCAATCCTCC	Homo sapiens brain abundant, membrane attached signal protein 1 (BASP1), mRNA.	1	2483.9	2615.7	2139.7	40.7	38.9	38.7	36.8	42.4	53.9		3.17488	3.15864	3.05644	-1.21058	-1.20912	-1.13776	-1.29574	-1.2672	-1.23704		-4.31581	-4.39665
9406	GI_45580711-A	BAT1	"Homo sapiens HLA-B associated transcript 1 (BAT1), transcript variant 2, mRNA."	GI_45580711-A	GI_45580711	NM_080598.3	BAT1	CGGTAGAAGACTCGCCCATTTTGGAATGTGACCGTCTGTCCTTCAGGAGA	Homo sapiens HLA-B associated transcript 1 (BAT1), transcript variant 2, mRNA.	1	589.8	613.6	534.7	814.6	729.5	607.1	425.3	455.9	599.4		1.63408	1.63015	1.57147	1.77893	1.91103	1.77787	1.28855	1.26947	1.31584		0.210711	-0.320612
1485	GI_18375627-A	BAT2	"Homo sapiens HLA-B associated transcript 2 (BAT2), transcript variant 2, mRNA."	GI_18375627-A	GI_18375627	NM_004638.2	BAT2	TACAGTGGAGTCTTCCGCACCCAGCGCGTCGACCTTTACCAGCAGGCCTC	Homo sapiens HLA-B associated transcript 2 (BAT2), transcript variant 2, mRNA.	1	195.9	210.4	176.6	152.4	135	107	160.2	178	311		0.452943	0.501832	0.385152	0.106635	0.115293	-0.0606342	0.257523	0.265015	0.620456		-0.392878	-0.0656446
1486	GI_18375629-A	BAT3	"Homo sapiens HLA-B associated transcript 3 (BAT3), transcript variant 2, mRNA."	GI_18375629-A	GI_18375629	NM_080702.1	BAT3	ACCTCAGTGGTATGCCTGCCAAGAGACGCAAGACGATGCAGGGTGAGGGC	Homo sapiens HLA-B associated transcript 3 (BAT3), transcript variant 2, mRNA.	1	425	448.6	367.4	275.8	244.5	213.7	238	223.2	340.5		1.28291	1.29997	1.16962	0.698424	0.747485	0.672014	0.67553	0.506691	0.716499		-0.544861	-0.617928
1487	GI_18375635-S	BAT4	"Homo sapiens HLA-B associated transcript 4 (BAT4), mRNA."	GI_18375635-S	GI_18375635	NM_033177.2	BAT4	TAGGCTACAGATCAGCACCCCAGCCCCGAGTGACACATTTCCCAGCTTGG	Homo sapiens HLA-B associated transcript 4 (BAT4), mRNA.	1	56.6	60	47.9	58.5	51.9	43.7	54.1	52.7	58.2		-0.877598	-0.820803	-1.01207	-0.848621	-0.90223	-1.00907	-0.888836	-1.03494	-1.15569		-0.0164807	-0.122999
1015	GI_15100150-S	BAT5	"Homo sapiens HLA-B associated transcript 5 (BAT5), mRNA."	GI_15100150-S	GI_15100150	NM_021160.1	BAT5	GGCACCTCTAGGGACCAACTGGGACTCATTATGGAAGAATGGGGTGAGAG	Homo sapiens HLA-B associated transcript 5 (BAT5), mRNA.	1	202.7	171.6	169.2	153.9	118.3	154	158.7	156.5	193.4		0.48951	0.286945	0.339313	0.116407	-0.0252627	0.325021	0.247589	0.127532	0.117011		-0.233201	-0.207879
1508	GI_18426878-A	BAT8	"Homo sapiens HLA-B associated transcript 8 (BAT8), transcript variant NG36/G9a-SPI, mRNA."	GI_18426878-A	GI_18426878	NM_025256.4	BAT8	CTTCTCTCCCCACCACCCTTTCACACATTCCTGACCAGAGATCCCAGCCA	Homo sapiens HLA-B associated transcript 8 (BAT8), transcript variant NG36/G9a-SPI, mRNA.	1	85.9	100.6	92.3	92	97.7	98.9	92.6	105.8	150.5		-0.430537	-0.275998	-0.309667	-0.396912	-0.228907	-0.144009	-0.321295	-0.290603	-0.148787		0.082125	0.0851722
6088	GI_34335114-I	BAX	"Homo sapiens BCL2-associated X protein (BAX), transcript variant beta, mRNA."	GI_34335114-I	GI_34335114	NM_004324.3	BAX	TCAATCCCCGATTCATCTACCCTGCTGACCTCCCAGTGACCCCTGACCTC	Homo sapiens BCL2-associated X protein (BAX), transcript variant beta, mRNA.	1	60.5	55.5	67.7	57.6	69.1	48.9	63.2	69.5	112.9		-0.80619	-0.902988	-0.641588	-0.864089	-0.597559	-0.889988	-0.724663	-0.739409	-0.453442		-0.000290467	0.144417
5332	GI_32967602-I	BAZ1A	"Homo sapiens bromodomain adjacent to zinc finger domain, 1A (BAZ1A), transcript variant 1, mRNA."	GI_32967602-I	GI_32967602	NM_013448.2	BAZ1A	ATCTGCACTGTCTGCAGTTGCATCTTTGGCAGCTGCATGGCCACAGTTAC	Homo sapiens bromodomain adjacent to zinc finger domain, 1A (BAZ1A), transcript variant 1, mRNA.	1	69.2	79.2	66	74.9	68.6	64.8	54	57.8	73.7		-0.662207	-0.528131	-0.668821	-0.602068	-0.605289	-0.591813	-0.89079	-0.936285	-0.905452		0.0199963	-0.291122
5333	GI_32967604-A	BAZ1A	"Homo sapiens bromodomain adjacent to zinc finger domain, 1A (BAZ1A), transcript variant 2, mRNA."	GI_32967604-A	GI_32967604	NM_182648.1	BAZ1A	TCTTATAACCTTGAAGTGCTGTACCAGTGCTGGCTGCAGGTATTAAGTCC	Homo sapiens bromodomain adjacent to zinc finger domain, 1A (BAZ1A), transcript variant 2, mRNA.	1	251.2	279.3	243.7	297.5	228.3	234.7	203.2	221.2	292.4		0.719401	0.800454	0.730023	0.773986	0.674515	0.771291	0.508601	0.497077	0.555098		-0.0100286	-0.229701
952	GI_14670391-A	BAZ1B	"Homo sapiens bromodomain adjacent to zinc finger domain, 1B (BAZ1B), transcript variant 2, mRNA."	GI_14670391-A	GI_14670391	NM_032408.1	BAZ1B	CAAGGACGACGAGGATTGCTCCAGGGCTGCTGGGTAGTTTACCGTCCCTT	Homo sapiens bromodomain adjacent to zinc finger domain, 1B (BAZ1B), transcript variant 2, mRNA.	1	130.9	130.8	111.5	161.8	140.3	116.2	121.6	125.4	204.2		0.0208901	0.00074054	-0.107296	0.166349	0.156281	0.0267271	-0.0335958	-0.109085	0.174601		0.145007	0.0391949
10225	GI_7304922-S	BAZ2B	"Homo sapiens bromodomain adjacent to zinc finger domain, 2B (BAZ2B), mRNA."	GI_7304922-S	GI_7304922	NM_013450.1	BAZ2B	TGTAACCACTGTGTTTTATCTACTGTGTGTTGTGGTGGCCTGTTGGAGGC	Homo sapiens bromodomain adjacent to zinc finger domain, 2B (BAZ2B), mRNA.	1	45.6	44.6	47.7	75.2	71.3	61.9	107.6	107.5	115		-1.10918	-1.13348	-1.01655	-0.59808	-0.564199	-0.640306	-0.162759	-0.273578	-0.43391		0.485544	0.796323
4702	GI_31377615-S	BBAP	"Homo sapiens rhysin 2 (BBAP), mRNA."	GI_31377615-S	GI_31377615	NM_138287.2	BBAP	GGGATTACAGGCGTGAGTGACCATGCCTAGCTCACTTCCAGGTTTAACAG	Homo sapiens rhysin 2 (BBAP), mRNA.	1	41.9	44.8	54.2	61.2	53.5	42.1	62.6	48.6	93.4		-1.19986	-1.12877	-0.879753	-0.803606	-0.869911	-1.04857	-0.734736	-1.12144	-0.654394		0.162098	0.232603
1357	GI_17738309-S	BBP	"Homo sapiens beta-amyloid binding protein precursor (BBP), mRNA."	GI_17738309-S	GI_17738309	NM_032027.2	BBP	CTTGGATGGTTGGGAGCAGATCGATTTTACCTTGGATACCCTGCTTTGGG	Homo sapiens beta-amyloid binding protein precursor (BBP), mRNA.	1	201.7	219.4	195.3	139.7	111.1	118.7	122.6	152.8	196.3		0.48421	0.545987	0.492934	0.0198261	-0.0920998	0.0492723	-0.0249473	0.101978	0.132785		-0.515378	-0.437772
4258	GI_29029553-S	BBS1	"Homo sapiens Bardet-Biedl syndrome 1 (BBS1), mRNA."	GI_29029553-S	GI_29029553	NM_024649.4	BBS1	GTCATACATGAGGCTTTAGCTCTCTTTTGTCAGCAACCCTCCCCCATCCC	Homo sapiens Bardet-Biedl syndrome 1 (BBS1), mRNA.	1	60.5	67.8	57.2	70	54.3	56.9	69.1	73.4	88.7		-0.80619	-0.691964	-0.822062	-0.66957	-0.854113	-0.729511	-0.630416	-0.681098	-0.709114		0.0223409	0.0998626
2929	GI_22208996-S	BBS2	"Homo sapiens Bardet-Biedl syndrome 2 (BBS2), mRNA."	GI_22208996-S	GI_22208996	NM_031885.2	BBS2	GCGAGTGGGGACAGCTTCTTCCTAGGTGAGGAAAATACAGGTCATGAAGT	Homo sapiens Bardet-Biedl syndrome 2 (BBS2), mRNA.	1	273	273.6	262.3	191.9	160.4	142.6	187.4	216.7	254.9		0.808585	0.778718	0.808786	0.336565	0.298791	0.243564	0.423124	0.475126	0.409637		-0.505723	-0.362734
4259	GI_29029554-A	BBS7	"Homo sapiens Bardet-Biedl syndrome 7 (BBS7), transcript variant 2, mRNA."	GI_29029554-A	GI_29029554	NM_018190.2	BBS7	GCTAATCCACCCAAAGCTGGAGTACCAGTTGCTTTTGGCTAAGAAAGTGC	Homo sapiens Bardet-Biedl syndrome 7 (BBS7), transcript variant 2, mRNA.	1	54.5	69.3	65.1	68.7	64.2	50.7	45.3	56.5	63.1		-0.918114	-0.668896	-0.683524	-0.688272	-0.675848	-0.851702	-1.0763	-0.96058	-1.07002		0.0182377	-0.278789
4260	GI_29029554-I	BBS7	"Homo sapiens Bardet-Biedl syndrome 7 (BBS7), transcript variant 2, mRNA."	GI_29029554-I	GI_29029554	NM_018190.2	BBS7	GCTAATCCACCCAAAGCTGGAGTACCAGTTGCTTTTGGCTAAGAAAGTGC	Homo sapiens Bardet-Biedl syndrome 7 (BBS7), transcript variant 2, mRNA.	1	58.6	59	48.9	66.4	54.4	60.3	44.1	47.9	46.9		-0.840384	-0.83852	-0.989948	-0.722245	-0.852154	-0.668042	-1.10465	-1.13694	-1.38447		0.142137	-0.319069
4261	GI_29029556-I	BBS7	"Homo sapiens Bardet-Biedl syndrome 7 (BBS7), transcript variant 1, mRNA."	GI_29029556-I	GI_29029556	NM_176824.1	BBS7	CGGGGGATCTTAATTAGACATGCTGTAACCAGTGGAGCTATTCAGCGTGC	Homo sapiens Bardet-Biedl syndrome 7 (BBS7), transcript variant 1, mRNA.	1	87.7	88	85.9	85.8	82.1	68.8	77	74.4	90.9		-0.408313	-0.417063	-0.386619	-0.466519	-0.414074	-0.528373	-0.516106	-0.666646	-0.683148		-0.0656569	-0.217968
1495	GI_18378730-S	BBX	"Homo sapiens bobby sox homolog (Drosophila) (BBX), mRNA."	GI_18378730-S	GI_18378730	NM_020235.2	BBX	CTACCCTAGCCTTGTCTTTACCGAGGGATGCTAGTGAGTCCAAGTGGTGG	Homo sapiens bobby sox homolog (Drosophila) (BBX), mRNA.	1	297	258.1	243.2	226.1	199.5	167.7	159.5	269.7	298.5		0.898882	0.717238	0.727824	0.500187	0.530984	0.415284	0.252899	0.708804	0.57698		-0.299163	-0.26842
3489	GI_24308355-S	BC002942	"Homo sapiens hypothetical protein BC002942 (BC002942), mRNA."	GI_24308355-S	GI_24308355	NM_033200.1	BC002942	GAAGCACTGTCATCTTCCACGTCATCTTCACACCAGCCCATCCTGCCCTT	Homo sapiens hypothetical protein BC002942 (BC002942), mRNA.	1	693.2	785.4	616.8	677	512.4	523	405.8	492.5	586.3		1.80719	1.89037	1.72443	1.59433	1.53503	1.61994	1.23899	1.35195	1.29242		-0.224228	-0.512878
3488	GI_24308353-S	BC008967	"Homo sapiens hypothetical gene BC008967 (BC008967), mRNA."	GI_24308353-S	GI_24308353	NM_033201.1	BC008967	GATGCCAGCAGGATGCCACTTTGCCAGCCCGACACACGGACCTTTGTAAA	Homo sapiens hypothetical gene BC008967 (BC008967), mRNA.	1	50.9	55.6	57.2	40.6	46.5	40.4	72.9	72.9	94.8		-0.991348	-0.90109	-0.822062	-1.21303	-1.01917	-1.09223	-0.573886	-0.688399	-0.638626		-0.20331	0.271197
7138	GI_38372936-A	BC-2	"Homo sapiens putative breast adenocarcinoma marker (32kD) (BC-2), transcript variant 1, mRNA."	GI_38372936-A	GI_38372936	NM_014453.2	BC-2	GCCCTAGCTGATGCTGATGCAGACCTGGAGGAACGGCTTAAGAACCTGCG	Homo sapiens putative breast adenocarcinoma marker (32kD) (BC-2), transcript variant 1, mRNA.	1	586.5	649.4	548.9	940	753	855.2	853.6	997	1013.8		1.62807	1.68993	1.59954	1.92178	1.94478	2.14078	2.02422	2.10517	1.8728		0.363267	0.361555
11048	GI_9994198-S	BCAP29	"Homo sapiens B-cell receptor-associated protein 29 (BCAP29), mRNA."	GI_9994198-S	GI_9994198	NM_018844.1	BCAP29	GAAATATTCCTCAGTTCATACCATTGAGAAGAGCTCCACCAGCAGACCTG	Homo sapiens B-cell receptor-associated protein 29 (BCAP29), mRNA.	1	72.5	81	82.9	147.4	121.8	117.9	110	109	141.1		-0.612284	-0.504441	-0.424687	0.0733541	0.00577166	0.0421099	-0.139465	-0.258779	-0.217139		0.554216	0.308676
5119	GI_32171185-S	BCAP31	"Homo sapiens B-cell receptor-associated protein 31 (BCAP31), mRNA."	GI_32171185-S	GI_32171185	NM_005745.5	BCAP31	GCTCGTCATCTCGGCCCTTGTCCACACTCTCCAAGCACATTACAGGGGAC	Homo sapiens B-cell receptor-associated protein 31 (BCAP31), mRNA.	1	424.4	414.3	390.4	568.6	490.4	481.9	870.4	835	1240.8		1.2814	1.21612	1.23465	1.42024	1.48832	1.53326	2.0448	1.91579	2.08694		0.236552	0.771789
8631	GI_44662835-S	BCAR1	"Homo sapiens breast cancer anti-estrogen resistance 1 (BCAR1), mRNA."	GI_44662835-S	GI_44662835	NM_014567.2	BCAR1	AAGCTGGTGTTCATCGGGGACACACTGTCACGGCAGGCCAAGGCTGCTGA	Homo sapiens breast cancer anti-estrogen resistance 1 (BCAR1), mRNA.	1	41.6	43.8	41.5	71.6	69.9	56	68.3	71	95.6		-1.20756	-1.15256	-1.16566	-0.647022	-0.585307	-0.746397	-0.642713	-0.716604	-0.62972		0.515686	0.512249
8728	GI_4502370-S	BCAR3	"Homo sapiens breast cancer anti-estrogen resistance 3 (BCAR3), mRNA."	GI_4502370-S	GI_4502370	NM_003567.1	BCAR3	GCCCTCTCGCGTAAATTGGAACCTCCTCCTGTAAAGCAGGCAGAGCTTTG	Homo sapiens breast cancer anti-estrogen resistance 3 (BCAR3), mRNA.	1	402.8	397.3	414.3	112.7	84.4	80.6	140.5	186.3	226.8		1.22542	1.17195	1.29828	-0.194442	-0.384665	-0.360718	0.118962	0.313689	0.285848		-1.54516	-0.992382
9710	GI_5031652-S	BCAS2	"Homo sapiens breast carcinoma amplified sequence 2 (BCAS2), mRNA."	GI_5031652-S	GI_5031652	NM_005872.1	BCAS2	GCTGGATCTAAATTGAGAGAAATGGAGTCAAATTGGGTATCCCTGGTCAG	Homo sapiens breast carcinoma amplified sequence 2 (BCAS2), mRNA.	1	263.5	302.6	304.5	200.1	160.7	157.6	167.8	178.8	252.2		0.770629	0.88492	0.968539	0.378311	0.30078	0.349494	0.306467	0.269804	0.398351		-0.531834	-0.549822
7215	GI_38569437-S	BCAS4	"Homo sapiens breast carcinoma amplified sequence 4 (BCAS4), transcript variant 1, mRNA."	GI_38569437-S	GI_38569437	NM_017843.2	BCAS4	CACCTGCCCTCGGCCTTTGTGAGCTTTGTGGTCTTCCCATCAGGAACGCT	Homo sapiens breast carcinoma amplified sequence 4 (BCAS4), transcript variant 1, mRNA.	1	53.4	63.6	62.3	76.2	66.1	61	74.4	89.1	97.5		-0.939965	-0.759377	-0.730603	-0.584901	-0.644804	-0.655818	-0.552378	-0.474079	-0.608864		0.181474	0.264875
7216	GI_38569441-S	BCAT1	"Homo sapiens branched chain aminotransferase 1, cytosolic (BCAT1), mRNA."	GI_38569441-S	GI_38569441	NM_005504.3	BCAT1	CCTTGGAAGGTCAACTCTCAGACATTGTATTTTGGTTTCCCTCAGTCCTC	Homo sapiens branched chain aminotransferase 1, cytosolic (BCAT1), mRNA.	1	195.9	200.5	186.9	42.4	42.3	39.7	132	144.2	255.9		0.452943	0.451025	0.445855	-1.16975	-1.11993	-1.11074	0.0530631	0.0401092	0.413786		-1.58342	-0.280955
8729	GI_4502374-S	BCAT2	"Homo sapiens branched chain aminotransferase 2, mitochondrial (BCAT2), mRNA."	GI_4502374-S	GI_4502374	NM_001190.1	BCAT2	GTAGCATCTCGTCACGCCAGCACTCGCCTCCCTACCAATGACTCACCTGA	Homo sapiens branched chain aminotransferase 2, mitochondrial (BCAT2), mRNA.	1	211.5	228	202.2	401.5	355.8	329.8	221.1	220.5	292.4		0.535053	0.586519	0.530114	1.07308	1.1468	1.13158	0.597751	0.493692	0.555098		0.566593	-0.00171532
1320	GI_17402869-I	BCCIP	"Homo sapiens BRCA2 and CDKN1A interacting protein (BCCIP), transcript variant A, mRNA."	GI_17402869-I	GI_17402869	NM_016567.2	BCCIP	GGTTCACGGGGGCAAGTGACAGCCCTGGTTTCTCTGAAGGCTGGACTAAT	Homo sapiens BRCA2 and CDKN1A interacting protein (BCCIP), transcript variant A, mRNA.	1	108.5	115.1	101.3	212.3	170	167.1	105.6	101.9	155.1		-0.180239	-0.134055	-0.210032	0.437357	0.360663	0.411488	-0.182572	-0.330716	-0.11688		0.577944	-0.0352809
1321	GI_17402870-A	BCCIP	"Homo sapiens BRCA2 and CDKN1A interacting protein (BCCIP), transcript variant B, mRNA."	GI_17402870-A	GI_17402870	NM_078468.1	BCCIP	AGAACTGGCGGGGGCACACAGAACCAATAAGCCATGTGGGAAGTGCTACT	Homo sapiens BRCA2 and CDKN1A interacting protein (BCCIP), transcript variant B, mRNA.	1	248.9	250.6	235.1	364.8	318.1	266.6	257.3	248.4	338.4		0.709544	0.686152	0.69155	0.977447	1.02758	0.906268	0.757866	0.620939	0.709943		0.274684	0.000500637
1322	GI_17402870-I	BCCIP	"Homo sapiens BRCA2 and CDKN1A interacting protein (BCCIP), transcript variant B, mRNA."	GI_17402870-I	GI_17402870	NM_078468.1	BCCIP	AGAACTGGCGGGGGCACACAGAACCAATAAGCCATGTGGGAAGTGCTACT	Homo sapiens BRCA2 and CDKN1A interacting protein (BCCIP), transcript variant B, mRNA.	1	403.1	461.6	413.5	591.2	445	402.5	409.6	435.5	530.3		1.22622	1.33008	1.29621	1.45913	1.38491	1.34257	1.24883	1.22058	1.18603		0.111369	-0.0656893
1323	GI_17402872-I	BCCIP	"Homo sapiens BRCA2 and CDKN1A interacting protein (BCCIP), transcript variant C, mRNA."	GI_17402872-I	GI_17402872	NM_078469.1	BCCIP	GAGAAACCCTAGATGGGCACTGCCACCTGACACAGCTATACAGCAGGACC	Homo sapiens BRCA2 and CDKN1A interacting protein (BCCIP), transcript variant C, mRNA.	1	100.7	102.3	92.1	121.8	98.5	93.9	74.7	68.3	93.3		-0.260188	-0.258333	-0.31199	-0.116972	-0.220226	-0.198955	-0.548129	-0.758011	-0.655529		0.0981188	-0.377053
9320	GI_4557350-S	BCHE	"Homo sapiens butyrylcholinesterase (BCHE), mRNA."	GI_4557350-S	GI_4557350	NM_000055.1	BCHE	GGGAGTGGAAAGCAGGATTCCATCGCTGGAACAATTACATGATGGACTGG	Homo sapiens butyrylcholinesterase (BCHE), mRNA.	1	45.7	39.6	40.9	41.6	41.7	43.2	64.5	63.1	84.7		-1.10683	-1.25883	-1.18125	-1.18876	-1.13514	-1.02125	-0.703162	-0.842586	-0.758018		0.0672551	0.414383
7137	GI_38372929-S	BCKDHA	"Homo sapiens branched chain keto acid dehydrogenase E1, alpha polypeptide (maple syrup urine disease) (BCKDHA), mRNA."	GI_38372929-S	GI_38372929	NM_000709.2	BCKDHA	CACCACTGTCTTCCCCAGTCAGCTCCCTCTAAAATACTCAGCGGCCAGGG	Homo sapiens branched chain keto acid dehydrogenase E1, alpha polypeptide (maple syrup urine disease) (BCKDHA), mRNA.	1	116.1	119.1	102.1	204.9	170	194.2	166.4	166.2	206.2		-0.107687	-0.0980418	-0.201608	0.401961	0.360663	0.570671	0.29762	0.191758	0.18493		0.58021	0.360548
5605	GI_34101266-A	BCKDHB	"Homo sapiens branched chain keto acid dehydrogenase E1, beta polypeptide (maple syrup urine disease) (BCKDHB), nuclear gene encoding mitochondrial protein, transcript variant 2, mRNA."	GI_34101266-A	GI_34101266	NM_000056.2	BCKDHB	GGCTCCCTTGACAGGCGGCTTTGCATCGGAAATCAGCTCTACAGTTCAGG	Homo sapiens branched chain keto acid dehydrogenase E1, beta polypeptide (maple syrup urine disease) (BCKDHB), nuclear gene encoding mitochondrial protein, transcript variant 2, mRNA.	1	103.5	109.5	102.9	88.6	81.6	65.4	116.6	133.9	183.3		-0.230797	-0.186633	-0.19325	-0.434481	-0.420576	-0.582051	-0.0779339	-0.0390393	0.0601665		-0.275476	0.184625
5607	GI_34101271-I	BCKDHB	"Homo sapiens branched chain keto acid dehydrogenase E1, beta polypeptide (maple syrup urine disease) (BCKDHB), nuclear gene encoding mitochondrial protein, transcript variant 1, mRNA."	GI_34101271-I	GI_34101271	NM_183050.1	BCKDHB	GACTCCCTCACTTTTGTTGTCCATGTGGTTCCCTTCCGTGGACCAGCCGT	Homo sapiens branched chain keto acid dehydrogenase E1, beta polypeptide (maple syrup urine disease) (BCKDHB), nuclear gene encoding mitochondrial protein, transcript variant 1, mRNA.	1	95.6	96	84.7	66.3	47.5	48.7	78.6	101.2	115.1		-0.315884	-0.325338	-0.401684	-0.723749	-0.996524	-0.894329	-0.494388	-0.338078	-0.432989		-0.523899	-0.0741832
9704	GI_5031608-S	BCKDK	"Homo sapiens branched chain alpha-ketoacid dehydrogenase kinase (BCKDK), mRNA."	GI_5031608-S	GI_5031608	NM_005881.1	BCKDK	AAAGCTTCCGGATCTGACCCCACAGCCTTTGGCCTGCTCACCCGACCAGC	Homo sapiens branched chain alpha-ketoacid dehydrogenase kinase (BCKDK), mRNA.	1	139.5	133.3	121	148.1	111.1	118.3	169.7	190.7	250.6		0.0890795	0.020699	-0.0197358	0.0780809	-0.0920998	0.0456972	0.318357	0.33862	0.391606		-0.0194548	0.319513
2067	GI_20336304-I	BCL11A	"Homo sapiens B-cell CLL/lymphoma 11A (zinc finger protein) (BCL11A), transcript variant 1, mRNA."	GI_20336304-I	GI_20336304	NM_022893.2	BCL11A	GTCCCTTTCCTTCTATCACCCTACATTCCAGCATCTTACCTTCATATGCA	Homo sapiens B-cell CLL/lymphoma 11A (zinc finger protein) (BCL11A), transcript variant 1, mRNA.	1	86	98.7	80.6	92.3	83.3	74.6	50	58.4	90		-0.42929	-0.296098	-0.454817	-0.393664	-0.398629	-0.44265	-0.972059	-0.925256	-0.693694		-0.0182458	-0.470268
2070	GI_20336333-A	BCL2L1	"Homo sapiens BCL2-like 1 (BCL2L1), nuclear gene encoding mitochondrial protein, transcript variant 2, mRNA."	GI_20336333-A	GI_20336333	NM_001191.2	BCL2L1	AGCGTGTCTGTATTTATGTGTGAGGAGCTGCTGGCTTGCAGTGCGCGTGC	Homo sapiens BCL2-like 1 (BCL2L1), nuclear gene encoding mitochondrial protein, transcript variant 2, mRNA.	1	314.1	309.9	255.1	339.4	286.3	314.1	213.7	219	341.5		0.958871	0.910049	0.77898	0.905445	0.915474	1.07993	0.561803	0.486402	0.719607		0.0843146	-0.293363
2071	GI_20336334-I	BCL2L1	"Homo sapiens BCL2-like 1 (BCL2L1), nuclear gene encoding mitochondrial protein, transcript variant 1, mRNA."	GI_20336334-I	GI_20336334	NM_138578.1	BCL2L1	CGTGGAAAGCGTAGACAAGGAGATGCAGGTATTGGTGAGTCGGATCGCAG	Homo sapiens BCL2-like 1 (BCL2L1), nuclear gene encoding mitochondrial protein, transcript variant 1, mRNA.	1	58.3	49.1	43.9	66.3	55.4	43.8	47.9	49.7	81.1		-0.845885	-1.03215	-1.10545	-0.723749	-0.832766	-1.00664	-1.01737	-1.09754	-0.804049		0.140109	0.0215107
2068	GI_20336329-I	BCL2L12	"Homo sapiens BCL2-like 12 (proline rich) (BCL2L12), transcript variant 1, mRNA."	GI_20336329-I	GI_20336329	NM_138639.1	BCL2L12	TCCCCTCGGCCTTGCTCTCTGCCCATCCGCCCCTGCTATGGTTTAGAGCC	Homo sapiens BCL2-like 12 (proline rich) (BCL2L12), transcript variant 1, mRNA.	1	96.7	101.8	97.7	120.4	113.2	100.6	97.3	107.5	186.2		-0.303624	-0.263498	-0.248781	-0.128506	-0.0721684	-0.125958	-0.269014	-0.273578	0.0768026		0.16309	0.116704
2069	GI_20336331-A	BCL2L12	"Homo sapiens BCL2-like 12 (proline rich) (BCL2L12), transcript variant 2, mRNA."	GI_20336331-A	GI_20336331	NM_052842.2	BCL2L12	GGGAGGGCATCCTGGCTGTTTCACCCGTGGACTTGAACTTGCCATTGGAC	Homo sapiens BCL2-like 12 (proline rich) (BCL2L12), transcript variant 2, mRNA.	1	310.2	315.5	290	597	419.9	473.5	419.1	417.5	465.5		0.945482	0.928929	0.916291	1.46887	1.32312	1.51464	1.27304	1.1755	1.0479		0.505306	0.235247
9224	GI_45243500-S	BCL2L13	"Homo sapiens BCL2-like 13 (apoptosis facilitator) (BCL2L13), nuclear gene encoding mitochondrial protein, mRNA."	GI_45243500-S	GI_45243500	NM_015367.2	BCL2L13	ACCCGTGTCTTTCCATGCCCGAGGGCCACGACGTCACTATGCAGGGCACA	Homo sapiens BCL2-like 13 (apoptosis facilitator) (BCL2L13), nuclear gene encoding mitochondrial protein, mRNA.	1	210.4	204.4	196	355	299.7	253	311.3	353.4	365.1		0.529465	0.471333	0.496765	0.950279	0.964162	0.850812	0.959046	0.997479	0.790428		0.422563	0.416463
896	GI_14574571-S	BCL2L2	"Homo sapiens BCL2-like 2 (BCL2L2), mRNA."	GI_14574571-S	GI_14574571	NM_004050.2	BCL2L2	CCAGAGCCCAAAGGGACAAATAGGGACTTTGTTTAGGCCAAGGAAGGAGC	Homo sapiens BCL2-like 2 (BCL2L2), mRNA.	1	100.9	116.1	107.4	90.8	85.3	75.4	116.3	133.4	151.8		-0.258061	-0.124935	-0.147415	-0.41001	-0.373375	-0.431353	-0.0806543	-0.0430349	-0.139672		-0.228109	0.0890166
2072	GI_20336471-S	BCL3	"Homo sapiens B-cell CLL/lymphoma 3 (BCL3), mRNA."	GI_20336471-S	GI_20336471	NM_005178.2	BCL3	CCCCCCATCTTCGGGACCAGGATTTGCACAGAAGCACATGCACCTACCCA	Homo sapiens B-cell CLL/lymphoma 3 (BCL3), mRNA.	1	63.1	66.4	60.7	78.3	85.2	71.5	70.5	78.6	127.3		-0.761098	-0.71396	-0.758464	-0.557778	-0.374623	-0.487603	-0.609236	-0.607995	-0.326218		0.271172	0.230025
2151	GI_21040323-A	BCL6	"Homo sapiens B-cell CLL/lymphoma 6 (zinc finger protein 51) (BCL6), transcript variant 1, mRNA."	GI_21040323-A	GI_21040323	NM_001706.2	BCL6	ATGGGCGAGCGTGCACCATCCCTTTTTGAAGTGTAGGCAGACACAGGGAC	Homo sapiens B-cell CLL/lymphoma 6 (zinc finger protein 51) (BCL6), transcript variant 1, mRNA.	1	78.2	80.6	73.2	81.3	63.5	75.2	169	208.3	301.3		-0.531179	-0.509659	-0.557944	-0.520267	-0.687517	-0.434166	0.313992	0.432902	0.586875		-0.0143891	0.977517
2073	GI_20336472-I	BCL7B	"Homo sapiens B-cell CLL/lymphoma 7B (BCL7B), transcript variant 1, mRNA."	GI_20336472-I	GI_20336472	NM_001707.2	BCL7B	AGCATCGGCCACCCCAAGATTCATCTGTGACCTCCAGGCAGCAGTCTCTG	Homo sapiens B-cell CLL/lymphoma 7B (BCL7B), transcript variant 1, mRNA.	1	53.8	61.5	55	64.9	64.3	55	54.8	56.7	80.8		-0.931968	-0.794772	-0.864062	-0.745042	-0.674191	-0.765481	-0.87526	-0.956807	-0.807976		0.135363	-0.0164136
2074	GI_20336474-A	BCL7B	"Homo sapiens B-cell CLL/lymphoma 7B (BCL7B), transcript variant 2, mRNA."	GI_20336474-A	GI_20336474	NM_138707.1	BCL7B	CTGCACACACGCAGCTTTGTTCTCACCTCTACCTGTCATTCCAGCATCCC	Homo sapiens B-cell CLL/lymphoma 7B (BCL7B), transcript variant 2, mRNA.	1	167	160	149.9	227.7	169.6	180.2	175.1	171.2	265.3		0.281898	0.213161	0.209618	0.507222	0.358155	0.491426	0.351436	0.223414	0.452019		0.217375	0.107397
2075	GI_20336476-S	BCL7C	"Homo sapiens B-cell CLL/lymphoma 7C (BCL7C), mRNA."	GI_20336476-S	GI_20336476	NM_004765.2	BCL7C	GCAGCACCGACGAACCCCCAATGCTGACCAAGGAGGAGCCTGTTCCAGAA	Homo sapiens B-cell CLL/lymphoma 7C (BCL7C), mRNA.	1	108.8	115.6	99.9	133	120	113.5	159.4	142.2	166.9		-0.17728	-0.129485	-0.224935	-0.0292078	-0.0100758	0.00182697	0.252236	0.0251926	-0.0391691		0.164748	0.256653
9449	GI_4757845-S	BCL9	"Homo sapiens B-cell CLL/lymphoma 9 (BCL9), mRNA."	GI_4757845-S	GI_4757845	NM_004326.1	BCL9	TCCATGCCGAGCGTCCTCTTGGCTCTGAGAGGGAAAGTCTGTCCTGGGAT	Homo sapiens B-cell CLL/lymphoma 9 (BCL9), mRNA.	1	58.3	56.7	48.1	64.2	59.6	47	71.6	75.8	111.2		-0.845885	-0.880438	-1.00761	-0.755861	-0.754984	-0.931961	-0.592886	-0.646736	-0.469521		0.0970428	0.341597
5299	GI_32698935-S	BCL9L	"Homo sapiens B-cell CLL/lymphoma 9-like (BCL9L), mRNA."	GI_32698935-S	GI_32698935	NM_182557.1	BCL9L	TGACTCTGTGTTTCCTGCCCTGAGGAGAGAGGGGTCAGATTGCAGCGGGC	Homo sapiens B-cell CLL/lymphoma 9-like (BCL9L), mRNA.	1	57	62.4	53.5	56.5	63.7	49.7	66.7	70.4	106.6		-0.870051	-0.779457	-0.893673	-0.883327	-0.68417	-0.872801	-0.667745	-0.725667	-0.514295		0.0342946	0.211825
5706	GI_34147466-S	BCLP	"Homo sapiens beta-casein-like protein (BCLP), mRNA."	GI_34147466-S	GI_34147466	NM_033504.2	BCLP	TCTGACCCTCTGAGAGATGATGTCCTGCCCAGGCCCGATGGCCACTAGGA	Homo sapiens beta-casein-like protein (BCLP), mRNA.	1	244.7	231.1	228.4	243.7	219	194	167.2	155.4	219.3		0.691306	0.600756	0.660589	0.574974	0.630248	0.56958	0.302685	0.119998	0.250208		-0.0592834	-0.426587
2171	GI_21071035-I	BCOR	"Homo sapiens BCL6 co-repressor (BCOR), transcript variant 2, mRNA."	GI_21071035-I	GI_21071035	NM_020926.2	BCOR	AAGCTGGCAAAGAGAATCGCCAACTCAGCGGGTTACGTGGGTGACCGATT	Homo sapiens BCL6 co-repressor (BCOR), transcript variant 2, mRNA.	1	49.2	52	41.5	62.5	53.3	48.1	48.9	54.9	63.6		-1.02775	-0.971656	-1.16566	-0.782635	-0.873898	-0.907459	-0.99555	-0.991262	-1.06166		0.200358	0.0388654
2172	GI_21071036-I	BCOR	"Homo sapiens BCL6 co-repressor (BCOR), transcript variant 1, mRNA."	GI_21071036-I	GI_21071036	NM_017745.4	BCOR	GGCCATGACTGTAGAGTGGTCAGAACTGTGTGGTTGGTTTGAGGGAGCGA	Homo sapiens BCL6 co-repressor (BCOR), transcript variant 1, mRNA.	1	95.8	101	99.5	147.3	129.4	98.2	125.3	136.1	186.9		-0.313644	-0.271815	-0.229231	0.0726771	0.0701979	-0.151532	-0.001944	-0.0216342	0.0807794		0.268678	0.29063
125	GI_11038640-A	BCR	"Homo sapiens breakpoint cluster region (BCR), transcript variant 2, mRNA."	GI_11038640-A	GI_11038640	NM_021574.1	BCR	TCTGGCTAATCGGGCCATCCGTAGAGCGGGAACCTTCCTGAGGTGTCCTT	Homo sapiens breakpoint cluster region (BCR), transcript variant 2, mRNA.	1	47.1	43.2	42.4	66.9	71.6	53.3	87.9	89.1	131.6		-1.0745	-1.1671	-1.14268	-0.714761	-0.55973	-0.798735	-0.3763	-0.474079	-0.29101		0.437019	0.747631
126	GI_11038640-I	BCR	"Homo sapiens breakpoint cluster region (BCR), transcript variant 2, mRNA."	GI_11038640-I	GI_11038640	NM_021574.1	BCR	TCTGGCTAATCGGGCCATCCGTAGAGCGGGAACCTTCCTGAGGTGTCCTT	Homo sapiens breakpoint cluster region (BCR), transcript variant 2, mRNA.	1	72.2	74.5	67.2	67.8	73.1	65.5	69.1	74.2	131.6		-0.616728	-0.592622	-0.649526	-0.701429	-0.537661	-0.580433	-0.630416	-0.669521	-0.29101		0.0131176	0.0893096
5782	GI_34147602-S	BCS1L	"Homo sapiens BCS1-like (yeast) (BCS1L), mRNA."	GI_34147602-S	GI_34147602	NM_004328.3	BCS1L	AATGCCTTGGATGGTGTGGCTTCCACCGAGGCCCGCATCGTGTTCATGAC	Homo sapiens BCS1-like (yeast) (BCS1L), mRNA.	1	75.6	64.5	64	115.7	100.6	95	99	119.3	139.3		-0.567415	-0.744564	-0.701774	-0.168232	-0.197772	-0.18662	-0.250723	-0.162344	-0.230746		0.487043	0.456647
2754	GI_21735418-S	BDG29	"Homo sapiens BDG-29 proten (BDG29), mRNA."	GI_21735418-S	GI_21735418	NM_015144.1	BDG29	CATCCGCCGCGGCCTCACGTGCGTTGTAACAAGCCCTCATCACATGTGTG	Homo sapiens BDG-29 proten (BDG29), mRNA.	1	95	84.6	84	125.9	115.2	89.1	112.6	118.8	160.6		-0.322631	-0.4586	-0.410571	-0.0839415	-0.0535269	-0.254529	-0.114795	-0.166829	-0.0799486		0.266601	0.276743
8636	GI_44680134-A	BDH	"Homo sapiens 3-hydroxybutyrate dehydrogenase (heart, mitochondrial) (BDH), nuclear gene encoding mitochondrial protein, transcript variant 1, mRNA."	GI_44680134-A	GI_44680134	NM_004051.3	BDH	TGCATAGTGAGTGACTTGGGCCTTCACAAACAGGGTGTGGAGTGGCAGGC	Homo sapiens 3-hydroxybutyrate dehydrogenase (heart, mitochondrial) (BDH), nuclear gene encoding mitochondrial protein, transcript variant 1, mRNA.	1	96.1	99.4	81.6	196.7	182.4	152.1	95	110.8	103.4		-0.310294	-0.288648	-0.441613	0.361213	0.435601	0.311872	-0.294275	-0.241286	-0.546597		0.716413	-0.0138677
5610	GI_34106709-A	BDNF	"Homo sapiens brain-derived neurotrophic factor (BDNF), transcript variant 6, mRNA."	GI_34106709-A	GI_34106709	NM_170734.2	BDNF	CTTGCTGTGGTCTCTTTGTGGCAGAAGTGTTTCATGCATGGCAGCAGGCC	Homo sapiens brain-derived neurotrophic factor (BDNF), transcript variant 6, mRNA.	1	97.6	108.7	89.7	46.3	41.9	39.5	44.7	53.3	57.6		-0.293696	-0.194363	-0.340265	-1.08196	-1.13005	-1.11609	-1.09038	-1.02285	-1.16667		-0.833258	-0.817194
1811	GI_19923741-S	BECN1	"Homo sapiens beclin 1 (coiled-coil, myosin-like BCL2 interacting protein) (BECN1), mRNA."	GI_19923741-S	GI_19923741	NM_003766.2	BECN1	GGATGTGGAGAAAGGCAAGATTGAAGACACAGGAGGCAGTGGCGGCTCCT	Homo sapiens beclin 1 (coiled-coil, myosin-like BCL2 interacting protein) (BECN1), mRNA.	1	132.9	139.5	138.9	180.1	158.4	141.3	110	111.9	135.9		0.0371397	0.0686242	0.128004	0.273251	0.285436	0.233864	-0.139465	-0.230735	-0.256935		0.186261	-0.286967
6256	GI_36054106-S	BENE	"Homo sapiens BENE protein (BENE), mRNA."	GI_36054106-S	GI_36054106	NM_005434.3	BENE	CACGGGGTTGGGCAAGGGCTCACCAGGACCTCAACGGGCAAAGTTGTGCA	Homo sapiens BENE protein (BENE), mRNA.	1	39.6	36.3	35.6	111.8	88.1	102.6	197.3	256.1	257.2		-1.26037	-1.35055	-1.32987	-0.202442	-0.338997	-0.105108	0.477486	0.653543	0.419157		1.09808	1.83033
8080	GI_41349434-S	BET1	"Homo sapiens BET1 homolog (S. cerevisiae) (BET1), mRNA."	GI_41349434-S	GI_41349434	NM_005868.3	BET1	TGGGCAAACTGAAGATTTTATCCAGAGGGAGCCAAACAAAGCTGCTGTGC	Homo sapiens BET1 homolog (S. cerevisiae) (BET1), mRNA.	1	97	94.4	98.3	127	117.9	102	113.5	130.7	155.9		-0.300304	-0.343055	-0.242224	-0.0752625	-0.0288678	-0.11132	-0.106389	-0.0648732	-0.111427		0.223378	0.200965
6133	GI_34365798-S	BET1L	"Homo sapiens blocked early in transport 1 homolog (S. cerevisiae) like (BET1L), mRNA."	GI_34365798-S	GI_34365798	NM_016526.3	BET1L	AGGACTCTTGGGGGCTCAGTGTGAGAGCCAGGGTTACCTACTCTGCCAAG	Homo sapiens blocked early in transport 1 homolog (S. cerevisiae) like (BET1L), mRNA.	1	192.4	217.6	173.6	281.1	240	208.5	264.5	323.3	345.3		0.433624	0.537303	0.366805	0.717414	0.727712	0.645923	0.78701	0.902404	0.731335		0.251106	0.361006
1017	GI_15147227-S	BEX1	"Homo sapiens brain expressed, X-linked 1 (BEX1), mRNA."	GI_15147227-S	GI_15147227	NM_018476.2	BEX1	ACGGAAACAGACCCCTGCTTTCGAATTTACATGTTCATGATGTGCCCTTG	Homo sapiens brain expressed, X-linked 1 (BEX1), mRNA.	1	491.4	520.7	465.2	44.8	38	44.4	39.7	41.6	56.2		1.43848	1.45709	1.42236	-1.11482	-1.23404	-0.992235	-1.21564	-1.28754	-1.19275		-2.55301	-2.67129
6046	GI_34304350-S	BF	"Homo sapiens B-factor, properdin (BF), mRNA."	GI_34304350-S	GI_34304350	NM_001710.3	BF	CCTGCTCACGCCCGAGACTTTCACATCAACCTCTTTCAAGTGCTGCCCTG	Homo sapiens B-factor, properdin (BF), mRNA.	1	211.8	174.1	195.1	59.8	54.5	63.8	32.3	43	45.9		0.536572	0.302192	0.491837	-0.826693	-0.850199	-0.608285	-1.43348	-1.25219	-1.40731		-1.20526	-1.80786
10575	GI_7706090-S	BFAR	"Homo sapiens bifunctional apoptosis regulator (BFAR), mRNA."	GI_7706090-S	GI_7706090	NM_016561.1	BFAR	GGATCCCTTTCTCTGAATGGAGAGATTGAGAGGGATGTCGGGCAGTTCCC	Homo sapiens bifunctional apoptosis regulator (BFAR), mRNA.	1	199.5	188.6	170.5	135.6	109.7	122.7	145	152.8	238.9		0.472458	0.386525	0.34751	-0.0098925	-0.105598	0.0843751	0.152253	0.101978	0.340933		-0.412536	-0.203776
6047	GI_34304351-S	BGN	"Homo sapiens biglycan (BGN), mRNA."	GI_34304351-S	GI_34304351	NM_001711.3	BGN	CGCGCAGATGACACCATCAACCGCCAGAGTCCCAGACACCGGTTTTCCTA	Homo sapiens biglycan (BGN), mRNA.	1	158.4	146	135.9	36.6	39.4	39	34.9	46	40.4		0.225241	0.116633	0.104622	-1.31651	-1.19553	-1.12958	-1.35172	-1.18016	-1.54258		-1.3627	-1.50699
1761	GI_19923461-S	BHC80	"Homo sapiens BRAF35/HDAC2 complex (80 kDa) (BHC80), mRNA."	GI_19923461-S	GI_19923461	NM_016621.2	BHC80	GTCAGTGAGGTCCCGTGAGTCTTTGTGAGTCCTTGTGTCATCGTTCGGGC	Homo sapiens BRAF35/HDAC2 complex (80 kDa) (BHC80), mRNA.	1	93.1	99.6	85.1	90.9	81.7	72.1	149.9	193.6	246.1		-0.344281	-0.286529	-0.396639	-0.408912	-0.419272	-0.478752	0.187348	0.354739	0.372402		-0.0931628	0.647313
6096	GI_34335183-I	BHD	"Homo sapiens folliculin (BHD), transcript variant 2, mRNA."	GI_34335183-I	GI_34335183	NM_144606.3	BHD	CGGCTGACCGAGAAGCTCCTGGAAGGTGCTCCGACCGAGGATACCTTGGT	Homo sapiens folliculin (BHD), transcript variant 2, mRNA.	1	57.4	53.9	61.9	79.5	75	81.6	52.2	58.6	68.3		-0.862557	-0.933825	-0.7375	-0.542604	-0.510349	-0.347658	-0.926589	-0.921604	-0.986096		0.377757	-0.100136
6097	GI_34335184-I	BHD	"Homo sapiens folliculin (BHD), transcript variant 1, mRNA."	GI_34335184-I	GI_34335184	NM_144997.3	BHD	CAAGCAGTCCTCCTGCTTCAACATACAGCTACAGGTACCCCCCACTATAC	Homo sapiens folliculin (BHD), transcript variant 1, mRNA.	1	82	79.2	85.4	81.3	73.6	73.4	56.5	63.9	68		-0.48033	-0.528131	-0.39287	-0.520267	-0.530406	-0.459826	-0.843	-0.82913	-0.990761		-0.0363889	-0.42052
8781	GI_4503298-S	BHLHB2	"Homo sapiens basic helix-loop-helix domain containing, class B, 2 (BHLHB2), mRNA."	GI_4503298-S	GI_4503298	NM_003670.1	BHLHB2	GGTCCAGAGTACTTGTTTTCCCGATGTGTCCAGCCAGCTCCGCAGCAGCT	Homo sapiens basic helix-loop-helix domain containing, class B, 2 (BHLHB2), mRNA.	1	296.5	303	274.4	71	65	60.6	538.4	723.2	1021.8		0.897076	0.886313	0.857079	-0.655418	-0.662666	-0.662786	1.53756	1.76227	1.88113		-1.54045	0.846831
599	GI_13540520-S	BHLHB3	"Homo sapiens basic helix-loop-helix domain containing, class B, 3 (BHLHB3), mRNA."	GI_13540520-S	GI_13540520	NM_030762.1	BHLHB3	CCAATCTCTTGCAAGCCTCCAGGCTCTGGCTTTGTCTACCTGCTCGTTCC	Homo sapiens basic helix-loop-helix domain containing, class B, 3 (BHLHB3), mRNA.	1	37.5	32	32.6	32	32.5	38.6	55.1	72.2	79.7		-1.31876	-1.48347	-1.42414	-1.45051	-1.40045	-1.1405	-0.869495	-0.698703	-0.822504		0.0783007	0.611888
7746	GI_40353772-S	BIA2	"Homo sapiens BIA2 (BIA2), mRNA."	GI_40353772-S	GI_40353772	NM_015431.2	BIA2	CTAGTTATAAGACCTTAAGGCTGGGTGCAGTGGCTCACGCCTGTAATCCC	Homo sapiens BIA2 (BIA2), mRNA.	1	301.4	342.3	327.5	219	213.6	225	303.2	359.1	451.8		0.914641	1.01487	1.04652	0.468356	0.603673	0.726588	0.931205	1.01457	1.01624		-0.392471	-0.00467259
6812	GI_37574727-A	BID	"Homo sapiens BH3 interacting domain death agonist (BID), transcript variant 3, mRNA."	GI_37574727-A	GI_37574727	NM_197967.1	BID	GACCACAACATGAGGCCACTGGAGACGCATATGAGTAAGGGCACTGACGG	Homo sapiens BH3 interacting domain death agonist (BID), transcript variant 3, mRNA.	1	109	118.3	117.3	157.6	130.5	115.5	76.7	89.8	91.6		-0.175312	-0.105147	-0.0529921	0.140109	0.0792079	0.0203275	-0.520228	-0.465721	-0.675018		0.191032	-0.442506
10092	GI_6715588-S	BIG1	"Homo sapiens brefeldin A-inhibited guanine nucleotide-exchange protein 1 (BIG1), mRNA."	GI_6715588-S	GI_6715588	NM_006421.2	BIG1	GGCTGTAACATGCCCAGAAGCTGTTGTGGCCGACACTTCAACAATAGGGA	Homo sapiens brefeldin A-inhibited guanine nucleotide-exchange protein 1 (BIG1), mRNA.	1	203.4	198.5	192.3	154	129.4	103.7	112.8	125	174.8		0.493205	0.440457	0.476357	0.117055	0.0701979	-0.0938133	-0.112922	-0.112497	0.00984476		-0.43886	-0.541864
2672	GI_21536418-S	BIK	"Homo sapiens BCL2-interacting killer (apoptosis-inducing) (BIK), mRNA."	GI_21536418-S	GI_21536418	NM_001197.3	BIK	TGAATTCCTATGGCTCTGCAATTGTCACCGGTTAACTGTGGCCTGTGCCC	Homo sapiens BCL2-interacting killer (apoptosis-inducing) (BIK), mRNA.	1	85.8	87.6	69.4	388.4	312	315.7	50.7	56.5	64.2		-0.431785	-0.421865	-0.61503	1.03999	1.00697	1.08531	-0.957378	-0.96058	-1.05171		1.53365	-0.500328
2671	GI_21536416-A	BIN1	"Homo sapiens bridging integrator 1 (BIN1), transcript variant 10, mRNA."	GI_21536416-A	GI_21536416	NM_139351.1	BIN1	GTGTTCCTGAAGCTGCTGTGTCCTCTAGTTGAGTTTCTGGCGCCCCTGCC	Homo sapiens bridging integrator 1 (BIN1), transcript variant 10, mRNA.	1	108.5	105.9	96.5	160.4	119.6	124.8	126.2	113.2	171.2		-0.180239	-0.221874	-0.262015	0.157678	-0.0136298	0.102349	0.00561375	-0.218399	-0.0122099		0.303508	0.146377
7372	GI_39725693-S	BIN3	"Homo sapiens bridging integrator 3 (BIN3), mRNA."	GI_39725693-S	GI_39725693	NM_018688.3	BIN3	ACCCTTGTGGCTTTGGGACCTAAGTGGTTGGGGTTCCCGAGGTCACTGAG	Homo sapiens bridging integrator 3 (BIN3), mRNA.	1	95.5	104.7	98.4	115.7	89.9	90.5	69.1	78.7	87.4		-0.317005	-0.233887	-0.241136	-0.168232	-0.317469	-0.238016	-0.630416	-0.606637	-0.724762		0.0227701	-0.389929
8081	GI_41349435-S	BIRC2	"Homo sapiens baculoviral IAP repeat-containing 2 (BIRC2), mRNA."	GI_41349435-S	GI_41349435	NM_001166.3	BIRC2	CCAGGAACTCTGGAGTTCATCAGAGTTATGGTGCCGAATTGTCTTTGGTG	Homo sapiens baculoviral IAP repeat-containing 2 (BIRC2), mRNA.	1	226.7	310	254	254	187.3	203.8	141.5	174.6	192.7		0.609427	0.91039	0.774353	0.616274	0.463817	0.621775	0.126451	0.244417	0.113168		-0.197434	-0.603378
5585	GI_33946283-I	BIRC3	"Homo sapiens baculoviral IAP repeat-containing 3 (BIRC3), transcript variant 1, mRNA."	GI_33946283-I	GI_33946283	NM_001165.3	BIRC3	AAAAGCCCAACGTCTGTGAGATCCAGGAAACCATGCTTGCAAACCACTGG	Homo sapiens baculoviral IAP repeat-containing 3 (BIRC3), transcript variant 1, mRNA.	1	114.9	144.4	129.7	346	272.5	286.8	45.5	46.3	71.1		-0.118821	0.105017	0.0546177	0.92466	0.862891	0.983623	-1.07165	-1.17322	-0.943515		0.91012	-1.0764
5586	GI_33946284-A	BIRC3	"Homo sapiens baculoviral IAP repeat-containing 3 (BIRC3), transcript variant 2, mRNA."	GI_33946284-A	GI_33946284	NM_182962.1	BIRC3	GGCATTGTACTAATACCGGGAACATGAAGCCAGGTGTGGTGGTATGTGCC	Homo sapiens baculoviral IAP repeat-containing 3 (BIRC3), transcript variant 2, mRNA.	1	63.1	62.5	62.6	127.5	109.7	109.2	38.5	43.3	52.9		-0.761098	-0.777769	-0.725459	-0.0713424	-0.105598	-0.0390785	-1.24805	-1.24477	-1.25689		0.682769	-0.495127
5259	GI_32528298-S	BIRC4	"Homo sapiens baculoviral IAP repeat-containing 4 (BIRC4), mRNA."	GI_32528298-S	GI_32528298	NM_001167.2	BIRC4	TGTATCTTCAAAGTAGACAAATGGCGCCGGGCACGGTGGCTCACGCCTGT	Homo sapiens baculoviral IAP repeat-containing 4 (BIRC4), mRNA.	1	120.8	140.3	127.8	155.5	144.4	158.9	163.4	173.6	253.7		-0.0651596	0.0746524	0.0388145	0.126726	0.18694	0.358195	0.278408	0.238283	0.404636		0.207851	0.291006
8713	GI_4502144-S	BIRC5	"Homo sapiens baculoviral IAP repeat-containing 5 (survivin) (BIRC5), mRNA."	GI_4502144-S	GI_4502144	NM_001168.1	BIRC5	GCAGGCCGTGTGTCTGTCAGCCCAACCTTCACATCTGTCACGTTCTCCAC	Homo sapiens baculoviral IAP repeat-containing 5 (survivin) (BIRC5), mRNA.	1	278.8	320.5	258.1	392.1	327.5	312.5	695.8	705.1	1063.8		0.831114	0.945504	0.7915	1.04945	1.05858	1.07452	1.80837	1.7352	1.92382		0.204809	0.966427
27	GI_10442821-S	BIRC6	"Homo sapiens baculoviral IAP repeat-containing 6 (apollon) (BIRC6), mRNA."	GI_10442821-S	GI_10442821	NM_016252.1	BIRC6	ATCCTGACACTGACGATGCCCCAGAGGTGTGCAGAGCCACAACAGGTGCT	Homo sapiens baculoviral IAP repeat-containing 6 (apollon) (BIRC6), mRNA.	1	112.1	101.1	107.7	118.4	105.4	79.6	108.3	96.8	178.9		-0.145259	-0.270772	-0.144428	-0.145218	-0.14816	-0.373941	-0.155912	-0.385553	0.034416		-0.0356201	0.0178031
423	GI_13346499-S	BITE	"Homo sapiens p10-binding protein (BITE), mRNA."	GI_13346499-S	GI_13346499	NM_024491.1	BITE	TGCCAAGGGCTCTCTAAATTTAGCCAGTAGGAAGCTACTGCTCTCCTGGC	Homo sapiens p10-binding protein (BITE), mRNA.	1	67.2	75	70.7	40.4	47.4	47.7	52.4	56.1	61.8		-0.693636	-0.585571	-0.595156	-1.21796	-0.998767	-0.916303	-0.922551	-0.968169	-1.09208		-0.419555	-0.36948
2900	GI_22095354-S	BIVM	"Homo sapiens basic, immunoglobulin-like variable motif containing (BIVM), mRNA."	GI_22095354-S	GI_22095354	NM_017693.2	BIVM	GCCCAAGTCACTCAGAGGACAACTACCCATATTCCAGACTCTGAGCTGTT	Homo sapiens basic, immunoglobulin-like variable motif containing (BIVM), mRNA.	1	79.2	81.2	78.9	77.4	66.2	62.2	79.3	90.8	105.6		-0.517562	-0.501841	-0.477645	-0.569312	-0.643195	-0.635185	-0.485025	-0.453893	-0.524284		-0.116881	0.0112817
9884	GI_5729737-S	BLCAP	"Homo sapiens bladder cancer associated protein (BLCAP), mRNA."	GI_5729737-S	GI_5729737	NM_006698.1	BLCAP	AGTGTTGGCAAACGAGACTTTCTCCTGGCCCCTGCCTGCTGGAGATCAGC	Homo sapiens bladder cancer associated protein (BLCAP), mRNA.	1	116	119.9	106.7	125	106.7	81.6	184.7	183.8	312.9		-0.10861	-0.0909845	-0.154417	-0.091099	-0.135112	-0.347658	0.407799	0.29926	0.626912		-0.0732858	0.562661
9321	GI_4557364-S	BLM	"Homo sapiens Bloom syndrome (BLM), mRNA."	GI_4557364-S	GI_4557364	NM_000057.1	BLM	TGCCAGCCTCCCAAAGGTCTAAGAGGAGAAAAACTGCTTCCAGTGGTTCC	Homo sapiens Bloom syndrome (BLM), mRNA.	1	82.4	71.5	78.7	155.7	116.4	108.8	73.1	69.9	92.8		-0.475116	-0.63595	-0.480363	0.128008	-0.0424967	-0.0429653	-0.570993	-0.73328	-0.661224		0.544658	-0.124689
5503	GI_33591068-S	BLMH	"Homo sapiens bleomycin hydrolase (BLMH), mRNA."	GI_33591068-S	GI_33591068	NM_000386.2	BLMH	AGCCAAATGGTTTAACTTCTGCCTGTGGAACTGGGGATTGGGTGGGCAGG	Homo sapiens bleomycin hydrolase (BLMH), mRNA.	1	257	261.7	228.9	541.3	434.3	360.8	344.5	395.7	467		0.743863	0.731841	0.662931	1.37115	1.35901	1.22673	1.06606	1.11822	1.05131		0.606087	0.365652
1360	GI_17865794-I	BLP1	"Homo sapiens BBP-like protein 1 (BLP1), transcript variant 2, mRNA."	GI_17865794-I	GI_17865794	NM_031940.2	BLP1	GGCTGTCCGTTTGACCTGCTGTGCTTCAGTTTAATTGGCTTGGAAAGGGG	Homo sapiens BBP-like protein 1 (BLP1), transcript variant 2, mRNA.	1	54.3	68.5	59.9	50.5	52.9	50.7	43	62.7	78.8		-0.922054	-0.681136	-0.772671	-0.995333	-0.881916	-0.851702	-1.13132	-0.849378	-0.834539		-0.117696	-0.14646
1361	GI_17865796-A	BLP1	"Homo sapiens BBP-like protein 1 (BLP1), transcript variant 1, mRNA."	GI_17865796-A	GI_17865796	NM_078473.1	BLP1	CCATGTTCCTCTTGTGACCCTGAGTCTTCATGCAAGGAGATCTGAAGCTG	Homo sapiens BBP-like protein 1 (BLP1), transcript variant 1, mRNA.	1	670.5	677.2	639.6	404.6	298.9	299.8	289.3	305.3	404.8		1.77151	1.73411	1.7633	1.08076	0.961317	1.03057	0.88165	0.841222	0.899823		-0.732091	-0.882075
1362	GI_17865798-A	BLP2	"Homo sapiens BBP-like protein 2 (BLP2), transcript variant 2, mRNA."	GI_17865798-A	GI_17865798	NM_025141.2	BLP2	CCAGCCCAAATGTAGTCTGCCTTGAAAAGTCTTTCAGCTGTGACTGCAGG	Homo sapiens BBP-like protein 2 (BLP2), transcript variant 2, mRNA.	1	182.8	191.7	188.8	440.3	324.4	340.1	283.1	276.7	367.1		0.378773	0.403711	0.456687	1.16512	1.04846	1.16416	0.858773	0.736171	0.796217		0.712853	0.383997
7745	GI_40353771-S	BLVRA	"Homo sapiens biliverdin reductase A (BLVRA), mRNA."	GI_40353771-S	GI_40353771	NM_000712.3	BLVRA	CTGAGAAGGAACTGGCTGCTGAAAAGAAACGCATCCTGCACTGCCTGGGG	Homo sapiens biliverdin reductase A (BLVRA), mRNA.	1	200.7	230.7	201.4	410	324.8	320.5	362.9	411.8	517.7		0.478884	0.59893	0.525869	1.09398	1.04977	1.10129	1.121	1.16082	1.16054		0.54712	0.612892
8730	GI_4502418-S	BLVRB	"Homo sapiens biliverdin reductase B (flavin reductase (NADPH)) (BLVRB), mRNA."	GI_4502418-S	GI_4502418	NM_000713.1	BLVRB	TCCCACCAGTACCAGTAGCACTCTGTCCCCATCTGGGAGGGTGGCATTCT	Homo sapiens biliverdin reductase B (flavin reductase (NADPH)) (BLVRB), mRNA.	1	146.8	141.6	127.4	187.8	150.3	171.9	188.1	217.6	202.5		0.14374	0.0843752	0.0354575	0.315019	0.229566	0.441483	0.427061	0.479553	0.165741		0.240831	0.269594
6878	GI_37622354-S	BLZF1	"Homo sapiens basic leucine zipper nuclear factor 1 (JEM-1) (BLZF1), mRNA."	GI_37622354-S	GI_37622354	NM_003666.2	BLZF1	CCAGCTACTTGGGAGGCTGAGGTGGGAAAATCACTTGAACCTGGGAGGGT	Homo sapiens basic leucine zipper nuclear factor 1 (JEM-1) (BLZF1), mRNA.	1	210	229.9	232.7	184.8	171.9	147	208.3	328.4	307.4		0.527425	0.595268	0.680562	0.298953	0.372493	0.27575	0.534777	0.91912	0.608117		-0.285353	0.0862529
10490	GI_7705299-S	BM-002	"Homo sapiens hypothetical protein BM-002 (BM-002), mRNA."	GI_7705299-S	GI_7705299	NM_016617.1	BM-002	TTTTTGAGGCAGACTCTCTGTCGCCAGGCTTCTCCTGCCTCAGCCTCACG	Homo sapiens hypothetical protein BM-002 (BM-002), mRNA.	1	49.4	51.8	53.7	59.6	58.9	58.2	59.5	63.7	67.5		-1.0234	-0.975718	-0.889677	-0.830036	-0.767559	-0.705585	-0.788368	-0.832478	-0.998583		0.195206	0.0897897
8582	GI_42734437-S	BM-009	"Homo sapiens hypothetical protein BM-009 (BM-009), mRNA."	GI_42734437-S	GI_42734437	NM_016623.3	BM-009	GTTACACTCTGAAGGGATATCATCCTTTCAAACGGGCCATCTAAGGCAGC	Homo sapiens hypothetical protein BM-009 (BM-009), mRNA.	1	576.4	561.8	589.4	448.7	362.1	348.3	360	450	539.2		1.60945	1.53717	1.67577	1.18397	1.16548	1.18939	1.11253	1.25556	1.20366		-0.427851	-0.41688
7363	GI_39725678-S	BM039	"Homo sapiens uncharacterized bone marrow protein BM039 (BM039), mRNA."	GI_39725678-S	GI_39725678	NM_018455.3	BM039	TTCACGTCCTCCTCCATGCTGAGGCGCAATACACCGCTTCTGGGTCAGGA	Homo sapiens uncharacterized bone marrow protein BM039 (BM039), mRNA.	1	139.4	147.9	154.4	477.6	346.6	381.9	177.7	260.8	289.9		0.088311	0.130264	0.241292	1.24625	1.11891	1.28693	0.367	0.672965	0.545997		1.06407	0.375365
10694	GI_8922103-S	BM045	"Homo sapiens uncharacterized bone marrow protein BM045 (BM045), mRNA."	GI_8922103-S	GI_8922103	NM_018459.1	BM045	GGGGGGAGGGCAGGGAAGATGCCTGTCGGGTTTTTAGCACAGTTCATTTC	Homo sapiens uncharacterized bone marrow protein BM045 (BM045), mRNA.	1	98.7	124	104.7	173.3	156.7	137.5	61.2	70.6	89.1		-0.281685	-0.0555395	-0.17468	0.234852	0.273951	0.204991	-0.75862	-0.722638	-0.704345		0.408566	-0.557899
7380	GI_39725706-S	BMI1	"Homo sapiens B lymphoma Mo-MLV insertion region (mouse) (BMI1), mRNA."	GI_39725706-S	GI_39725706	NM_005180.5	BMI1	CCCAACTGGTTCGACCTTTGCAGATACCCATAACCTATGTTGAGCCTTGC	Homo sapiens B lymphoma Mo-MLV insertion region (mouse) (BMI1), mRNA.	1	103.7	110	107.4	357.7	300.3	241	497.3	634.1	945		-0.228728	-0.181831	-0.147415	0.957838	0.966291	0.799346	1.4537	1.62185	1.79832		1.09382	1.81062
9980	GI_5902809-I	BMP1	"Homo sapiens bone morphogenetic protein 1 (BMP1), transcript variant BMP1-3, mRNA."	GI_5902809-I	GI_5902809	NM_006129.2	BMP1	GCCGGTCAGCCACACCAGGGCACCGCAGCCAATAAACCGAAAGTGTTACA	Homo sapiens bone morphogenetic protein 1 (BMP1), transcript variant BMP1-3, mRNA.	1	69.8	75.6	72.3	71.9	68.4	59.2	56.9	65.1	70		-0.652956	-0.577171	-0.571192	-0.642851	-0.608397	-0.687542	-0.83555	-0.80926	-0.96004		-0.0458237	-0.267844
9981	GI_5902812-I	BMP1	"Homo sapiens bone morphogenetic protein 1 (BMP1), transcript variant BMP1-5, mRNA."	GI_5902812-I	GI_5902812	NM_006131.1	BMP1	CCCATCTTCTCCTTACTGCATCTCAGCCCACATCTCAGCCCTTCCCCATG	Homo sapiens bone morphogenetic protein 1 (BMP1), transcript variant BMP1-5, mRNA.	1	50.6	50.8	49.4	56.7	47.7	49.2	47.9	53.8	85.4		-0.997683	-0.996268	-0.979054	-0.879801	-0.992052	-0.88351	-1.01737	-1.01288	-0.749295		0.0725471	0.0644875
7302	GI_38787903-A	BMP2K	"Homo sapiens BMP2 inducible kinase (BMP2K), transcript variant 2, mRNA."	GI_38787903-A	GI_38787903	NM_017593.3	BMP2K	GGCATCACCTGAATATCTTACCTCCCCTCAAGAGTTCTCACCAGCCTTAG	Homo sapiens BMP2 inducible kinase (BMP2K), transcript variant 2, mRNA.	1	75.5	70.6	70.3	62.7	57.5	53.3	61.6	67.3	94.8		-0.568833	-0.649304	-0.601232	-0.779448	-0.793164	-0.798735	-0.751741	-0.773763	-0.638626		-0.183992	-0.11492
1605	GI_19528648-I	BMP4	"Homo sapiens bone morphogenetic protein 4 (BMP4), transcript variant 1, mRNA."	GI_19528648-I	GI_19528648	NM_001202.2	BMP4	TCTAGCTTGTCTCCCCGATGGGATTCCCGTCCAAGCTATCTCGAGCCTGC	Homo sapiens bone morphogenetic protein 4 (BMP4), transcript variant 1, mRNA.	1	32.7	37.7	37.1	99.8	84.6	64.8	31.1	35.6	42.1		-1.46553	-1.31066	-1.28568	-0.315721	-0.382146	-0.591813	-1.47345	-1.45389	-1.4989		0.924064	-0.121458
1606	GI_19528651-A	BMP4	"Homo sapiens bone morphogenetic protein 4 (BMP4), transcript variant 3, mRNA."	GI_19528651-A	GI_19528651	NM_130851.1	BMP4	AGTAGAGGGATGTGGGTGCCGCTGAGATCAGGCAGTCCTTGAGGATAGAC	Homo sapiens bone morphogenetic protein 4 (BMP4), transcript variant 3, mRNA.	1	42.2	46.1	42.8	690.4	538.4	627.4	41.8	46	46		-1.19222	-1.09861	-1.13263	1.61389	1.58771	1.81271	-1.16121	-1.18016	-1.40501		2.81259	-0.107642
9598	GI_4809281-S	BMP6	"Homo sapiens bone morphogenetic protein 6 (BMP6), mRNA."	GI_4809281-S	GI_4809281	NM_001718.2	BMP6	AATGAGGGTGCCCAGCTTATAAGAATGGTGTTAGGGGGATGAGCATGCTG	Homo sapiens bone morphogenetic protein 6 (BMP6), mRNA.	1	45.6	39.5	40.6	38.3	37.4	36.1	112.9	134.8	165.9		-1.10918	-1.26149	-1.18914	-1.27121	-1.25098	-1.21142	-0.111986	-0.0318848	-0.0455382		-0.0579334	1.12347
8082	GI_41349436-S	BMPR1A	"Homo sapiens bone morphogenetic protein receptor, type IA (BMPR1A), mRNA."	GI_41349436-S	GI_41349436	NM_004329.2	BMPR1A	TGTGTGTCTCCATGCACATGCACGCCGGGATTCCTCTGCTGCCATTTGAA	Homo sapiens bone morphogenetic protein receptor, type IA (BMPR1A), mRNA.	1	76.9	75.1	78.2	100.4	88	70.8	59.3	64	84.7		-0.549144	-0.584166	-0.487188	-0.309741	-0.340206	-0.498023	-0.791923	-0.82746	-0.758018		0.157509	-0.252301
7217	GI_38569442-I	BMPR2	"Homo sapiens bone morphogenetic protein receptor, type II (serine/threonine kinase) (BMPR2), transcript variant 1, mRNA."	GI_38569442-I	GI_38569442	NM_001204.4	BMPR2	GGCCTAATTCTCTGGATCTTTCAGCCACAAATGTCCTGGATGGCAGCAGT	Homo sapiens bone morphogenetic protein receptor, type II (serine/threonine kinase) (BMPR2), transcript variant 1, mRNA.	1	65.6	61.1	62.6	45.4	49.8	39.8	64.5	78.1	106.4		-0.71946	-0.801651	-0.725459	-1.10155	-0.946193	-1.10807	-0.703162	-0.614811	-0.516285		-0.303082	0.137437
7218	GI_38569443-A	BMPR2	"Homo sapiens bone morphogenetic protein receptor, type II (serine/threonine kinase) (BMPR2), transcript variant 2, mRNA."	GI_38569443-A	GI_38569443	NM_033346.2	BMPR2	CGCCCCTCCACCTGGGTCATCTCCACTGAATCGCTGGACTGTGAAGTCAA	Homo sapiens bone morphogenetic protein receptor, type II (serine/threonine kinase) (BMPR2), transcript variant 2, mRNA.	1	60.9	55.8	60.6	43	46.3	49.8	60.6	65.8	97.1		-0.799128	-0.897305	-0.76023	-1.15573	-1.02376	-0.870672	-0.769024	-0.797837	-0.61322		-0.197834	0.0921937
8007	GI_41281482-S	BMS1L	"Homo sapiens BMS1-like, ribosome assembly protein (yeast) (BMS1L), mRNA."	GI_41281482-S	GI_41281482	NM_014753.2	BMS1L	GGAGGAACAGAGAAGCCTGGGCTGCTGGGACTGGGTTCATTCTCATGACT	Homo sapiens BMS1-like, ribosome assembly protein (yeast) (BMS1L), mRNA.	1	370.4	377.5	326.6	437.5	352.8	328.3	656.6	757.4	903.5		1.13555	1.11806	1.04357	1.15875	1.13779	1.12676	1.74714	1.81162	1.75073		0.0420375	0.670769
7953	GI_41152105-S	BMSC-UbP	"Homo sapiens bone marrow stromal cell-derived ubiquitin-like (BMSC-UbP), transcript variant 1, mRNA."	GI_41152105-S	GI_41152105	NM_032907.3	BMSC-UbP	AGCTCATCTTTGCTGGAGGAGCCCCATGAACTCCCTGCTTCCCCTGAACC	Homo sapiens bone marrow stromal cell-derived ubiquitin-like (BMSC-UbP), transcript variant 1, mRNA.	1	79.7	68.6	73.6	112.4	98.4	93.9	86.9	96	127.7		-0.510818	-0.679598	-0.552108	-0.197102	-0.221308	-0.198955	-0.388382	-0.394417	-0.322893		0.375053	0.212278
1638	GI_19743791-S	BNC	"Homo sapiens basonuclin (BNC), mRNA."	GI_19743791-S	GI_19743791	NM_001717.2	BNC	GTGCAGATATTGCACTGTGTCACCTCTGGATCTCTGCTCAGAAGCAGAAC	Homo sapiens basonuclin (BNC), mRNA.	1	83.3	88.9	78.5	34.3	43.3	42.2	41.9	46	49.3		-0.463474	-0.406336	-0.483088	-1.38126	-1.09506	-1.04606	-1.15869	-1.18016	-1.33158		-0.723162	-0.772512
10235	GI_7524347-A	BNIP1	"Homo sapiens BCL2/adenovirus E1B 19kDa interacting protein 1 (BNIP1), transcript variant BNIP1-a, mRNA."	GI_7524347-A	GI_7524347	NM_013978.1	BNIP1	CAGCTGGGCCGGAAGCTTATCACAAAATACAATCGCCGGGAGCTGACGGA	Homo sapiens BCL2/adenovirus E1B 19kDa interacting protein 1 (BNIP1), transcript variant BNIP1-a, mRNA.	1	81.2	73.4	77.5	77.7	72.1	77.6	50.4	59.6	60.4		-0.490837	-0.608303	-0.496817	-0.565452	-0.552323	-0.400892	-0.963645	-0.903532	-1.11637		0.0257631	-0.46253
9451	GI_4757855-S	BNIP2	"Homo sapiens BCL2/adenovirus E1B 19kDa interacting protein 2 (BNIP2), mRNA."	GI_4757855-S	GI_4757855	NM_004330.1	BNIP2	GCTATGTGTCCAGGGTATTGCTCCCCTGAGTGTATATGAGTGCTGAGTAG	Homo sapiens BCL2/adenovirus E1B 19kDa interacting protein 2 (BNIP2), mRNA.	1	156.8	174.5	168.1	181.2	165.3	132.8	120.1	134.5	170		0.214361	0.304612	0.332329	0.279326	0.330821	0.168154	-0.0467028	-0.0342643	-0.0196647		-0.0243335	-0.317311
10475	GI_7669480-S	BNIP3	"Homo sapiens BCL2/adenovirus E1B 19kDa interacting protein 3 (BNIP3), nuclear gene encoding mitochondrial protein, mRNA."	GI_7669480-S	GI_7669480	NM_004052.2	BNIP3	CCGATTATTAGGTGATCACCCTGGATGATCAGTTTTCTGCTGAAGGCACC	Homo sapiens BCL2/adenovirus E1B 19kDa interacting protein 3 (BNIP3), nuclear gene encoding mitochondrial protein, mRNA.	1	611.5	594.6	554.4	28.2	35.2	35	543.5	630.9	711		1.6728	1.59699	1.61021	-1.57663	-1.31551	-1.24419	1.54751	1.61644	1.49679		-3.00544	-0.0730837
9452	GI_4757859-S	BNIP3L	"Homo sapiens BCL2/adenovirus E1B 19kDa interacting protein 3-like (BNIP3L), mRNA."	GI_4757859-S	GI_4757859	NM_004331.1	BNIP3L	TATTGGAAAGCGACTGAGCACACCCTCTGCCAGCACCTACTGAGGGAAAG	Homo sapiens BCL2/adenovirus E1B 19kDa interacting protein 3-like (BNIP3L), mRNA.	1	131.6	116.5	118.9	125.5	102.2	93.9	120.3	135.9	179.1		0.0266055	-0.12131	-0.0384841	-0.0871162	-0.180976	-0.198955	-0.0449458	-0.0232049	0.0356002		-0.111286	0.0335459
6131	GI_34335395-S	BOK	"Homo sapiens BCL2-related ovarian killer (BOK), mRNA."	GI_34335395-S	GI_34335395	NM_032515.3	BOK	CCCCTCAGGTGCCCCCACACACAGCCTTCCCTTGACGCCTACATTTCTAG	Homo sapiens BCL2-related ovarian killer (BOK), mRNA.	1	80	89.2	77.1	80.1	67.3	72.3	89	94.3	132.5		-0.506792	-0.402785	-0.502358	-0.535103	-0.625654	-0.475818	-0.363167	-0.413499	-0.283787		-0.07488	0.117161
2521	GI_21361978-S	BOMB	"Homo sapiens BH3-only member B protein (BOMB), mRNA."	GI_21361978-S	GI_21361978	NM_024949.2	BOMB	CTGTCTCAGGCTGGTAGTTAGCAGTTGTGACCAGATGCTTTTGGTTGTTG	Homo sapiens BH3-only member B protein (BOMB), mRNA.	1	108.5	104.8	102.7	128.4	111.8	87.1	62.1	82.7	95		-0.180239	-0.232881	-0.195333	-0.0643247	-0.0854145	-0.278574	-0.743204	-0.553689	-0.636393		0.0600466	-0.441611
7744	GI_40353770-S	BOP1	"Homo sapiens block of proliferation 1 (BOP1), mRNA."	GI_40353770-S	GI_40353770	NM_015201.3	BOP1	TTGCTGGTGCCCGTCAAGGTGCTGAAGGGACACGTGCTGACCCGAGATCT	Homo sapiens block of proliferation 1 (BOP1), mRNA.	1	711.8	643.7	607.9	828.9	599	723.3	5440.5	5556.8	9104.2		1.83556	1.68063	1.70887	1.79629	1.70124	1.96336	3.98006	3.94005	4.19912		0.0786096	2.29806
10107	GI_6912269-S	BP75	"Homo sapiens bromodomain containing protein 75 kDa human homolog (BP75), mRNA."	GI_6912269-S	GI_6912269	NM_012107.1	BP75	GAAGACTGGGACTTCCCCATCCTGTGGATCCCATTGTAGGAGAGCCAGAA	Homo sapiens bromodomain containing protein 75 kDa human homolog (BP75), mRNA.	1	63.7	88.7	87.2	90.7	81.6	60.9	67.4	73.2	112.4		-0.750956	-0.40871	-0.370534	-0.41111	-0.420576	-0.657556	-0.65672	-0.684012	-0.458146		0.013653	-0.0895593
6166	GI_34577050-A	BPAG1	"Homo sapiens bullous pemphigoid antigen 1, 230/240kDa (BPAG1), transcript variant 1e, mRNA."	GI_34577050-A	GI_34577050	NM_001723.3	BPAG1	GACCTACCGGGCCATGGTAGATTCACAACAAAAATCTCCAGTGAAACGCC	Homo sapiens bullous pemphigoid antigen 1, 230/240kDa (BPAG1), transcript variant 1e, mRNA.	1	83.2	78.2	79.9	45.1	36.7	37.7	41.6	46.6	56.1		-0.464762	-0.541526	-0.464158	-1.10816	-1.27109	-1.16549	-1.16628	-1.16632	-1.19464		-0.691431	-0.685598
155	GI_11141882-S	BPESC1	"Homo sapiens blepharophimosis, epicanthus inversus and ptosis, candidate 1 (BPESC1), mRNA."	GI_11141882-S	GI_11141882	NM_021812.1	BPESC1	GCCTTTGTGCCTATGCTTCCACTTTCCTTTTCCCTCCACCATGAAGATGG	Homo sapiens blepharophimosis, epicanthus inversus and ptosis, candidate 1 (BPESC1), mRNA.	1	51.6	55.1	50.4	49.6	46.4	46.2	49	64.5	75.4		-0.976711	-0.910613	-0.957593	-1.01327	-1.02146	-0.950144	-0.993393	-0.819149	-0.881283		-0.0466549	0.0503639
7743	GI_40353767-A	BPGM	"Homo sapiens 2,3-bisphosphoglycerate mutase (BPGM), transcript variant 1, mRNA."	GI_40353767-A	GI_40353767	NM_001724.3	BPGM	TGTGGCCCAGATAAGGCTTTAGGATGCCTCAGTGCTTATGTCATAGCCTT	Homo sapiens 2,3-bisphosphoglycerate mutase (BPGM), transcript variant 1, mRNA.	1	70.3	71.7	73.3	62.8	62.4	57.9	87	94.3	115.1		-0.645306	-0.633006	-0.556482	-0.777858	-0.706117	-0.711059	-0.387168	-0.413499	-0.432989		-0.12008	0.20038
9453	GI_4757861-S	BPHL	"Homo sapiens biphenyl hydrolase-like (serine hydrolase; breast epithelial mucin-associated antigen) (BPHL), mRNA."	GI_4757861-S	GI_4757861	NM_004332.1	BPHL	CCAGTCTTGGTGGTTCCTTCGTGTGGGGCTTGATCGTGTTGCTGCCTGTT	Homo sapiens biphenyl hydrolase-like (serine hydrolase; breast epithelial mucin-associated antigen) (BPHL), mRNA.	1	86.6	83.7	75.4	70.4	60.9	56.3	80.8	89.4	118.5		-0.42184	-0.469874	-0.526234	-0.663885	-0.732016	-0.740738	-0.465238	-0.470489	-0.402136		-0.239564	0.0266953
7742	GI_40353765-S	BPNT1	"Homo sapiens 3'(2'), 5'-bisphosphate nucleotidase 1 (BPNT1), mRNA."	GI_40353765-S	GI_40353765	NM_006085.3	BPNT1	GAGGCAGGACCAGATGCTGTGTTGGGGAGGACAATCTGGGGAGTTTTAGG	Homo sapiens 3'(2'), 5'-bisphosphate nucleotidase 1 (BPNT1), mRNA.	1	54.5	48.2	56.8	60.7	60.8	51.1	62.8	76.1	80.4		-0.918114	-1.05165	-0.829577	-0.81179	-0.733765	-0.843379	-0.731367	-0.642517	-0.813236		0.136803	0.204074
5352	GI_33188458-S	BRAF	"Homo sapiens v-raf murine sarcoma viral oncogene homolog B1 (BRAF), mRNA."	GI_33188458-S	GI_33188458	NM_004333.2	BRAF	GAGAGACCACTCTTTCCCCAAATTCTCGCCTCTATTGAGCTGCTGGCCCG	Homo sapiens v-raf murine sarcoma viral oncogene homolog B1 (BRAF), mRNA.	1	97.3	87.5	85.1	73.7	63	59.7	80.6	106.8	129		-0.296995	-0.423069	-0.396639	-0.618182	-0.695931	-0.678634	-0.467855	-0.280556	-0.312158		-0.292015	0.0187115
36	GI_10800416-S	BRAP	"Homo sapiens BRCA1 associated protein (BRAP), mRNA."	GI_10800416-S	GI_10800416	NM_006768.2	BRAP	CAGGAAGGGCCGCAGCAAGAGGGGCAAGTGACCTTCAGAGCAACAGACAT	Homo sapiens BRCA1 associated protein (BRAP), mRNA.	1	96.1	112.5	110.3	107.9	93.3	93.7	91.9	104.9	100.9		-0.310294	-0.15814	-0.118883	-0.237866	-0.277956	-0.201213	-0.329308	-0.299727	-0.572536		-0.0432394	-0.204751
10064	GI_6552306-A	BRCA1	"Homo sapiens breast cancer 1, early onset (BRCA1), transcript variant BRCA1-delta9-11, mRNA."	GI_6552306-A	GI_6552306	NM_007298.1	BRCA1	TCCAGGACTGTTTATAGCTGTTGGAAGGACTAGGTCTTCCCTAGCCCCCC	Homo sapiens breast cancer 1, early onset (BRCA1), transcript variant BRCA1-delta9-11, mRNA.	1	80.9	76	72.3	148.1	125.2	118.8	69.2	87.7	105.4		-0.494803	-0.571608	-0.571192	0.0780809	0.0350769	0.0501642	-0.628889	-0.490994	-0.526293		0.600308	-0.0028575
169	GI_11321641-S	BRD1	"Homo sapiens bromodomain containing 1 (BRD1), mRNA."	GI_11321641-S	GI_11321641	NM_014577.1	BRD1	GTACATCACTTGCAGATCACCAAAAACACTCCGCTGCCCGTGACCGCCGG	Homo sapiens bromodomain containing 1 (BRD1), mRNA.	1	47.7	46.2	47.1	56	54.3	45.7	47.1	49.2	67		-1.06093	-1.09633	-1.03011	-0.892195	-0.854113	-0.961669	-1.03515	-1.10834	-1.00646		0.159797	0.012471
287	GI_12408641-S	BRD2	"Homo sapiens bromodomain containing 2 (BRD2), mRNA."	GI_12408641-S	GI_12408641	NM_005104.2	BRD2	GGCAAGGGTGGGAGTGTGCAAAGCCCTGATCTGGAGTTACCTGAGGCCAT	Homo sapiens bromodomain containing 2 (BRD2), mRNA.	1	411	433.3	362.6	454.3	383.1	307.2	268.1	252.5	437.4		1.24702	1.26339	1.15554	1.19635	1.22549	1.0564	0.801285	0.638423	0.981911		-0.0625706	-0.414775
288	GI_12408642-S	BRD3	"Homo sapiens bromodomain containing 3 (BRD3), mRNA."	GI_12408642-S	GI_12408642	NM_007371.2	BRD3	GTCAACACGCATTGTCCTTGTCATTTGGGCCCCGAGCTCTGACCCTCGTG	Homo sapiens bromodomain containing 3 (BRD3), mRNA.	1	92.8	95.3	83.3	92.9	88.1	70.9	117.8	120.4	224.3		-0.347739	-0.333052	-0.419532	-0.387199	-0.338997	-0.496528	-0.0671217	-0.152541	0.274101		-0.0408001	0.384921
1618	GI_19718730-I	BRD4	"Homo sapiens bromodomain containing 4 (BRD4), transcript variant long, mRNA."	GI_19718730-I	GI_19718730	NM_058243.1	BRD4	CCTCCAGACACAATGGCACTGCTTATCTCCGAAATGGTGTGATCGTCTCC	Homo sapiens bromodomain containing 4 (BRD4), transcript variant long, mRNA.	1	197.8	165.1	150	149.3	133.8	101.7	107.8	133.3	178.4		0.463287	0.246238	0.210333	0.0861321	0.105789	-0.11444	-0.160798	-0.0438358	0.0314499		-0.280792	-0.364347
8106	GI_41350211-S	BRD7	"Homo sapiens bromodomain containing 7 (BRD7), mRNA."	GI_41350211-S	GI_41350211	NM_013263.2	BRD7	CCAGGGCGTTTGGACTCCAGTACTCAAGACAGGCTCATAGCGCTGAAAGC	Homo sapiens bromodomain containing 7 (BRD7), mRNA.	1	234.4	262.4	251.7	250.9	224.2	172.3	194.2	237.9	261.3		0.645222	0.734657	0.764612	0.604022	0.655226	0.443945	0.460762	0.574811	0.435918		-0.147099	-0.224333
6148	GI_34452708-A	BRD8	"Homo sapiens bromodomain containing 8 (BRD8), transcript variant 3, mRNA."	GI_34452708-A	GI_34452708	NM_183359.1	BRD8	CCGAGTCTGGGATCAGTGCTAAAAGTCTTCGAGGGAGAGATTCTACCCGC	Homo sapiens bromodomain containing 8 (BRD8), transcript variant 3, mRNA.	1	140.2	146.2	148.4	123.6	122.5	84.8	119.5	121.2	148.1		0.0944434	0.118076	0.198849	-0.102336	0.0118714	-0.306917	-0.0519916	-0.145469	-0.165824		-0.269584	-0.258218
333	GI_12965190-S	BRD9	"Homo sapiens bromodomain containing 9 (BRD9), mRNA."	GI_12965190-S	GI_12965190	NM_023924.1	BRD9	TCAGTCCAGTGTGTTCCTGTCATAGTTTGTGTCTCCCAGGCAGGCCATGG	Homo sapiens bromodomain containing 9 (BRD9), mRNA.	1	135.4	140.2	132.3	132.1	129.7	109.6	130.1	143.2	183.1		0.0571112	0.0739007	0.0758721	-0.0359819	0.0726627	-0.035206	0.0377529	0.0326769	0.0590095		-0.0684697	-0.0258149
2836	GI_22035559-A	BRF1	"Homo sapiens BRF1 homolog, subunit of RNA polymerase III transcription initiation factor IIIB (S. cerevisiae) (BRF1), transcript variant 2, mRNA."	GI_22035559-A	GI_22035559	NM_145696.1	BRF1	AGCCTGGGTCCTGCCAGGGCTTCTCGAGGGCTTGGGGGAAGAATAGATTT	Homo sapiens BRF1 homolog, subunit of RNA polymerase III transcription initiation factor IIIB (S. cerevisiae) (BRF1), transcript variant 2, mRNA.	1	63.1	66.7	63.1	108.3	97.9	84.2	162.5	188	181.5		-0.761098	-0.709208	-0.716939	-0.234174	-0.22673	-0.314438	0.272576	0.323391	0.0497077		0.470634	0.944306
2837	GI_22035561-S	BRF2	"Homo sapiens BRF2, subunit of RNA polymerase III transcription initiation factor, BRF1-like (BRF2), mRNA."	GI_22035561-S	GI_22035561	NM_018310.2	BRF2	TCAGAGGAGCGGGAACTGGGGAATTCTGGCCCTACGTGCATTCACAGGCA	Homo sapiens BRF2, subunit of RNA polymerase III transcription initiation factor, BRF1-like (BRF2), mRNA.	1	267.5	267	254.8	167.4	143.4	120.4	131.3	139.6	135.5		0.786775	0.752977	0.77772	0.200295	0.179543	0.0643334	0.0474483	0.00548408	-0.260059		-0.624433	-0.841533
10319	GI_7661537-S	BRI3	"Homo sapiens brain protein I3 (BRI3), mRNA."	GI_7661537-S	GI_7661537	NM_015379.1	BRI3	TTTTGTAAAGCGAGGTGGGACCGATGTGGCACACGCCAGCTGCGGTTTCC	Homo sapiens brain protein I3 (BRI3), mRNA.	1	1135	1189.7	944.2	703.4	564	600.4	760.3	866	1032.9		2.33558	2.32813	2.18039	1.6325	1.63715	1.76612	1.90199	1.95473	1.89258		-0.602777	-0.364935
3606	GI_24475808-S	BRI3BP	"Homo sapiens BRI3 binding protein (BRI3BP), mRNA."	GI_24475808-S	GI_24475808	NM_080626.4	BRI3BP	TTGCTCCAGAATCTACTGCATGTCCCAATTTGCAGTTTGCTCACTAGGGC	Homo sapiens BRI3 binding protein (BRI3BP), mRNA.	1	64.8	65.2	58.9	68.6	62.5	55.4	49.9	69.1	81		-0.732609	-0.733185	-0.7907	-0.689726	-0.704413	-0.757806	-0.974173	-0.745574	-0.805356		0.0348497	-0.0895364
1598	GI_19311011-S	BRIX	"Homo sapiens BRIX (BRIX), mRNA."	GI_19311011-S	GI_19311011	NM_018321.2	BRIX	CCAGTCACCAAACATGCATCGGCGTGTCATAAGATCCATCACAGCTGCAA	Homo sapiens BRIX (BRIX), mRNA.	1	755.5	800.2	769.3	996.4	854.3	765.3	738	694.9	906.3		1.89941	1.91005	1.96102	1.97991	2.07912	2.02314	1.87055	1.71964	1.75401		0.103897	-0.142096
10612	GI_7706368-S	BRP44L	"Homo sapiens brain protein 44-like (BRP44L), mRNA."	GI_7706368-S	GI_7706368	NM_016098.1	BRP44L	GACCACAAGACAACCAACAGCTGGCCACGTACTTAAAATTTTGTCCCCAC	Homo sapiens brain protein 44-like (BRP44L), mRNA.	1	168	163.1	161	746.7	604.8	578.2	208.6	230	229.7		0.288296	0.23339	0.286116	1.6921	1.7115	1.72622	0.536297	0.538743	0.299313		1.44067	0.18885
9454	GI_4757865-S	BRPF1	"Homo sapiens bromodomain and PHD finger containing, 1 (BRPF1), mRNA."	GI_4757865-S	GI_4757865	NM_004634.1	BRPF1	GGACACTGCGTAAAACAGGCCATCCCACCACCTCTACCTGCTCATGCCAG	Homo sapiens bromodomain and PHD finger containing, 1 (BRPF1), mRNA.	1	83.3	81.1	82.3	87.8	85.7	71.3	72	78.9	124.1		-0.463474	-0.50314	-0.432465	-0.44353	-0.368395	-0.49057	-0.587004	-0.603926	-0.353199		0.0321948	-0.0483498
2123	GI_20555412-S	BRPF3	"Homo sapiens bromodomain and PHD finger containing, 3 (BRPF3), mRNA."	GI_20555412-S	GI_20555412	XM_166450.1	BRPF3	TGTGGCACGGGGCCTATGTGTCTCTGTCGCGTCTGCTGTGAAGCACATGA	Homo sapiens bromodomain and PHD finger containing, 3 (BRPF3), mRNA.	1	102.5	107.4	98	149.3	116.3	78.9	105.6	122.5	131.9		-0.241201	-0.207047	-0.245497	0.0861321	-0.0434115	-0.383296	-0.182572	-0.134074	-0.288597		0.117723	0.0295009
3745	GI_25121986-S	BRRN1	"Homo sapiens barren homolog (Drosophila) (BRRN1), mRNA."	GI_25121986-S	GI_25121986	NM_015341.2	BRRN1	GGTGCCAGCGCCCTGAAGCTCCGTGCTCAACTGATTAAACTTTACTGCCC	Homo sapiens barren homolog (Drosophila) (BRRN1), mRNA.	1	265.4	264.9	243.1	221.4	160.3	166.8	169.9	180.3	203.4		0.778329	0.744653	0.727383	0.47923	0.298128	0.409585	0.319601	0.278727	0.17044		-0.354474	-0.493866
9886	GI_5729745-S	BS69	"Homo sapiens adenovirus 5 E1A binding protein (BS69), mRNA."	GI_5729745-S	GI_5729745	NM_006624.1	BS69	CACCAGTGGGTATATGATTGAATTTAGGGAACAGGGTTGACACAGCAGGG	Homo sapiens adenovirus 5 E1A binding protein (BS69), mRNA.	1	90.8	75.8	81.1	87.4	75.4	54.6	50.8	68.2	67.9		-0.371088	-0.574386	-0.448194	-0.448086	-0.504687	-0.773212	-0.955297	-0.759576	-0.992321		-0.110772	-0.437842
7520	GI_40068504-S	BSCL2	"Homo sapiens Bernardinelli-Seip congenital lipodystrophy 2 (seipin) (BSCL2), mRNA."	GI_40068504-S	GI_40068504	NM_032667.4	BSCL2	CCTGAAGAAAAGGGGCAGACTCCTCACATTCCAGCACTTTCCCACCTGAC	Homo sapiens Bernardinelli-Seip congenital lipodystrophy 2 (seipin) (BSCL2), mRNA.	1	151.9	184.2	150.5	343.3	271.4	265.5	166.1	194.9	216.7		0.180338	0.36164	0.213896	0.916844	0.858586	0.901889	0.295714	0.361887	0.237568		0.640482	0.0464321
7136	GI_38372922-A	BSG	"Homo sapiens basigin (OK blood group) (BSG), transcript variant 4, mRNA."	GI_38372922-A	GI_38372922	NM_198591.1	BSG	CCCGTGTCCTGCCTGTCTGAAGCCAATGCTGTCTGGTTGCGCCATTTTTG	Homo sapiens basigin (OK blood group) (BSG), transcript variant 4, mRNA.	1	564.5	531	521.2	613.8	576.7	500	402.8	361.9	641.5		1.5871	1.47773	1.54409	1.49656	1.66086	1.57231	1.23115	1.02286	1.38778		0.0402699	-0.322374
10817	GI_8923147-S	BSPRY	"Homo sapiens B-box and SPRY domain containing (BSPRY), mRNA."	GI_8923147-S	GI_8923147	NM_017688.1	BSPRY	AGCCAGAAAGAGCTGAGGGAGTTAAGAGGGCCAACCTTAGGGCACGTGGG	Homo sapiens B-box and SPRY domain containing (BSPRY), mRNA.	1	42.1	36.1	38.7	290.4	240.6	229.8	37.3	38.3	44.8		-1.19476	-1.35638	-1.24046	0.749887	0.73037	0.748945	-1.28149	-1.37582	-1.43302		2.00693	-0.0995762
10219	GI_7262372-S	BST2	"Homo sapiens bone marrow stromal cell antigen 2 (BST2), mRNA."	GI_7262372-S	GI_7262372	NM_004335.2	BST2	TGAGATTGGGCATGGGGTGCGGTGTGGGGGGCATGTGCTGCCTGTTGTTA	Homo sapiens bone marrow stromal cell antigen 2 (BST2), mRNA.	1	139.2	155.2	133	33.9	37.5	39.4	34.8	39	44.1		0.0867724	0.181052	0.0815231	-1.39296	-1.24814	-1.11877	-1.35475	-1.35647	-1.44971		-1.36974	-1.50343
3912	GI_27477069-S	BTAF1	"Homo sapiens BTAF1 RNA polymerase II, B-TFIID transcription factor-associated, 170kDa (Mot1 homolog, S. cerevisiae) (BTAF1), mRNA."	GI_27477069-S	GI_27477069	NM_003972.1	BTAF1	CCAGGTTTATTTGTGCTACCAGGAGGTGTTCTTAATGGGAACAGGCCTCC	Homo sapiens BTAF1 RNA polymerase II, B-TFIID transcription factor-associated, 170kDa (Mot1 homolog, S. cerevisiae) (BTAF1), mRNA.	1	50.5	54.8	49.3	56.9	50.4	50.6	45.1	51.7	57.5		-0.999803	-0.916368	-0.981224	-0.876288	-0.933446	-0.853793	-1.08097	-1.0554	-1.16852		0.0779557	-0.135832
528	GI_13376847-S	BTBD1	"Homo sapiens BTB (POZ) domain containing 1 (BTBD1), mRNA."	GI_13376847-S	GI_13376847	NM_025238.1	BTBD1	GCACCACTATACCTGTCTCTCTGTGTGGGGGACACTGCTGATGATTCCCA	Homo sapiens BTB (POZ) domain containing 1 (BTBD1), mRNA.	1	207.9	233.5	220.1	526.5	386.3	376.2	333.1	366.9	483.3		0.516655	0.611647	0.62095	1.3435	1.23434	1.271	1.03052	1.03752	1.08767		0.699863	0.468818
3037	GI_22748704-S	BTBD11	"Homo sapiens BTB (POZ) domain containing 11 (BTBD11), mRNA."	GI_22748704-S	GI_22748704	NM_152322.1	BTBD11	CAGCGTGTGCATTGCGGCTGTCACCTTCCTCCTCCCACTTCTGTATCCTC	Homo sapiens BTB (POZ) domain containing 11 (BTBD11), mRNA.	1	50.2	45.6	46.8	58.9	55.3	58.9	64.7	72.2	92.3		-1.00619	-1.11011	-1.03695	-0.841823	-0.834689	-0.692922	-0.699893	-0.698703	-0.66695		0.261271	0.362567
3484	GI_24308331-S	BTBD12	"Homo sapiens BTB (POZ) domain containing 12 (BTBD12), mRNA."	GI_24308331-S	GI_24308331	NM_032444.1	BTBD12	CTCCAGCCTCAGGAGCAGTGTGGAGGAAGATGAGGGCCAGGAAAGAAGGA	Homo sapiens BTB (POZ) domain containing 12 (BTBD12), mRNA.	1	106.7	104.8	96.1	60.8	56.5	56.9	98.5	116.6	131.1		-0.198166	-0.232881	-0.266463	-0.810148	-0.811839	-0.729511	-0.25607	-0.186793	-0.295044		-0.551329	-0.0134659
1954	GI_20127579-S	BTBD2	"Homo sapiens BTB (POZ) domain containing 2 (BTBD2), mRNA."	GI_20127579-S	GI_20127579	NM_017797.2	BTBD2	CCAAAGCCATGGGAGGGGTGTCCTCCTCAGACCATGCCCCCAGATGATTT	Homo sapiens BTB (POZ) domain containing 2 (BTBD2), mRNA.	1	256.4	268.3	230.5	445.5	370.9	343	681	766.4	830.4		0.741358	0.758097	0.67039	1.17683	1.19104	1.17315	1.78567	1.82423	1.66131		0.457058	1.03379
4578	GI_31317208-A	BTBD3	"Homo sapiens BTB (POZ) domain containing 3 (BTBD3), transcript variant 2, mRNA."	GI_31317208-A	GI_31317208	NM_181443.1	BTBD3	GGCTGGCAGTCTTTGTCGTTGTTCATTCTGGGGATAAAGGGGAACTAGGC	Homo sapiens BTB (POZ) domain containing 3 (BTBD3), transcript variant 2, mRNA.	1	133.9	140	133.2	96.4	87.7	71.8	65.1	78.1	87.3		0.045173	0.0723958	0.0831322	-0.350303	-0.34384	-0.483169	-0.693384	-0.614811	-0.725975		-0.459338	-0.744957
10809	GI_8923089-S	BTBD5	"Homo sapiens BTB (POZ) domain containing 5 (BTBD5), mRNA."	GI_8923089-S	GI_8923089	NM_017658.1	BTBD5	GGAGTGGTGTTGCACTCCTGTAGTCCCAGCTAATCAGGAGGCTGAGGCAA	Homo sapiens BTB (POZ) domain containing 5 (BTBD5), mRNA.	1	84.7	105.6	93.6	102	87.5	84.2	96	144	167.5		-0.445613	-0.224864	-0.29469	-0.293967	-0.346271	-0.314438	-0.283217	0.0386269	-0.0353659		0.0034971	0.228404
4536	GI_30794221-S	BTBD6	"Homo sapiens BTB (POZ) domain containing 6 (BTBD6), mRNA."	GI_30794221-S	GI_30794221	NM_033271.1	BTBD6	ACCCACGCCACCTGCTTTGAGGGGTTGGATCTTCCTGCTACCCTCTTGGA	Homo sapiens BTB (POZ) domain containing 6 (BTBD6), mRNA.	1	102.2	112.3	100.9	237.7	182.9	194.8	289.5	355.8	346.6		-0.244342	-0.160016	-0.214269	0.550103	0.438514	0.573938	0.88238	1.00471	0.735317		0.727061	1.08034
9322	GI_4557374-S	BTEB1	"Homo sapiens basic transcription element binding protein 1 (BTEB1), mRNA."	GI_4557374-S	GI_4557374	NM_001206.1	BTEB1	TTGGTTAGGGAAGAAGAAAGCCCTTCACCATTGTGGAATGATGCCCTGGC	Homo sapiens basic transcription element binding protein 1 (BTEB1), mRNA.	1	58.2	68.7	80.7	132.1	105.1	100.2	46.9	50.8	68.2		-0.847724	-0.678063	-0.453489	-0.0359819	-0.151194	-0.130177	-1.03965	-1.07416	-0.987649		0.553974	-0.374059
10386	GI_7661957-S	BTF	"Homo sapiens Bcl-2-associated transcription factor (BTF), mRNA."	GI_7661957-S	GI_7661957	NM_014739.1	BTF	AGAAGGCCATGACTCTTTAGGTGTGTATGTGTACCTTTCAGCATCCTAGG	Homo sapiens Bcl-2-associated transcription factor (BTF), mRNA.	1	433.3	465.9	461.5	910.2	674.8	577	394.1	389.9	497.6		1.30364	1.33986	1.41381	1.88964	1.82807	1.72402	1.2081	1.10245	1.11857		0.461471	-0.209396
4271	GI_29126237-S	BTF3	"Homo sapiens basic transcription factor 3 (BTF3), mRNA."	GI_29126237-S	GI_29126237	NM_001207.3	BTF3	TCTAGATCTCTAATATTTTTAAGCCCAAGCCCCTTGGACACTGCAGCTCT	Homo sapiens basic transcription factor 3 (BTF3), mRNA.	1	2593.1	2707	2573.5	3635	2601	2523.7	1335.8	1460.2	1542.3		3.22099	3.19481	3.25413	3.27112	3.2642	3.28691	2.49711	2.5127	2.31747		0.0507675	-0.780881
8732	GI_4502472-S	BTG1	"Homo sapiens B-cell translocation gene 1, anti-proliferative (BTG1), mRNA."	GI_4502472-S	GI_4502472	NM_001731.1	BTG1	GACCCTTAAAAAGACACTGTCTCAACTGTGGTGTTAGCACCAGCCAGCTC	Homo sapiens B-cell translocation gene 1, anti-proliferative (BTG1), mRNA.	1	392.8	374.8	312.9	271.3	212.1	199.9	414.7	545.1	681		1.19848	1.11049	0.997679	0.682011	0.596172	0.60131	1.2619	1.46032	1.45111		-0.475719	0.288893
4226	GI_28872718-S	BTG2	"Homo sapiens BTG family, member 2 (BTG2), mRNA."	GI_28872718-S	GI_28872718	NM_006763.2	BTG2	GTCTGCAAACAGGTCCCTGCCTTTTTAGAAGCAGCCTCATGGTCTCATGC	Homo sapiens BTG family, member 2 (BTG2), mRNA.	1	49.7	48.2	47.2	78.9	69.5	64.3	39.4	34.1	42.8		-1.01692	-1.05165	-1.02784	-0.550162	-0.591415	-0.600017	-1.22365	-1.49987	-1.48142		0.451603	-0.369513
4227	GI_28872721-S	BTG3	"Homo sapiens BTG family, member 3 (BTG3), mRNA."	GI_28872721-S	GI_28872721	NM_006806.3	BTG3	CAGTGACATGGGTACCTCCTCCTGGAATGCATTGTGACCGGAATCACTGG	Homo sapiens BTG family, member 3 (BTG3), mRNA.	1	896.8	896.2	890.8	554.2	396.6	393.3	307.2	352.8	446.4		2.08315	2.02949	2.11805	1.39465	1.26235	1.31808	0.945045	0.995664	1.0035		-0.751869	-1.09549
1375	GI_17975773-A	BTN2A1	"Homo sapiens butyrophilin, subfamily 2, member A1 (BTN2A1), transcript variant 1, mRNA."	GI_17975773-A	GI_17975773	NM_007049.2	BTN2A1	TGCACGTGGATGTAGTTTGGCTCAGGTGTCCCTGCAGTTGGCAAGGAGTC	Homo sapiens butyrophilin, subfamily 2, member A1 (BTN2A1), transcript variant 1, mRNA.	1	100.6	98.4	96.6	86	76.2	67.4	67.2	86.4	112		-0.261252	-0.299307	-0.260906	-0.464196	-0.493453	-0.550147	-0.659859	-0.506943	-0.461924		-0.228777	-0.269087
6860	GI_37595557-I	BTN3A1	"Homo sapiens butyrophilin, subfamily 3, member A1 (BTN3A1), transcript variant 1, mRNA."	GI_37595557-I	GI_37595557	NM_007048.3	BTN3A1	TAATCCCGTTATGGACTCTGTCTCCAGGAGAGGGGTCTATCCACCCCTGC	Homo sapiens butyrophilin, subfamily 3, member A1 (BTN3A1), transcript variant 1, mRNA.	1	48.1	46.4	48.8	40.3	50	43.3	56.2	68.6	74.6		-1.05198	-1.09177	-0.99214	-1.22043	-0.941927	-1.0188	-0.848622	-0.75333	-0.892588		-0.0150893	0.213785
6808	GI_37574627-A	BTN3A3	"Homo sapiens butyrophilin, subfamily 3, member A3 (BTN3A3), transcript variant 2, mRNA."	GI_37574627-A	GI_37574627	NM_197974.1	BTN3A3	TTTTTTCCCACAGGAAGAGCCCACATGTAGCCCTGAGGTTTCCTTCCCAG	Homo sapiens butyrophilin, subfamily 3, member A3 (BTN3A3), transcript variant 2, mRNA.	1	46.5	50.6	45.3	46.9	39.5	42.4	53.8	62.5	98.8		-1.08824	-1.00043	-1.07184	-1.06912	-1.19283	-1.04105	-0.894708	-0.85279	-0.594826		-0.0475	0.272725
6807	GI_37574625-I	BTNL3	"Homo sapiens butyrophilin-like 3 (BTNL3), transcript variant 2, mRNA."	GI_37574625-I	GI_37574625	NM_006707.2	BTNL3	CTCCATCCAGCTAAGCGATCTTGAACAAGTCACAACCTCCCAGGCTCCTC	Homo sapiens butyrophilin-like 3 (BTNL3), transcript variant 2, mRNA.	1	54.9	56.8	56.8	54.1	53.2	56.3	49.1	56.6	82.7		-0.910278	-0.87858	-0.829577	-0.926632	-0.875897	-0.740738	-0.99124	-0.958692	-0.783343		0.025056	-0.03828
6265	GI_37039609-A	BTRC	"Homo sapiens beta-transducin repeat containing (BTRC), transcript variant 2, mRNA."	GI_37039609-A	GI_37039609	NM_003939.2	BTRC	CAGCTTTCTCAAAGCGGTGACCACTCAGGCCAGCCCAGACAAATCTGAGG	Homo sapiens beta-transducin repeat containing (BTRC), transcript variant 2, mRNA.	1	67.2	65.3	62.1	58.2	58	49	58.7	54.2	60.5		-0.693636	-0.73157	-0.734046	-0.853751	-0.783949	-0.887825	-0.802662	-1.00497	-1.11462		-0.122091	-0.254331
9455	GI_4757877-S	BUB1	"Homo sapiens BUB1 budding uninhibited by benzimidazoles 1 homolog (yeast) (BUB1), mRNA."	GI_4757877-S	GI_4757877	NM_004336.1	BUB1	CTCAGCAACAAACCATGGAACTACCAGATCGATTACTTTGGGGTTGCTGC	Homo sapiens BUB1 budding uninhibited by benzimidazoles 1 homolog (yeast) (BUB1), mRNA.	1	523.5	555.4	535.9	361.2	333.2	269.3	347.6	399.8	507.8		1.50629	1.5251	1.57387	0.967553	1.07695	0.916941	1.07552	1.12923	1.14008		-0.547939	-0.420143
1986	GI_20149508-S	BUB1B	"Homo sapiens BUB1 budding uninhibited by benzimidazoles 1 homolog beta (yeast) (BUB1B), mRNA."	GI_20149508-S	GI_20149508	NM_001211.3	BUB1B	GGTAGGGAAGTTAACTAGTCCTGGGGCTTTGCTCTTTCAGTGAGCTAGGC	Homo sapiens BUB1 budding uninhibited by benzimidazoles 1 homolog beta (yeast) (BUB1B), mRNA.	1	163	188.1	163.5	212	187.5	144.9	191	229.1	262		0.255918	0.383726	0.302617	0.435946	0.464953	0.26051	0.443217	0.534556	0.438753		0.0730495	0.158088
9456	GI_4757879-S	BUB3	"Homo sapiens BUB3 budding uninhibited by benzimidazoles 3 homolog (yeast) (BUB3), mRNA."	GI_4757879-S	GI_4757879	NM_004725.1	BUB3	CAGTAGTCTGACGTATTTCCCCTTCTGTCCCCTAGTAAGCCCAGTTGCTG	Homo sapiens BUB3 budding uninhibited by benzimidazoles 3 homolog (yeast) (BUB3), mRNA.	1	676.3	723.2	637.5	869.5	681.6	647.9	345	383.1	488.6		1.78074	1.80339	1.75978	1.844	1.83874	1.84676	1.06759	1.08366	1.09923		0.0618636	-0.69781
7460	GI_39930468-S	BXDC1	"Homo sapiens brix domain containing 1 (BXDC1), mRNA."	GI_39930468-S	GI_39930468	NM_032194.1	BXDC1	GAAGGGGTTGAAGAAGCGACCTGCAGAAAGGATAACAGAAGACCACGAGA	Homo sapiens brix domain containing 1 (BXDC1), mRNA.	1	196.6	230.2	258	686.1	550.2	561	358.5	350.6	384		0.456766	0.596643	0.791085	1.60765	1.61079	1.69423	1.10812	0.988983	0.843918		1.02273	0.365509
1027	GI_15208644-S	BYSL	"Homo sapiens bystin-like (BYSL), mRNA."	GI_15208644-S	GI_15208644	NM_004053.2	BYSL	GGGTTTGGAAGGACACCAAGACCCCCGTTGGTGACTGAAGATGACACTGA	Homo sapiens bystin-like (BYSL), mRNA.	1	82.3	89	87.8	135.6	111	108.4	99.3	92.4	121.3		-0.476417	-0.405151	-0.363191	-0.0098925	-0.0930583	-0.0468663	-0.247528	-0.435238	-0.377385		0.364981	0.0615362
2679	GI_21536443-A	BZRP	"Homo sapiens benzodiazapine receptor (peripheral) (BZRP), transcript variant PBR-S, mRNA."	GI_21536443-A	GI_21536443	NM_007311.2	BZRP	ACCTGAGCCCCCACCCGGGAGCAGTGTCCTGTGCTTTCTGCATGCTTAGA	Homo sapiens benzodiazapine receptor (peripheral) (BZRP), transcript variant PBR-S, mRNA.	1	1598.4	1822.8	1514.3	1159.9	906.2	1030.8	1319.5	1375.7	1493.2		2.70248	2.77792	2.68624	2.1315	2.1419	2.33857	2.48414	2.44904	2.28318		-0.518219	-0.316755
2680	GI_21536444-I	BZRP	"Homo sapiens benzodiazapine receptor (peripheral) (BZRP), transcript variant PBR, mRNA."	GI_21536444-I	GI_21536444	NM_000714.3	BZRP	TCCCGCTTTGTCCACGGCGAGGGTCTCCGCTGGTACGCCGGCCTGCAGAA	Homo sapiens benzodiazapine receptor (peripheral) (BZRP), transcript variant PBR, mRNA.	1	251.1	251.9	217.1	159.4	141.4	135.8	233.5	203.1	301.1		0.718974	0.691606	0.606253	0.151439	0.164594	0.191814	0.655372	0.405902	0.586171		-0.502996	-0.123129
7994	GI_41281428-S	BZW1	"Homo sapiens basic leucine zipper and W2 domains 1 (BZW1), mRNA."	GI_41281428-S	GI_41281428	NM_014670.2	BZW1	GGTGAAACTAGCCTGGAATAATGCCACCAGAGACTGAGTGGAAATCGCCC	Homo sapiens basic leucine zipper and W2 domains 1 (BZW1), mRNA.	1	815.8	961.5	988.4	1754.8	1525.9	1451	1429.3	1576.2	1653.9		1.9817	2.10363	2.22938	2.54456	2.69654	2.70071	2.56855	2.59435	2.39151		0.542362	0.413228
10351	GI_7661743-S	BZW2	"Homo sapiens basic leucine zipper and W2 domains 2 (BZW2), mRNA."	GI_7661743-S	GI_7661743	NM_014038.1	BZW2	GGCTCAACAAGCACAATACCTAGGTTACCACACACCACTTTTTGATTGGG	Homo sapiens basic leucine zipper and W2 domains 2 (BZW2), mRNA.	1	396.6	409.4	414.2	499.7	409.5	372.4	507.9	554.9	689.6		1.2088	1.20358	1.29802	1.29137	1.29642	1.26025	1.47598	1.47935	1.46441		0.045885	0.236449
9956	GI_5901937-S	C10orf10	"Homo sapiens chromosome 10 open reading frame 10 (C10orf10), mRNA."	GI_5901937-S	GI_5901937	NM_007021.1	C10orf10	GGCAGGTCTCTGCCACCTCCTTCTCTGTGAGCTGTCAGTCTAGGTTATTC	Homo sapiens chromosome 10 open reading frame 10 (C10orf10), mRNA.	1	47.2	47.3	49.9	41.1	46.5	38.5	53.9	75.7	85.1		-1.07222	-1.07152	-0.96827	-1.20082	-1.01917	-1.14325	-0.892747	-0.648146	-0.753025		-0.0837412	0.272699
4694	GI_31377576-S	C10orf13	"Homo sapiens chromosome 10 open reading frame 13 (C10orf13), mRNA."	GI_31377576-S	GI_31377576	NM_152429.2	C10orf13	CCTTCCTCCCCACCTTCCTCCCATCCATTGTTGAATCTGTGGATGCAGAG	Homo sapiens chromosome 10 open reading frame 13 (C10orf13), mRNA.	1	89.1	85.4	81.6	88.2	80.2	79.7	81.7	95.7	155.1		-0.391342	-0.448678	-0.441613	-0.438995	-0.438996	-0.372611	-0.453541	-0.397759	-0.11688		0.0103431	0.104484
5906	GI_34222197-S	C10orf22	"Homo sapiens chromosome 10 open reading frame 22 (C10orf22), mRNA."	GI_34222197-S	GI_34222197	NM_032804.4	C10orf22	CTTGCACCTGTGTGCATAAACTGTTAGTCGTGACTGACTTGGTGTGTTGC	Homo sapiens chromosome 10 open reading frame 22 (C10orf22), mRNA.	1	118.1	123.2	113.5	148.6	113.4	107	320.9	401.7	468.2		-0.0893835	-0.0623627	-0.0882576	0.0814435	-0.0702895	-0.0606342	0.991118	1.1343	1.05403		0.0635079	1.13982
7477	GI_39932584-S	C10orf24	"Homo sapiens chromosome 10 open reading frame 24 (C10orf24), mRNA."	GI_39932584-S	GI_39932584	NM_152709.2	C10orf24	CGAAGGCACAAAGAGCAGTCAACCACTCACATCTAATTCCTTACTACCGC	Homo sapiens chromosome 10 open reading frame 24 (C10orf24), mRNA.	1	45	37.5	40	128.3	98.2	106.3	58.4	72.4	71.7		-1.12337	-1.31627	-1.20508	-0.065102	-0.223473	-0.0675859	-0.808073	-0.695749	-0.934609		1.09619	0.402097
5263	GI_32563526-S	C10orf28	"Homo sapiens chromosome 10 open reading frame 28 (C10orf28), mRNA."	GI_32563526-S	GI_32563526	NM_014472.2	C10orf28	GCAGCCAGGGGGGATACCAGCTTCATTCCTCAGAGTAAACCAACCTTGGG	Homo sapiens chromosome 10 open reading frame 28 (C10orf28), mRNA.	1	91.6	96.5	90.6	76.6	64.3	61.2	61.6	76.6	84.8		-0.361687	-0.319861	-0.329574	-0.579677	-0.674191	-0.652351	-0.751741	-0.635523	-0.756768		-0.298366	-0.377636
5839	GI_34147683-S	C10orf3	"Homo sapiens chromosome 10 open reading frame 3 (C10orf3), mRNA."	GI_34147683-S	GI_34147683	NM_018131.3	C10orf3	GCTGTGTTCCCCAACTCTGTTCTGCGCACGAAACAGTATCTGTTTGAGGC	Homo sapiens chromosome 10 open reading frame 3 (C10orf3), mRNA.	1	356.2	393.1	348.6	454.8	375.5	307.6	219.3	234	297.4		1.09366	1.16075	1.11338	1.19744	1.20416	1.05778	0.589119	0.557157	0.573067		0.0305314	-0.549481
2556	GI_21389380-S	C10orf32	"Homo sapiens chromosome 10 open reading frame 32 (C10orf32), mRNA."	GI_21389380-S	GI_21389380	NM_144591.1	C10orf32	TGGTACTGACGTAATCGCGCTCACCAAGCAGGTGCTGAAAGGCTCCCGGA	Homo sapiens chromosome 10 open reading frame 32 (C10orf32), mRNA.	1	66.7	68.5	62.7	73.2	67.1	68.1	63.3	57.6	85.3		-0.701639	-0.681136	-0.723749	-0.624974	-0.628821	-0.539204	-0.722993	-0.939987	-0.750537		0.104508	-0.102331
842	GI_14249307-S	C10orf33	"Homo sapiens chromosome 10 open reading frame 33 (C10orf33), mRNA."	GI_14249307-S	GI_14249307	NM_032709.1	C10orf33	GCTCTGACCCAGGAAGAAGACTCCACCCCTGAATTCCAAGTGCTCCATTG	Homo sapiens chromosome 10 open reading frame 33 (C10orf33), mRNA.	1	65.2	60.6	64.6	58.5	60.7	66.4	51.7	55.2	65.8		-0.726014	-0.810313	-0.691781	-0.848621	-0.735518	-0.565979	-0.936752	-0.985441	-1.02562		0.0259968	-0.239901
2731	GI_21687152-S	C10orf35	"Homo sapiens chromosome 10 open reading frame 35 (C10orf35), mRNA."	GI_21687152-S	GI_21687152	NM_145306.1	C10orf35	ACATGTTCCGATGCCTGTGGAAGACATGCCGACGTCTCCTCTGCCTAGGG	Homo sapiens chromosome 10 open reading frame 35 (C10orf35), mRNA.	1	332.9	343.3	339.8	168.7	133.8	130.2	245.4	274.6	363.7		1.02117	1.01795	1.086	0.208012	0.105789	0.147213	0.707862	0.728034	0.786356		-0.888033	-0.300953
3501	GI_24308399-S	C10orf42	"Homo sapiens chromosome 10 open reading frame 42 (C10orf42), mRNA."	GI_24308399-S	GI_24308399	NM_138357.1	C10orf42	GCTGCTGCTGCTACTCCTGCCAACACCCCTTTCATTGGCATGACGGAATG	Homo sapiens chromosome 10 open reading frame 42 (C10orf42), mRNA.	1	122.8	124	126	96.1	96.2	76.8	83.7	93	118.5		-0.0475625	-0.0555395	0.0236247	-0.353412	-0.245375	-0.411868	-0.428002	-0.428325	-0.402136		-0.310393	-0.392995
7615	GI_40254981-S	C10orf45	"Homo sapiens chromosome 10 open reading frame 45 (C10orf45), mRNA."	GI_40254981-S	GI_40254981	NM_031453.2	C10orf45	GGGCTCACAAGCCTGATTCAAACAGGCTGTCGGTCTCCTCTCACCCCTTA	Homo sapiens chromosome 10 open reading frame 45 (C10orf45), mRNA.	1	54.1	49.2	48	113.3	92.3	81.1	123.8	133.1	205.1		-0.926009	-1.03	-1.00984	-0.189145	-0.289426	-0.354168	-0.0146617	-0.0454395	0.179261		0.711038	1.02834
4692	GI_31377559-S	C10orf47	"Homo sapiens chromosome 10 open reading frame 47 (C10orf47), mRNA."	GI_31377559-S	GI_31377559	NM_153256.2	C10orf47	GCAGTGACACCTTTGTGTTTTTATGTCTCCGCCAGCGCCGTAACAGAGCC	Homo sapiens chromosome 10 open reading frame 47 (C10orf47), mRNA.	1	122.1	125.4	115.8	81.9	72.8	76.1	41.2	42.4	58.1		-0.0536887	-0.0437043	-0.0667743	-0.512931	-0.542039	-0.421565	-1.17648	-1.2672	-1.15751		-0.437456	-1.14568
4032	GI_27734826-S	C10orf48	"Homo sapiens chromosome 10 open reading frame 48 (C10orf48), mRNA."	GI_27734826-S	GI_27734826	NM_173576.1	C10orf48	ATCCCCCCAGTCCTTTAAAAGAATCTTGAACAATGCTGAGCCGGCAGCTG	Homo sapiens chromosome 10 open reading frame 48 (C10orf48), mRNA.	1	61.4	62.7	62.9	165.1	113.6	110.3	69.1	72.5	95.2		-0.790365	-0.774401	-0.720339	0.186492	-0.0684139	-0.028463	-0.630416	-0.694275	-0.634164		0.791574	0.10875
2555	GI_21389374-I	C10orf6	"Homo sapiens chromosome 10 open reading frame 6 (C10orf6), mRNA."	GI_21389374-I	GI_21389374	NM_144592.1	C10orf6	GGCTTTGAACTTCAATCAGACTCCTGCAGCTACAGGAAAGCCTCCTGCTC	Homo sapiens chromosome 10 open reading frame 6 (C10orf6), mRNA.	1	66.9	66.1	55	59.3	55.2	42.8	51.6	72.5	82.9		-0.69843	-0.718733	-0.864062	-0.83507	-0.836615	-1.03111	-0.938797	-0.694275	-0.780783		-0.140522	-0.0442098
3988	GI_27532981-I	C10orf6	"Homo sapiens chromosome 10 open reading frame 6 (C10orf6), mRNA."	GI_27532981-I	GI_27532981	NM_018121.2	C10orf6	GGGGATGACTGTGGTGGTTTGTCGCTAAGGAGGCAACAGTAGGGTCCAGG	Homo sapiens chromosome 10 open reading frame 6 (C10orf6), mRNA.	1	103.9	102.6	99.1	68	64.1	56.1	52.8	61.7	79.1		-0.226663	-0.255246	-0.233545	-0.69849	-0.677507	-0.744508	-0.914521	-0.866549	-0.830512		-0.46835	-0.632043
3573	GI_24432063-S	C10orf63	"Homo sapiens chromosome 10 open reading frame 63 (C10orf63), mRNA."	GI_24432063-S	GI_24432063	NM_145010.2	C10orf63	GACCTCTGAGATCTGCACACATGGTTCCCTCCACCCAGAAAACTGCCCTT	Homo sapiens chromosome 10 open reading frame 63 (C10orf63), mRNA.	1	63.5	71.8	77.5	72.8	71.1	60.4	63.9	75.7	90.5		-0.754326	-0.631537	-0.496817	-0.63044	-0.567189	-0.666287	-0.713031	-0.648146	-0.687822		0.0062543	-0.0554398
3555	GI_24431956-S	C10orf69	"Homo sapiens chromosome 10 open reading frame 69 (C10orf69), mRNA."	GI_24431956-S	GI_24431956	NM_006459.2	C10orf69	CCTGGAGGCGGGGCTGAGGAACAGGGAAATGCCGCTGTGAAGTCTTAAAG	Homo sapiens chromosome 10 open reading frame 69 (C10orf69), mRNA.	1	147.7	166.6	150.8	128.8	114.4	107.7	85.8	87.9	115.1		0.15029	0.255773	0.216029	-0.0612215	-0.0609443	-0.0537279	-0.401835	-0.488561	-0.432989		-0.265995	-0.648492
9772	GI_5174422-S	C10orf7	"Homo sapiens chromosome 10 open reading frame 7 (C10orf7), mRNA."	GI_5174422-S	GI_5174422	NM_006023.1	C10orf7	CGACCCTGATGCGGGTGGGCCGAGCAGTGTGGACATCAGCCACTTTTTAT	Homo sapiens chromosome 10 open reading frame 7 (C10orf7), mRNA.	1	315.5	310.1	269.5	543	397.9	392.9	208.8	216.5	247.6		0.963637	0.91073	0.837784	1.37428	1.26583	1.31701	0.537309	0.47414	0.378842		0.41499	-0.44062
10914	GI_8923929-S	C10orf70	"Homo sapiens chromosome 10 open reading frame 70 (C10orf70), mRNA."	GI_8923929-S	GI_8923929	NM_018464.1	C10orf70	ATCGCGGAGTCGGTGCTTTAGTACGCCGCTGGCACCTTTACTCTCGCCGG	Homo sapiens chromosome 10 open reading frame 70 (C10orf70), mRNA.	1	103.9	96.6	102.4	98	87.5	91.8	103.4	108.2	145		-0.226663	-0.318769	-0.198466	-0.33388	-0.346271	-0.222911	-0.204804	-0.266646	-0.188244		-0.0530539	0.0280685
430	GI_13375700-S	C10orf76	"Homo sapiens chromosome 10 open reading frame 76 (C10orf76), mRNA."	GI_13375700-S	GI_13375700	NM_024541.1	C10orf76	GCAGGAATTCAGCAGTGAGAGCATGTCTGGGACCACCTGGACTGCCATCC	Homo sapiens chromosome 10 open reading frame 76 (C10orf76), mRNA.	1	87.1	89.7	80.7	78.4	64.8	73.2	53.7	59.8	67.6		-0.41567	-0.396892	-0.453489	-0.556505	-0.665946	-0.462716	-0.896673	-0.899954	-0.997014		-0.139705	-0.509197
7651	GI_40255090-S	C10orf78	"Homo sapiens chromosome 10 open reading frame 78 (C10orf78), mRNA."	GI_40255090-S	GI_40255090	NM_145247.3	C10orf78	TGACCTCAGGTGATCCACCGCCTAGGCCTCCCAAAACCATTAGGGCTCAG	Homo sapiens chromosome 10 open reading frame 78 (C10orf78), mRNA.	1	60.5	50	50	57.5	48.4	53.3	45.1	48.3	56.2		-0.80619	-1.013	-0.966126	-0.865823	-0.976545	-0.798735	-1.08097	-1.12806	-1.19275		0.0480714	-0.205488
4626	GI_31341691-S	C10orf83	"Homo sapiens chromosome 10 open reading frame 83 (C10orf83), mRNA."	GI_31341691-S	GI_31341691	NM_178832.2	C10orf83	GATGGGATCTCTGCAGTTTATTACGTAGGCCTCCCGTTACCCTGGTACCC	Homo sapiens chromosome 10 open reading frame 83 (C10orf83), mRNA.	1	87.2	85.2	87.5	87.2	77.3	69.6	95.7	85.2	107.8		-0.414441	-0.45115	-0.366856	-0.450371	-0.478198	-0.516129	-0.286522	-0.521881	-0.502432		-0.0707503	-0.0261294
10801	GI_8923008-S	C10orf86	"Homo sapiens chromosome 10 open reading frame 86 (C10orf86), mRNA."	GI_8923008-S	GI_8923008	NM_017615.1	C10orf86	ACCGTGACTGGGAGGAGATTGTGAAGACCTTTGAGATTTCAGAGCCTGTG	Homo sapiens chromosome 10 open reading frame 86 (C10orf86), mRNA.	1	367.2	398.7	355.9	737.5	576.5	541	320.3	374.6	372.5		1.12626	1.17566	1.13557	1.67973	1.66049	1.65578	0.989142	1.0597	0.811693		0.519505	-0.192316
489	GI_13376420-S	C10orf88	"Homo sapiens chromosome 10 open reading frame 88 (C10orf88), mRNA."	GI_13376420-S	GI_13376420	NM_024942.1	C10orf88	GAGGCTCTCCATGGAAGGATGAACACATATGAGTCAAGGGATTGCAATTC	Homo sapiens chromosome 10 open reading frame 88 (C10orf88), mRNA.	1	81.7	80.4	84.1	131.3	113	89.9	63.1	75.6	95.3		-0.484258	-0.512278	-0.409297	-0.0420422	-0.0740506	-0.245062	-0.726335	-0.649557	-0.633051		0.348226	-0.201037
3292	GI_23503260-S	C10orf89	"Homo sapiens chromosome 10 open reading frame 89 (C10orf89), mRNA."	GI_23503260-S	GI_23503260	NM_153336.1	C10orf89	GGCTGGTTGCAGTGTTGCAGAATCGAGAAGAGGCCATTGAGCACGGGGTG	Homo sapiens chromosome 10 open reading frame 89 (C10orf89), mRNA.	1	62.1	72.1	64.5	49.8	50.3	47.7	41.1	51.5	51.7		-0.778217	-0.627141	-0.69344	-1.00926	-0.93556	-0.916303	-1.17905	-1.05954	-1.2812		-0.254108	-0.473664
5118	GI_32171183-A	C10orf9	"Homo sapiens chromosome 10 open reading frame 9 (C10orf9), mRNA."	GI_32171183-A	GI_32171183	NM_181698.1	C10orf9	GGAGGCCCGCCGGAGGCCACACCATCCCTTAGTTTCTCCTTTAGTTTGAG	Homo sapiens chromosome 10 open reading frame 9 (C10orf9), mRNA.	1	73.7	65.2	66.9	82.1	68.5	72.8	93	93.9	137.7		-0.594692	-0.733185	-0.654317	-0.510498	-0.606842	-0.468519	-0.316743	-0.418039	-0.24299		0.132112	0.334808
5130	GI_32171246-I	C10orf9	"Homo sapiens chromosome 10 open reading frame 9 (C10orf9), mRNA."	GI_32171246-I	GI_32171246	NM_145012.3	C10orf9	GGGCATGTGCCTGGAACTACCGAGTAGGAGCCATTTCTTTGTACCCCTGC	Homo sapiens chromosome 10 open reading frame 9 (C10orf9), mRNA.	1	167.5	136.5	130.3	139.7	119.6	111.2	120.3	142.3	190.9		0.285102	0.0457065	0.0595601	0.0198261	-0.0136298	-0.019856	-0.0449458	0.0259434	0.103222		-0.134676	-0.10205
4039	GI_27734914-S	C10orf91	"Homo sapiens chromosome 10 open reading frame 91 (C10orf91), mRNA."	GI_27734914-S	GI_27734914	NM_173541.1	C10orf91	CCTCACCCCAGCACTTCCTATGGGACTCACGCCTTTGTCTCGGGCTTTTG	Homo sapiens chromosome 10 open reading frame 91 (C10orf91), mRNA.	1	67.7	69.1	56	59.1	54.4	51.3	48.4	54.4	76.5		-0.685692	-0.671943	-0.844767	-0.838441	-0.852154	-0.839242	-1.0064	-1.00103	-0.865934		-0.109145	-0.223656
276	GI_12232430-S	C11orf1	"Homo sapiens chromosome 11 open reading frame 1 (C11orf1), mRNA."	GI_12232430-S	GI_12232430	NM_022761.1	C11orf1	AAATCTTGGTATACTGGCTGGGCACAGTGGCTCACACCTAATCCCAGCAC	Homo sapiens chromosome 11 open reading frame 1 (C11orf1), mRNA.	1	53.5	59.5	52.3	61.6	47	50.3	57.9	72.3	88.1		-0.93796	-0.829624	-0.917966	-0.797106	-1.00779	-0.860091	-0.817153	-0.697225	-0.716307		0.00685503	0.151622
10251	GI_7656933-S	C11orf10	"Homo sapiens chromosome 11 open reading frame 10 (C11orf10), mRNA."	GI_7656933-S	GI_7656933	NM_014206.1	C11orf10	TCGACGTGTTCTTCCGGTGGCGGACGGCGGATTAGCCTTCGCGGGGCAAA	Homo sapiens chromosome 11 open reading frame 10 (C11orf10), mRNA.	1	312.6	317.2	286.7	304.1	250.9	309.1	251.3	226.2	323		0.953741	0.934594	0.904036	0.795878	0.774988	1.06293	0.73295	0.52095	0.66058		-0.0528583	-0.29263
3866	GI_27262631-S	C11orf11	"Homo sapiens chromosome 11 open reading frame 11 (C11orf11), mRNA."	GI_27262631-S	GI_27262631	NM_006133.1	C11orf11	GGCCCCACAGACCCTCATGCACTCTCTTACGTGCCATTCTCCCCAGACTT	Homo sapiens chromosome 11 open reading frame 11 (C11orf11), mRNA.	1	86.6	85.3	84.2	65.1	72.5	63.6	107.6	117.9	134.9		-0.42184	-0.449913	-0.408024	-0.741972	-0.546434	-0.61161	-0.162759	-0.174951	-0.264762		-0.206746	0.225768
3620	GI_24475884-S	C11orf13	"Homo sapiens chromosome 11 open reading frame 13 (C11orf13), mRNA."	GI_24475884-S	GI_24475884	NM_003475.2	C11orf13	ACAGCAAGAGCATGTGTGTGCCACTTCCCCTACCCCAACGTGAAAACCTC	Homo sapiens chromosome 11 open reading frame 13 (C11orf13), mRNA.	1	366.9	367.4	332.9	617.5	505.5	528.4	425.8	475.5	527.8		1.12538	1.08947	1.06403	1.50255	1.5206	1.63082	1.28979	1.31443	1.18102		0.458365	0.168787
115	GI_11034854-S	C11orf15	"Homo sapiens chromosome 11 open reading frame 15 (C11orf15), mRNA."	GI_11034854-S	GI_11034854	NM_020644.1	C11orf15	GCTCCAATGTGTGCAGCTTTGAACTAGGGCTGGGGTTGTGGGTGCCTCTT	Homo sapiens chromosome 11 open reading frame 15 (C11orf15), mRNA.	1	142.2	138.6	131.9	234.6	171	170	191.6	208.9	266.3		0.109623	0.061801	0.0726295	0.537006	0.366906	0.429711	0.446529	0.435974	0.456006		0.36319	0.364819
2503	GI_21361869-A	C11orf17	"Homo sapiens chromosome 11 open reading frame 17 (C11orf17), transcript variant 2, mRNA."	GI_21361869-A	GI_21361869	NM_020642.2	C11orf17	TGACTGGGTCAGCCTTCCGGGAACTGGAGTCTGTCTCTTTCAGTGCTTTT	Homo sapiens chromosome 11 open reading frame 17 (C11orf17), transcript variant 2, mRNA.	1	54	58.4	55	59.5	56.9	53.9	67.3	70.7	90.5		-0.927991	-0.849296	-0.864062	-0.831711	-0.804329	-0.786879	-0.658288	-0.721126	-0.687822		0.0728101	0.191371
2504	GI_21361869-I	C11orf17	"Homo sapiens chromosome 11 open reading frame 17 (C11orf17), transcript variant 2, mRNA."	GI_21361869-I	GI_21361869	NM_020642.2	C11orf17	TGACTGGGTCAGCCTTCCGGGAACTGGAGTCTGTCTCTTTCAGTGCTTTT	Homo sapiens chromosome 11 open reading frame 17 (C11orf17), transcript variant 2, mRNA.	1	101.5	98.9	92.3	106.1	96	102	113.5	145.6	154.6		-0.251708	-0.293964	-0.309667	-0.25465	-0.24759	-0.11132	-0.106389	0.0504283	-0.120302		0.0805929	0.226359
10674	GI_8393008-S	C11orf2	"Homo sapiens chromosome 11 open reading frame2 (C11orf2), mRNA."	GI_8393008-S	GI_8393008	NM_013265.2	C11orf2	GTGGACTGCCACTTTCTGCAGCTCTACCTGTGGCGTTTTGTGGCCGACGA	Homo sapiens chromosome 11 open reading frame2 (C11orf2), mRNA.	1	198.2	192.6	167.3	193.2	179.3	138.3	161.3	171.9	195.1		0.465452	0.408649	0.32722	0.343301	0.417355	0.211135	0.264749	0.227772	0.126286		-0.0765098	-0.194171
580	GI_13489082-S	C11orf23	"Homo sapiens chromosome 11 open reading frame 23 (C11orf23), mRNA."	GI_13489082-S	GI_13489082	NM_018312.2	C11orf23	GGTATGGACCTGGTGGCTTCTCCATCCTACCCAAGGTAACAGTGTCTTGC	Homo sapiens chromosome 11 open reading frame 23 (C11orf23), mRNA.	1	184.2	186.1	168.5	176	158	128.9	102.4	99.7	159.2		0.386949	0.372458	0.334874	0.250276	0.282745	0.136585	-0.215066	-0.354027	-0.0892278		-0.141558	-0.5842
223	GI_11641238-S	C11orf24	"Homo sapiens chromosome 11 open reading frame 24 (C11orf24), mRNA."	GI_11641238-S	GI_11641238	NM_022338.1	C11orf24	CCGTGGTAGACAAAACTCTCCTTCTGGTGGTGCTGTTACTCGGGGTGACC	Homo sapiens chromosome 11 open reading frame 24 (C11orf24), mRNA.	1	93	83.2	85	115.9	103.1	94.2	105.5	110.5	162.6		-0.345432	-0.476191	-0.397898	-0.166509	-0.171644	-0.195577	-0.183572	-0.244182	-0.0668319		0.228597	0.241645
1784	GI_19923558-S	C11orf30	"Homo sapiens chromosome 11 open reading frame 30 (C11orf30), mRNA."	GI_19923558-S	GI_19923558	NM_020193.2	C11orf30	ATGGAGCAGGACATAGACAGTAGCACGGAGGATGGAACTGAACCCAGCCC	Homo sapiens chromosome 11 open reading frame 30 (C11orf30), mRNA.	1	119.7	112.9	96.4	104.9	101.2	75.4	75.7	104.6	121.8		-0.0749626	-0.154399	-0.263125	-0.265998	-0.191443	-0.431353	-0.534086	-0.302786	-0.373026		-0.132102	-0.239137
8542	GI_42716303-S	C11orf5	"Homo sapiens chromosome 11 open reading frame 5 (C11orf5), mRNA."	GI_42716303-S	GI_42716303	NM_014205.2	C11orf5	GGCCGTGCCCGGAAACAGGCCGTGGCTAGAGAAGAGCGAGATCATCTTTA	Homo sapiens chromosome 11 open reading frame 5 (C11orf5), mRNA.	1	49.7	49.9	56.5	74.9	68.1	63	47.3	50.8	62.8		-1.01692	-1.01511	-0.835248	-0.602068	-0.613075	-0.62165	-1.03068	-1.07416	-1.07507		0.343494	-0.104212
8733	GI_4502484-S	C11orf8	"Homo sapiens chromosome 11 open reading frame 8 (C11orf8), mRNA."	GI_4502484-S	GI_4502484	NM_001584.1	C11orf8	CCTCTCCCCTCTCCCATTTTGCACTGTGTGTCGATGCAATCTTCGCTAGC	Homo sapiens chromosome 11 open reading frame 8 (C11orf8), mRNA.	1	72.8	66.1	70.8	65.1	64.8	66.4	63.4	79.1	118.6		-0.607859	-0.718733	-0.593643	-0.741972	-0.665946	-0.565979	-0.721326	-0.601222	-0.401242		-0.0178874	0.0654814
10176	GI_7019334-S	C11orf9	"Homo sapiens chromosome 11 open reading frame 9 (C11orf9), mRNA."	GI_7019334-S	GI_7019334	NM_013279.1	C11orf9	CTCTCCTTTGGCGTTTGTTCCTGTAGTCACTGGGCTAATCTCCCCCTAGC	Homo sapiens chromosome 11 open reading frame 9 (C11orf9), mRNA.	1	96.5	85.3	82.3	48.7	57.3	43	93	99	153.5		-0.305842	-0.449913	-0.432465	-1.03154	-0.796873	-1.02617	-0.316743	-0.361552	-0.127869		-0.555454	0.127352
138	GI_11056017-S	C12orf10	"Homo sapiens chromosome 12 open reading frame 10 (C12orf10), mRNA."	GI_11056017-S	GI_11056017	NM_021640.1	C12orf10	GGGCTGTCCCCTCCAGTGGCCATCTTCTTTGTTATCTACACTGACCAGGC	Homo sapiens chromosome 12 open reading frame 10 (C12orf10), mRNA.	1	101.2	99.3	106.5	111.1	106.7	103.8	97.3	95.7	109.4		-0.25488	-0.289709	-0.156426	-0.208708	-0.135112	-0.0927925	-0.269014	-0.397759	-0.486817		0.0881343	-0.150858
89	GI_10864048-S	C12orf14	"Homo sapiens chromosome 12 open reading frame 14 (C12orf14), mRNA."	GI_10864048-S	GI_10864048	NM_021238.1	C12orf14	CCCCTTCCACCTCTCTTTGCCTGTAGGATGTACTGTATGTAGTCATGCAC	Homo sapiens chromosome 12 open reading frame 14 (C12orf14), mRNA.	1	566.4	634.4	556.5	929.6	745.8	652	772.8	790.3	946.6		1.5907	1.66529	1.61426	1.91068	1.93455	1.85344	1.91921	1.85703	1.80012		0.276141	0.235369
604	GI_13540601-S	C12orf22	"Homo sapiens chromosome 12 open reading frame 22 (C12orf22), mRNA."	GI_13540601-S	GI_13540601	NM_030809.1	C12orf22	AGCTAGGCCTCTGATCATAGAAGCAGATAGCTTCAGTCCCAGTCTAGGCC	Homo sapiens chromosome 12 open reading frame 22 (C12orf22), mRNA.	1	56.6	56.2	59	64.6	60.3	63.5	50.9	65.1	74.6		-0.877598	-0.889775	-0.788883	-0.749664	-0.742555	-0.613277	-0.95322	-0.80926	-0.892588		0.150253	-0.0329374
2901	GI_22095357-S	C12orf4	"Homo sapiens chromosome 12 open reading frame 4 (C12orf4), mRNA."	GI_22095357-S	GI_22095357	NM_020374.2	C12orf4	GGGAAGACAGAGGCAGAAACCAGGAGAGTGGTAGATCAGTGCAGCCCAGA	Homo sapiens chromosome 12 open reading frame 4 (C12orf4), mRNA.	1	75	70.6	80.8	66.9	62.5	53.6	54.9	63	77.6		-0.575954	-0.649304	-0.452163	-0.714761	-0.704413	-0.79279	-0.873335	-0.84428	-0.850803		-0.178181	-0.296999
11040	GI_9966848-S	C12orf5	"Homo sapiens chromosome 12 open reading frame 5 (C12orf5), mRNA."	GI_9966848-S	GI_9966848	NM_020375.1	C12orf5	CTCTGGATTGCACATGGATGATGAAGGAACTCAGCATTGAAAGTTGGGGG	Homo sapiens chromosome 12 open reading frame 5 (C12orf5), mRNA.	1	108.4	123.1	123.8	166.5	136.8	121.7	58.4	73.8	85.8		-0.181227	-0.0632187	0.00476205	0.194916	0.129391	0.0757079	-0.808073	-0.675294	-0.744343		0.213233	-0.662675
357	GI_13124889-S	C12orf8	"Homo sapiens chromosome 12 open reading frame 8 (C12orf8), mRNA."	GI_13124889-S	GI_13124889	NM_006817.2	C12orf8	CCTGACTGCCTTCCAGAAGAAGGGGGCCGAGAAAGAGGAGCTGTAAAAAG	Homo sapiens chromosome 12 open reading frame 8 (C12orf8), mRNA.	1	276.8	275.6	246.4	232.3	221.7	229.5	163.5	165.7	211.3		0.823399	0.786396	0.741822	0.527177	0.64329	0.747561	0.279054	0.18854	0.210824		-0.14453	-0.557733
2109	GI_20531764-S	C13orf1	"Homo sapiens chromosome 13 open reading frame 1 (C13orf1), mRNA."	GI_20531764-S	GI_20531764	NM_020456.1	C13orf1	ACTGGAACTTGTTAAAAATGGACACTCTCAGAACCCACACCAGACCCACC	Homo sapiens chromosome 13 open reading frame 1 (C13orf1), mRNA.	1	75.9	72	86.7	66.1	68.4	60.2	37.8	47.5	52.3		-0.563171	-0.628604	-0.376692	-0.726763	-0.608397	-0.6698	-1.26743	-1.14589	-1.26897		-0.145498	-0.70461
5027	GI_31652263-S	C13orf10	"Homo sapiens chromosome 13 open reading frame 10 (C13orf10), mRNA."	GI_31652263-S	GI_31652263	NM_022118.3	C13orf10	GCAGCTGCAGTTCATGGAGCTCGTTTCAAAGGGCAAGATCTAAAACTGGC	Homo sapiens chromosome 13 open reading frame 10 (C13orf10), mRNA.	1	104	109.3	128.4	137.8	132.4	101.3	109.4	132.2	136		-0.225633	-0.18856	0.0438302	0.00616405	0.0945932	-0.118614	-0.14524	-0.0526857	-0.256155		0.117502	-0.0279061
7595	GI_40254914-S	C13orf11	"Homo sapiens chromosome 13 open reading frame 11 (C13orf11), mRNA."	GI_40254914-S	GI_40254914	NM_017905.2	C13orf11	CGGAAGCTGCACATGGAAAGCAAGGGGAACAAAGAAATCCTGATCTTGGG	Homo sapiens chromosome 13 open reading frame 11 (C13orf11), mRNA.	1	47.3	53.7	48.1	63	54.9	48.2	60.7	53.2	60.6		-1.06996	-0.937744	-1.00761	-0.774686	-0.842416	-0.905259	-0.767283	-1.02486	-1.11287		0.164317	0.0367688
2431	GI_21361533-S	C13orf12	"Homo sapiens chromosome 13 open reading frame 12 (C13orf12), mRNA."	GI_21361533-S	GI_21361533	NM_015932.2	C13orf12	GATCCATCACAAAGCGAAGTCATGGGAGAGCCACACTTGATGGTGGAATA	Homo sapiens chromosome 13 open reading frame 12 (C13orf12), mRNA.	1	1609.6	1784.5	1635.3	2495.1	2006.3	1983.6	1351.9	1418.7	1605.9		2.70996	2.75553	2.76856	2.89571	2.98787	3.03186	2.50976	2.48191	2.36029		0.227133	-0.294027
5855	GI_34147710-S	C13orf3	"Homo sapiens chromosome 13 open reading frame 3 (C13orf3), mRNA."	GI_34147710-S	GI_34147710	NM_145061.2	C13orf3	AGAGGATGGAAAGGGGCAGAGTAATCTAGCAAAGGAGACTGAGGCCAGTG	Homo sapiens chromosome 13 open reading frame 3 (C13orf3), mRNA.	1	97.6	84.6	77.9	213.3	181.9	161.1	107.1	116.1	102.1		-0.293696	-0.4586	-0.491304	0.442045	0.432679	0.372758	-0.167678	-0.191383	-0.560006		0.830361	0.108178
2530	GI_21362045-S	C13orf7	"Homo sapiens chromosome 13 open reading frame 7 (C13orf7), mRNA."	GI_21362045-S	GI_21362045	NM_024546.2	C13orf7	GGTTTGAAAGAGCTCATCGCCAAGTTCTTGATCCACTTGCATTCCAGGGG	Homo sapiens chromosome 13 open reading frame 7 (C13orf7), mRNA.	1	231.9	240	220.9	244.9	186.7	157.8	135.2	132.2	200.6		0.633731	0.640591	0.624835	0.579874	0.460402	0.350838	0.0783572	-0.0526857	0.15575		-0.169348	-0.572579
8029	GI_41281611-S	C13orf8	"Homo sapiens chromosome 13 open reading frame 8 (C13orf8), mRNA."	GI_41281611-S	GI_41281611	NM_032436.1	C13orf8	TCCTACTCCTGGGCCTTACATGTCGCCTGTTGGGGCTTAAGACCAGGTTG	Homo sapiens chromosome 13 open reading frame 8 (C13orf8), mRNA.	1	214.4	190.7	157.5	154.5	141.6	121.7	120	106	127.2		0.549647	0.398198	0.26258	0.120289	0.166098	0.0757079	-0.0475825	-0.288586	-0.327051		-0.282776	-0.624548
10527	GI_7705639-S	C13orf9	"Homo sapiens chromosome 13 open reading frame 9 (C13orf9), mRNA."	GI_7705639-S	GI_7705639	NM_016075.1	C13orf9	GTTGGGACAAAATATACTGCAGCATGCTATATGAGGCTCCTCCCCAGGGC	Homo sapiens chromosome 13 open reading frame 9 (C13orf9), mRNA.	1	126	139.8	151	136.3	107.3	103.7	68.6	73.9	95		-0.0199947	0.0708888	0.217448	-0.0047555	-0.129143	-0.0938133	-0.638085	-0.673848	-0.636393		-0.165351	-0.738889
4775	GI_31542241-S	C14orf10	"Homo sapiens chromosome 14 open reading frame 10 (C14orf10), mRNA."	GI_31542241-S	GI_31542241	NM_017917.2	C14orf10	GCTACCATGACCAATGTCTTCTTAGACCGTGTTTTCCAGGAGTGTCTCAC	Homo sapiens chromosome 14 open reading frame 10 (C14orf10), mRNA.	1	210.7	219.5	218.6	174.2	134.5	127.8	122	133.1	147.4		0.530992	0.546468	0.613627	0.24002	0.111343	0.127507	-0.0301279	-0.0454395	-0.170845		-0.404072	-0.645833
[truncated: 10,130 more rows]
