# Supplementary material for: Regulatory subunits of PKA define an axis of cellular proliferation/differentiation in ovarian cancer cells
Source: BMC Med Genomics. 2008 Sep 26;1:43. doi: 10.1186/1755-8794-1-43 (PMC2577111; doi:10.1186/1755-8794-1-43)
Supplement: Additional file 2 — Table [file 1755-8794-1-43-S2.xls]

## Sheet: Affy-ILL merge
Index	TargetID	Symbol	Definition	TargetID 2	Gid	Accession	Symbol 2	Probe_Sequence	Definition 2	PA call	OC1	OC2	OC3	RIA 1	RIA 2	RIA 3	RIIB 1	RIIB 2	RIIB 3	Column 21	zOC1	zOC2	zOC3	zRIA 1	zRIA 2	zRIA 3	zRIIB 1	zRIIB 2	zRIIB 3	Column 31	zdiffs RIA-C	zdiffs RIIB-C	(fdr) ILL RIA-ILL Con	(fdr) ILL RIIB-ILL Con	(p) ILL RIA-ILL Con	(p) ILL RIIB-ILL Con	Symbols	ILL zdiffs RIA-C	ILL zrRIA-C	ILL fcRIA-C	ILL log fc RIA-C	ILL zdiffs RIIB-C	ILL zrRIIB-C	ILL fcRIIB-C	ILL log fc RIIB-C	Affy zrRIA-C	Affy fcRIA-C	Affy logfcRIA-C	Affy zrRIIB-C
2931	GI_22209006-S	39326	Homo sapiens septin 1 (SEPT1), mRNA.""	GI_22209006-S	GI_22209006	NM_052838.2	39326	GGCCTGCACAATCTCCGACCGCATCACTGTCTTCCGGAGTCCCCCTTCTT	Homo sapiens septin 1 (SEPT1), mRNA.	1	51.6	56.1	48.4	66.3	71.6	59.8	57.2	72	80.8		-0.98	-0.89	-1	-0.72	-0.56	-0.68	-0.83	-0.7	-0.81		0.3	0.18	0	0.0011	0	0.0006	39326	0.3	0.58	1.27	0.103804	0.18	0.31	1.2	0.0791812	1.13	1.21	0.08	0.17
2840	GI_22035573-A	39328	Homo sapiens septin 3 (SEPT3), transcript variant C, mRNA.""	GI_22035573-A	GI_22035573	NM_145734.1	39328	GGGCCATTCATCTACAACCAAGTCCTGATGGAGCAAGAGGCCCACGCCTA	Homo sapiens septin 3 (SEPT3), transcript variant C, mRNA.	1	71.8	65.2	55.7	54.3	52.7	49.7	39.7	37.3	54.5		-0.62	-0.73	-0.85	-0.92	-0.89	-0.87	-1.22	-1.4	-1.23		-0.16	-0.55	0.0279	0	0.0189	0	39328	-0.16	-0.3	-1.23	-0.0899051	-0.55	-0.96	-1.64	-0.214844	-0.25	-1.26	-0.1	-0.13
5534	GI_33624820-A	39331	Homo sapiens septin 6 (SEPT6), transcript variant V, mRNA.""	GI_33624820-A	GI_33624820	NM_145802.2	39331	GCTGCACGAGAAGTTTGACCGTCTGAAGAAACTGCACCAGGACGAGAAGA	Homo sapiens septin 6 (SEPT6), transcript variant V, mRNA.	1	73.1	70.5	71.8	42.7	42.7	44.5	78.2	91.6	114		-0.6	-0.65	-0.58	-1.16	-1.11	-0.99	-0.5	-0.44	-0.44		-0.48	0.15	0	0	0	0	39331	-0.48	-0.91	-1.66	-0.220108	0.15	0.26	1.17	0.0681859	-1.18	-2.08	-0.32	0.08
4547	GI_30795192-A	39335	Homo sapiens septin 10 (SEPT10), transcript variant 2, mRNA.""	GI_30795192-A	GI_30795192	NM_178584.1	39335	CATATTTCAGGTGGTATTTGCATTCAGTGCCTTACTGGTATTCTCAGAAC	Homo sapiens septin 10 (SEPT10), transcript variant 2, mRNA.	1	791.5	828.7	824.5	385.5	283.1	316.7	395.8	486.4	518.3		1.95	1.95	2.04	1.03	0.9	1.09	1.21	1.34	1.16		-0.97	-0.74	0	0	0	0	39335	-0.97	-1.85	-2.51	-0.399674	-0.74	-1.3	-1.95	-0.290035	-1.29	-1.84	-0.26	-0.99
8586	GI_42741647-S	39340	Homo sapiens 15 kDa selenoprotein (SEP15), transcript variant 1, mRNA.""	GI_42741647-S	GI_42741647	NM_004261.3	39340	CAACAGATTGCCTGCTCCTCAGAGTCTCTCCTATTTTTGTATTACCCAGC	Homo sapiens 15 kDa selenoprotein (SEP15), transcript variant 1, mRNA.	1	1377.9	1443.5	1433.4	1075.1	839.1	726.4	982.8	1089.9	1366.9		2.54	2.53	2.63	2.06	2.06	1.97	2.17	2.2	2.19		-0.54	-0.38	0	0	0	0	39340	-0.54	-1.03	-1.64	-0.214844	-0.38	-0.67	-1.39	-0.143015	-0.61	-1.21	-0.08	-0.08
7149	GI_38454193-S	76P	Homo sapiens gamma tubulin ring complex protein (76p gene) (76P), mRNA.""	GI_38454193-S	GI_38454193	NM_014444.2	76P	GAAGCAGACGCTGCAGTGAGCTGAGATTGTGCCATTGCATTCCAGCCCGG	Homo sapiens gamma tubulin ring complex protein (76p gene) (76P), mRNA.	1	251.5	255.2	243.5	241.1	209.6	161.6	320.2	419.6	493.2		0.72	0.71	0.73	0.56	0.58	0.38	0.99	1.18	1.11		-0.21	0.37	0.0026	0	0.0016	0	76P	-0.21	-0.4	-1.24	-0.0934217	0.37	0.66	1.46	0.164353	-0.2	-1.18	-0.07	0.2
5100	GI_31982926-S	AACS	Homo sapiens acetoacetyl-CoA synthetase (AACS), mRNA.""	GI_31982926-S	GI_31982926	NM_023928.2	AACS	TCCTCACCAGGAACCGCATCCCTGTGCTGCCTCCACCTGAGAGTTGCTAG	Homo sapiens acetoacetyl-CoA synthetase (AACS), mRNA.	1	90.2	100.1	94.3	114.3	103.5	90.2	94.8	103.1	124.3		-0.38	-0.28	-0.29	-0.18	-0.17	-0.24	-0.3	-0.32	-0.35		0.12	-0.01	0.0037	0.8767	0.0022	0.8497	AACS	0.12	0.23	1.07	0.0293838	-0.01	-0.01	1.01	0.00432137	-0.13	-1.17	-0.07	0.1
5459	GI_33469969-A	AADAT	Homo sapiens aminoadipate aminotransferase (AADAT), transcript variant 2, mRNA.""	GI_33469969-A	GI_33469969	NM_182662.1	AADAT	GGCCTGCATGCACTCTGGCCTGCATGGCAGAACAAGACCCTGTCTCTAAA	Homo sapiens aminoadipate aminotransferase (AADAT), transcript variant 2, mRNA.	1	99.4	98.7	96.3	91.6	79.8	68.6	62	73	99.5		-0.27	-0.3	-0.26	-0.4	-0.44	-0.53	-0.74	-0.69	-0.59		-0.18	-0.39	0	0	0	0	AADAT	-0.18	-0.35	-1.24	-0.0934217	-0.39	-0.69	-1.42	-0.152288	-0.31	-1.3	-0.11	-0.64
9307	GI_4557228-S	AAMP	Homo sapiens angio-associated, migratory cell protein (AAMP), mRNA.""	GI_4557228-S	GI_4557228	NM_001087.1	AAMP	AGGAGGGTGGGGCCCTGGATGACTTTCCAGCCTCTTCAACTGACTTGCTC	Homo sapiens angio-associated, migratory cell protein (AAMP), mRNA.	1	107.1	105.3	99.6	145.6	131.9	127.9	120.2	147.7	189.1		-0.19	-0.23	-0.23	0.06	0.09	0.13	-0.05	0.07	0.09		0.31	0.25	0	0	0	0	AAMP	0.31	0.59	1.29	0.11059	0.25	0.45	1.3	0.113943	0.93	1.57	0.2	0.34
8689	GI_4501840-S	AARS	Homo sapiens alanyl-tRNA synthetase (AARS), mRNA.""	GI_4501840-S	GI_4501840	NM_001605.1	AARS	AGATAACGGCTCTCCAGACCTGAGCTTTCCGCGTCAGCAAGTAGGAATCG	Homo sapiens alanyl-tRNA synthetase (AARS), mRNA.	1	655.9	737.4	625.4	451.8	386.5	366.5	449.5	456.3	523.9		1.75	1.82	1.74	1.19	1.23	1.24	1.35	1.27	1.17		-0.55	-0.51	0	0	0	0	AARS	-0.55	-1.05	-1.69	-0.227887	-0.51	-0.89	-1.57	-0.1959	-0.53	-1.34	-0.13	-1.22
6739	GI_37552201-S	AARSL	Homo sapiens alanyl-tRNA synthetase like (AARSL), mRNA.""	GI_37552201-S	GI_37552201	XM_291190.2	AARSL	ATGAGTGTTCGGACAGGCTCTGCGTGCCAGGCAACAGTGGGCAGACAAAG	Homo sapiens alanyl-tRNA synthetase like (AARSL), mRNA.	1	63.8	60.5	58.1	76.1	65.8	61.8	72.8	81.3	98.9		-0.75	-0.81	-0.81	-0.59	-0.65	-0.64	-0.58	-0.57	-0.59		0.16	0.21	0	0	0	0	AARSL	0.16	0.31	1.11	0.045323	0.21	0.37	1.24	0.0934217	0.63	1.26	0.1	0.39
7211	GI_38569416-S	AARSL	Homo sapiens alanyl-tRNA synthetase like (AARSL), mRNA.""	GI_38569416-S	GI_38569416	NM_020745.1	AARSL	GGCAGACAAAGGGCTCCCTGGCTACTGGGAAGATACAGAACCATCCTGTG	Homo sapiens alanyl-tRNA synthetase like (AARSL), mRNA.	1	74.9	62.6	70	80.3	79.3	65.3	81.7	107.3	87.6		-0.58	-0.78	-0.61	-0.53	-0.45	-0.58	-0.45	-0.28	-0.72		0.13	0.17	0.0998	0.2907	0.0738	0.2395	AARSL	0.13	0.25	1.08	0.0334238	0.17	0.3	1.21	0.0827854	0.63	1.26	0.1	0.39
2096	GI_20357567-S	AASDHPPT	Homo sapiens aminoadipate-semialdehyde dehydrogenase-phosphopantetheinyl transferase (AASDHPPT), mRNA.""	GI_20357567-S	GI_20357567	NM_015423.2	AASDHPPT	GAAGCTAAGCTAGGTGTGAAGAATGGAATTGGAAGCCCACTGCCTTCCCA	Homo sapiens aminoadipate-semialdehyde dehydrogenase-phosphopantetheinyl transferase (AASDHPPT), mRNA.	1	152.5	168.8	157.7	189.7	159.5	123.4	110.4	119.8	155.5		0.18	0.27	0.26	0.33	0.29	0.09	-0.14	-0.16	-0.11		0	-0.38	0.9733	0	0.9666	0	AASDHPPT	0	-0.01	-1.03	-0.0128372	-0.38	-0.66	-1.39	-0.143015	0.06	1.12	0.05	-0.85
948	GI_14670384-S	AATF	Homo sapiens apoptosis antagonizing transcription factor (AATF), mRNA.""	GI_14670384-S	GI_14670384	NM_012138.2	AATF	GAACTGTACCGCTCTCTTTTTGGCCAGCTCCACCCTCCCGACGAAGGCCA	Homo sapiens apoptosis antagonizing transcription factor (AATF), mRNA.	1	178.9	170.8	163.7	316.7	278.2	295.1	142.3	163	193.3		0.36	0.28	0.3	0.84	0.88	1.01	0.13	0.17	0.12		0.6	-0.17	0	0	0	0	AATF	0.6	1.14	1.73	0.238046	-0.17	-0.31	-1.15	-0.0606978	1.84	2.59	0.41	-0.62
7277	GI_38679945-S	ABAT	Homo sapiens 4-aminobutyrate aminotransferase (ABAT), nuclear gene encoding mitochondrial protein, transcript variant 1, mRNA.""	GI_38679945-S	GI_38679945	NM_020686.3	ABAT	AGGACAGGCTGCTGTCCAGGGCAGAGGCCATGAAGAAGTGCTTCCGTGGC	Homo sapiens 4-aminobutyrate aminotransferase (ABAT), nuclear gene encoding mitochondrial protein, transcript variant 1, mRNA.	1	53.2	54.5	53.2	74.1	78.4	64.2	49.9	51.6	62.7		-0.94	-0.92	-0.9	-0.61	-0.46	-0.6	-0.97	-1.06	-1.08		0.36	-0.11	0	0.0013	0	0.0008	ABAT	0.36	0.69	1.34	0.127105	-0.11	-0.2	-1.09	-0.0374265	2.98	3.69	0.57	-0.85
6976	GI_38142463-S	ABC1	Homo sapiens amplified in breast cancer 1 (ABC1), mRNA.""	GI_38142463-S	GI_38142463	NM_022070.3	ABC1	CGAGGAGTCAGGTTGTAATACAGGCCAAGCAGACGGGCTTTGAGGGCATT	Homo sapiens amplified in breast cancer 1 (ABC1), mRNA.	1	206.5	197.5	195.2	136.1	104.7	87.3	179	179.4	185.7		0.51	0.44	0.49	-0.01	-0.16	-0.28	0.37	0.27	0.07		-0.62	-0.24	0	0.0137	0	0.0089	ABC1	-0.62	-1.19	-1.86	-0.269513	-0.24	-0.42	-1.22	-0.0863598	-0.63	-1.48	-0.17	-0.8
2669	GI_21536375-S	ABCA1	Homo sapiens ATP-binding cassette, sub-family A (ABC1), member 1 (ABCA1), mRNA.""	GI_21536375-S	GI_21536375	NM_005502.2	ABCA1	GTGCTCTTTGTTCATCATTGGCCCTCATTCCAAGCACTTTACGCTGTCTG	Homo sapiens ATP-binding cassette, sub-family A (ABC1), member 1 (ABCA1), mRNA.	1	63.4	79.8	80.4	44.8	39.1	42.6	74.8	69.2	83.9		-0.76	-0.52	-0.46	-1.11	-1.2	-1.04	-0.55	-0.74	-0.77		-0.54	-0.11	0	0.4014	0	0.3451	ABCA1	-0.54	-1.03	-1.77	-0.247973	-0.11	-0.19	-1.09	-0.0374265	-1.36	-2.09	-0.32	-0.08
9280	GI_45446739-S	ABCA2	Homo sapiens ATP-binding cassette, sub-family A (ABC1), member 2 (ABCA2), mRNA.""	GI_45446739-S	GI_45446739	NM_001606.3	ABCA2	CGAGAGCGGGCTGTGGGCGGAGCTGGGTCAGTCCCGTATTTATTTTGCTT	Homo sapiens ATP-binding cassette, sub-family A (ABC1), member 2 (ABCA2), mRNA.	1	48.3	47.3	45.8	50.4	45.9	46.6	62.1	68.9	94		-1.05	-1.07	-1.06	-1	-1.03	-0.94	-0.74	-0.75	-0.65		0.07	0.35	0.0186	0	0.0123	0	ABCA2	0.07	0.13	1.01	0.00432137	0.35	0.61	1.41	0.149219	-0.42	-1.39	-0.14	-0.03
8690	GI_4501848-S	ABCA3	Homo sapiens ATP-binding cassette, sub-family A (ABC1), member 3 (ABCA3), mRNA.""	GI_4501848-S	GI_4501848	NM_001089.1	ABCA3	CAGTGGAGGGAAGCTGCTGACTGTGATTAGGTGCTGGGGTCTTAGCGTCC	Homo sapiens ATP-binding cassette, sub-family A (ABC1), member 3 (ABCA3), mRNA.	1	163.1	174.7	159.8	92.1	76.2	78.6	137.1	128	177.3		0.26	0.31	0.28	-0.4	-0.49	-0.39	0.09	-0.09	0.02		-0.71	-0.27	0	0	0	0	ABCA3	-0.71	-1.35	-2.03	-0.307496	-0.27	-0.47	-1.26	-0.100371	-0.06	-1.21	-0.08	-0.3
1054	GI_15451837-A	ABCA7	Homo sapiens ATP-binding cassette, sub-family A (ABC1), member 7 (ABCA7), transcript variant 2, mRNA.""	GI_15451837-A	GI_15451837	NM_033308.1	ABCA7	ACGGCGTGGAGGACTTTTCCGTGAGCCAGACGATGCTGGAGGAGGTATTC	Homo sapiens ATP-binding cassette, sub-family A (ABC1), member 7 (ABCA7), transcript variant 2, mRNA.	1	54	54.6	49.8	56.5	54.9	56.5	76.7	70.6	82.2		-0.93	-0.92	-0.97	-0.88	-0.84	-0.74	-0.52	-0.72	-0.79		0.12	0.26	0.0159	0.0025	0.0104	0.0015	ABCA7	0.12	0.23	1.06	0.0253059	0.26	0.46	1.31	0.117271	0.46	1.04	0.02	0.15
8070	GI_41327761-S	ABCA8	Homo sapiens ATP-binding cassette, sub-family A (ABC1), member 8 (ABCA8), mRNA.""	GI_41327761-S	GI_41327761	NM_007168.2	ABCA8	GCCAACCTCCTCTCACAGCCTCTGTATCTCTGCAGGCCATACTGGTTCCA	Homo sapiens ATP-binding cassette, sub-family A (ABC1), member 8 (ABCA8), mRNA.	1	45	45.2	43.6	45.5	49.9	51	62.1	62.1	76.3		-1.12	-1.12	-1.11	-1.1	-0.94	-0.85	-0.74	-0.86	-0.87		0.16	0.29	0.0506	0	0.0354	0	ABCA8	0.16	0.3	1.1	0.0413927	0.29	0.52	1.35	0.130334	0.31	-1.15	-0.06	1.74
8590	GI_42741658-S	ABCB1	Homo sapiens ATP-binding cassette, sub-family B (MDR/TAP), member 1 (ABCB1), mRNA.""	GI_42741658-S	GI_42741658	NM_000927.3	ABCB1	GGTCAGTGTCCAGGCTGGAACAAAGCGCCAGTGAACTCTGACTGTATGAG	Homo sapiens ATP-binding cassette, sub-family B (MDR/TAP), member 1 (ABCB1), mRNA.	1	40.9	42.2	39.9	421.3	354.7	286.3	34.9	41	41.4		-1.23	-1.19	-1.21	1.12	1.14	0.98	-1.35	-1.3	-1.52		2.29	-0.18	0	0.0084	0	0.0054	ABCB1	2.29	4.38	8.52	0.93044	-0.18	-0.32	-1.16	-0.064458	4.23	7.11	0.85	-0.46
11029	GI_9961243-S	ABCB10	Homo sapiens ATP-binding cassette, sub-family B (MDR/TAP), member 10 (ABCB10), nuclear gene encoding mitochondrial protein, mRNA.""	GI_9961243-S	GI_9961243	NM_012089.1	ABCB10	GCTGTTGCCTCAAGAAAAAGTGCTTTTTCTCCATGGATGAGGCTAGACCC	Homo sapiens ATP-binding cassette, sub-family B (MDR/TAP), member 10 (ABCB10), nuclear gene encoding mitochondrial protein, mRNA.	1	161.6	173.2	164.2	227.8	181.9	175.4	173.3	192.3	197.2		0.25	0.3	0.31	0.51	0.43	0.46	0.34	0.35	0.14		0.18	-0.01	0	0.9247	0	0.9074	ABCB10	0.18	0.35	1.16	0.064458	-0.01	-0.01	1.02	0.00860017	0.39	1.23	0.09	-0.1
8252	GI_42490748-S	ABCB7	Homo sapiens ATP-binding cassette, sub-family B (MDR/TAP), member 7 (ABCB7), nuclear gene encoding mitochondrial protein, mRNA.""	GI_42490748-S	GI_42490748	NM_004299.3	ABCB7	GTGGCATACACAGAGCAGCCGTGTGCAGAACCATGATAACCCCAAATGGG	Homo sapiens ATP-binding cassette, sub-family B (MDR/TAP), member 7 (ABCB7), nuclear gene encoding mitochondrial protein, mRNA.	1	128	129.2	132.1	178.7	144.5	133.7	204.8	248.6	292.6		0	-0.01	0.07	0.27	0.19	0.18	0.52	0.62	0.56		0.19	0.55	0	0	0	0	ABCB7	0.19	0.36	1.16	0.064458	0.55	0.96	1.71	0.232996	0.34	1.06	0.03	0.48
9225	GI_45243513-A	ABCB9	Homo sapiens ATP-binding cassette, sub-family B (MDR/TAP), member 9 (ABCB9), transcript variant 2, mRNA.""	GI_45243513-A	GI_45243513	NM_019624.2	ABCB9	GCCCCTGTGCTCTGCTGTCTGGAGGCCACGTGGATGTTCATGAGATGCAT	Homo sapiens ATP-binding cassette, sub-family B (MDR/TAP), member 9 (ABCB9), transcript variant 2, mRNA.	1	78.9	72.8	66.6	58.4	54.2	58.1	75.9	77.8	116		-0.52	-0.62	-0.66	-0.85	-0.86	-0.71	-0.53	-0.62	-0.42		-0.21	0.07	0.002	0.3382	0.0012	0.2841	ABCB9	-0.21	-0.39	-1.28	-0.10721	0.07	0.13	1.1	0.0413927	-0.72	-1.69	-0.23	-0.67
11025	GI_9955953-A	ABCC1	Homo sapiens ATP-binding cassette, sub-family C (CFTR/MRP), member 1 (ABCC1), transcript variant 4, mRNA.""	GI_9955953-A	GI_9955953	NM_019899.1	ABCC1	GCTGGAAGGTACTATGCCAGTCCTAGCAGAAAAATGTGTTAGGGGCCTGG	Homo sapiens ATP-binding cassette, sub-family C (CFTR/MRP), member 1 (ABCC1), transcript variant 4, mRNA.	1	80.4	92.7	88.7	92.3	81.1	71.6	120.4	120	180.3		-0.5	-0.36	-0.35	-0.39	-0.43	-0.49	-0.04	-0.16	0.04		-0.03	0.35	0.6408	0	0.5829	0	ABCC1	-0.03	-0.06	-1.08	-0.0334238	0.35	0.62	1.43	0.155336	-0.08	-1.13	-0.05	-0.02
3808	GI_25952070-I	ABCC13	Homo sapiens ATP-binding cassette, sub-family C (CFTR/MRP), member 13 (ABCC13), transcript variant 1, mRNA.""	GI_25952067-I	GI_25952067	NM_138726.2	ABCC13	CAGCACCTGTGGGCCATACTAAAAGATCCCCTACTTACGTTCTGGTTGTC	Homo sapiens ATP-binding cassette, sub-family C (CFTR/MRP), member 13 (ABCC13), transcript variant 1, mRNA.	1	152.6	139.6	145.1	121.2	102.2	95.2	128.1	173.6	193.8		0.19	0.07	0.17	-0.12	-0.18	-0.18	0.02	0.24	0.12		-0.31	-0.02	0	0.8486	0	0.817	ABCC13	-0.31	-0.58	-1.39	-0.143015	-0.02	-0.03	1.01	0.00432137	-0.28	-1.4	-0.15	-0.05
11028	GI_9955969-A	ABCC3	Homo sapiens ATP-binding cassette, sub-family C (CFTR/MRP), member 3 (ABCC3), transcript variant MRP3, mRNA.""	GI_9955969-A	GI_9955969	NM_003786.2	ABCC3	ACTAGTCCCCCGGTCTCCCGATTCCCAACTGAGTGTTATTTGCACACTGC	Homo sapiens ATP-binding cassette, sub-family C (CFTR/MRP), member 3 (ABCC3), transcript variant MRP3, mRNA.	1	42.1	42.3	40.1	108.5	102.5	96.7	93.3	113.4	131.6		-1.19	-1.19	-1.2	-0.23	-0.18	-0.17	-0.31	-0.22	-0.29		1	0.92	0	0	0	0	ABCC3	1	1.92	2.46	0.390935	0.92	1.62	2.43	0.385606	0.13	-1.07	-0.03	0.55
6146	GI_34452699-S	ABCC4	Homo sapiens ATP-binding cassette, sub-family C (CFTR/MRP), member 4 (ABCC4), mRNA.""	GI_34452699-S	GI_34452699	NM_005845.2	ABCC4	GGTTTGAAGTGGAGTCTCATGACCTCTCAGAATAAGGTGTCACCTCCCTG	Homo sapiens ATP-binding cassette, sub-family C (CFTR/MRP), member 4 (ABCC4), mRNA.	1	133.7	136.2	121.1	236.1	195.6	167	113.8	133	152.8		0.04	0.04	-0.02	0.54	0.51	0.41	-0.1	-0.05	-0.13		0.47	-0.12	0	0.0007	0	0.0004	ABCC4	0.47	0.89	1.51	0.178977	-0.12	-0.21	-1.09	-0.0374265	0.71	1.23	0.09	0.12
9757	GI_5032100-S	ABCC5	Homo sapiens ATP-binding cassette, sub-family C (CFTR/MRP), member 5 (ABCC5), mRNA.""	GI_5032100-S	GI_5032100	NM_005688.1	ABCC5	GTTTGGTGTGTTCCCGCAAACCCCCTTTGTGCTGTGGGGCTGGTAGCTCA	Homo sapiens ATP-binding cassette, sub-family C (CFTR/MRP), member 5 (ABCC5), mRNA.	1	90.4	86	88.8	54.8	54.4	51.5	64	75.2	97.4		-0.38	-0.44	-0.35	-0.91	-0.85	-0.84	-0.71	-0.66	-0.61		-0.48	-0.27	0	0	0	0	ABCC5	-0.48	-0.91	-1.65	-0.217484	-0.27	-0.47	-1.26	-0.100371	-0.12	-1.21	-0.08	0.17
10224	GI_7262392-S	ABCD1	Homo sapiens ATP-binding cassette, sub-family D (ALD), member 1 (ABCD1), mRNA.""	GI_7262392-S	GI_7262392	NM_000033.2	ABCD1	ACCATGTTCCCAGCTCAGTGCCAAAGAGGGGTCACCAGGGGGAGCTGTCT	Homo sapiens ATP-binding cassette, sub-family D (ALD), member 1 (ABCD1), mRNA.	1	40.4	39.5	33.8	40	38.7	35.2	83	85.2	107.4		-1.24	-1.26	-1.39	-1.23	-1.21	-1.24	-0.44	-0.52	-0.51		0.07	0.81	0.1768	0	0.1374	0	ABCD1	0.07	0.13	-1	0	0.81	1.42	2.17	0.33646	0.17	-1.1	-0.04	0.28
107	GI_10947125-S	ABCD3	Homo sapiens ATP-binding cassette, sub-family D (ALD), member 3 (ABCD3), mRNA.""	GI_10947125-S	GI_10947125	NM_002858.2	ABCD3	GCAGTCTTGCTTACAAGGAGGGGTTACCATGTATCACACCTAATCTTCCC	Homo sapiens ATP-binding cassette, sub-family D (ALD), member 3 (ABCD3), mRNA.	1	161.6	174.9	170.7	191	162.2	139.9	91	105.1	123.8		0.25	0.31	0.35	0.33	0.31	0.22	-0.34	-0.3	-0.36		-0.01	-0.63	0.8192	0	0.784	0	ABCD3	-0.01	-0.02	-1.04	-0.0170333	-0.63	-1.11	-1.77	-0.247973	0.22	1.05	0.02	-0.1
9088	GI_4506558-S	ABCE1	Homo sapiens ATP-binding cassette, sub-family E (OABP), member 1 (ABCE1), mRNA.""	GI_4506558-S	GI_4506558	NM_002940.1	ABCE1	GAGTTCCTGAATTTTGAACAGGATTACCTGGAGCCTGGAGCCACTTTAAG	Homo sapiens ATP-binding cassette, sub-family E (OABP), member 1 (ABCE1), mRNA.	1	307	360.1	350.8	570.4	431	380.6	313.9	362.7	488.4		0.93	1.07	1.12	1.42	1.35	1.28	0.97	1.03	1.1		0.31	-0.01	0	0.9002	0	0.8777	ABCE1	0.31	0.6	1.34	0.127105	-0.01	-0.02	1.02	0.00860017	0.54	1.4	0.15	0.13
108	GI_10947134-S	ABCF1	Homo sapiens ATP-binding cassette, sub-family F (GCN20), member 1 (ABCF1), mRNA.""	GI_10947134-S	GI_10947134	NM_001090.1	ABCF1	CCAGCCCAAGATTTGGTGCCTGCAGCCTCTTGTCTGGTTGAGGACTTGGG	Homo sapiens ATP-binding cassette, sub-family F (GCN20), member 1 (ABCF1), mRNA.	1	362.6	449.9	395.7	474.2	375	335.9	274.4	273.7	402.5		1.11	1.3	1.25	1.24	1.2	1.15	0.83	0.72	0.89		-0.02	-0.41	0.7449	0	0.6993	0	ABCF1	-0.02	-0.05	-1.03	-0.0128372	-0.41	-0.71	-1.43	-0.155336	0.76	1.51	0.18	-0.31
4091	GI_27881504-A	ABCF2	Homo sapiens ATP-binding cassette, sub-family F (GCN20), member 2 (ABCF2), nuclear gene encoding mitochondrial protein, transcript variant 2, mRNA.""	GI_27881504-A	GI_27881504	NM_005692.3	ABCF2	TTGGGTCTGTGAGAAGCAGACAATCACCAAGTGGCCTGGAGACATCCTGG	Homo sapiens ATP-binding cassette, sub-family F (GCN20), member 2 (ABCF2), nuclear gene encoding mitochondrial protein, transcript variant 2, mRNA.	1	131.5	131.4	127.9	195.1	169.4	129.7	119.4	128.4	182.7		0.03	0.01	0.04	0.35	0.36	0.14	-0.05	-0.08	0.06		0.26	-0.05	0.0005	0.3021	0.0003	0.25	ABCF2	0.26	0.5	1.25	0.09691	-0.05	-0.09	-1.02	-0.00860017	0.91	1.44	0.16	0.02
4092	GI_27881505-I	ABCF2	Homo sapiens ATP-binding cassette, sub-family F (GCN20), member 2 (ABCF2), nuclear gene encoding mitochondrial protein, transcript variant 1, mRNA.""	GI_27881505-I	GI_27881505	NM_007189.1	ABCF2	GGCTCACACCTGTAATCCGACTGTAAGCTCATCACCTTGGGAGGCCACTG	Homo sapiens ATP-binding cassette, sub-family F (GCN20), member 2 (ABCF2), nuclear gene encoding mitochondrial protein, transcript variant 1, mRNA.	1	69.7	72	65.9	120	102.2	109	87.5	92.5	88.5		-0.65	-0.63	-0.67	-0.13	-0.18	-0.04	-0.38	-0.43	-0.71		0.53	0.14	0	0.2104	0	0.1679	ABCF2	0.53	1.02	1.59	0.201397	0.14	0.25	1.18	0.071882	0.91	1.44	0.16	0.02
9450	GI_4757849-S	ABCG2	Homo sapiens ATP-binding cassette, sub-family G (WHITE), member 2 (ABCG2), mRNA.""	GI_4757849-S	GI_4757849	NM_004827.1	ABCG2	CTGGCGAAGAATATTTGGTAAAGCAGGGCATCGATCTCTCACCCTGGGGC	Homo sapiens ATP-binding cassette, sub-family G (WHITE), member 2 (ABCG2), mRNA.	1	39	37.7	34.4	72.8	66.8	53	37.8	44.7	45.5		-1.28	-1.31	-1.37	-0.63	-0.63	-0.8	-1.27	-1.21	-1.42		0.63	0.02	0	0.8051	0	0.7676	ABCG2	0.63	1.2	1.72	0.235528	0.02	0.03	1.04	0.0170333	2.02	2.3	0.36	-0.24
1979	GI_20143974-S	ABCG4	Homo sapiens ATP-binding cassette, sub-family G (WHITE), member 4 (ABCG4), mRNA.""	GI_20143974-S	GI_20143974	NM_022169.2	ABCG4	TCCCTGTCTACCTCCTCTCACCCTGCCACAGATTCTTCCTATCACACAGG	Homo sapiens ATP-binding cassette, sub-family G (WHITE), member 4 (ABCG4), mRNA.	1	56.9	51.5	56.2	59	55.1	47.2	54.2	62.4	86.1		-0.87	-0.98	-0.84	-0.84	-0.84	-0.93	-0.89	-0.85	-0.74		0.03	0.07	0.6284	0.3018	0.5692	0.2497	ABCG4	0.03	0.06	-1.03	-0.0128372	0.07	0.12	1.09	0.0374265	-0.19	-1.34	-0.13	0.19
6040	GI_34304337-S	ABHD3	Homo sapiens abhydrolase domain containing 3 (ABHD3), mRNA.""	GI_34304337-S	GI_34304337	NM_138340.3	ABHD3	GGTTTTCTGGAGGGAATCTGGCCAAGACAGTCCACTTACATGGATCGTGT	Homo sapiens abhydrolase domain containing 3 (ABHD3), mRNA.	1	75.9	78.7	81.5	137.3	113.9	105.8	165.8	217.3	265.9		-0.56	-0.53	-0.44	0	-0.07	-0.07	0.29	0.48	0.45		0.47	0.92	0	0	0	0	ABHD3	0.47	0.9	1.5	0.176091	0.92	1.62	2.44	0.38739	0.26	1.07	0.03	2.21
210	GI_11545766-S	ABHD4	Homo sapiens abhydrolase domain containing 4 (ABHD4), mRNA.""	GI_11545766-S	GI_11545766	NM_022060.1	ABHD4	TGGCCTCAGAACCTGGTGGCTCCTGCCTGCTCCTTCACTTTTGTAAAACC	Homo sapiens abhydrolase domain containing 4 (ABHD4), mRNA.	1	76.5	86.8	78.7	68.4	74.7	69.6	98.3	106.2	134.8		-0.55	-0.43	-0.48	-0.69	-0.51	-0.52	-0.26	-0.29	-0.27		-0.09	0.22	0.2659	0	0.2155	0	ABHD4	-0.09	-0.16	-1.13	-0.0530784	0.22	0.38	1.25	0.09691	0.7	1.16	0.06	0.61
5460	GI_33469972-S	ABHD5	Homo sapiens abhydrolase domain containing 5 (ABHD5), mRNA.""	GI_33469972-S	GI_33469972	NM_016006.3	ABHD5	CGACACTGTGGACTGAACACACTGAAGCTCTGATGGGAAAACCTGGTGAC	Homo sapiens abhydrolase domain containing 5 (ABHD5), mRNA.	1	110	124.3	104.7	174.3	135.8	140.3	137.4	148.3	188.7		-0.17	-0.05	-0.17	0.24	0.12	0.23	0.1	0.07	0.09		0.33	0.22	0	0	0	0	ABHD5	0.33	0.63	1.32	0.120574	0.22	0.38	1.25	0.09691	0.51	1.06	0.03	0.37
5841	GI_34147685-S	ABHD6	Homo sapiens abhydrolase domain containing 6 (ABHD6), mRNA.""	GI_34147685-S	GI_34147685	NM_020676.3	ABHD6	CTAAGTAATCAGACTCAGGTTCCACACACAAGCAACAACTCGTGGGCCTC	Homo sapiens abhydrolase domain containing 6 (ABHD6), mRNA.	1	91.4	77.8	72.7	159.2	114	122.3	187	200.5	226.9		-0.36	-0.55	-0.57	0.15	-0.06	0.08	0.42	0.39	0.29		0.55	0.86	0	0	0	0	ABHD6	0.55	1.05	1.61	0.206826	0.86	1.51	2.28	0.357935	0.8	1.28	0.11	0.98
4848	GI_31542788-S	ABHD7	Homo sapiens abhydrolase domain containing 7 (ABHD7), mRNA.""	GI_31542788-S	GI_31542788	NM_173567.2	ABHD7	CTGTGGGGAGAGAATGACGCATTCATGGAGGTTGAGATGGCTGAAGTCAC	Homo sapiens abhydrolase domain containing 7 (ABHD7), mRNA.	1	90.7	81.6	86.5	216.1	155.7	169.7	71.1	78.9	70.2		-0.37	-0.5	-0.38	0.46	0.27	0.43	-0.6	-0.6	-0.96		0.8	-0.3	0	0.0221	0	0.0149	ABHD7	0.8	1.53	2.07	0.31597	-0.3	-0.53	-1.29	-0.11059	1.64	2.04	0.31	-1.49
4769	GI_31541784-S	ABI2	Homo sapiens abl interactor 2 (ABI2), mRNA.""	GI_31541784-S	GI_31541784	NM_005759.3	ABI2	CTCAGCAGGGCTGTGCTTGGCTCACAGGAATAGTCAGGTCTTCCCAGATT	Homo sapiens abl interactor 2 (ABI2), mRNA.	1	169.4	169.6	172.2	217.5	186.8	175.4	210.7	238.7	333.8		0.3	0.27	0.36	0.46	0.46	0.46	0.55	0.58	0.7		0.15	0.3	0	0	0	0	ABI2	0.15	0.29	1.12	0.049218	0.3	0.52	1.36	0.133539	-0.14	-1.09	-0.04	0.05
4300	GI_29337288-S	ABI3	Homo sapiens ABI gene family, member 3 (ABI3), mRNA.""	GI_29337288-S	GI_29337288	NM_016428.2	ABI3	TGTCCTGTGACTGCCCCACAGAGATAAGGGGCCAGGAGGGATTGAAAGGC	Homo sapiens ABI gene family, member 3 (ABI3), mRNA.	1	123.4	115	97.9	38.7	37.6	37.9	40.4	41.2	48.4		-0.04	-0.13	-0.25	-1.26	-1.25	-1.16	-1.2	-1.3	-1.35		-1.08	-1.14	0	0	0	0	ABI3	-1.08	-2.07	-2.94	-0.468347	-1.14	-2	-2.87	-0.457882	0.14	-1.13	-0.05	-0.18
10051	GI_6382057-A	ABL1	Homo sapiens v-abl Abelson murine leukemia viral oncogene homolog 1 (ABL1), transcript variant b, mRNA.""	GI_6382057-A	GI_6382057	NM_007313.1	ABL1	ATGCGGTTCTTACAGCACATCACCTCTTTCCCCCCGACGGCTGTGACGCA	Homo sapiens v-abl Abelson murine leukemia viral oncogene homolog 1 (ABL1), transcript variant b, mRNA.	1	86.7	101	80.8	81.6	73.1	61.7	87.7	103.8	167		-0.42	-0.27	-0.45	-0.52	-0.54	-0.64	-0.38	-0.31	-0.04		-0.18	0.14	0.0106	0.2902	0.0068	0.2391	ABL1	-0.18	-0.35	-1.25	-0.09691	0.14	0.24	1.17	0.0681859	-0.33	-1.22	-0.09	0.54
10052	GI_6382059-A	ABL2	Homo sapiens v-abl Abelson murine leukemia viral oncogene homolog 2 (arg, Abelson-related gene) (ABL2), transcript variant a, mRNA.""	GI_6382059-A	GI_6382059	NM_005158.2	ABL2	CAGTGATGTGGTGCAGAGGTAGCCACTGTTAGCCTGGTGGGAAAATGCAC	Homo sapiens v-abl Abelson murine leukemia viral oncogene homolog 2 (arg, Abelson-related gene) (ABL2), transcript variant a, mRNA.	1	68.4	67.6	54.2	51.2	38.8	46.7	36	42.6	48.3		-0.67	-0.7	-0.88	-0.98	-1.21	-0.94	-1.32	-1.26	-1.35		-0.29	-0.56	0.0094	0	0.006	0	ABL2	-0.29	-0.56	-1.4	-0.146128	-0.56	-0.99	-1.67	-0.222716	0.12	-1.09	-0.04	-0.09
2264	GI_21284382-I	ABLIM1	Homo sapiens actin binding LIM protein 1 (ABLIM1), transcript variant ABLIM-l, mRNA.""	GI_21284382-I	GI_21284382	NM_002313.4	ABLIM1	TGGCCCACCCTCAGGACCCTCACCACCCATCAGAGAAGCCTGTCATTCAC	Homo sapiens actin binding LIM protein 1 (ABLIM1), transcript variant ABLIM-l, mRNA.	1	49.8	50.9	50.1	57.1	49.5	51.8	47.7	62.6	77.3		-1.01	-0.99	-0.96	-0.87	-0.95	-0.83	-1.02	-0.85	-0.85		0.11	0.08	0.0103	0.2014	0.0066	0.1601	ABLIM1	0.11	0.2	1.05	0.0211893	0.08	0.14	1.1	0.0413927	1.84	2.18	0.34	1.18
2265	GI_21284386-A	ABLIM1	Homo sapiens actin binding LIM protein 1 (ABLIM1), transcript variant ABLIM-s, mRNA.""	GI_21284386-A	GI_21284386	NM_006720.2	ABLIM1	AAAAGCTGTGTCGTGTTCCCTGTGAAACTGAGCAGGTGTGTGTTGGCGCG	Homo sapiens actin binding LIM protein 1 (ABLIM1), transcript variant ABLIM-s, mRNA.	1	58.9	66	65.4	205.7	174.9	158.8	140	130	194.6		-0.83	-0.72	-0.68	0.41	0.39	0.36	0.12	-0.07	0.12		1.13	0.8	0	0	0	0	ABLIM1	1.13	2.16	2.81	0.448706	0.8	1.41	2.17	0.33646	1.84	2.18	0.34	1.18
10439	GI_7662329-S	ABLIM3	Homo sapiens actin binding LIM protein family, member 3 (ABLIM3), mRNA.""	GI_7662329-S	GI_7662329	NM_014945.1	ABLIM3	GGGAAGTCTGCTGTGTTCTCATGTAGGATGTCAGCCCTCCCTGCAACTTC	Homo sapiens actin binding LIM protein family, member 3 (ABLIM3), mRNA.	1	67.3	63.8	67	35.9	36.1	34.2	152.6	156.4	227.1		-0.69	-0.76	-0.65	-1.34	-1.29	-1.27	0.21	0.13	0.29		-0.6	0.91	0	0	0	0	ABLIM3	-0.6	-1.14	-1.87	-0.271842	0.91	1.59	2.4	0.380211	-1.12	-2	-0.3	1.48
7278	GI_38679953-A	ABR	Homo sapiens active BCR-related gene (ABR), transcript variant 2, mRNA.""	GI_38679953-A	GI_38679953	NM_001092.3	ABR	AAACGCCAGGTCTGCCTGTTCTTGCTGGGCAATGGCTGATGGCTGCCAGT	Homo sapiens active BCR-related gene (ABR), transcript variant 2, mRNA.	1	206.8	226.3	185.6	143.7	127.5	108.2	202.5	231	248.2		0.51	0.58	0.44	0.05	0.05	-0.05	0.5	0.54	0.38		-0.49	-0.03	0	0.6581	0	0.6058	ABR	-0.49	-0.94	-1.64	-0.214844	-0.03	-0.06	-1.01	-0.00432137	-0.09	-1.26	-0.1	0.01
2787	GI_21956638-S	ABTB2	Homo sapiens ankyrin repeat and BTB (POZ) domain containing 2 (ABTB2), mRNA.""	GI_21956638-S	GI_21956638	NM_145804.1	ABTB2	ATTTATGGACCAGACACTGGGGCAGCATCAGGCACAGTCTGTCTGGGTGC	Homo sapiens ankyrin repeat and BTB (POZ) domain containing 2 (ABTB2), mRNA.	1	45.5	38.7	42	58.3	49.9	55.2	94.1	112.5	139.8		-1.11	-1.28	-1.15	-0.85	-0.94	-0.76	-0.3	-0.23	-0.23		0.33	0.93	0	0	0	0	ABTB2	0.33	0.63	1.29	0.11059	0.93	1.63	2.44	0.38739	0.36	1.06	0.03	0.41
10074	GI_6598316-S	ACAA1	Homo sapiens acetyl-Coenzyme A acyltransferase 1 (peroxisomal 3-oxoacyl-Coenzyme A thiolase) (ACAA1), nuclear gene encoding mitochondrial protein, mRNA.""	GI_6598316-S	GI_6598316	NM_001607.2	ACAA1	AATGAGCTGAAGCGCCGTGGGAAGAGGGCATACGGAGTGGTGTCCATGTG	Homo sapiens acetyl-Coenzyme A acyltransferase 1 (peroxisomal 3-oxoacyl-Coenzyme A thiolase) (ACAA1), nuclear gene encoding mitochondrial protein, mRNA.	1	101.9	122.8	101.1	146.6	133.8	120.4	114.7	128.7	161.8		-0.25	-0.07	-0.21	0.07	0.11	0.06	-0.1	-0.08	-0.07		0.25	0.09	0	0.1305	0	0.0997	ACAA1	0.25	0.49	1.22	0.0863598	0.09	0.16	1.11	0.045323	1.11	1.64	0.21	-0.1
9774	GI_5174428-S	ACAA2	Homo sapiens acetyl-Coenzyme A acyltransferase 2 (mitochondrial 3-oxoacyl-Coenzyme A thiolase) (ACAA2), nuclear gene encoding mitochondrial protein, mRNA.""	GI_5174428-S	GI_5174428	NM_006111.1	ACAA2	GTAAAACAAGTGACCTTCAGAGCAGCTGCCACAACTGGCCATGCCCTGCC	Homo sapiens acetyl-Coenzyme A acyltransferase 2 (mitochondrial 3-oxoacyl-Coenzyme A thiolase) (ACAA2), nuclear gene encoding mitochondrial protein, mRNA.	1	61.9	63	60.7	349.3	261.2	279.7	46.5	55.8	68.3		-0.78	-0.77	-0.76	0.93	0.82	0.96	-1.05	-0.97	-0.99		1.67	-0.23	0	0	0	0	ACAA2	1.67	3.2	4.74	0.675778	-0.23	-0.41	-1.22	-0.0863598	2	2.44	0.39	-0.31
7279	GI_38679979-A	ACACA	Homo sapiens acetyl-Coenzyme A carboxylase alpha (ACACA), transcript variant 6, mRNA.""	GI_38679979-A	GI_38679979	NM_000664.3	ACACA	TCTGACATTCCCACAGCCCCTCAAACATGCAAGGCTACTAAGGCAGGAGG	Homo sapiens acetyl-Coenzyme A carboxylase alpha (ACACA), transcript variant 6, mRNA.	1	210.6	219.1	192.3	236.2	223.6	176.4	288.9	305.6	317.1		0.53	0.54	0.48	0.54	0.65	0.47	0.88	0.84	0.64		0.04	0.27	0.5687	0.0008	0.5078	0.0004	ACACA	0.04	0.07	1.01	0.00432137	0.27	0.48	1.33	0.123852	-0.28	-1.24	-0.09	0.02
10245	GI_7656848-S	ACAD8	Homo sapiens acyl-Coenzyme A dehydrogenase family, member 8 (ACAD8), mRNA.""	GI_7656848-S	GI_7656848	NM_014384.1	ACAD8	GAAGGGGAAATGGAGGAATGCCCTCCTGTCTGTGTCGTTCTCTGTGCCAC	Homo sapiens acyl-Coenzyme A dehydrogenase family, member 8 (ACAD8), mRNA.	1	71	69.7	71.3	90.8	80.4	66.9	88.4	91.7	134.8		-0.63	-0.66	-0.59	-0.41	-0.44	-0.56	-0.37	-0.44	-0.27		0.16	0.27	0.0028	0	0.0017	0	ACAD8	0.16	0.31	1.11	0.045323	0.27	0.47	1.32	0.120574	0.66	1.2	0.08	0.61
5832	GI_34147673-S	ACAD9	Homo sapiens acyl-Coenzyme A dehydrogenase family, member 9 (ACAD9), mRNA.""	GI_34147673-S	GI_34147673	NM_014049.3	ACAD9	GGAGACACCATAGTGGAAACTGGGGCTTATGCTGCTGCCTCCAGGGTGTG	Homo sapiens acyl-Coenzyme A dehydrogenase family, member 9 (ACAD9), mRNA.	1	171	153	147.4	198.4	183.4	171.5	115.1	118.9	136.9		0.31	0.17	0.19	0.37	0.44	0.44	-0.09	-0.17	-0.25		0.2	-0.39	0.0001	0	0.0001	0	ACAD9	0.2	0.37	1.17	0.0681859	-0.39	-0.69	-1.41	-0.149219	0.15	-1.04	-0.02	-0.23
2304	GI_21327681-S	ACADM	Homo sapiens acyl-Coenzyme A dehydrogenase, C-4 to C-12 straight chain (ACADM), nuclear gene encoding mitochondrial protein, mRNA.""	GI_21327681-S	GI_21327681	NM_000016.2	ACADM	GACTGTTGGTCTCTAGGTAGCCTTTGGTCTATTGTACACAATCTCATTTC	Homo sapiens acyl-Coenzyme A dehydrogenase, C-4 to C-12 straight chain (ACADM), nuclear gene encoding mitochondrial protein, mRNA.	1	760.6	807.7	763.1	660.9	547	508.9	709.8	719.9	811.3		1.91	1.92	1.95	1.57	1.6	1.59	1.83	1.76	1.64		-0.34	-0.19	0	0.0023	0	0.0014	ACADM	-0.34	-0.65	-1.37	-0.136721	-0.19	-0.33	-1.15	-0.0606978	-0.43	-1.11	-0.05	-0.16
9308	GI_4557232-S	ACADS	Homo sapiens acyl-Coenzyme A dehydrogenase, C-2 to C-3 short chain (ACADS), nuclear gene encoding mitochondrial protein, mRNA.""	GI_4557232-S	GI_4557232	NM_000017.1	ACADS	ACAGGCCCTTGGTGGGGTCTGTCTTTTCCTTGAGGTCAGAGGTCAGGAGC	Homo sapiens acyl-Coenzyme A dehydrogenase, C-2 to C-3 short chain (ACADS), nuclear gene encoding mitochondrial protein, mRNA.	1	50.6	47.7	44.5	51.8	49.5	56.8	68	55.5	59.2		-1	-1.06	-1.09	-0.97	-0.95	-0.73	-0.65	-0.98	-1.14		0.17	0.13	0.0596	0.4385	0.0423	0.381	ACADS	0.17	0.32	1.11	0.045323	0.13	0.23	1.17	0.0681859	0.22	-1.06	-0.03	-0.34
7143	GI_38373685-S	ACADSB	Homo sapiens acyl-Coenzyme A dehydrogenase, short/branched chain (ACADSB), nuclear gene encoding mitochondrial protein, mRNA.""	GI_38373685-S	GI_38373685	NM_001609.2	ACADSB	GGCTCTCCTCAGCTGTAACCAGCATGTCAAATGTGAAGATTATTGTGTGG	Homo sapiens acyl-Coenzyme A dehydrogenase, short/branched chain (ACADSB), nuclear gene encoding mitochondrial protein, mRNA.	1	40	37.3	36.2	71.9	52.2	56.9	46.1	54.9	63.1		-1.25	-1.32	-1.31	-0.64	-0.9	-0.73	-1.06	-0.99	-1.07		0.54	0.25	0	0	0	0	ACADSB	0.54	1.03	1.58	0.198657	0.25	0.45	1.29	0.11059	2.19	2.54	0.4	1.03
9309	GI_4557234-S	ACADVL	Homo sapiens acyl-Coenzyme A dehydrogenase, very long chain (ACADVL), nuclear gene encoding mitochondrial protein, mRNA.""	GI_4557234-S	GI_4557234	NM_000018.1	ACADVL	TGGTTTGTCCCGAAGGGGCCTAGTGTTCCCAGCACTGTGCCTGCTCTCAA	Homo sapiens acyl-Coenzyme A dehydrogenase, very long chain (ACADVL), nuclear gene encoding mitochondrial protein, mRNA.	1	754.5	836.4	741.5	1693.6	1331.8	1212.5	1074.5	1234	1380.3		1.9	1.96	1.92	2.51	2.55	2.51	2.27	2.33	2.2		0.6	0.34	0	0	0	0	ACADVL	0.6	1.14	1.79	0.252853	0.34	0.6	1.42	0.152288	1.06	1.77	0.25	0.42
4996	GI_31563501-S	ACAT1	Homo sapiens acetyl-Coenzyme A acetyltransferase 1 (acetoacetyl Coenzyme A thiolase) (ACAT1), nuclear gene encoding mitochondrial protein, mRNA.""	GI_31563501-S	GI_31563501	NM_000019.2	ACAT1	TGGGATGTCTGGAGCCAGGATTGTTGGTCATTTGACTCATGCCTTGAAGC	Homo sapiens acetyl-Coenzyme A acetyltransferase 1 (acetoacetyl Coenzyme A thiolase) (ACAT1), nuclear gene encoding mitochondrial protein, mRNA.	1	540.8	625.3	569.3	804.3	606.5	585.7	714.7	787.4	933.8		1.54	1.65	1.64	1.77	1.71	1.74	1.84	1.85	1.79		0.13	0.22	0.001	0	0.0005	0	ACAT1	0.13	0.25	1.14	0.0569049	0.22	0.38	1.26	0.100371	0.15	-1.04	-0.02	-0.13
9768	GI_5174388-S	ACAT2	Homo sapiens acetyl-Coenzyme A acetyltransferase 2 (acetoacetyl Coenzyme A thiolase) (ACAT2), mRNA.""	GI_5174388-S	GI_5174388	NM_005891.1	ACAT2	TAGCCTTGGGCCACCCTCTTGGAGCATCTGGCTGTCGAATTCTTGTGACC	Homo sapiens acetyl-Coenzyme A acetyltransferase 2 (acetoacetyl Coenzyme A thiolase) (ACAT2), mRNA.	1	145.5	136.4	138.2	175	166.3	130.1	126.8	131.1	168.4		0.13	0.04	0.12	0.24	0.34	0.15	0.01	-0.06	-0.03		0.14	-0.13	0.0315	0.0005	0.0215	0.0003	ACAT2	0.14	0.27	1.11	0.045323	-0.13	-0.22	-1.1	-0.0413927	1.11	1.73	0.24	-0.25
4312	GI_29550827-S	ACBD3	Homo sapiens acyl-Coenzyme A binding domain containing 3 (ACBD3), mRNA.""	GI_29550827-S	GI_29550827	NM_022735.3	ACBD3	CCCAGCTCATAGGTGTTCATACTGTTACATCCAGAACATTTGTCAGGCTC	Homo sapiens acyl-Coenzyme A binding domain containing 3 (ACBD3), mRNA.	1	338.6	371.3	344.6	353.6	289.3	235.1	416.7	543.5	768.5		1.04	1.1	1.1	0.95	0.93	0.77	1.27	1.46	1.58		-0.2	0.35	0.0012	0.0003	0.0007	0.0001	ACBD3	-0.2	-0.38	-1.22	-0.0863598	0.35	0.62	1.44	0.158362	-0.58	-1.29	-0.11	0.44
458	GI_13376028-S	ACBD4	Homo sapiens acyl-Coenzyme A binding domain containing 4 (ACBD4), mRNA.""	GI_13376028-S	GI_13376028	NM_024722.1	ACBD4	GATCGGGTCTCAGCCCCTGCCTTCCCCAGTCTCTGGGTCACCCGAATTTT	Homo sapiens acyl-Coenzyme A binding domain containing 4 (ACBD4), mRNA.	1	47.5	48.4	61.7	49.9	53.7	42.3	54.5	59	88.2		-1.07	-1.05	-0.74	-1.01	-0.87	-1.04	-0.88	-0.91	-0.72		-0.02	0.11	0.8839	0.4047	0.8591	0.3483	ACBD4	-0.02	-0.04	-1.09	-0.0374265	0.11	0.2	1.13	0.0530784	-0.61	-1.35	-0.13	0.29
5683	GI_34147419-S	ACBD6	Homo sapiens acyl-Coenzyme A binding domain containing 6 (ACBD6), mRNA.""	GI_34147419-S	GI_34147419	NM_032360.2	ACBD6	GAGACCAGGATGGCTGCCTGCCAGAGGAGGTGACAGGCTGCAAAACAGTT	Homo sapiens acyl-Coenzyme A binding domain containing 6 (ACBD6), mRNA.	1	91.2	92.4	84.4	192.6	164	167.5	88.5	98.1	120.9		-0.37	-0.37	-0.41	0.34	0.32	0.41	-0.37	-0.37	-0.38		0.74	0.01	0	0.7388	0	0.6927	ACBD6	0.74	1.41	1.94	0.287802	0.01	0.01	1.03	0.0128372	0.54	1.19	0.08	-0.46
6143	GI_34452696-A	ACCN1	Homo sapiens amiloride-sensitive cation channel 1, neuronal (degenerin) (ACCN1), transcript variant 2, mRNA.""	GI_34452696-A	GI_34452696	NM_001094.4	ACCN1	GGTGCCCATGTCGTTCTTCTCTCCCTGTGACACAGCTTGTACAGTCTGAT	Homo sapiens amiloride-sensitive cation channel 1, neuronal (degenerin) (ACCN1), transcript variant 2, mRNA.	1	54.8	55.4	51.7	53.4	57.8	56.2	45.4	58.2	87.4		-0.91	-0.9	-0.93	-0.94	-0.79	-0.74	-1.07	-0.93	-0.72		0.09	0.01	0.1604	0.9574	0.1235	0.9482	ACCN1	0.09	0.18	1.04	0.0170333	0.01	0.01	1.04	0.0170333	0.32	-1.07	-0.03	0.04
2659	GI_21536348-A	ACCN2	Homo sapiens amiloride-sensitive cation channel 2, neuronal (ACCN2), transcript variant 2, mRNA.""	GI_21536348-A	GI_21536348	NM_001095.2	ACCN2	CCTCCCCAGAGGGAAGCAGGAATGAGGCCAAAAAGTGTGCATTGGATAGG	Homo sapiens amiloride-sensitive cation channel 2, neuronal (ACCN2), transcript variant 2, mRNA.	1	67.5	66	60	117.7	111.2	106.2	130.2	144.1	196.6		-0.69	-0.72	-0.77	-0.15	-0.09	-0.07	0.04	0.04	0.13		0.62	0.8	0	0	0	0	ACCN2	0.62	1.19	1.73	0.238046	0.8	1.4	2.16	0.334454	0.15	-1.02	-0.01	0.34
7212	GI_38569420-S	ACLY	Homo sapiens ATP citrate lyase (ACLY), transcript variant 1, mRNA.""	GI_38569420-S	GI_38569420	NM_001096.2	ACLY	GGGCTTGTTTGGTATCCCACTGAAATGTTCTGTGTTGCAGACCAGAGTCT	Homo sapiens ATP citrate lyase (ACLY), transcript variant 1, mRNA.	1	660.1	655.6	617.3	582	504.9	407.1	472.1	538.9	746.7		1.75	1.7	1.73	1.44	1.52	1.35	1.4	1.45	1.55		-0.29	-0.26	0	0	0	0	ACLY	-0.29	-0.55	-1.31	-0.117271	-0.26	-0.46	-1.24	-0.0934217	-0.3	-1.15	-0.06	-0.75
10988	GI_9910179-S	ACN9	Homo sapiens ACN9 homolog (S. cerevisiae) (ACN9), mRNA.""	GI_9910179-S	GI_9910179	NM_020186.1	ACN9	GGACAGTTGCAGGAGCTGATGCAAGAAGCCACAAAACCCAATAGGCAATT	Homo sapiens ACN9 homolog (S. cerevisiae) (ACN9), mRNA.	1	101.5	117.7	108.7	175.6	140.6	165.2	157.7	162.7	153.1		-0.25	-0.11	-0.13	0.25	0.16	0.4	0.24	0.17	-0.13		0.43	0.26	0	0.0478	0	0.0338	ACN9	0.43	0.83	1.46	0.164353	0.26	0.45	1.31	0.117271	0.91	1.55	0.19	0.86
10688	GI_8659554-S	ACO1	Homo sapiens aconitase 1, soluble (ACO1), mRNA.""	GI_8659554-S	GI_8659554	NM_002197.1	ACO1	CCTTTTCCTTCAGAGTGAATCATCCAGACTCCTCATGGATAGGTCGGGTG	Homo sapiens aconitase 1, soluble (ACO1), mRNA.	1	347.7	359.2	303.3	423.6	321.8	309.8	269.3	326.3	427.9		1.07	1.07	0.96	1.13	1.04	1.07	0.81	0.91	0.96		0.04	-0.14	0.3549	0.0198	0.2961	0.0132	ACO1	0.04	0.09	1.03	0.0128372	-0.14	-0.25	-1.11	-0.045323	-0.07	-1.06	-0.03	-0.48
8691	GI_4501866-S	ACO2	Homo sapiens aconitase 2, mitochondrial (ACO2), nuclear gene encoding mitochondrial protein, mRNA.""	GI_4501866-S	GI_4501866	NM_001098.1	ACO2	TCCCCGCCGCGCTGGCGTCAAGTTCAGCTCCACGTGTGCCATCAGTGGAT	Homo sapiens aconitase 2, mitochondrial (ACO2), nuclear gene encoding mitochondrial protein, mRNA.	1	135.4	137.9	132.3	158.4	139	133.6	180.6	206.5	259.8		0.06	0.06	0.08	0.15	0.15	0.17	0.38	0.42	0.43		0.09	0.35	0	0	0	0	ACO2	0.09	0.18	1.06	0.0253059	0.35	0.61	1.42	0.152288	0.69	1.42	0.15	0.31
6041	GI_34304339-A	ACOX1	Homo sapiens acyl-Coenzyme A oxidase 1, palmitoyl (ACOX1), transcript variant 2, mRNA.""	GI_34304339-A	GI_34304339	NM_007292.3	ACOX1	GCTAGCATTTTTCCAACGAGGGAACTTATTCCGCACGGGCCTACTGTAGG	Homo sapiens acyl-Coenzyme A oxidase 1, palmitoyl (ACOX1), transcript variant 2, mRNA.	1	78.7	76.2	81.4	112.9	93.3	77	115.7	135	180.2		-0.52	-0.57	-0.44	-0.19	-0.28	-0.41	-0.09	-0.03	0.04		0.22	0.49	0.0042	0	0.0026	0	ACOX1	0.22	0.42	1.18	0.071882	0.49	0.86	1.62	0.209515	-0.03	-1.12	-0.05	0.63
8692	GI_4501868-S	ACOX2	Homo sapiens acyl-Coenzyme A oxidase 2, branched chain (ACOX2), mRNA.""	GI_4501868-S	GI_4501868	NM_003500.1	ACOX2	CGCCTGTTCCAGTGGGCTCAGAAGTCACCAACCAATACTCAGGAGAACCC	Homo sapiens acyl-Coenzyme A oxidase 2, branched chain (ACOX2), mRNA.	1	53.6	51	53.6	45.5	37.9	42.9	331.8	335	301.4		-0.94	-0.99	-0.89	-1.1	-1.24	-1.03	1.03	0.94	0.59		-0.18	1.79	0.0113	0	0.0073	0	ACOX2	-0.18	-0.35	-1.26	-0.100371	1.79	3.15	5.58	0.746634	-0.45	-1.45	-0.16	1.41
8693	GI_4501870-S	ACOX3	Homo sapiens acyl-Coenzyme A oxidase 3, pristanoyl (ACOX3), mRNA.""	GI_4501870-S	GI_4501870	NM_003501.1	ACOX3	GGAGCGGGCATCCTGGTGGCCAGAGTTTTCTGTGAACAAACCTGTCATAG	Homo sapiens acyl-Coenzyme A oxidase 3, pristanoyl (ACOX3), mRNA.	1	60.1	64.4	51.9	64.5	55.3	47.6	72.1	66	80.7		-0.81	-0.75	-0.93	-0.75	-0.83	-0.92	-0.59	-0.79	-0.81		-0.01	0.1	0.9443	0.322	0.9302	0.2689	ACOX3	-0.01	-0.01	-1.06	-0.0253059	0.1	0.17	1.12	0.049218	0.14	-1.12	-0.05	0.2
4469	GI_30089990-I	ACP1	Homo sapiens acid phosphatase 1, soluble (ACP1), transcript variant 3, mRNA.""	GI_30089990-I	GI_30089990	NM_004300.2	ACP1	TACCGAGGGCAGAGCTGCATGAAGAGGCACGGCATTCCCATGAGCCACGT	Homo sapiens acid phosphatase 1, soluble (ACP1), transcript variant 3, mRNA.	1	288.6	280.3	278.8	691.6	503.7	495.4	613.7	649.2	775.5		0.87	0.8	0.87	1.62	1.52	1.56	1.68	1.65	1.59		0.72	0.79	0	0	0	0	ACP1	0.72	1.37	1.96	0.292256	0.79	1.38	2.16	0.334454	1.08	1.75	0.24	1.02
4471	GI_30090001-A	ACP1	Homo sapiens acid phosphatase 1, soluble (ACP1), transcript variant 2, mRNA.""	GI_30090001-A	GI_30090001	NM_007099.2	ACP1	GAGGAGGTCAGCCCATTGGCTCCCATCTGAACCACTTTGCCTCTGAAACT	Homo sapiens acid phosphatase 1, soluble (ACP1), transcript variant 2, mRNA.	1	392.7	392.4	400.6	775.8	541.9	533.9	657	695.2	862.5		1.2	1.16	1.26	1.73	1.59	1.64	1.75	1.72	1.7		0.45	0.52	0	0	0	0	ACP1	0.45	0.86	1.53	0.184691	0.52	0.91	1.67	0.222716	1.08	1.75	0.24	1.02
9303	GI_4557009-S	ACP2	Homo sapiens acid phosphatase 2, lysosomal (ACP2), mRNA.""	GI_4557009-S	GI_4557009	NM_001610.1	ACP2	GAGGGAGTGGGGAGTGGTGGGAAGGGAGTTGCTTGTCACACGAATCAGGA	Homo sapiens acid phosphatase 2, lysosomal (ACP2), mRNA.	1	61.9	64.6	54.5	84.2	79.1	69.8	66.2	65.7	70.5		-0.78	-0.74	-0.87	-0.49	-0.45	-0.51	-0.68	-0.8	-0.95		0.32	-0.01	0	0.9287	0	0.9129	ACP2	0.32	0.6	1.28	0.10721	-0.01	-0.02	1.01	0.00432137	0.8	1.33	0.12	0.02
2337	GI_21359910-S	ACP6	Homo sapiens lysophosphatidic acid phosphatase (ACP6), mRNA.""	GI_21359910-S	GI_21359910	NM_016361.2	ACP6	TGCCGAGAGGTTGCCCTGATGGGCTCTGCCCGCTGGACATGTTCTTGAAT	Homo sapiens lysophosphatidic acid phosphatase (ACP6), mRNA.	1	76.9	75.4	67.4	85.5	77.4	78.5	166.8	196.2	198.9		-0.55	-0.58	-0.65	-0.47	-0.48	-0.39	0.3	0.37	0.15		0.15	0.86	0.0005	0	0.0003	0	ACP6	0.15	0.28	1.1	0.0413927	0.86	1.52	2.31	0.363612	0	-1.05	-0.02	0.74
8822	GI_4503650-S	ACSL1	Homo sapiens acyl-CoA synthetase long-chain family member 1 (ACSL1), mRNA.""	GI_4503650-S	GI_4503650	NM_001995.1	ACSL1	CTTTCATGGCAGATGCTCTTGGACTCGGTTCTCCAGGCCTGATTCCCCGA	Homo sapiens acyl-CoA synthetase long-chain family member 1 (ACSL1), mRNA.	1	44.8	43.4	46.7	151.8	124	103.4	91.5	110.9	150.2		-1.13	-1.16	-1.04	0.1	0.02	-0.1	-0.33	-0.24	-0.15		1.12	0.87	0	0	0	0	ACSL1	1.12	2.14	2.77	0.44248	0.87	1.53	2.31	0.363612	3.22	4.21	0.62	2.45
8615	GI_42794751-S	ACSL3	Homo sapiens acyl-CoA synthetase long-chain family member 3 (ACSL3), transcript variant 1, mRNA.""	GI_42794751-S	GI_42794751	NM_004457.3	ACSL3	GTGCACCAATTAAGATGTGCTCAAATCAGGACTTAAATCATAGGCACCAC	Homo sapiens acyl-CoA synthetase long-chain family member 3 (ACSL3), transcript variant 1, mRNA.	1	57.9	67.9	58.9	43.2	42.9	42.8	41.9	46.9	52.7		-0.85	-0.69	-0.79	-1.15	-1.1	-1.03	-1.16	-1.16	-1.26		-0.32	-0.41	0	0	0	0	ACSL3	-0.32	-0.61	-1.43	-0.155336	-0.41	-0.73	-1.45	-0.161368	-0.93	-1.63	-0.21	-0.5
9499	GI_4758331-A	ACSL4	Homo sapiens acyl-CoA synthetase long-chain family member 4 (ACSL4), transcript variant 1, mRNA.""	GI_4758331-A	GI_4758331	NM_004458.1	ACSL4	GCACCCCCAATCTGCCCCCAACTCCCAAAAGCTAGAACACTGCCAACTGA	Homo sapiens acyl-CoA synthetase long-chain family member 4 (ACSL4), transcript variant 1, mRNA.	1	100.1	108.6	107.8	93.3	82.4	65.8	67.3	81.8	116.4		-0.27	-0.2	-0.14	-0.38	-0.41	-0.58	-0.66	-0.57	-0.42		-0.25	-0.35	0.0005	0	0.0003	0	ACSL4	-0.25	-0.49	-1.33	-0.123852	-0.35	-0.61	-1.35	-0.130334	-0.3	-1.4	-0.15	-0.38
8616	GI_42794755-S	ACSL5	Homo sapiens acyl-CoA synthetase long-chain family member 5 (ACSL5), transcript variant 1, mRNA.""	GI_42794755-S	GI_42794755	NM_016234.3	ACSL5	CCAACTGATCTCCCCCACCCTTGGATTAGAGTTCCTGCTCTACCTTACCC	Homo sapiens acyl-CoA synthetase long-chain family member 5 (ACSL5), transcript variant 1, mRNA.	1	59.8	55.3	57.5	163	125.6	129.5	56.5	64	77.7		-0.82	-0.91	-0.82	0.17	0.04	0.14	-0.84	-0.83	-0.85		0.97	0.01	0	0.8421	0	0.8096	ACSL5	0.97	1.85	2.39	0.378398	0.01	0.01	1.03	0.0128372	0.6	1.25	0.1	-0.45
8694	GI_4501882-S	ACTA2	Homo sapiens actin, alpha 2, smooth muscle, aorta (ACTA2), mRNA.""	GI_4501882-S	GI_4501882	NM_001613.1	ACTA2	CTTTCCTGCTCCTCTCTGTCTCTAGCACACAACTGTGAATGTCCTGTGGA	Homo sapiens actin, alpha 2, smooth muscle, aorta (ACTA2), mRNA.	1	94.3	89.8	86	149.8	138.3	115.3	63.7	85.1	112.4		-0.33	-0.4	-0.39	0.09	0.14	0.02	-0.72	-0.52	-0.46		0.45	-0.2	0	0.022	0	0.0148	ACTA2	0.45	0.87	1.48	0.170262	-0.2	-0.34	-1.17	-0.0681859	0.12	-1.09	-0.04	0.17
9698	GI_5016088-S	ACTB	Homo sapiens actin, beta (ACTB), mRNA.""	GI_5016088-S	GI_5016088	NM_001101.2	ACTB	GTGGGTGGAGGCAGCCAGGGCTTACCTGTACACTGACTTGAGACCAGTTG	Homo sapiens actin, beta (ACTB), mRNA.	1	8870.5	8552.6	8246.6	6396	5693.3	5386.4	7794.3	7976	11478		4.54	4.41	4.5	3.83	4.1	4.09	4.36	4.33	4.44		-0.47	-0.11	0	0.0622	0	0.0446	ACTB	-0.47	-0.91	-1.48	-0.170262	-0.11	-0.19	-1.06	-0.0253059	-0.44	-1.12	-0.05	0.21
123	GI_11038618-S	ACTG1	Homo sapiens actin, gamma 1 (ACTG1), mRNA.""	GI_11038618-S	GI_11038618	NM_001614.2	ACTG1	TGAGAATAGAAATTTGCCCCTGGCAAATGCACACACCTCATGCTAGCCTC	Homo sapiens actin, gamma 1 (ACTG1), mRNA.	1	2546.3	2331.6	2248.8	1400.7	1177.1	1002.9	3622.8	3973.9	4847.1		3.2	3.04	3.11	2.32	2.42	2.31	3.55	3.58	3.53		-0.77	0.44	0	0	0	0	ACTG1	-0.77	-1.46	-2.01	-0.303196	0.44	0.77	1.56	0.193125	-0.96	-1.34	-0.13	0.77
253	GI_12025669-S	ACTN1	Homo sapiens actinin, alpha 1 (ACTN1), mRNA.""	GI_12025669-S	GI_12025669	NM_001102.2	ACTN1	GGCCCACGTGGCATCGATCCTCCCTGCCCGCGAAGTGACAGTTTACAAAA	Homo sapiens actinin, alpha 1 (ACTN1), mRNA.	1	1847.4	1628.8	1523.2	335.5	301.9	311.9	376.2	473	601.3		2.86	2.66	2.69	0.89	0.97	1.07	1.16	1.31	1.32		-1.76	-1.47	0	0	0	0	ACTN1	-1.76	-3.36	-5.28	-0.722634	-1.47	-2.59	-3.88	-0.588832	-1.87	-2.55	-0.41	-1.38
6144	GI_34452697-S	ACTN4	Homo sapiens actinin, alpha 4 (ACTN4), mRNA.""	GI_34452697-S	GI_34452697	NM_004924.3	ACTN4	GCCGTCTCTCCTGCTCTCATAATGAAGACATAGCCGATTCTCTGCCCGGG	Homo sapiens actinin, alpha 4 (ACTN4), mRNA.	1	667.1	651.3	514.4	517	432	469.2	545.9	562.1	828.4		1.77	1.69	1.53	1.33	1.35	1.5	1.55	1.49	1.66		-0.27	-0.1	0.0044	0.3162	0.0027	0.2634	ACTN4	-0.27	-0.51	-1.3	-0.113943	-0.1	-0.17	-1.07	-0.0293838	-0.67	-1.5	-0.18	-0.11
10893	GI_8923711-S	ACTR10	Homo sapiens actin-related protein 10 homolog (S. cerevisiae) (ACTR10), mRNA.""	GI_8923711-S	GI_8923711	NM_018477.1	ACTR10	CCACCTGCAAAAGCTAATTGTGTGGCCTGGTTGGGAGGGGCTATTTTTGG	Homo sapiens actin-related protein 10 homolog (S. cerevisiae) (ACTR10), mRNA.	1	543.5	597.2	551.4	326.3	245.1	221.9	264	287.7	313.4		1.55	1.6	1.6	0.87	0.75	0.71	0.79	0.78	0.63		-0.81	-0.85	0	0	0	0	ACTR10	-0.81	-1.54	-2.17	-0.33646	-0.85	-1.5	-2.17	-0.33646	-1.11	-1.57	-0.2	-1.08
416	GI_13325058-S	ACTR1A	Homo sapiens ARP1 actin-related protein 1 homolog A, centractin alpha (yeast) (ACTR1A), mRNA.""	GI_13325058-S	GI_13325058	NM_005736.2	ACTR1A	GCAGTGCGCTTAACCAACTCACCTCCCTTCTCTTAGCCCAAGCCTGTCCC	Homo sapiens ARP1 actin-related protein 1 homolog A, centractin alpha (yeast) (ACTR1A), mRNA.	1	475.9	473.1	444.6	318.2	268.8	250.2	139.8	162.2	203.4		1.4	1.36	1.37	0.84	0.85	0.84	0.11	0.17	0.17		-0.54	-1.23	0	0	0	0	ACTR1A	-0.54	-1.02	-1.68	-0.225309	-1.23	-2.16	-3.09	-0.489958	-0.69	-1.48	-0.17	-1.4
418	GI_13325060-S	ACTR1B	Homo sapiens ARP1 actin-related protein 1 homolog B, centractin beta (yeast) (ACTR1B), mRNA.""	GI_13325060-S	GI_13325060	NM_005735.2	ACTR1B	CCTTTTCAGAGCACTTCATCCACTTGCTCCTCCCTCTACCCTCGGCACCC	Homo sapiens ARP1 actin-related protein 1 homolog B, centractin beta (yeast) (ACTR1B), mRNA.	1	173.2	187.4	167.7	133.8	107	116.8	122.4	123	178		0.32	0.38	0.33	-0.02	-0.13	0.03	-0.03	-0.13	0.03		-0.38	-0.39	0	0	0	0	ACTR1B	-0.38	-0.74	-1.49	-0.173186	-0.39	-0.68	-1.4	-0.146128	0.31	1.01	0	-0.09
9701	GI_5031570-S	ACTR2	Homo sapiens ARP2 actin-related protein 2 homolog (yeast) (ACTR2), mRNA.""	GI_5031570-S	GI_5031570	NM_005722.1	ACTR2	GATTTGGCAGGTTTTCTTCTACTTGTGCTCTGCCTGGAGCTGTTTCCATA	Homo sapiens ARP2 actin-related protein 2 homolog (yeast) (ACTR2), mRNA.	1	236.3	233.7	234.2	263.3	239.6	157.8	316.1	353.1	573.6		0.65	0.61	0.69	0.65	0.73	0.35	0.98	1	1.27		-0.07	0.43	0.5817	0	0.5207	0	ACTR2	-0.07	-0.14	-1.08	-0.0334238	0.43	0.75	1.55	0.190332	0.02	-1.05	-0.02	0.05
6145	GI_34452698-S	ACTR3	Homo sapiens ARP3 actin-related protein 3 homolog (yeast) (ACTR3), mRNA.""	GI_34452698-S	GI_34452698	NM_005721.3	ACTR3	GGGATTCCAGTTATTATGGAGTGCTTCCATCCCTCTCCACCCCTTCCCCC	Homo sapiens ARP3 actin-related protein 3 homolog (yeast) (ACTR3), mRNA.	1	494.4	509.4	516.5	391.3	323.1	301.7	366.2	416.8	585		1.45	1.43	1.53	1.05	1.04	1.04	1.13	1.17	1.29		-0.43	-0.27	0	0	0	0	ACTR3	-0.43	-0.82	-1.51	-0.178977	-0.27	-0.48	-1.26	-0.100371	-0.56	-1.16	-0.06	-0.14
4770	GI_31541858-S	ACTR6	Homo sapiens actin-related protein 6 (ACTR6), mRNA.""	GI_31541858-S	GI_31541858	NM_022496.2	ACTR6	CGGCTTCACTGGACAGTTTTCCTTAGAAGGTAGTTTTGTGTGACTGTGAC	Homo sapiens actin-related protein 6 (ACTR6), mRNA.	1	267.8	291.5	310.3	427.7	308.8	297.4	400.6	458.4	524.8		0.79	0.85	0.99	1.14	1	1.02	1.23	1.28	1.17		0.18	0.35	0.0238	0	0.016	0	ACTR6	0.18	0.34	1.17	0.0681859	0.35	0.62	1.42	0.152288	0.4	1.08	0.03	0.74
59	GI_10862690-S	ACVR1	Homo sapiens activin A receptor, type I (ACVR1), mRNA.""	GI_10862690-S	GI_10862690	NM_001105.2	ACVR1	TTCAGTTCATATGCAGAACGTATTTAGCCATTACCCACGTGACACCACCG	Homo sapiens activin A receptor, type I (ACVR1), mRNA.	1	174.4	179.2	172.3	142.7	119	118.2	288.1	349.9	369.3		0.33	0.33	0.36	0.04	-0.02	0.04	0.88	0.99	0.8		-0.32	0.55	0	0	0	0	ACVR1	-0.32	-0.61	-1.4	-0.146128	0.55	0.96	1.72	0.235528	-0.62	-1.44	-0.16	1
5504	GI_33598913-I	ACVR1B	Homo sapiens activin A receptor, type IB (ACVR1B), transcript variant 1, mRNA.""	GI_33598913-I	GI_33598913	NM_004302.3	ACVR1B	GAAGCCGTGTTTTTGGCCCCCCGAGGCTAACCCTGATCCATAGTGCTACC	Homo sapiens activin A receptor, type IB (ACVR1B), transcript variant 1, mRNA.	1	82.6	85.7	73.3	66.9	62.6	59.2	79	85.7	109.8		-0.47	-0.44	-0.56	-0.71	-0.7	-0.69	-0.49	-0.52	-0.48		-0.21	0	0	0.9161	0	0.8967	ACVR1B	-0.21	-0.4	-1.28	-0.10721	0	-0.01	1.02	0.00860017	-0.47	-1.39	-0.14	-0.11
61	GI_10862697-S	ACVR2B	Homo sapiens activin A receptor, type IIB (ACVR2B), mRNA.""	GI_10862697-S	GI_10862697	NM_001106.2	ACVR2B	CCTCTGTCACCAATGTGGACCTGCCCCCTAAAGAGTCAAGCATCTAAGCC	Homo sapiens activin A receptor, type IIB (ACVR2B), mRNA.	1	69.1	72.2	60.5	43.9	47.1	47.5	55.8	53.7	66.1		-0.66	-0.63	-0.76	-1.14	-1.01	-0.92	-0.86	-1.01	-1.02		-0.34	-0.28	0	0.0001	0	0	ACVR2B	-0.34	-0.64	-1.45	-0.161368	-0.28	-0.49	-1.28	-0.10721	0.22	-1.03	-0.01	-0.07
8695	GI_4501900-S	ACY1	Homo sapiens aminoacylase 1 (ACY1), mRNA.""	GI_4501900-S	GI_4501900	NM_000666.1	ACY1	GGCAGCTTTTAGCCGGGTCTGCAAGGATATGAACCTCACTCTGGAGCCTG	Homo sapiens aminoacylase 1 (ACY1), mRNA.	1	95.5	96.9	88.1	110.2	95.8	101.2	169.5	156.8	196.5		-0.32	-0.32	-0.36	-0.22	-0.25	-0.12	0.32	0.13	0.13		0.14	0.52	0.002	0	0.0012	0	ACY1	0.14	0.26	1.09	0.0374265	0.52	0.92	1.68	0.225309	0	-1.05	-0.02	0.09
6714	GI_37551403-S	ACY1L2	Homo sapiens aminoacylase 1-like 2 (ACY1L2), mRNA.""	GI_37551403-S	GI_37551403	XM_072402.5	ACY1L2	CTGCTGGGTCACAGGAAGCTCAGTTCTACACTCTGCGGACGGCCAAAGCT	Homo sapiens aminoacylase 1-like 2 (ACY1L2), mRNA.	1	95.6	109.7	96.8	79.8	74.4	74.5	82.7	95.6	134.7		-0.32	-0.18	-0.26	-0.54	-0.52	-0.44	-0.44	-0.4	-0.27		-0.25	-0.12	0	0.1	0	0.0747	ACY1L2	-0.25	-0.47	-1.32	-0.120574	-0.12	-0.2	-1.09	-0.0374265	-0.54	-1.29	-0.11	-0.41
9310	GI_4557248-S	ADA	Homo sapiens adenosine deaminase (ADA), mRNA.""	GI_4557248-S	GI_4557248	NM_000022.1	ADA	TGCAGGGCAGAACCTCTGAAGACGCCACTCCTCCAAGCCTTCACCCTGTG	Homo sapiens adenosine deaminase (ADA), mRNA.	1	112.4	99.1	90.5	103.2	87	88.1	108.6	108.4	171.3		-0.14	-0.29	-0.33	-0.28	-0.35	-0.27	-0.15	-0.26	-0.01		-0.05	0.11	0.5345	0.2794	0.4726	0.2291	ADA	-0.05	-0.09	-1.09	-0.0374265	0.11	0.2	1.14	0.0569049	-0.05	-1.2	-0.08	-0.05
9311	GI_4557250-S	ADAM10	Homo sapiens a disintegrin and metalloproteinase domain 10 (ADAM10), mRNA.""	GI_4557250-S	GI_4557250	NM_001110.1	ADAM10	AAGGCTAGGAGGCTCGACCACCTCAACATTGGAGACATCACTTGCCAATG	Homo sapiens a disintegrin and metalloproteinase domain 10 (ADAM10), mRNA.	1	72.7	78	76.1	80.9	72.3	54.2	72.9	83.5	102		-0.61	-0.54	-0.52	-0.53	-0.55	-0.78	-0.57	-0.54	-0.56		-0.06	0	0.5342	0.9369	0.4721	0.9225	ADAM10	-0.06	-0.12	-1.11	-0.045323	0	0	1.02	0.00860017	0.36	-1.02	-0.01	-0.34
205	GI_11497001-S	ADAM15	Homo sapiens a disintegrin and metalloproteinase domain 15 (metargidin) (ADAM15), mRNA.""	GI_11497001-S	GI_11497001	NM_003815.2	ADAM15	ACAGTGTCCTCGCTCTACCTCTGACCTCTCCGGAGGTTCCGCTGCCTCCA	Homo sapiens a disintegrin and metalloproteinase domain 15 (metargidin) (ADAM15), mRNA.	1	164.9	157.2	138.7	211.2	173.7	161.4	331	345.9	537.2		0.27	0.19	0.13	0.43	0.38	0.37	1.02	0.97	1.2		0.2	0.87	0	0	0	0	ADAM15	0.2	0.38	1.17	0.0681859	0.87	1.53	2.33	0.367356	0.07	-1.15	-0.06	0.41
206	GI_11497005-A	ADAM17	Homo sapiens a disintegrin and metalloproteinase domain 17 (tumor necrosis factor, alpha, converting enzyme) (ADAM17), transcript variant 2, mRNA.""	GI_11497005-A	GI_11497005	NM_021832.1	ADAM17	CTGTAATCCCAGCACTTGGAGAGGCTGAGGTTGCGCCACTACACTCCAGC	Homo sapiens a disintegrin and metalloproteinase domain 17 (tumor necrosis factor, alpha, converting enzyme) (ADAM17), transcript variant 2, mRNA.	1	66	80	81.4	83.8	74	72	86.4	109.6	140		-0.71	-0.52	-0.44	-0.49	-0.52	-0.48	-0.39	-0.25	-0.23		0.06	0.27	0.5236	0.0083	0.4611	0.0053	ADAM17	0.06	0.11	1	0	0.27	0.47	1.31	0.117271	0.36	1.08	0.03	0.53
1055	GI_15451843-I	ADAM19	Homo sapiens a disintegrin and metalloproteinase domain 19 (meltrin beta) (ADAM19), transcript variant 2, mRNA.""	GI_15451843-I	GI_15451843	NM_033274.1	ADAM19	TCCAAGCCCACATTTCCAAAGTCACCCCCAACGCGTCCTCTCACACCGTC	Homo sapiens a disintegrin and metalloproteinase domain 19 (meltrin beta) (ADAM19), transcript variant 2, mRNA.	1	127.2	113.6	108.3	44.7	43.9	47.8	539.7	563	802.4		-0.01	-0.15	-0.14	-1.12	-1.08	-0.91	1.54	1.49	1.62		-0.94	1.65	0	0	0	0	ADAM19	-0.94	-1.79	-2.55	-0.40654	1.65	2.9	4.85	0.685742	-0.03	-1.2	-0.08	0.46
8696	GI_4501912-S	ADAM23	Homo sapiens a disintegrin and metalloproteinase domain 23 (ADAM23), mRNA.""	GI_4501912-S	GI_4501912	NM_003812.1	ADAM23	CCTTTGGGTGGTAATGACTACGGAGCTAAAGTTGGGGTGACAAGGATGGG	Homo sapiens a disintegrin and metalloproteinase domain 23 (ADAM23), mRNA.	1	50.1	45.4	39.1	33.1	44	41.5	75.1	86.5	98		-1.01	-1.11	-1.23	-1.42	-1.08	-1.06	-0.54	-0.51	-0.6		-0.07	0.57	0.6588	0	0.6025	0	ADAM23	-0.07	-0.13	-1.12	-0.049218	0.57	1	1.73	0.238046	-0.01	-1.23	-0.09	0.51
8697	GI_4501914-S	ADAM9	Homo sapiens a disintegrin and metalloproteinase domain 9 (meltrin gamma) (ADAM9), mRNA.""	GI_4501914-S	GI_4501914	NM_003816.1	ADAM9	AGCCAAGCAACCTCAGCAGTTCCCATCAAGGCCACCTCCACCACAACCGA	Homo sapiens a disintegrin and metalloproteinase domain 9 (meltrin gamma) (ADAM9), mRNA.	1	156.5	204.6	206.5	138.6	118.8	86	117.8	124.3	179.9		0.21	0.47	0.55	0.01	-0.02	-0.29	-0.07	-0.12	0.04		-0.51	-0.46	0.0005	0.0001	0.0003	0	ADAM9	-0.51	-0.98	-1.68	-0.225309	-0.46	-0.81	-1.52	-0.181844	-0.45	-1.32	-0.12	-0.78
133	GI_11038653-S	ADAMTS1	Homo sapiens a disintegrin-like and metalloprotease (reprolysin type) with thrombospondin type 1 motif, 1 (ADAMTS1), mRNA.""	GI_11038653-S	GI_11038653	NM_006988.2	ADAMTS1	TCACACAAGGAGGATGAAACGCCGGAACAAAAATGAGGTGTGTAGAACAG	Homo sapiens a disintegrin-like and metalloprotease (reprolysin type) with thrombospondin type 1 motif, 1 (ADAMTS1), mRNA.	1	56.1	57	62.4	34.6	38.7	30.9	28.7	39.9	43.1		-0.89	-0.87	-0.73	-1.37	-1.21	-1.38	-1.56	-1.33	-1.47		-0.49	-0.62	0	0	0	0	ADAMTS1	-0.49	-0.94	-1.69	-0.227887	-0.62	-1.1	-1.76	-0.245513	-4.77	-11.95	-1.08	-3.83
2241	GI_21265036-S	ADAMTS3	Homo sapiens a disintegrin-like and metalloprotease (reprolysin type) with thrombospondin type 1 motif, 3 (ADAMTS3), mRNA.""	GI_21265036-S	GI_21265036	NM_014243.1	ADAMTS3	GTGCATACATCTCATCCACAGGGGAAGATAAAGATGGTCACACAAACAGT	Homo sapiens a disintegrin-like and metalloprotease (reprolysin type) with thrombospondin type 1 motif, 3 (ADAMTS3), mRNA.	1	50.7	50.2	55.2	28.9	36.5	33.9	60.6	81.3	71.5		-1	-1.01	-0.86	-1.55	-1.28	-1.28	-0.77	-0.57	-0.94		-0.41	0.2	0.0001	0.1209	0.0001	0.0917	ADAMTS3	-0.41	-0.79	-1.56	-0.193125	0.2	0.34	1.23	0.0899051	-1.93	-3.25	-0.51	0.81
10473	GI_7669474-A	ADAR	Homo sapiens adenosine deaminase, RNA-specific (ADAR), transcript variant ADAR-c, mRNA.""	GI_7669474-A	GI_7669474	NM_015841.1	ADAR	GGTTGTGACTCCAAGAGCAGAGTGAGGAAGACCCCCAAGCATAGACTCGG	Homo sapiens adenosine deaminase, RNA-specific (ADAR), transcript variant ADAR-c, mRNA.	1	284	317.6	286.1	463.4	438.9	321.7	447.9	469.6	578.4		0.85	0.94	0.9	1.22	1.37	1.11	1.34	1.3	1.28		0.33	0.41	0.0001	0	0	0	ADAR	0.33	0.64	1.36	0.133539	0.41	0.72	1.51	0.178977	0.65	1.47	0.17	0.95
10474	GI_7669478-A	ADARB1	Homo sapiens adenosine deaminase, RNA-specific, B1 (RED1 homolog rat) (ADARB1), transcript variant DRADA2c, mRNA.""	GI_7669478-A	GI_7669478	NM_015834.1	ADARB1	TGCACGGCAAGGTTCCCTCCCACTTACTACGCTCCAAGATTACCAAGCCC	Homo sapiens adenosine deaminase, RNA-specific, B1 (RED1 homolog rat) (ADARB1), transcript variant DRADA2c, mRNA.	1	58.4	50.7	53.6	46.3	51.8	49.7	50.5	47.2	66.6		-0.84	-1	-0.89	-1.08	-0.9	-0.87	-0.96	-1.15	-1.01		-0.04	-0.13	0.6567	0.0981	0.6003	0.0731	ADARB1	-0.04	-0.08	-1.1	-0.0413927	-0.13	-0.23	-1.11	-0.045323	-0.95	-1.86	-0.27	-1.09
10230	GI_7382475-S	ADAT1	Homo sapiens adenosine deaminase, tRNA-specific 1 (ADAT1), mRNA.""	GI_7382475-S	GI_7382475	NM_012091.2	ADAT1	GGGACTGCCGGTGGCCATCTTTTCCTACTACCTAGAGAAAGCCAGCAAAG	Homo sapiens adenosine deaminase, tRNA-specific 1 (ADAT1), mRNA.	1	64.6	62.9	56.3	80.9	79.7	61.4	78.2	83.6	104.6		-0.74	-0.77	-0.84	-0.53	-0.45	-0.65	-0.5	-0.54	-0.53		0.24	0.26	0.0005	0	0.0003	0	ADAT1	0.24	0.46	1.2	0.0791812	0.26	0.45	1.3	0.113943	1	1.39	0.14	0.94
8148	GI_41393591-S	ADCK2	Homo sapiens aarF domain containing kinase 2 (ADCK2), mRNA.""	GI_41393591-S	GI_41393591	NM_052853.3	ADCK2	GTAACCCTCCAGTGGTGGAAGGCACACCATGGCTTCCTCTGCTTGGTTTG	Homo sapiens aarF domain containing kinase 2 (ADCK2), mRNA.	1	251.3	241.7	222.9	203.8	166.8	162.4	156.1	171	189.3		0.72	0.65	0.63	0.4	0.34	0.38	0.23	0.22	0.09		-0.29	-0.49	0	0	0	0	ADCK2	-0.29	-0.56	-1.36	-0.133539	-0.49	-0.85	-1.54	-0.187521	0.12	-1.02	-0.01	-0.02
2522	GI_21361994-S	ADCK4	Homo sapiens aarF domain containing kinase 4 (ADCK4), mRNA.""	GI_21361994-S	GI_21361994	NM_024876.2	ADCK4	GGAACTCCCAACTTCGTGCCCTAGATCCTGCACCTCCCCACTCGAAAGTG	Homo sapiens aarF domain containing kinase 4 (ADCK4), mRNA.	1	55.8	60.8	50.3	67.7	62.2	59.9	56.9	56.6	82.2		-0.89	-0.81	-0.96	-0.7	-0.71	-0.68	-0.84	-0.96	-0.79		0.19	0.03	0.0001	0.7524	0	0.708	ADCK4	0.19	0.36	1.13	0.0530784	0.03	0.04	1.04	0.0170333	0.04	-1.19	-0.08	-0.35
105	GI_10947058-S	ADCY3	Homo sapiens adenylate cyclase 3 (ADCY3), mRNA.""	GI_10947058-S	GI_10947058	NM_004036.2	ADCY3	CTTGCCTTTTGAGCTCTTGCTACAGTCGCCTTTGCTACTGCTTTAAGAGA	Homo sapiens adenylate cyclase 3 (ADCY3), mRNA.	1	218.4	200	186.3	320.8	248.3	263.1	259.3	301.1	319.2		0.57	0.45	0.44	0.85	0.76	0.89	0.77	0.83	0.65		0.35	0.26	0	0.0002	0	0.0001	ADCY3	0.35	0.67	1.36	0.133539	0.26	0.46	1.31	0.117271	0.51	1.08	0.03	0.02
2166	GI_21071019-A	ADCY6	Homo sapiens adenylate cyclase 6 (ADCY6), transcript variant 2, mRNA.""	GI_21071019-A	GI_21071019	NM_020983.2	ADCY6	CCATGCCCTTCCCCTGGGCTACCATTGTCCCTTTCCTCACCCAGTTGGTA	Homo sapiens adenylate cyclase 6 (ADCY6), transcript variant 2, mRNA.	1	65.1	72.4	60.8	66.1	64.7	58.9	75.4	82.2	111.7		-0.73	-0.62	-0.76	-0.73	-0.67	-0.69	-0.54	-0.56	-0.46		0.01	0.18	0.9026	0.0005	0.8809	0.0003	ADCY6	0.01	0.01	-1.05	-0.0211893	0.18	0.32	1.21	0.0827854	-0.46	-1.28	-0.11	-0.21
8068	GI_41327757-S	ADCY7	Homo sapiens adenylate cyclase 7 (ADCY7), mRNA.""	GI_41327757-S	GI_41327757	NM_001114.2	ADCY7	GCCCGGCGGGGGCTCTCCTGGCAAGTCAGGAAGGTTTCTGTTGCTAATAT	Homo sapiens adenylate cyclase 7 (ADCY7), mRNA.	1	61.6	50.6	54.5	52.9	46.8	43.2	64.5	76.1	90.4		-0.79	-1	-0.87	-0.95	-1.01	-1.02	-0.7	-0.64	-0.69		-0.11	0.21	0.1377	0.0021	0.1047	0.0012	ADCY7	-0.11	-0.2	-1.18	-0.071882	0.21	0.37	1.24	0.0934217	-0.86	-1.55	-0.19	1.24
9312	GI_4557258-S	ADCY9	Homo sapiens adenylate cyclase 9 (ADCY9), mRNA.""	GI_4557258-S	GI_4557258	NM_001116.1	ADCY9	TCGGGAGTGGAGGCGTTGGTCCTGGAAGCTGACTCATCGGAGAGGGAAAT	Homo sapiens adenylate cyclase 9 (ADCY9), mRNA.	1	73.9	81.6	70.5	59.6	59.3	58.2	93.2	112.2	111.2		-0.59	-0.5	-0.6	-0.83	-0.76	-0.71	-0.31	-0.23	-0.47		-0.2	0.22	0.0001	0.0062	0	0.0039	ADCY9	-0.2	-0.39	-1.28	-0.10721	0.22	0.4	1.26	0.100371	-0.53	-1.42	-0.15	0.55
4422	GI_29826318-A	ADD1	Homo sapiens adducin 1 (alpha) (ADD1), transcript variant 1, mRNA.""	GI_29826318-A	GI_29826318	NM_001119.3	ADD1	CTGCTACGCGGGCAAGCGTGCTGCCTCTCTTCTGTGTCGTTTTGTTGCCA	Homo sapiens adducin 1 (alpha) (ADD1), transcript variant 1, mRNA.	1	256.7	257.5	243.6	268	232.1	194.9	245.7	293.8	385.3		0.74	0.71	0.73	0.67	0.69	0.57	0.71	0.8	0.85		-0.08	0.06	0.0347	0.2143	0.0238	0.1712	ADD1	-0.08	-0.16	-1.1	-0.0413927	0.06	0.1	1.08	0.0334238	0.06	-1.13	-0.05	0.06
9412	GI_45580743-I	ADD3	Homo sapiens adducin 3 (gamma) (ADD3), transcript variant 1, mRNA.""	GI_45580743-I	GI_45580743	NM_016824.2	ADD3	TGCTGAGCAGGAATTACTCTCAGATGACGCTTCATCTGTTTCACAAATTC	Homo sapiens adducin 3 (gamma) (ADD3), transcript variant 1, mRNA.	1	44.9	43	48.3	92.4	86.7	61.7	45.5	54.3	61.2		-1.13	-1.17	-1	-0.39	-0.36	-0.64	-1.07	-1	-1.1		0.64	0.04	0	0.5374	0	0.479	ADD3	0.64	1.22	1.74	0.240549	0.04	0.07	1.06	0.0253059	-0.37	-1.21	-0.08	-0.53
9417	GI_45593148-A	ADD3	Homo sapiens adducin 3 (gamma) (ADD3), transcript variant 2, mRNA.""	GI_45593148-A	GI_45593148	NM_019903.2	ADD3	TCGAAGAAGTCCTGTCACCTGAAGGCTCCCCTTCAAAATCGCCATCCAAG	Homo sapiens adducin 3 (gamma) (ADD3), transcript variant 2, mRNA.	1	291.7	269.8	236	251.7	208.9	154.5	166.4	190.5	232.7		0.88	0.76	0.7	0.61	0.58	0.33	0.3	0.34	0.31		-0.27	-0.46	0.0126	0	0.0081	0	ADD3	-0.27	-0.52	-1.32	-0.120574	-0.46	-0.81	-1.51	-0.178977	-0.37	-1.21	-0.08	-0.53
6169	GI_34577058-S	ADFP	Homo sapiens adipose differentiation-related protein (ADFP), mRNA.""	GI_34577058-S	GI_34577058	NM_001122.2	ADFP	CCTGCCCCTATCACTAGTGCATGCTGTGGCCAGACAGATGACACCTTTTG	Homo sapiens adipose differentiation-related protein (ADFP), mRNA.	1	213	205.8	206.8	41.1	47.1	39.4	410.1	562.6	621.6		0.54	0.48	0.55	-1.2	-1.01	-1.12	1.25	1.49	1.35		-1.63	0.84	0	0	0	0	ADFP	-1.63	-3.12	-4.9	-0.690196	0.84	1.48	2.27	0.356026	-2	-3.09	-0.49	0.6
196	GI_11496890-S	ADH5	Homo sapiens alcohol dehydrogenase 5 (class III), chi polypeptide (ADH5), mRNA.""	GI_11496890-S	GI_11496890	NM_000671.2	ADH5	CACTGTAGTGGAACATTCTTCTGCATTGGGCTCACTGCGTGTTACCTAAG	Homo sapiens alcohol dehydrogenase 5 (class III), chi polypeptide (ADH5), mRNA.	1	305.2	308.9	287.5	310.5	247.4	210.9	308.5	321.5	431.8		0.93	0.91	0.91	0.82	0.76	0.66	0.95	0.9	0.97		-0.17	0.02	0.0006	0.3402	0.0003	0.286	ADH5	-0.17	-0.32	-1.19	-0.075547	0.02	0.04	1.05	0.0211893	-0.49	-1.23	-0.09	-0.3
2574	GI_21389518-S	ADHFE1	Homo sapiens alcohol dehydrogenase, iron containing, 1 (ADHFE1), mRNA.""	GI_21389518-S	GI_21389518	NM_144650.1	ADHFE1	CCAGGCTCGACTTCAGGGGTCAGTGTTCCTGTCCCAAACCCCACACAGAA	Homo sapiens alcohol dehydrogenase, iron containing, 1 (ADHFE1), mRNA.	1	58.8	61.5	60.2	45.1	41.8	38.4	38.6	49	52.4		-0.84	-0.79	-0.77	-1.11	-1.13	-1.15	-1.25	-1.11	-1.27		-0.33	-0.41	0	0	0	0	ADHFE1	-0.33	-0.63	-1.45	-0.161368	-0.41	-0.72	-1.44	-0.158362	0	-1.18	-0.07	-0.04
2427	GI_21361518-S	ADIPOR1	Homo sapiens adiponectin receptor 1 (ADIPOR1), mRNA.""	GI_21361518-S	GI_21361518	NM_015999.2	ADIPOR1	AAGCCACCAACTTTTACCTAGCCCGGCTAATCATGGAAGTGTGTCCAGGC	Homo sapiens adiponectin receptor 1 (ADIPOR1), mRNA.	1	486	511.3	490.2	678.6	491.1	501.5	524.1	647.1	732.5		1.43	1.44	1.48	1.6	1.49	1.58	1.51	1.64	1.53		0.11	0.11	0.0054	0.018	0.0033	0.0119	ADIPOR1	0.11	0.2	1.11	0.045323	0.11	0.2	1.14	0.0569049	-0.41	-1.19	-0.08	0.02
7064	GI_38261972-S	ADIPOR2	Homo sapiens adiponectin receptor 2 (ADIPOR2), mRNA.""	GI_38261972-S	GI_38261972	NM_024551.2	ADIPOR2	GGGGATCATAGAAGGTTGGGGTTCCAGAAAGGCATCTGTGTGATGGTTCC	Homo sapiens adiponectin receptor 2 (ADIPOR2), mRNA.	1	585.7	623.1	558.4	270.3	225.2	185.9	360.9	370.7	490.1		1.63	1.65	1.62	0.68	0.66	0.52	1.12	1.05	1.1		-1.01	-0.54	0	0	0	0	ADIPOR2	-1.01	-1.93	-2.63	-0.419956	-0.54	-0.95	-1.62	-0.209515	-1.39	-1.92	-0.28	-0.42
5240	GI_32484972-I	ADK	Homo sapiens adenosine kinase (ADK), transcript variant ADK-short, mRNA.""	GI_32484972-I	GI_32484972	NM_001123.2	ADK	TCCCAGTCGCTGAGTGCCTGAGCCGGGAAGCAGTTGCTGTGGTACCTGCT	Homo sapiens adenosine kinase (ADK), transcript variant ADK-short, mRNA.	1	168.6	172.4	162.6	97.4	79.9	71.3	156.6	171.6	241.7		0.29	0.29	0.3	-0.34	-0.44	-0.49	0.23	0.23	0.35		-0.72	-0.02	0	0.6367	0	0.5831	ADK	-0.72	-1.37	-2.05	-0.311754	-0.02	-0.04	1	0	-0.97	-1.56	-0.19	-0.03
5241	GI_32484974-A	ADK	Homo sapiens adenosine kinase (ADK), transcript variant ADK-long, mRNA.""	GI_32484974-A	GI_32484974	NM_006721.2	ADK	CACAAGCCCAGGAGTGCAGACACTGCCCTAATTGCTTCCTGAGAATTCCC	Homo sapiens adenosine kinase (ADK), transcript variant ADK-long, mRNA.	1	1758.4	1893.1	1754.8	1082.3	851.7	869.6	1718.1	1833.1	2266.1		2.8	2.82	2.84	2.06	2.08	2.16	2.76	2.76	2.73		-0.72	-0.07	0	0	0	0	ADK	-0.72	-1.38	-1.95	-0.290035	-0.07	-0.13	-1.04	-0.0170333	-0.97	-1.56	-0.19	-0.03
5242	GI_32484974-I	ADK	Homo sapiens adenosine kinase (ADK), transcript variant ADK-long, mRNA.""	GI_32484974-I	GI_32484974	NM_006721.2	ADK	CACAAGCCCAGGAGTGCAGACACTGCCCTAATTGCTTCCTGAGAATTCCC	Homo sapiens adenosine kinase (ADK), transcript variant ADK-long, mRNA.	1	51.8	56.3	47.5	65.6	56.8	52.3	67.9	86.1	90.5		-0.97	-0.89	-1.02	-0.73	-0.81	-0.82	-0.65	-0.51	-0.69		0.17	0.34	0.0004	0	0.0002	0	ADK	0.17	0.33	1.11	0.045323	0.34	0.61	1.41	0.149219	-0.97	-1.56	-0.19	-0.03
8698	GI_4501944-S	ADM	Homo sapiens adrenomedullin (ADM), mRNA.""	GI_4501944-S	GI_4501944	NM_001124.1	ADM	GCGTGTCACCCCACCAGGGCGCAAGCCTCACTATTACTTGAACTTTCCAA	Homo sapiens adrenomedullin (ADM), mRNA.	1	68.3	66.1	71.7	47.5	46	39.5	95.9	169.4	175.4		-0.68	-0.72	-0.58	-1.06	-1.03	-1.12	-0.28	0.21	0.01		-0.41	0.64	0	0	0	0	ADM	-0.41	-0.78	-1.56	-0.193125	0.64	1.12	1.89	0.276462	-1.81	-2.61	-0.42	1.71
4997	GI_31563502-A	ADNP	Homo sapiens activity-dependent neuroprotector (ADNP), transcript variant 2, mRNA.""	GI_31563502-A	GI_31563502	NM_181442.1	ADNP	GCACATAACCTTGTACAATCTTGCAACAGAGGCCAGCCACGTAAGATATA	Homo sapiens activity-dependent neuroprotector (ADNP), transcript variant 2, mRNA.	1	176.5	181.4	176.5	179.4	167.8	129.5	203.4	207.9	246.1		0.34	0.35	0.38	0.27	0.35	0.14	0.51	0.43	0.37		-0.1	0.08	0.1186	0.0763	0.0888	0.0556	ADNP	-0.1	-0.2	-1.13	-0.0530784	0.08	0.14	1.11	0.045323	-0.94	-1.71	-0.23	-0.12
3138	GI_22907046-S	ADORA2B	Homo sapiens adenosine A2b receptor (ADORA2B), mRNA.""	GI_22907046-S	GI_22907046	NM_000676.2	ADORA2B	CACAAGGAAATGGACTGCCTCTCTTGAGCACTTCCCTGGAGCTACCACGT	Homo sapiens adenosine A2b receptor (ADORA2B), mRNA.	1	117.9	123	121.4	167.7	125.8	134.4	169.1	215	260.3		-0.09	-0.06	-0.02	0.2	0.04	0.18	0.31	0.47	0.43		0.2	0.46	0.0006	0	0.0003	0	ADORA2B	0.2	0.38	1.17	0.0681859	0.46	0.81	1.58	0.198657	0.54	1.25	0.1	0.44
7721	GI_40316945-I	ADPRHL1	Homo sapiens ADP-ribosylhydrolase like 1 (ADPRHL1), transcript variant 2, mRNA.""	GI_40316945-I	GI_40316945	NM_199162.1	ADPRHL1	AGAACATAAATGGCCTCCTGCCAGCTCCGGCGTCTCTCTGTGGTCTGCCT	Homo sapiens ADP-ribosylhydrolase like 1 (ADPRHL1), transcript variant 2, mRNA.	1	56.2	59.5	47.6	56.6	55	57.9	66.3	67.8	96.8		-0.89	-0.83	-1.02	-0.88	-0.84	-0.71	-0.67	-0.77	-0.62		0.1	0.23	0.2352	0.0025	0.188	0.0015	ADPRHL1	0.1	0.19	1.04	0.0170333	0.23	0.4	1.26	0.100371	-0.29	-1.38	-0.14	0.17
10851	GI_8923416-S	ADPRHL2	Homo sapiens ADP-ribosylhydrolase like 2 (ADPRHL2), mRNA.""	GI_8923416-S	GI_8923416	NM_017825.1	ADPRHL2	GGTCACACCTGGCTCTTGGCTGCCATGTGGCTTATTAACAGCTTCCAGTG	Homo sapiens ADP-ribosylhydrolase like 2 (ADPRHL2), mRNA.	1	194.4	197.8	206.5	265.3	237.4	242.5	177.7	202.2	250.2		0.44	0.44	0.55	0.66	0.72	0.81	0.37	0.4	0.39		0.25	-0.09	0	0.0257	0	0.0175	ADPRHL2	0.25	0.48	1.24	0.0934217	-0.09	-0.16	-1.07	-0.0293838	1.1	1.73	0.24	-0.18
1052	GI_15451784-S	ADRA1D	Homo sapiens adrenergic, alpha-1D-, receptor (ADRA1D), mRNA.""	GI_15451784-S	GI_15451784	NM_000678.2	ADRA1D	TGAGAAACACTGCCCCATCCTCCATGCCCTGAACCCTGAGTAGACAGCCC	Homo sapiens adrenergic, alpha-1D-, receptor (ADRA1D), mRNA.	1	62.3	56.9	61.2	59.4	56.5	52.2	52.4	56.9	77.5		-0.77	-0.88	-0.75	-0.83	-0.81	-0.82	-0.92	-0.95	-0.85		-0.02	-0.11	0.6405	0.0378	0.5826	0.0263	ADRA1D	-0.02	-0.04	-1.08	-0.0334238	-0.11	-0.19	-1.09	-0.0374265	-0.02	-1.21	-0.08	-0.31
1083	GI_15718672-S	ADRA2C	Homo sapiens adrenergic, alpha-2C-, receptor (ADRA2C), mRNA.""	GI_15718672-S	GI_15718672	NM_000683.2	ADRA2C	TGCCGAGGTGTGGCTGTGAGGTCAGGGTTTTAGAGAGCAGTGGCAGAGGT	Homo sapiens adrenergic, alpha-2C-, receptor (ADRA2C), mRNA.	1	72.2	65.8	66.2	94.2	75	76.6	44.2	51.8	49.7		-0.62	-0.72	-0.67	-0.37	-0.51	-0.41	-1.1	-1.05	-1.32		0.24	-0.49	0	0	0	0	ADRA2C	0.24	0.45	1.19	0.075547	-0.49	-0.86	-1.55	-0.190332	0.67	1.17	0.07	-2.01
1084	GI_15718673-S	ADRB2	Homo sapiens adrenergic, beta-2-, receptor, surface (ADRB2), mRNA.""	GI_15718673-S	GI_15718673	NM_000024.3	ADRB2	CAGCTGTGAACATGGACTCTTCCCCCACTCCTCTTATTTGCTCACACGGG	Homo sapiens adrenergic, beta-2-, receptor, surface (ADRB2), mRNA.	1	194.7	217.6	197.6	107.3	90.8	99.7	167.9	207.2	273.5		0.45	0.54	0.51	-0.24	-0.31	-0.14	0.31	0.43	0.48		-0.72	-0.09	0	0.1597	0	0.124	ADRB2	-0.72	-1.39	-2.06	-0.313867	-0.09	-0.16	-1.06	-0.0253059	-5.51	-15.6	-1.19	-1.26
4163	GI_28373193-A	ADRM1	Homo sapiens adhesion regulating molecule 1 (ADRM1), transcript variant 2, mRNA.""	GI_28373193-A	GI_28373193	NM_175573.1	ADRM1	TTGCCAAAGCCATGCAGAACAACGCCAAGCCCGAGCAGAAAGAGGGCGAC	Homo sapiens adhesion regulating molecule 1 (ADRM1), transcript variant 2, mRNA.	1	618.2	586.3	554.2	617.4	521.1	543.1	561.1	542.7	627.3		1.68	1.58	1.61	1.5	1.55	1.66	1.58	1.46	1.36		-0.05	-0.16	0.3938	0.0339	0.3335	0.0234	ADRM1	-0.05	-0.1	-1.05	-0.0211893	-0.16	-0.28	-1.13	-0.0530784	0.19	1.14	0.06	-0.83
9313	GI_4557268-S	ADSL	Homo sapiens adenylosuccinate lyase (ADSL), mRNA.""	GI_4557268-S	GI_4557268	NM_000026.1	ADSL	TCACTGGTCGTGCCTCCCAGCAGGTGCAGAGATTCTTAGAAGAGGAGGTG	Homo sapiens adenylosuccinate lyase (ADSL), mRNA.	1	572.7	576	578.8	961.3	768.9	786.6	572	534.7	644.6		1.6	1.56	1.66	1.94	1.97	2.05	1.6	1.44	1.39		0.38	-0.13	0	0.0813	0	0.0595	ADSL	0.38	0.73	1.44	0.158362	-0.13	-0.23	-1.1	-0.0413927	1.18	1.9	0.28	-0.58
6170	GI_34577062-S	ADSS	Homo sapiens adenylosuccinate synthase (ADSS), mRNA.""	GI_34577062-S	GI_34577062	NM_001126.2	ADSS	CAAAATTGAGCTTTGGTGGGGCTGGGAGGGGGTTATGTATTCATGGGACC	Homo sapiens adenylosuccinate synthase (ADSS), mRNA.	1	57	63.5	55.3	62.9	57.1	58.3	90	84	92		-0.87	-0.76	-0.86	-0.78	-0.8	-0.7	-0.35	-0.54	-0.67		0.07	0.31	0.1602	0.0028	0.1234	0.0017	ADSS	0.07	0.13	1.01	0.00432137	0.31	0.54	1.37	0.136721	0.2	-1.07	-0.03	0.38
7722	GI_40316947-A	ADSSL1	Homo sapiens adenylosuccinate synthase like 1 (ADSSL1), transcript variant 2, mRNA.""	GI_40316947-A	GI_40316947	NM_152328.3	ADSSL1	AGCGTCTGGACTTGTGTAAACAGCAGCAGTCACGTTCCTCGGCCGCCACA	Homo sapiens adenylosuccinate synthase like 1 (ADSSL1), transcript variant 2, mRNA.	1	43.6	45.4	39.8	34.1	38.2	35.1	96.7	108.4	158.4		-1.16	-1.11	-1.21	-1.39	-1.23	-1.24	-0.28	-0.26	-0.09		-0.12	0.95	0.045	0	0.0313	0	ADSSL1	-0.12	-0.24	-1.19	-0.075547	0.95	1.67	2.5	0.39794	-1.5	-2.47	-0.39	3.38
9440	GI_4755145-S	AEBP1	Homo sapiens AE binding protein 1 (AEBP1), mRNA.""	GI_4755145-S	GI_4755145	NM_001129.2	AEBP1	TCAGCACATGGAAGGCCCCTGGTATGGACACTGAAAGGAAGGGCTGGTCC	Homo sapiens AE binding protein 1 (AEBP1), mRNA.	1	191.1	175.7	158.7	41.7	38.8	42.7	40.3	44.3	45.7		0.43	0.31	0.27	-1.19	-1.21	-1.03	-1.2	-1.22	-1.41		-1.48	-1.61	0	0	0	0	AEBP1	-1.48	-2.83	-4.26	-0.62941	-1.61	-2.83	-4.46	-0.649335	-0.97	-1.92	-0.28	-1.25
5910	GI_34222204-S	AEBP2	Homo sapiens AE binding protein 2 (AEBP2), mRNA.""	GI_34222204-S	GI_34222204	NM_153207.2	AEBP2	TAATGTCTGCCCATCTGTATTGTTGCTCCTACCTTCAAATATGACACCTG	Homo sapiens AE binding protein 2 (AEBP2), mRNA.	1	91.4	101.6	92.5	92.8	75.9	69.7	92.1	111.5	153.9		-0.36	-0.27	-0.31	-0.39	-0.5	-0.51	-0.33	-0.23	-0.13		-0.15	0.08	0.0026	0.2456	0.0015	0.199	AEBP2	-0.15	-0.3	-1.21	-0.0827854	0.08	0.15	1.11	0.045323	-0.19	-1.2	-0.08	0.28
7421	GI_39811997-A	AES	Homo sapiens amino-terminal enhancer of split (AES), transcript variant 2, mRNA.""	GI_39811997-A	GI_39811997	NM_001130.5	AES	TGTAACCGACAGTCTGCCTGGGCCACAGCCCTCTCACCCTGGTACTGCAT	Homo sapiens amino-terminal enhancer of split (AES), transcript variant 2, mRNA.	1	107.1	104.8	94.5	100.7	103.2	91	125.1	128.1	208.2		-0.19	-0.23	-0.28	-0.31	-0.17	-0.23	0	-0.09	0.2		0	0.27	0.9913	0.0031	0.9892	0.0019	AES	0	0	-1.04	-0.0170333	0.27	0.48	1.33	0.123852	0.55	1.13	0.05	-0.01
7890	GI_40807505-A	AFAP	Homo sapiens actin filament associated protein (AFAP), transcript variant 1, mRNA.""	GI_40807505-A	GI_40807505	NM_021638.3	AFAP	TTTCACGTGGTGTAACCCTAGACTGGCGCCCTTGGCGTGCCCCTTTGTGT	Homo sapiens actin filament associated protein (AFAP), transcript variant 1, mRNA.	1	44.4	42.4	39.5	33.6	38.8	35.2	64.9	77.9	99.4		-1.14	-1.19	-1.22	-1.4	-1.21	-1.24	-0.7	-0.62	-0.59		-0.1	0.55	0.1407	0	0.1073	0	AFAP	-0.1	-0.2	-1.17	-0.0681859	0.55	0.96	1.71	0.232996	-2.58	-3.92	-0.59	1.84
3911	GI_27477067-S	AFG3L1	Homo sapiens AFG3 ATPase family gene 3-like 1 (yeast) (AFG3L1), mRNA.""	GI_27477067-S	GI_27477067	NM_001132.1	AFG3L1	GGATGACTCAGCACCACCCCTCAGCAAGGATGACTCAGCAGGGATGATTC	Homo sapiens AFG3 ATPase family gene 3-like 1 (yeast) (AFG3L1), mRNA.	1	106.7	116.6	119	116.6	110.3	86.7	67.7	73.5	105.4		-0.2	-0.12	-0.04	-0.16	-0.1	-0.28	-0.65	-0.68	-0.53		-0.06	-0.5	0.4419	0	0.3798	0	AFG3L1	-0.06	-0.12	-1.1	-0.0413927	-0.5	-0.88	-1.57	-0.1959	-0.34	-1.29	-0.11	-2.24
9924	GI_5802969-S	AFG3L2	Homo sapiens AFG3 ATPase family gene 3-like 2 (yeast) (AFG3L2), nuclear gene encoding mitochondrial protein, mRNA.""	GI_5802969-S	GI_5802969	NM_006796.1	AFG3L2	TCAGAGGTCACAGTGGGTGGCAGGTGACTTTCCGGAGGCCTTGAGGGAAA	Homo sapiens AFG3 ATPase family gene 3-like 2 (yeast) (AFG3L2), nuclear gene encoding mitochondrial protein, mRNA.	1	137.1	135.6	130.4	182.7	154.9	151.4	152.4	157	226.9		0.07	0.04	0.06	0.29	0.26	0.31	0.2	0.13	0.29		0.23	0.15	0	0.0017	0	0.001	AFG3L2	0.23	0.44	1.2	0.0791812	0.15	0.26	1.18	0.071882	0.6	1.34	0.13	0.3
5186	GI_32313568-S	AGA	Homo sapiens aspartylglucosaminidase (AGA), mRNA.""	GI_32313568-S	GI_32313568	NM_000027.2	AGA	CTCTCTGTATGACAACTCTACAGAAGTTGTGCGCGTGCTTTCTCAGCAGC	Homo sapiens aspartylglucosaminidase (AGA), mRNA.	1	42	32.6	35	64	53.1	57.7	76.4	73.6	90.2		-1.2	-1.46	-1.35	-0.76	-0.88	-0.71	-0.52	-0.68	-0.69		0.55	0.71	0	0	0	0	AGA	0.55	1.06	1.58	0.198657	0.71	1.24	1.97	0.294466	2.54	2.74	0.44	3.13
9314	GI_4557280-A	AGL	Homo sapiens amylo-1, 6-glucosidase, 4-alpha-glucanotransferase (glycogen debranching enzyme, glycogen storage disease type III) (AGL), transcript variant 2, mRNA.""	GI_4557280-A	GI_4557280	NM_000644.1	AGL	CCCTTCTCTAAACTGTGCGGGTAAAAGGAATGACTGTCCTTGAGAGAACC	Homo sapiens amylo-1, 6-glucosidase, 4-alpha-glucanotransferase (glycogen debranching enzyme, glycogen storage disease type III) (AGL), transcript variant 2, mRNA.	1	126.3	146.5	121.2	91.8	76.9	69.1	73.9	97.3	97.3		-0.02	0.12	-0.02	-0.4	-0.48	-0.52	-0.56	-0.38	-0.61		-0.5	-0.55	0	0	0	0	AGL	-0.5	-0.95	-1.67	-0.222716	-0.55	-0.96	-1.63	-0.212188	-1.35	-1.84	-0.26	-1.54
10045	GI_6041664-S	AGPAT2	Homo sapiens 1-acylglycerol-3-phosphate O-acyltransferase 2 (lysophosphatidic acid acyltransferase, beta) (AGPAT2), mRNA.""	GI_6041664-S	GI_6041664	NM_006412.2	AGPAT2	GCTGGCCTGGAAGACTCTGTGGGGTCAGCACTGTACTCCGTTGCTGTTTT	Homo sapiens 1-acylglycerol-3-phosphate O-acyltransferase 2 (lysophosphatidic acid acyltransferase, beta) (AGPAT2), mRNA.	1	596.9	629.7	544.7	320.9	272.5	297.2	999.3	1038.8	1364.7		1.65	1.66	1.59	0.85	0.86	1.02	2.19	2.15	2.19		-0.72	0.54	0	0	0	0	AGPAT2	-0.72	-1.38	-2	-0.30103	0.54	0.96	1.72	0.235528	0.29	1.1	0.04	0.35
8071	GI_41327762-S	AGPAT3	Homo sapiens 1-acylglycerol-3-phosphate O-acyltransferase 3 (AGPAT3), mRNA.""	GI_41327762-S	GI_41327762	NM_020132.3	AGPAT3	TAATGGCTGTGACTGAACACACGCGGCCCTGACGGTGGTATCCAGTTAAC	Homo sapiens 1-acylglycerol-3-phosphate O-acyltransferase 3 (AGPAT3), mRNA.	1	46	49.5	43.2	61.1	65.9	58.8	65.1	67.7	99.7		-1.1	-1.02	-1.12	-0.81	-0.65	-0.69	-0.69	-0.77	-0.59		0.37	0.4	0	0	0	0	AGPAT3	0.37	0.7	1.34	0.127105	0.4	0.7	1.49	0.173186	0.81	1.26	0.1	0.76
8699	GI_4501992-S	AGPS	Homo sapiens alkylglycerone phosphate synthase (AGPS), mRNA.""	GI_4501992-S	GI_4501992	NM_003659.1	AGPS	GGAGGGAGCCTGTCACATCACCATGGAGTGGGCAAGTTACGGAAGCAATG	Homo sapiens alkylglycerone phosphate synthase (AGPS), mRNA.	1	137.4	144.4	123.1	175.4	149.8	131.5	193.2	214.5	302		0.07	0.11	0	0.25	0.23	0.16	0.46	0.46	0.59		0.15	0.44	0.0005	0	0.0003	0	AGPS	0.15	0.29	1.12	0.049218	0.44	0.78	1.56	0.193125	0.64	1.3	0.11	0.18
10454	GI_7662451-S	AGTPBP1	Homo sapiens ATP/GTP binding protein 1 (AGTPBP1), mRNA.""	GI_7662451-S	GI_7662451	NM_015239.1	AGTPBP1	CTGACTCTGAATTATCAAGAACATACCTACCTTGAGCCCGCTGCCATCTC	Homo sapiens ATP/GTP binding protein 1 (AGTPBP1), mRNA.	1	111.2	123.7	119.2	127.8	108.3	95.2	78.5	79.1	123.3		-0.15	-0.06	-0.04	-0.07	-0.12	-0.18	-0.5	-0.6	-0.36		-0.04	-0.4	0.4601	0	0.3983	0	AGTPBP1	-0.04	-0.08	-1.08	-0.0334238	-0.4	-0.71	-1.43	-0.155336	-0.16	-1.17	-0.07	-0.33
701	GI_14043065-I	AGTR1	Homo sapiens angiotensin II receptor, type 1 (AGTR1), transcript variant 5, mRNA.""	GI_14043065-I	GI_14043065	NM_032049.1	AGTR1	CTACTTGTAAAGGTGCTGCACTGGTCCCAAGTAGTAGTGTCCTCCTAGTA	Homo sapiens angiotensin II receptor, type 1 (AGTR1), transcript variant 5, mRNA.	1	59	55.6	55	44.1	52.9	49.9	53.7	55.6	94.1		-0.83	-0.9	-0.86	-1.13	-0.88	-0.87	-0.9	-0.98	-0.65		-0.09	0.03	0.3384	0.833	0.281	0.7997	AGTR1	-0.09	-0.18	-1.15	-0.0606978	0.03	0.05	1.05	0.0211893	0.88	1.24	0.09	0.49
3581	GI_24469782-S	AGTRAP	Homo sapiens angiotensin II receptor-associated protein (AGTRAP), mRNA.""	GI_24469782-S	GI_24469782	NM_020350.3	AGTRAP	TCACATGGTGCCTAGGGATGCAGGGCTGGAGGCCAGAGGTGTCAGCAACA	Homo sapiens angiotensin II receptor-associated protein (AGTRAP), mRNA.	1	193.3	202.1	183.9	196	155	138.1	198.2	205	235.5		0.44	0.46	0.43	0.36	0.26	0.21	0.48	0.42	0.33		-0.17	-0.03	0.0003	0.5181	0.0002	0.4594	AGTRAP	-0.17	-0.32	-1.2	-0.0791812	-0.03	-0.06	-1.01	-0.00432137	0.37	1.13	0.05	0.46
11019	GI_9951914-S	AHCY	Homo sapiens S-adenosylhomocysteine hydrolase (AHCY), mRNA.""	GI_9951914-S	GI_9951914	NM_000687.1	AHCY	CCAGTGGTTCTTCAGCCCATGACAGATGAGAAGGGGCTATATTGAAGGGC	Homo sapiens S-adenosylhomocysteine hydrolase (AHCY), mRNA.	1	942.9	843.8	877.2	1073.4	873.1	799.4	1053.6	1103	1269.8		2.14	1.97	2.1	2.05	2.1	2.07	2.25	2.21	2.11		0.01	0.12	0.915	0.0872	0.8951	0.0643	AHCY	0.01	0.01	1.02	0.00860017	0.12	0.21	1.16	0.064458	0.15	1.19	0.08	0
2457	GI_21361646-S	AHCYL1	Homo sapiens S-adenosylhomocysteine hydrolase-like 1 (AHCYL1), mRNA.""	GI_21361646-S	GI_21361646	NM_006621.3	AHCYL1	CCCGGCAGGTAGGTTAGATGTGGGTGGTGCATGTTAATTTCCCTTAGAAG	Homo sapiens S-adenosylhomocysteine hydrolase-like 1 (AHCYL1), mRNA.	1	385.1	404.8	372.3	516.9	412.9	349.3	289.1	306	444.4		1.18	1.19	1.18	1.33	1.31	1.19	0.88	0.84	1		0.09	-0.28	0.0435	0	0.0302	0	AHCYL1	0.09	0.17	1.08	0.0334238	-0.28	-0.49	-1.26	-0.100371	0.02	-1	0	-0.67
4824	GI_31542700-S	AHI1	Homo sapiens Abelson helper integration site (AHI1), mRNA.""	GI_31542700-S	GI_31542700	NM_017651.3	AHI1	GAGTGGCACTGATAACTGGTGAAGCCTACAGCCATCCGCCCAAAAGTCTG	Homo sapiens Abelson helper integration site (AHI1), mRNA.	1	59.1	62.1	54.3	67.9	56.3	63.7	64.5	74.2	82.7		-0.83	-0.78	-0.88	-0.7	-0.82	-0.61	-0.7	-0.67	-0.78		0.12	0.11	0.0829	0.014	0.0604	0.0092	AHI1	0.12	0.23	1.07	0.0293838	0.11	0.2	1.13	0.0530784	-0.27	-1.33	-0.12	-0.06
9699	GI_5016091-S	AHR	Homo sapiens aryl hydrocarbon receptor (AHR), mRNA.""	GI_5016091-S	GI_5016091	NM_001621.2	AHR	CTAGCTACTCGGGAGGCTGAGGCAGGAGAATAGCCTGAACCTGGGAATCG	Homo sapiens aryl hydrocarbon receptor (AHR), mRNA.	1	1020	1114.3	1004.7	973.8	823.1	768.5	1220.5	1411.3	1632.5		2.22	2.26	2.25	1.96	2.04	2.03	2.4	2.48	2.38		-0.23	0.18	0	0	0	0	AHR	-0.23	-0.45	-1.23	-0.0899051	0.18	0.31	1.22	0.0863598	0.04	-1.04	-0.02	1.42
10109	GI_6912279-S	AHSA1	Homo sapiens AHA1, activator of heat shock 90kDa protein ATPase homolog 1 (yeast) (AHSA1), mRNA.""	GI_6912279-S	GI_6912279	NM_012111.1	AHSA1	AACAGACCTTTGGCTATGGCGCACGCTTATTTTAGGGCCAGCGGCAGGGG	Homo sapiens AHA1, activator of heat shock 90kDa protein ATPase homolog 1 (yeast) (AHSA1), mRNA.	1	373.4	356.4	350.9	822.3	683	589.4	844.5	898	1009.1		1.14	1.06	1.12	1.79	1.84	1.75	2.01	1.99	1.87		0.68	0.85	0	0	0	0	AHSA1	0.68	1.31	1.91	0.281033	0.85	1.49	2.29	0.359835	1.21	1.83	0.26	1.41
3057	GI_22748838-S	AHSA2	Homo sapiens AHA1, activator of heat shock 90kDa protein ATPase homolog 2 (yeast) (AHSA2), mRNA.""	GI_22748838-S	GI_22748838	NM_152392.1	AHSA2	GGGAACTGGCCAGAAGAACACTATGCCATGGTTGCACTGAATTTTGTGCC	Homo sapiens AHA1, activator of heat shock 90kDa protein ATPase homolog 2 (yeast) (AHSA2), mRNA.	1	158.1	189.3	162.4	144.2	137.4	105.5	216.1	274.7	331.9		0.22	0.39	0.3	0.05	0.13	-0.08	0.57	0.73	0.69		-0.27	0.36	0.0011	0	0.0006	0	AHSA2	-0.27	-0.51	-1.33	-0.123852	0.36	0.63	1.44	0.158362	-0.35	-1.37	-0.14	0.17
7719	GI_40316940-S	AIG1	Homo sapiens androgen-induced 1 (AIG1), mRNA.""	GI_40316940-S	GI_40316940	NM_016108.2	AIG1	AGGTGGCTGTAATCATGAACCTAGGCCACCATGGGGACCTGAGAGGGAAG	Homo sapiens androgen-induced 1 (AIG1), mRNA.	1	62.9	60.1	54.3	134.1	108.5	106.4	63.2	74.2	79.9		-0.76	-0.82	-0.88	-0.02	-0.12	-0.07	-0.72	-0.67	-0.82		0.75	0.08	0	0.1691	0	0.1322	AIG1	0.75	1.44	1.95	0.290035	0.08	0.14	1.1	0.0413927	-0.15	-1.28	-0.11	0.02
6704	GI_37551098-S	AIM1	Homo sapiens absent in melanoma 1 (AIM1), mRNA.""	GI_37551098-S	GI_37551098	XM_166300.2	AIM1	CTGACAAGACACCAGCCCATACGCTGCTCTTCCAACAGTGGGTTCTAGCT	Homo sapiens absent in melanoma 1 (AIM1), mRNA.	1	43.9	45.1	42.5	99.9	95.4	77.8	244.4	254.6	342.3		-1.15	-1.12	-1.14	-0.31	-0.25	-0.4	0.7	0.65	0.72		0.81	1.83	0	0	0	0	AIM1	0.81	1.56	2.06	0.313867	1.83	3.21	5.7	0.755875	2.8	3.56	0.55	4.98
10699	GI_8922199-S	AIM1L	Homo sapiens absent in melanoma 1-like (AIM1L), mRNA.""	GI_8922199-S	GI_8922199	NM_017977.1	AIM1L	CTGGACTATCCACGTGCTTTGAAACTTTTCCCCTCACCCTCCAGCCCTGG	Homo sapiens absent in melanoma 1-like (AIM1L), mRNA.	1	60	55	49.6	130.7	136.6	122.1	48.9	51.4	73.8		-0.82	-0.91	-0.97	-0.05	0.13	0.08	-1	-1.06	-0.9		0.95	-0.09	0	0.2303	0	0.1855	AIM1L	0.95	1.82	2.37	0.374748	-0.09	-0.15	-1.06	-0.0253059	1.95	2.11	0.32	-0.04
8700	GI_4502008-S	AIP	Homo sapiens aryl hydrocarbon receptor interacting protein (AIP), mRNA.""	GI_4502008-S	GI_4502008	NM_003977.1	AIP	TTCCGGGGGATCTTCTCCCATTGACAGGAGCACTTGGCCCTGCCTTACCT	Homo sapiens aryl hydrocarbon receptor interacting protein (AIP), mRNA.	1	209.4	194.4	169.7	162.4	167.1	168.3	224.7	222.4	362		0.52	0.42	0.34	0.17	0.34	0.42	0.61	0.5	0.78		-0.12	0.2	0.2406	0.0483	0.1928	0.0342	AIP	-0.12	-0.23	-1.15	-0.0606978	0.2	0.36	1.25	0.09691	-0.06	-1.13	-0.05	-0.21
8701	GI_4502010-S	AK1	Homo sapiens adenylate kinase 1 (AK1), mRNA.""	GI_4502010-S	GI_4502010	NM_000476.1	AK1	CCCTGGGGAGAACCCTTCCTGCGCGCTTTCATTTTTTGACCTCATCACTG	Homo sapiens adenylate kinase 1 (AK1), mRNA.	1	81.5	79.5	75	110.4	82.2	94.8	178.5	195.4	190.5		-0.49	-0.52	-0.53	-0.22	-0.41	-0.19	0.37	0.36	0.1		0.24	0.79	0.0014	0	0.0008	0	AK1	0.24	0.46	1.21	0.0827854	0.79	1.39	2.17	0.33646	1.56	2.04	0.31	1.47
3842	GI_26665889-I	AK2	Homo sapiens adenylate kinase 2 (AK2), transcript variant AK2B, mRNA.""	GI_26665888-I	GI_26665888	NM_013411.2	AK2	GCACTGTGCTTGGAGTTCAGGGGACCTAGGACAAATCCCAGCCAGTTAGT	Homo sapiens adenylate kinase 2 (AK2), transcript variant AK2B, mRNA.	1	427	447.3	393.5	1447.4	1098.2	1080	585.7	689.4	666.8		1.29	1.3	1.24	2.35	2.35	2.39	1.63	1.71	1.43		1.09	0.31	0	0.0004	0	0.0002	AK2	1.09	2.08	2.83	0.451786	0.31	0.55	1.39	0.143015	0.91	1.49	0.17	0.09
3843	GI_26665890-A	AK2	Homo sapiens adenylate kinase 2 (AK2), transcript variant AK2A, mRNA.""	GI_26665889-I	GI_26665889	NM_001625.2	AK2	GTTGGGTCCAAGAAGGAATTTCTTTCCATCCCTGTGAGGCAATGGGTGGG	Homo sapiens adenylate kinase 2 (AK2), transcript variant AK2A, mRNA.	1	267.8	241.2	254.6	781.6	643.2	616.4	410.8	390	488.1		0.79	0.65	0.78	1.74	1.78	1.79	1.25	1.1	1.1		1.03	0.41	0	0	0	0	AK2	1.03	1.97	2.64	0.421604	0.41	0.73	1.52	0.181844	0.91	1.49	0.17	0.09
3844	GI_26665892-S	AK2	Homo sapiens adenylate kinase 2 (AK2), transcript variant AK2C, mRNA.""	GI_26665890-A	GI_26665890	NM_172199.1	AK2	CCCTCCAAAAGAGCCCATGAAAGATGACATCACCGGGGAACCCTTGATCC	Homo sapiens adenylate kinase 2 (AK2), transcript variant AK2C, mRNA.	1	59.4	58.9	46.7	50.6	43.9	51.7	40.6	61.6	79.8		-0.83	-0.84	-1.04	-0.99	-1.08	-0.83	-1.19	-0.87	-0.82		-0.07	-0.06	0.5689	0.713	0.508	0.6647	AK2	-0.07	-0.13	-1.13	-0.0530784	-0.06	-0.1	-1.03	-0.0128372	0.91	1.49	0.17	0.09
10659	GI_8051578-S	AK3	Homo sapiens adenylate kinase 3 (AK3), mRNA.""	GI_8051578-S	GI_8051578	NM_013410.1	AK3	CTGAGAGCGATGGGGCTATATTGAATCTCTGTATGCACTGAGAACTGAGC	Homo sapiens adenylate kinase 3 (AK3), mRNA.	1	170.8	167.7	158	262.6	220.1	220.2	281.3	285.9	349.9		0.31	0.26	0.27	0.65	0.64	0.7	0.85	0.77	0.75		0.38	0.51	0	0	0	0	AK3	0.38	0.74	1.41	0.149219	0.51	0.9	1.66	0.220108	1.32	1.92	0.28	-0.92
1753	GI_19923436-S	AK3L1	Homo sapiens adenylate kinase 3 like 1 (AK3L1), mRNA.""	GI_19923436-S	GI_19923436	NM_016282.2	AK3L1	GTGGCTATTACTTTGTTCTTGGTCCTTCACAGGGCCTGCTCCATCCCACC	Homo sapiens adenylate kinase 3 like 1 (AK3L1), mRNA.	1	202.8	212.5	193.5	385.9	309	292.5	123.2	148.8	177.4		0.49	0.51	0.48	1.03	1	1	-0.02	0.07	0.03		0.52	-0.47	0	0	0	0	AK3L1	0.52	0.99	1.6	0.20412	-0.47	-0.82	-1.52	-0.181844	0.87	1.56	0.19	0.84
2633	GI_21493027-A	AKAP1	Homo sapiens A kinase (PRKA) anchor protein 1 (AKAP1), nuclear gene encoding mitochondrial protein, transcript variant 1, mRNA.""	GI_21493027-A	GI_21493027	NM_003488.2	AKAP1	TCTATCTCCTTCCCCGGCAAAAACCAAACAAACTGGCAGACAGGCCAGGG	Homo sapiens A kinase (PRKA) anchor protein 1 (AKAP1), nuclear gene encoding mitochondrial protein, transcript variant 1, mRNA.	1	61.6	49.7	57.1	60.4	55.5	48	70.1	72.7	100.3		-0.79	-1.02	-0.82	-0.82	-0.83	-0.91	-0.62	-0.69	-0.58		0.02	0.25	0.7938	0.0029	0.7544	0.0018	AKAP1	0.02	0.05	-1.04	-0.0170333	0.25	0.44	1.28	0.10721	-0.06	-1.12	-0.05	1.38
2634	GI_21493032-S	AKAP10	Homo sapiens A kinase (PRKA) anchor protein 10 (AKAP10), nuclear gene encoding mitochondrial protein, mRNA.""	GI_21493032-S	GI_21493032	NM_007202.2	AKAP10	AGCTTTGAGTGGCAGCGTGGTGCTAGCAGCTTCAGCGGAACAGGGTGAGA	Homo sapiens A kinase (PRKA) anchor protein 10 (AKAP10), nuclear gene encoding mitochondrial protein, mRNA.	1	62.2	59.2	57.7	60.2	59.3	51.9	50.6	55.9	70.1		-0.78	-0.83	-0.81	-0.82	-0.76	-0.83	-0.96	-0.97	-0.96		0.01	-0.16	0.8641	0	0.836	0	AKAP10	0.01	0.01	-1.05	-0.0211893	-0.16	-0.27	-1.14	-0.0569049	0.31	1	0	-0.49
2629	GI_21464140-I	AKAP11	Homo sapiens A kinase (PRKA) anchor protein 11 (AKAP11), transcript variant 1, mRNA.""	GI_21464140-I	GI_21464140	NM_016248.2	AKAP11	CCCTGTCCACCTGTCACCAGCACAAGAGAATTAGAGCTTCAGTGAGAATT	Homo sapiens A kinase (PRKA) anchor protein 11 (AKAP11), transcript variant 1, mRNA.	1	132.4	131	120.8	135.3	114.1	88.8	95.1	118	153.7		0.03	0	-0.02	-0.01	-0.06	-0.26	-0.29	-0.17	-0.13		-0.12	-0.2	0.1677	0.0002	0.1298	0.0001	AKAP11	-0.12	-0.22	-1.15	-0.0606978	-0.2	-0.36	-1.18	-0.071882	0.09	-1.07	-0.03	-0.47
2631	GI_21493021-I	AKAP12	Homo sapiens A kinase (PRKA) anchor protein (gravin) 12 (AKAP12), transcript variant 1, mRNA.""	GI_21493021-I	GI_21493021	NM_005100.2	AKAP12	AAATGGCCAGAAAGGAGCCCTGAACGGTCAAGGAGCCCTAAACAGCCAGG	Homo sapiens A kinase (PRKA) anchor protein (gravin) 12 (AKAP12), transcript variant 1, mRNA.	1	63.7	61.9	58	42.8	37	38.4	47.7	63	82.3		-0.75	-0.79	-0.81	-1.16	-1.26	-1.15	-1.02	-0.84	-0.79		-0.41	-0.1	0	0.1952	0	0.1547	AKAP12	-0.41	-0.78	-1.56	-0.193125	-0.1	-0.18	-1.08	-0.0334238	-1.46	-2.17	-0.34	0.67
2632	GI_21493023-A	AKAP12	Homo sapiens A kinase (PRKA) anchor protein (gravin) 12 (AKAP12), transcript variant 2, mRNA.""	GI_21493023-A	GI_21493023	NM_144497.1	AKAP12	GGGGCATGTGCCATAGTGCAGGCTTGGGGAGCTTTAAGCCTCAGTTATAT	Homo sapiens A kinase (PRKA) anchor protein (gravin) 12 (AKAP12), transcript variant 2, mRNA.	1	268.4	277.4	261.4	129	100.2	98.8	496.8	611.4	960.5		0.79	0.79	0.81	-0.06	-0.2	-0.15	1.45	1.58	1.82		-0.93	0.82	0	0	0	0	AKAP12	-0.93	-1.78	-2.49	-0.396199	0.82	1.44	2.25	0.352183	-1.46	-2.17	-0.34	0.67
4990	GI_31563332-A	AKAP13	Homo sapiens A kinase (PRKA) anchor protein 13 (AKAP13), transcript variant 3, mRNA.""	GI_31563332-A	GI_31563332	NM_144767.3	AKAP13	GATCCGCAGGAGGGTGGTTGGGATACACCGGATACCTCTGCTCTCATTGC	Homo sapiens A kinase (PRKA) anchor protein 13 (AKAP13), transcript variant 3, mRNA.	1	66.8	67.5	69.8	65.6	62	54.8	118.7	113.3	146		-0.7	-0.7	-0.61	-0.73	-0.71	-0.77	-0.06	-0.22	-0.18		-0.07	0.52	0.0551	0	0.0389	0	AKAP13	-0.07	-0.13	-1.13	-0.0530784	0.52	0.91	1.66	0.220108	-0.25	-1.29	-0.11	0.11
2952	GI_22325354-I	AKAP2	Homo sapiens A kinase (PRKA) anchor protein 2 (AKAP2), transcript variant 1, mRNA.""	GI_22325354-I	GI_22325354	NM_007203.3	AKAP2	CAGGGTCTGTCAGTGGCAGGAGGCCGTGCTGTGTTTTACTTGGATGACAC	Homo sapiens A kinase (PRKA) anchor protein 2 (AKAP2), transcript variant 1, mRNA.	1	343.4	410.2	356.4	66	53.2	56.2	217.5	247.1	358.4		1.05	1.21	1.14	-0.73	-0.88	-0.74	0.58	0.62	0.77		-1.91	-0.48	0	0	0	0	AKAP2	-1.91	-3.66	-6.37	-0.804139	-0.48	-0.84	-1.52	-0.181844	-4.07	-7.15	-0.85	-0.91
2953	GI_22325355-A	AKAP2	Homo sapiens A kinase (PRKA) anchor protein 2 (AKAP2), transcript variant 2, mRNA.""	GI_22325355-A	GI_22325355	NM_147150.1	AKAP2	GACCGTGGCACTTGGGTGTACAGGTAATTCCTCCAGAGCTGTTTGCTGGC	Homo sapiens A kinase (PRKA) anchor protein 2 (AKAP2), transcript variant 2, mRNA.	1	113.3	122.8	118.9	42.7	35.5	35.8	98.7	103.2	172.5		-0.13	-0.07	-0.04	-1.16	-1.31	-1.22	-0.25	-0.32	0		-1.15	-0.11	0	0.3119	0	0.2595	AKAP2	-1.15	-2.2	-3.14	-0.49693	-0.11	-0.2	-1.08	-0.0334238	-4.07	-7.15	-0.85	-0.91
2042	GI_20336197-A	AKAP7	Homo sapiens A kinase (PRKA) anchor protein 7 (AKAP7), transcript variant alpha, mRNA.""	GI_20336197-A	GI_20336197	NM_004842.2	AKAP7	AAGCTCCAGGTCTTATCGTATCCCTTGCCATCTGAACTTGTTTGCACTGC	Homo sapiens A kinase (PRKA) anchor protein 7 (AKAP7), transcript variant alpha, mRNA.	1	73.4	74.4	72.2	102.3	76.4	71	70.9	75.8	95.9		-0.6	-0.59	-0.57	-0.29	-0.49	-0.5	-0.6	-0.65	-0.63		0.16	-0.04	0.0241	0.0203	0.0162	0.0136	AKAP7	0.16	0.31	1.12	0.049218	-0.04	-0.06	-1.02	-0.00860017	0.53	1.09	0.04	0.17
2635	GI_21493046-S	AKAP8	Homo sapiens A kinase (PRKA) anchor protein 8 (AKAP8), mRNA.""	GI_21493046-S	GI_21493046	NM_005858.2	AKAP8	GCCGAGCCTCTACTGTATACCAGGGGCTAACTCACCAAGCACATTCTAGG	Homo sapiens A kinase (PRKA) anchor protein 8 (AKAP8), mRNA.	1	140	149.1	139	147.4	137.5	123	133	155.3	175.5		0.09	0.14	0.13	0.07	0.13	0.09	0.06	0.12	0.01		-0.02	-0.06	0.4105	0.1287	0.3493	0.0982	AKAP8	-0.02	-0.04	-1.06	-0.0253059	-0.06	-0.1	-1.03	-0.0128372	0.33	1.06	0.03	0.21
10293	GI_7657354-S	AKAP8L	Homo sapiens A kinase (PRKA) anchor protein 8-like (AKAP8L), mRNA.""	GI_7657354-S	GI_7657354	NM_014371.1	AKAP8L	CATCAGCAAGAAGCTGGAGCGCTACCTGAAGGGCGAGAACCCTTTCACCG	Homo sapiens A kinase (PRKA) anchor protein 8-like (AKAP8L), mRNA.	1	50.4	61.3	50.9	67.9	63.4	55.5	67.8	80.1	103.9		-1	-0.8	-0.95	-0.7	-0.69	-0.76	-0.65	-0.59	-0.54		0.2	0.32	0.003	0	0.0018	0	AKAP8L	0.2	0.38	1.14	0.0569049	0.32	0.57	1.38	0.139879	0.06	-1.22	-0.09	-0.02
3668	GI_24497575-I	AKR1A1	Homo sapiens aldo-keto reductase family 1, member A1 (aldehyde reductase) (AKR1A1), transcript variant 1, mRNA.""	GI_24497575-I	GI_24497575	NM_006066.2	AKR1A1	AGCCAGAAATGTGAAGTGCTAGCTGAAGGATGAGCAGCAGCTAGCCAGGC	Homo sapiens aldo-keto reductase family 1, member A1 (aldehyde reductase) (AKR1A1), transcript variant 1, mRNA.	1	41	43.7	45.9	52.9	56.8	52.1	44.4	50	52		-1.22	-1.15	-1.06	-0.95	-0.81	-0.82	-1.1	-1.09	-1.28		0.29	-0.01	0	0.922	0	0.9042	AKR1A1	0.29	0.55	1.24	0.0934217	-0.01	-0.02	1.01	0.00432137	0.51	1.23	0.09	0
3669	GI_24497576-A	AKR1A1	Homo sapiens aldo-keto reductase family 1, member A1 (aldehyde reductase) (AKR1A1), transcript variant 2, mRNA.""	GI_24497576-A	GI_24497576	NM_153326.1	AKR1A1	GACCACAGCTTCTTGGCCTCCCTTCCAGCTCTGCAGCTAATGAGGTCCTG	Homo sapiens aldo-keto reductase family 1, member A1 (aldehyde reductase) (AKR1A1), transcript variant 2, mRNA.	1	539.9	509.5	461.1	1039.8	810.1	793.7	458.3	477.9	592.5		1.54	1.43	1.41	2.02	2.02	2.06	1.37	1.32	1.3		0.57	-0.13	0	0.004	0	0.0025	AKR1A1	0.57	1.1	1.73	0.238046	-0.13	-0.23	-1.1	-0.0413927	0.51	1.23	0.09	0
3670	GI_24497579-S	AKR1B1	Homo sapiens aldo-keto reductase family 1, member B1 (aldose reductase) (AKR1B1), mRNA.""	GI_24497579-S	GI_24497579	NM_001628.2	AKR1B1	AGTGGCCAGCGAGGGCGTGTCTAGCTTGATGTTGGATCTCAAGAGCCCTG	Homo sapiens aldo-keto reductase family 1, member B1 (aldose reductase) (AKR1B1), mRNA.	1	611.9	650.5	582.1	37.8	38	34.5	36.5	41.5	38.5		1.67	1.69	1.66	-1.28	-1.23	-1.26	-1.3	-1.29	-1.59		-2.94	-3.07	0	0	0	0	AKR1B1	-2.94	-5.61	-16.75	-1.22401	-3.07	-5.4	-17.44	-1.24155	-7.36	-37.94	-1.58	-7.53
3671	GI_24497580-S	AKR1C1	Homo sapiens aldo-keto reductase family 1, member C1 (dihydrodiol dehydrogenase 1; 20-alpha (3-alpha)-hydroxysteroid dehydrogenase) (AKR1C1), mRNA.""	GI_24497580-S	GI_24497580	NM_001353.4	AKR1C1	TGATTGCCCTGCGCTACCAGCTACAGCGTGGGGTTGTGGTCCTGGCCAAG	Homo sapiens aldo-keto reductase family 1, member C1 (dihydrodiol dehydrogenase 1; 20-alpha (3-alpha)-hydroxysteroid dehydrogenase) (AKR1C1), mRNA.	1	59.8	53.2	61.1	39.8	38.2	38.6	45.4	57.4	73.3		-0.82	-0.95	-0.75	-1.23	-1.23	-1.14	-1.07	-0.94	-0.91		-0.36	-0.14	0	0.0962	0	0.0716	AKR1C1	-0.36	-0.69	-1.5	-0.176091	-0.14	-0.24	-1.12	-0.049218	-0.45	-1.39	-0.14	-0.21
9281	GI_45446741-S	AKR1C2	Homo sapiens aldo-keto reductase family 1, member C2 (dihydrodiol dehydrogenase 2; bile acid binding protein; 3-alpha hydroxysteroid dehydrogenase, type III) (AKR1C2), transcript variant 1, mRNA.""	GI_45446741-S	GI_45446741	NM_001354.4	AKR1C2	CCTGCTTGGCGACTTCAGTAAGCTACAGCTAAGCCCATCGGCCGGAAAAG	Homo sapiens aldo-keto reductase family 1, member C2 (dihydrodiol dehydrogenase 2; bile acid binding protein; 3-alpha hydroxysteroid dehydrogenase, type III) (AKR1C2), transcript variant 1, mRNA.	1	62.6	55.4	58.3	35.6	35.5	32.9	33.8	45.3	43.5		-0.77	-0.9	-0.8	-1.34	-1.31	-1.31	-1.39	-1.2	-1.46		-0.49	-0.52	0	0	0	0	AKR1C2	-0.49	-0.95	-1.7	-0.230449	-0.52	-0.92	-1.6	-0.20412	-0.78	-1.86	-0.27	-0.29
3672	GI_24497582-S	AKR1C3	Homo sapiens aldo-keto reductase family 1, member C3 (3-alpha hydroxysteroid dehydrogenase, type II) (AKR1C3), mRNA.""	GI_24497582-S	GI_24497582	NM_003739.4	AKR1C3	CCTGATGTCTACCAGAAGCCCTGTGTGTGGATGGTGACGCAGAGGACGTC	Homo sapiens aldo-keto reductase family 1, member C3 (3-alpha hydroxysteroid dehydrogenase, type II) (AKR1C3), mRNA.	1	113	108.2	98.7	54.1	45	45.2	103.9	135.8	176.3		-0.14	-0.2	-0.24	-0.93	-1.05	-0.97	-0.2	-0.02	0.02		-0.79	0.12	0	0.1218	0	0.0924	AKR1C3	-0.79	-1.52	-2.23	-0.348305	0.12	0.22	1.15	0.0606978	-1.2	-1.93	-0.29	0.29
5670	GI_34147396-S	AKR1CL2	Homo sapiens aldo-keto reductase family 1, member C-like 2 (AKR1CL2), mRNA.""	GI_34147396-S	GI_34147396	NM_031436.2	AKR1CL2	GAAGGCAATGGGGTTTCTCCAAGACAGCCTGTGTGGCCTCTACTCTGAAC	Homo sapiens aldo-keto reductase family 1, member C-like 2 (AKR1CL2), mRNA.	1	64.5	67.3	62.1	40.4	37.9	37.1	41.9	43.4	49		-0.74	-0.7	-0.73	-1.22	-1.24	-1.18	-1.16	-1.24	-1.34		-0.49	-0.52	0	0	0	0	AKR1CL2	-0.49	-0.93	-1.68	-0.225309	-0.52	-0.92	-1.6	-0.20412	-1.01	-1.92	-0.28	-1.09
8072	GI_41327763-S	AKR7A2	Homo sapiens aldo-keto reductase family 7, member A2 (aflatoxin aldehyde reductase) (AKR7A2), mRNA.""	GI_41327763-S	GI_41327763	NM_003689.2	AKR7A2	GAGTCCCACTTGAGCGCTTCCTGTTGAATAAAGCAGGCACTTGACCTGGC	Homo sapiens aldo-keto reductase family 7, member A2 (aflatoxin aldehyde reductase) (AKR7A2), mRNA.	1	508.7	502.4	423.5	556.9	441.6	451.7	434.2	438.1	533.8		1.48	1.42	1.32	1.4	1.38	1.46	1.31	1.23	1.19		0.01	-0.16	0.899	0.0069	0.8767	0.0044	AKR7A2	0.01	0.02	1	0	-0.16	-0.28	-1.13	-0.0530784	0.99	1.7	0.23	-0.33
9647	GI_4885060-S	AKT1	Homo sapiens v-akt murine thymoma viral oncogene homolog 1 (AKT1), mRNA.""	GI_4885060-S	GI_4885060	NM_005163.1	AKT1	TGTGTCACAGTTCTTGGTGACTGTCCCACCGGAGCCTCCCCCTCAGATGA	Homo sapiens v-akt murine thymoma viral oncogene homolog 1 (AKT1), mRNA.	1	66.1	69.1	70.5	82.9	83.7	66.9	126.8	106.2	172.2		-0.71	-0.67	-0.6	-0.5	-0.39	-0.56	0.01	-0.29	-0.01		0.18	0.57	0.0042	0	0.0026	0	AKT1	0.18	0.34	1.13	0.0530784	0.57	1	1.75	0.243038	0.7	1.28	0.11	0.67
7345	GI_39725654-S	AKT1S1	Homo sapiens AKT1 substrate 1 (proline-rich) (AKT1S1), mRNA.""	GI_39725654-S	GI_39725654	NM_032375.2	AKT1S1	AGGGGTTGGGGGATCGGCAGTTGGGAGGGGCGCTCTGAGATTAAAGAGTT	Homo sapiens AKT1 substrate 1 (proline-rich) (AKT1S1), mRNA.	1	98.9	104.3	98.5	174.2	160	145	187.4	218	192.3		-0.28	-0.24	-0.24	0.24	0.3	0.26	0.42	0.48	0.11		0.52	0.59	0	0	0	0	AKT1S1	0.52	0.99	1.58	0.198657	0.59	1.04	1.8	0.255273	-0.55	-1.48	-0.17	0.12
7720	GI_40316942-S	ALAS1	Homo sapiens aminolevulinate, delta-, synthase 1 (ALAS1), transcript variant 1, mRNA.""	GI_40316942-S	GI_40316942	NM_000688.4	ALAS1	CCTTGAGAATCTGCTAGTCACATGGAAGCAAGTGGGGCTGGAACTGAAGC	Homo sapiens aminolevulinate, delta-, synthase 1 (ALAS1), transcript variant 1, mRNA.	1	272.9	255.1	234	180.9	152.5	152.7	241.9	268.5	371.7		0.81	0.7	0.69	0.28	0.25	0.32	0.69	0.7	0.81		-0.45	0	0	0.9723	0	0.9673	ALAS1	-0.45	-0.87	-1.58	-0.198657	0	0	1.03	0.0128372	-0.89	-1.48	-0.17	-0.29
8702	GI_4502028-S	ALCAM	Homo sapiens activated leukocyte cell adhesion molecule (ALCAM), mRNA.""	GI_4502028-S	GI_4502028	NM_001627.1	ALCAM	GCCGAGAGTCAGACTGATAGACACCATAGGAGCCGACTCTTTGATATGCC	Homo sapiens activated leukocyte cell adhesion molecule (ALCAM), mRNA.	1	92.5	91.1	92.4	51.3	47.1	37.3	82.5	99.4	193		-0.35	-0.38	-0.31	-0.98	-1.01	-1.18	-0.44	-0.36	0.11		-0.71	0.12	0	0.5559	0	0.4987	ALCAM	-0.71	-1.35	-2.06	-0.313867	0.12	0.21	1.18	0.071882	-1.53	-2.34	-0.37	-0.26
3797	GI_25777729-S	ALDH1A2	Homo sapiens aldehyde dehydrogenase 1 family, member A2 (ALDH1A2), transcript variant 3, mRNA.""	GI_25777727-A	GI_25777727	NM_170697.1	ALDH1A2	CCCTGACAGATGCCGTATTTCTGAGTGCTTCCATGTGAATGCTGCCCTCC	Homo sapiens aldehyde dehydrogenase 1 family, member A2 (ALDH1A2), transcript variant 3, mRNA.	1	61.9	59.2	57.4	117.3	102.3	85.7	74.7	81.6	93.2		-0.78	-0.83	-0.82	-0.15	-0.18	-0.3	-0.55	-0.57	-0.66		0.6	0.22	0	0	0	0	ALDH1A2	0.6	1.15	1.69	0.227887	0.22	0.39	1.26	0.100371	-0.11	-1.25	-0.1	2.48
8703	GI_4502040-S	ALDH1A3	Homo sapiens aldehyde dehydrogenase 1 family, member A3 (ALDH1A3), mRNA.""	GI_4502040-S	GI_4502040	NM_000693.1	ALDH1A3	GGACCTCGGTCTTCATCCAAGTGGCCTGAGTATTTCACTGGCAGGTTGTG	Homo sapiens aldehyde dehydrogenase 1 family, member A3 (ALDH1A3), mRNA.	1	61.5	59.6	64	111.5	95.4	88.5	821.8	895	1571.4		-0.79	-0.83	-0.7	-0.21	-0.25	-0.26	1.98	1.99	2.34		0.53	2.88	0	0	0	0	ALDH1A3	0.53	1.02	1.58	0.198657	2.88	5.05	15.53	1.19117	0.19	-1.04	-0.02	1.92
3798	GI_25777731-S	ALDH1B1	Homo sapiens aldehyde dehydrogenase 1 family, member B1 (ALDH1B1), nuclear gene encoding mitochondrial protein, mRNA.""	GI_25777729-S	GI_25777729	NM_000692.3	ALDH1B1	CTGGGATTACAGGTGGGAGCCACAACACCCGGCCATGAATTAACTCCGTT	Homo sapiens aldehyde dehydrogenase 1 family, member B1 (ALDH1B1), nuclear gene encoding mitochondrial protein, mRNA.	1	82.2	78.9	75.5	110.2	117.4	96.4	34.5	46.5	48.2		-0.48	-0.53	-0.52	-0.22	-0.03	-0.17	-1.36	-1.17	-1.36		0.37	-0.78	0	0	0	0	ALDH1B1	0.37	0.71	1.37	0.136721	-0.78	-1.38	-2.04	-0.30963	1.69	2.1	0.32	0.72
3799	GI_25777733-I	ALDH2	Homo sapiens aldehyde dehydrogenase 2 family (mitochondrial) (ALDH2), nuclear gene encoding mitochondrial protein, mRNA.""	GI_25777731-S	GI_25777731	NM_000690.2	ALDH2	TTTGGTGGCTACAAGATGTCGGGGAGTGGCCGGGAGTTGGGCGAGTACGG	Homo sapiens aldehyde dehydrogenase 2 family (mitochondrial) (ALDH2), nuclear gene encoding mitochondrial protein, mRNA.	1	64.5	55.1	51.3	48.5	52.9	47.3	56.5	55.8	79.6		-0.74	-0.91	-0.94	-1.04	-0.88	-0.93	-0.84	-0.97	-0.82		-0.09	-0.02	0.3292	0.8506	0.2726	0.8192	ALDH2	-0.09	-0.16	-1.15	-0.0606978	-0.02	-0.03	1	0	1.58	2.24	0.35	-4.52
3139	GI_22907048-S	ALDH3A1	Homo sapiens aldehyde dehydrogenase 3 family, memberA1 (ALDH3A1), mRNA.""	GI_22907048-S	GI_22907048	NM_000691.3	ALDH3A1	GGGCCCAGGCCTCACCATTCCAAGTCTCCACCCCTTTCTAGACCAATAAA	Homo sapiens aldehyde dehydrogenase 3 family, memberA1 (ALDH3A1), mRNA.	1	56.4	49.3	45.7	260.4	234.3	232.3	54.1	48.9	70.9		-0.88	-1.03	-1.06	0.64	0.7	0.76	-0.89	-1.11	-0.95		1.69	0.01	0	0.9473	0	0.9349	ALDH3A1	1.69	3.23	4.78	0.679428	0.01	0.01	1.03	0.0128372	0.34	-1.03	-0.01	-0.4
9316	GI_4557302-S	ALDH3A2	Homo sapiens aldehyde dehydrogenase 3 family, member A2 (ALDH3A2), mRNA.""	GI_4557302-S	GI_4557302	NM_000382.1	ALDH3A2	GCAGGGACTCTGTCCCCACACTCAGAAAGACTCAGCTCACTCAATGAGAG	Homo sapiens aldehyde dehydrogenase 3 family, member A2 (ALDH3A2), mRNA.	1	60	54.4	47.4	127.6	100.6	96.1	102.6	123.6	151.4		-0.82	-0.92	-1.02	-0.07	-0.2	-0.17	-0.21	-0.12	-0.14		0.77	0.76	0	0	0	0	ALDH3A2	0.77	1.48	1.98	0.296665	0.76	1.34	2.08	0.318063	0.14	1.06	0.03	0.37
8704	GI_4502042-S	ALDH3B1	Homo sapiens aldehyde dehydrogenase 3 family, member B1 (ALDH3B1), mRNA.""	GI_4502042-S	GI_4502042	NM_000694.1	ALDH3B1	CAACTTTAGTCGGGAAGAGGGACAGGGGTGGACCTGAGTTTCGTCTCCTG	Homo sapiens aldehyde dehydrogenase 3 family, member B1 (ALDH3B1), mRNA.	1	65.8	61.9	63.4	68.4	62.3	59.8	92.5	106.4	101.3		-0.72	-0.79	-0.71	-0.69	-0.71	-0.68	-0.32	-0.28	-0.57		0.05	0.35	0.1052	0.0003	0.0781	0.0002	ALDH3B1	0.05	0.09	-1.01	-0.00432137	0.35	0.61	1.42	0.152288	-0.02	-1.09	-0.04	0.98
3802	GI_25777738-S	ALDH6A1	Homo sapiens aldehyde dehydrogenase 6 family, member A1 (ALDH6A1), nuclear gene encoding mitochondrial protein, mRNA.""	GI_25777737-S	GI_25777737	NM_005589.2	ALDH6A1	GAAGATGCTACTCTTTCCTCACCTGCTGTTGTCATGCCTACCATGGGCCG	Homo sapiens aldehyde dehydrogenase 6 family, member A1 (ALDH6A1), nuclear gene encoding mitochondrial protein, mRNA.	1	619	659.2	619.7	784	610.5	531.4	618.5	709.8	775		1.69	1.71	1.73	1.74	1.72	1.64	1.68	1.74	1.59		-0.01	-0.04	0.8593	0.5052	0.8307	0.4466	ALDH6A1	-0.01	-0.01	-1	0	-0.04	-0.06	-1	0	-0.11	-1.19	-0.08	0.4
9318	GI_4557342-S	ALDH7A1	Homo sapiens aldehyde dehydrogenase 7 family, member A1 (ALDH7A1), mRNA.""	GI_4557342-S	GI_4557342	NM_001182.1	ALDH7A1	CACACTGGTGGTGGCAGGGAGTCTGGCAGTGATGCCTGGAAACAGTACAT	Homo sapiens aldehyde dehydrogenase 7 family, member A1 (ALDH7A1), mRNA.	1	211.6	225.7	199.5	230.1	213.4	192.2	201.1	229.9	250		0.54	0.58	0.52	0.52	0.6	0.56	0.5	0.54	0.39		0.02	-0.07	0.6192	0.201	0.5595	0.1597	ALDH7A1	0.02	0.03	-1.01	-0.00432137	-0.07	-0.12	-1.04	-0.0170333	0.08	-1.07	-0.03	-0.63
3811	GI_26006460-S	ALDH8A1	Homo sapiens aldehyde dehydrogenase 8 family, member A1 (ALDH8A1), transcript variant 2, mRNA.""	GI_25952151-A	GI_25952151	NM_170771.1	ALDH8A1	GGGGGCTGTGGACGTCTTTGGAATTTGTTAGGGGAAGGCTATGTGGTAAG	Homo sapiens aldehyde dehydrogenase 8 family, member A1 (ALDH8A1), transcript variant 2, mRNA.	1	68	63.6	69.4	64.9	63	57.1	59.3	68	102.7		-0.68	-0.76	-0.62	-0.75	-0.7	-0.73	-0.79	-0.76	-0.55		-0.04	-0.02	0.4616	0.8657	0.3997	0.8367	ALDH8A1	-0.04	-0.07	-1.09	-0.0374265	-0.02	-0.03	1.01	0.00432137	0.2	-1.15	-0.06	0.13
3803	GI_25777740-S	ALDH9A1	Homo sapiens aldehyde dehydrogenase 9 family, member A1 (ALDH9A1), mRNA.""	GI_25777738-S	GI_25777738	NM_000696.2	ALDH9A1	CCCTATCTTGGGTCCTTGAACTACAGCCTGCTGTCTTACACCAGTGGAGC	Homo sapiens aldehyde dehydrogenase 9 family, member A1 (ALDH9A1), mRNA.	1	94.7	82.8	93.8	63.2	57.4	54.1	62.1	67.5	83.4		-0.33	-0.48	-0.29	-0.77	-0.8	-0.78	-0.74	-0.77	-0.77		-0.42	-0.4	0	0	0	0	ALDH9A1	-0.42	-0.8	-1.56	-0.193125	-0.4	-0.7	-1.43	-0.155336	-0.02	1.06	0.03	0.01
6179	GI_34577109-A	ALDOA	Homo sapiens aldolase A, fructose-bisphosphate (ALDOA), transcript variant 2, mRNA.""	GI_34577109-A	GI_34577109	NM_184041.1	ALDOA	CCTCTTCGTCTCTAACCACGCCTATTAAGCGGAGGTGTTCCCAGGCTGCC	Homo sapiens aldolase A, fructose-bisphosphate (ALDOA), transcript variant 2, mRNA.	1	1681.7	1657.9	1553.2	2950.3	2463.9	2714.4	2928.9	3202.9	4321.2		2.76	2.68	2.71	3.06	3.21	3.36	3.33	3.35	3.41		0.5	0.65	0	0	0	0	ALDOA	0.5	0.95	1.65	0.217484	0.65	1.14	1.9	0.278754	0.59	1.44	0.16	0.93
6180	GI_34577109-I	ALDOA	Homo sapiens aldolase A, fructose-bisphosphate (ALDOA), transcript variant 2, mRNA.""	GI_34577109-I	GI_34577109	NM_184041.1	ALDOA	CCTCTTCGTCTCTAACCACGCCTATTAAGCGGAGGTGTTCCCAGGCTGCC	Homo sapiens aldolase A, fructose-bisphosphate (ALDOA), transcript variant 2, mRNA.	1	694.8	589.3	573.9	1372.6	1254.8	837.8	1349.2	1728.6	2294.3		1.81	1.59	1.65	2.3	2.49	2.12	2.51	2.69	2.74		0.62	0.96	0	0	0	0	ALDOA	0.62	1.19	1.84	0.264818	0.96	1.69	2.56	0.40824	0.59	1.44	0.16	0.93
8107	GI_41350215-S	ALG1	Homo sapiens asparagine-linked glycosylation 1 homolog (yeast, beta-1,4-mannosyltransferase) (ALG1), mRNA.""	GI_41350215-S	GI_41350215	NM_019109.3	ALG1	CAGAACTCCTCATCCTGCGTTTGGTCTCCAGGTGTCCCCTTTCTGCCGTG	Homo sapiens asparagine-linked glycosylation 1 homolog (yeast, beta-1,4-mannosyltransferase) (ALG1), mRNA.	1	92.6	98.8	86.8	158.6	133.8	127.4	102.1	97.1	135.1		-0.35	-0.3	-0.38	0.15	0.11	0.12	-0.22	-0.38	-0.26		0.47	0.05	0	0.3931	0	0.3362	ALG1	0.47	0.89	1.5	0.176091	0.05	0.09	1.07	0.0293838	0.98	1.55	0.19	-0.35
8640	GI_44680155-S	ALG10	Homo sapiens asparagine-linked glycosylation 10 homolog (yeast, alpha-1,2-glucosyltransferase) (ALG10), mRNA.""	GI_44680155-S	GI_44680155	NM_032834.2	ALG10	TCACTCCAGTCTCTGCCTCTGTGTTCACACGGCCTTTCCCTCTGTCTTCT	Homo sapiens asparagine-linked glycosylation 10 homolog (yeast, alpha-1,2-glucosyltransferase) (ALG10), mRNA.	1	58.7	53.7	59	61.2	51.4	52.9	66.9	81.2	95		-0.84	-0.94	-0.79	-0.8	-0.91	-0.81	-0.66	-0.57	-0.64		0.01	0.23	0.8356	0	0.8029	0	ALG10	0.01	0.03	-1.04	-0.0170333	0.23	0.4	1.26	0.100371	0.53	1.08	0.03	0.8
973	GI_14861835-A	ALG2	Homo sapiens asparagine-linked glycosylation 2 homolog (yeast, alpha-1,3-mannosyltransferase) (ALG2), transcript variant 1, mRNA.""	GI_14861835-A	GI_14861835	NM_033087.1	ALG2	TGAGAGCAGGGCTATTGTAGTTCCCAGATTCAATCCACCGAAGTGTTCAC	Homo sapiens asparagine-linked glycosylation 2 homolog (yeast, alpha-1,3-mannosyltransferase) (ALG2), transcript variant 1, mRNA.	1	192.7	206.3	164	302.1	232.1	218	285.1	301.6	438.4		0.44	0.48	0.31	0.79	0.69	0.69	0.87	0.83	0.98		0.32	0.49	0	0	0	0	ALG2	0.32	0.61	1.32	0.120574	0.49	0.85	1.62	0.209515	0.75	1.46	0.16	1.13
6801	GI_37574156-I	ALG2	Homo sapiens asparagine-linked glycosylation 2 homolog (yeast, alpha-1,3-mannosyltransferase) (ALG2), transcript variant 2, mRNA.""	GI_37574156-I	GI_37574156	NM_197973.1	ALG2	AGTTCATGCTGCACTACCATATTGTTCTTTTGGGGCTCTTCAATGGGTGA	Homo sapiens asparagine-linked glycosylation 2 homolog (yeast, alpha-1,3-mannosyltransferase) (ALG2), transcript variant 2, mRNA.	1	83.2	81	73.3	99.1	81.5	79.5	124.6	124.9	155.6		-0.46	-0.5	-0.56	-0.32	-0.42	-0.38	-0.01	-0.11	-0.11		0.14	0.43	0.0009	0	0.0005	0	ALG2	0.14	0.26	1.09	0.0374265	0.43	0.76	1.53	0.184691	0.75	1.46	0.16	1.13
7383	GI_39725713-S	ALG3	Homo sapiens asparagine-linked glycosylation 3 homolog (yeast, alpha-1,3-mannosyltransferase) (ALG3), mRNA.""	GI_39725713-S	GI_39725713	NM_005787.3	ALG3	CCCAACACAGCAAGAAAGCCCACTGAAGTCCACCCCTTTCCCTCAGGACC	Homo sapiens asparagine-linked glycosylation 3 homolog (yeast, alpha-1,3-mannosyltransferase) (ALG3), mRNA.	1	135.4	131.8	140.8	215.3	176.8	174.5	182.4	206.6	258		0.06	0.01	0.14	0.45	0.4	0.46	0.39	0.42	0.42		0.37	0.34	0	0	0	0	ALG3	0.37	0.7	1.37	0.136721	0.34	0.6	1.41	0.149219	0.76	1.35	0.13	0.51
7015	GI_38176301-S	ALG5	Homo sapiens asparagine-linked glycosylation 5 homolog (yeast, dolichyl-phosphate beta-glucosyltransferase) (ALG5), mRNA.""	GI_38176301-S	GI_38176301	NM_013338.3	ALG5	GAGAAGCAGCTTCACGGACGTTTTCATCTCTACACGTTGAACGATGGGCA	Homo sapiens asparagine-linked glycosylation 5 homolog (yeast, dolichyl-phosphate beta-glucosyltransferase) (ALG5), mRNA.	1	412.8	431.6	387.4	997	676.7	766.2	184.3	213.7	261.3		1.25	1.26	1.23	1.98	1.83	2.02	0.41	0.46	0.44		0.7	-0.81	0	0	0	0	ALG5	0.7	1.34	1.96	0.292256	-0.81	-1.43	-2.09	-0.320146	1.01	1.49	0.17	-0.79
6942	GI_38026891-S	ALG6	Homo sapiens asparagine-linked glycosylation 6 homolog (yeast, alpha-1,3-glucosyltransferase) (ALG6), mRNA.""	GI_38026891-S	GI_38026891	NM_013339.2	ALG6	GTCATCACTATGGTGCTTCTGACGTTGATGACTGTCACACTGGATCCTCC	Homo sapiens asparagine-linked glycosylation 6 homolog (yeast, alpha-1,3-glucosyltransferase) (ALG6), mRNA.	1	139.6	137.4	138.5	146.1	113	115.9	98.5	97.3	125.2		0.09	0.05	0.12	0.06	-0.07	0.02	-0.26	-0.38	-0.34		-0.08	-0.42	0.0921	0	0.0676	0	ALG6	-0.08	-0.16	-1.12	-0.049218	-0.42	-0.73	-1.45	-0.161368	-0.21	-1.1	-0.04	-1.17
7339	GI_39725646-S	ALG8	Homo sapiens asparagine-linked glycosylation 8 homolog (yeast, alpha-1,3-glucosyltransferase) (ALG8), mRNA.""	GI_39725646-S	GI_39725646	NM_024079.2	ALG8	CTACCTGCTTGGCCTGGGGCCTCTGGAAGTCTGCTGTGAATTTGTATTCC	Homo sapiens asparagine-linked glycosylation 8 homolog (yeast, alpha-1,3-glucosyltransferase) (ALG8), mRNA.	1	258.3	279.8	280.6	248.4	203.3	211.9	246.7	274	320.9		0.75	0.8	0.88	0.59	0.55	0.66	0.71	0.73	0.65		-0.21	-0.11	0.0001	0.0159	0	0.0105	ALG8	-0.21	-0.4	-1.24	-0.0934217	-0.11	-0.2	-1.09	-0.0374265	-0.36	-1.18	-0.07	-0.31
3902	GI_27436958-S	ALMS1	Homo sapiens Alstrom syndrome 1 (ALMS1), mRNA.""	GI_27436958-S	GI_27436958	NM_015120.2	ALMS1	TGGTTTGGGAGCAATACTTTCTGCATAGTGGCCTTGTCCAATGGCCTGTG	Homo sapiens Alstrom syndrome 1 (ALMS1), mRNA.	1	75.8	76.6	74.3	64.5	69.3	53.5	68.7	80.9	88.8		-0.56	-0.56	-0.54	-0.75	-0.59	-0.79	-0.64	-0.58	-0.71		-0.16	-0.08	0.016	0.0417	0.0104	0.0292	ALMS1	-0.16	-0.3	-1.22	-0.0863598	-0.08	-0.15	-1.06	-0.0253059	-0.27	-1.28	-0.11	0.31
7717	GI_40316934-S	ALS2	Homo sapiens amyotrophic lateral sclerosis 2 (juvenile) (ALS2), mRNA.""	GI_40316934-S	GI_40316934	NM_020919.2	ALS2	CTCCTACACCGTGGTGAGCATACAGAGTGTCCTGATTTGTGTTAAGTGAC	Homo sapiens amyotrophic lateral sclerosis 2 (juvenile) (ALS2), mRNA.	1	208.3	240.6	209.7	166.2	142.3	126.5	120.3	134.8	151.4		0.52	0.64	0.57	0.19	0.17	0.12	-0.04	-0.03	-0.14		-0.42	-0.65	0	0	0	0	ALS2	-0.42	-0.8	-1.53	-0.184691	-0.65	-1.14	-1.8	-0.255273	0.24	-1.08	-0.03	0.09
2352	GI_21359970-S	ALS2CR2	Homo sapiens amyotrophic lateral sclerosis 2 (juvenile) chromosome region, candidate 2 (ALS2CR2), mRNA.""	GI_21359970-S	GI_21359970	NM_018571.4	ALS2CR2	TGCTGTCCCTTGGGAATGGGCCCTCAGAGGACAGTGCTTCCAAGTACATC	Homo sapiens amyotrophic lateral sclerosis 2 (juvenile) chromosome region, candidate 2 (ALS2CR2), mRNA.	1	92	95.4	89.4	94.9	81.8	80.1	167.3	179.5	239.5		-0.36	-0.33	-0.34	-0.37	-0.42	-0.37	0.3	0.27	0.34		-0.04	0.65	0.0482	0	0.0337	0	ALS2CR2	-0.04	-0.08	-1.09	-0.0374265	0.65	1.14	1.89	0.276462	0.05	-1.15	-0.06	0.46
3056	GI_22748830-S	ALS2CR4	Homo sapiens amyotrophic lateral sclerosis 2 (juvenile) chromosome region, candidate 4 (ALS2CR4), mRNA.""	GI_22748830-S	GI_22748830	NM_152388.1	ALS2CR4	CTCCAGCCATGGATTGTGGTGAATCTCGTGGTGGCTCTTCTGGTTGGATT	Homo sapiens amyotrophic lateral sclerosis 2 (juvenile) chromosome region, candidate 4 (ALS2CR4), mRNA.	1	110.1	115.7	99.7	223.2	163.6	145.5	126.5	136.4	170.2		-0.16	-0.13	-0.23	0.49	0.32	0.26	0.01	-0.02	-0.02		0.53	0.16	0	0	0	0	ALS2CR4	0.53	1.01	1.61	0.206826	0.16	0.29	1.19	0.075547	0.46	1.14	0.06	-0.23
8614	GI_42794624-S	AMACR	Homo sapiens alpha-methylacyl-CoA racemase (AMACR), transcript variant 1, mRNA.""	GI_42794624-S	GI_42794624	NM_014324.4	AMACR	TGTATCCAGTAACTCGGGGCCTGTTTCCCCGTGGGTCTCTGGGCTGTCAG	Homo sapiens alpha-methylacyl-CoA racemase (AMACR), transcript variant 1, mRNA.	1	58.9	59.3	56	44.6	41.2	46.3	83.1	81	90.7		-0.83	-0.83	-0.84	-1.12	-1.15	-0.95	-0.44	-0.58	-0.69		-0.23	0.27	0.0003	0.0003	0.0002	0.0002	AMACR	-0.23	-0.45	-1.32	-0.120574	0.27	0.48	1.32	0.120574	-0.32	-1.38	-0.14	0.29
9804	GI_5209326-S	AMD1	Homo sapiens adenosylmethionine decarboxylase 1 (AMD1), mRNA.""	GI_5209326-S	GI_5209326	NM_001634.3	AMD1	GAGGAGCTCTGTTTTGAGGACCAATGCTTAAGGTGGACCTTGTTGCTAAA	Homo sapiens adenosylmethionine decarboxylase 1 (AMD1), mRNA.	1	178.6	206.2	208.9	489	369.9	333.8	289.1	342	395.1		0.35	0.48	0.57	1.27	1.19	1.14	0.88	0.96	0.87		0.73	0.44	0	0	0	0	AMD1	0.73	1.4	1.98	0.296665	0.44	0.77	1.55	0.190332	1.46	2.1	0.32	1.33
2159	GI_21071000-I	AMFR	Homo sapiens autocrine motility factor receptor (AMFR), transcript variant 1, mRNA.""	GI_21071000-I	GI_21071000	NM_001144.3	AMFR	GGTTCCTGTAGCAGCAGCCGAAGGGAGACCTCGCTTAAACCAACACAATC	Homo sapiens autocrine motility factor receptor (AMFR), transcript variant 1, mRNA.	1	74.8	66.9	68.4	64.8	61.9	55.7	55.7	62	88		-0.58	-0.71	-0.63	-0.75	-0.71	-0.75	-0.86	-0.86	-0.72		-0.1	-0.17	0.0159	0.0061	0.0104	0.0038	AMFR	-0.1	-0.19	-1.16	-0.064458	-0.17	-0.31	-1.15	-0.0606978	0.37	1.14	0.06	-1.46
2160	GI_21071002-A	AMFR	Homo sapiens autocrine motility factor receptor (AMFR), transcript variant 2, mRNA.""	GI_21071002-A	GI_21071002	NM_138958.1	AMFR	CCCGTCTGGACCTGGGGAGTGGTTAGGCAGCAAGCTTTGGTTTATGGTTT	Homo sapiens autocrine motility factor receptor (AMFR), transcript variant 2, mRNA.	1	318.8	284.4	292	246.8	203.5	189.8	180.7	213	282.7		0.97	0.82	0.92	0.59	0.55	0.55	0.38	0.46	0.52		-0.34	-0.45	0	0	0	0	AMFR	-0.34	-0.66	-1.41	-0.149219	-0.45	-0.79	-1.49	-0.173186	0.37	1.14	0.06	-1.46
7802	GI_40556374-S	AMIGO2	Homo sapiens amphoterin induced gene 2 (AMIGO2), mRNA.""	GI_40556374-S	GI_40556374	NM_181847.2	AMIGO2	TTTCCCAGCGAGGCAGTGATAGCTGAGGGCATCCTAAAGTCCACGAGGGG	Homo sapiens amphoterin induced gene 2 (AMIGO2), mRNA.	1	37.9	34.9	38.6	37.1	37.3	40.8	157.8	194.7	281.8		-1.31	-1.39	-1.24	-1.3	-1.25	-1.08	0.24	0.36	0.52		0.1	1.69	0.2528	0	0.2035	0	AMIGO2	0.1	0.19	1.04	0.0170333	1.69	2.96	5.01	0.699838	1.16	1.44	0.16	7.01
10486	GI_7669553-S	AMMECR1	Homo sapiens Alport syndrome, mental retardation, midface hypoplasia and elliptocytosis chromosomal region, gene 1 (AMMECR1), mRNA.""	GI_7669553-S	GI_7669553	NM_015365.1	AMMECR1	GGCATCCCCTTCCGCCATACAACCATTATTCCTGACACTGAGCCGCACAA	Homo sapiens Alport syndrome, mental retardation, midface hypoplasia and elliptocytosis chromosomal region, gene 1 (AMMECR1), mRNA.	1	65.6	61	57.9	69.6	66	46	71.7	77.3	121.8		-0.72	-0.8	-0.81	-0.68	-0.65	-0.95	-0.59	-0.63	-0.37		0.02	0.25	0.882	0.0054	0.8569	0.0034	AMMECR1	0.02	0.04	-1.03	-0.0128372	0.25	0.43	1.29	0.11059	0.59	1.13	0.05	0.61
1590	GI_19111149-S	AMOT	Homo sapiens angiomotin (AMOT), mRNA.""	GI_19111149-S	GI_19111149	NM_133265.1	AMOT	GGAGCCATGAAACCTCCTTCTGGCCTCCCTTGTGATTAATGGCATGTGTT	Homo sapiens angiomotin (AMOT), mRNA.	1	72.3	68.1	61.5	42.6	39	42.1	40.8	39.9	55.9		-0.62	-0.69	-0.74	-1.17	-1.21	-1.05	-1.19	-1.33	-1.2		-0.46	-0.56	0	0	0	0	AMOT	-0.46	-0.87	-1.63	-0.212188	-0.56	-0.98	-1.66	-0.220108	-0.53	-1.58	-0.2	-0.21
5793	GI_34147620-A	AMPD2	Homo sapiens adenosine monophosphate deaminase 2 (isoform L) (AMPD2), mRNA.""	GI_34147620-A	GI_34147620	NM_139156.1	AMPD2	AACCCCGGGAGTGGTGTTCCCAGTGTGGCTCCCAGAGCTTTGACCAGATT	Homo sapiens adenosine monophosphate deaminase 2 (isoform L) (AMPD2), mRNA.	1	118.5	102.1	104.6	121.7	108.1	117.9	105	121.3	121.9		-0.09	-0.26	-0.18	-0.12	-0.12	0.04	-0.19	-0.14	-0.37		0.11	-0.06	0.1824	0.5354	0.1422	0.4771	AMPD2	0.11	0.21	1.07	0.0293838	-0.06	-0.11	-1.04	-0.0170333	0.49	1.22	0.09	-0.42
8706	GI_4502078-S	AMPD3	Homo sapiens adenosine monophosphate deaminase (isoform E) (AMPD3), mRNA.""	GI_4502078-S	GI_4502078	NM_000480.1	AMPD3	GGGAGTGAGTGATGCTCAGGGGCTGTCAAAGTGACTGCGTTCATCAGTTT	Homo sapiens adenosine monophosphate deaminase (isoform E) (AMPD3), mRNA.	1	47.5	46.6	39.1	75.5	72.8	64.8	99.5	113.1	159.3		-1.07	-1.09	-1.23	-0.59	-0.54	-0.59	-0.25	-0.22	-0.09		0.55	0.94	0	0	0	0	AMPD3	0.55	1.05	1.59	0.201397	0.94	1.66	2.48	0.394452	0.46	1.08	0.03	0.98
264	GI_12056970-S	ANAPC1	Homo sapiens anaphase promoting complex subunit 1 (ANAPC1), mRNA.""	GI_12056970-S	GI_12056970	NM_022662.1	ANAPC1	AGCCAATGGTGATGTGACCGTGTCTGGCGGTGAACCTACCCTGAAACGTG	Homo sapiens anaphase promoting complex subunit 1 (ANAPC1), mRNA.	1	466.3	471.3	425.6	370.7	323.4	285.6	359.4	406	464.4		1.38	1.35	1.33	0.99	1.05	0.98	1.11	1.15	1.05		-0.35	-0.25	0	0	0	0	ANAPC1	-0.35	-0.66	-1.4	-0.146128	-0.25	-0.44	-1.24	-0.0934217	-0.25	-1.2	-0.08	-0.5
1807	GI_19923724-S	ANAPC11	Homo sapiens APC11 anaphase promoting complex subunit 11 homolog (yeast) (ANAPC11), mRNA.""	GI_19923724-S	GI_19923724	NM_016476.9	ANAPC11	ACAGCGCCCCTGAGCTGCAACAAGGTGGAAACAAGGGCTGGAGCTGCGTT	Homo sapiens APC11 anaphase promoting complex subunit 11 homolog (yeast) (ANAPC11), mRNA.	1	814.2	856.9	787.4	1181.8	894.3	891.3	1798.3	1954.1	2217.9		1.98	1.98	1.99	2.15	2.13	2.18	2.81	2.82	2.7		0.17	0.8	0	0	0	0	ANAPC11	0.17	0.33	1.19	0.075547	0.8	1.4	2.18	0.338456	0.36	1.1	0.04	0.75
8064	GI_41327747-S	ANAPC2	Homo sapiens anaphase promoting complex subunit 2 (ANAPC2), mRNA.""	GI_41327747-S	GI_41327747	NM_013366.3	ANAPC2	CATGCCCACCCCCACCCCCGCAGTGTGCAGATTAAAGCAAGTCAGATCAT	Homo sapiens anaphase promoting complex subunit 2 (ANAPC2), mRNA.	1	92.2	88.6	81.9	106.3	96.2	80	99.6	104.2	146.6		-0.35	-0.41	-0.44	-0.25	-0.25	-0.37	-0.24	-0.31	-0.18		0.11	0.16	0.025	0.0007	0.0168	0.0004	ANAPC2	0.11	0.21	1.07	0.0293838	0.16	0.28	1.19	0.075547	0.72	1.22	0.09	0.37
8065	GI_41327748-S	ANAPC4	Homo sapiens anaphase promoting complex subunit 4 (ANAPC4), mRNA.""	GI_41327748-S	GI_41327748	NM_013367.2	ANAPC4	AGAAGTGTTGTCGGAGTCAGAGGCAGAGAACCAACAAGCTGGTGCTGCCG	Homo sapiens anaphase promoting complex subunit 4 (ANAPC4), mRNA.	1	94.2	115.2	97.1	174.4	130.5	120.2	105.1	123.8	144.3		-0.33	-0.13	-0.26	0.24	0.08	0.06	-0.19	-0.12	-0.19		0.37	0.07	0	0.2968	0	0.2452	ANAPC4	0.37	0.7	1.37	0.136721	0.07	0.13	1.09	0.0374265	0.92	1.51	0.18	-0.35
5773	GI_34147585-S	ANAPC5	Homo sapiens anaphase promoting complex subunit 5 (ANAPC5), mRNA.""	GI_34147585-S	GI_34147585	NM_016237.3	ANAPC5	ACGTCGTTTACTTCCAGGCCAGACTCTACCATACCCTGGGGAAGACCCAG	Homo sapiens anaphase promoting complex subunit 5 (ANAPC5), mRNA.	1	866.5	823.7	773.2	902.1	770.8	711.3	1054.5	1093.1	1232.6		2.05	1.94	1.97	1.88	1.97	1.95	2.25	2.2	2.08		-0.05	0.19	0.2552	0.002	0.2059	0.0012	ANAPC5	-0.05	-0.1	-1.04	-0.0170333	0.19	0.34	1.24	0.0934217	-0.11	-1.13	-0.05	0.4
10488	GI_7705283-S	ANAPC7	Homo sapiens anaphase promoting complex subunit 7 (ANAPC7), mRNA.""	GI_7705283-S	GI_7705283	NM_016238.1	ANAPC7	CTAGAGGGGATGCAGAAGATGGAGAAGGAGGAGAGTCCCACGGATGCCAC	Homo sapiens anaphase promoting complex subunit 7 (ANAPC7), mRNA.	1	81.9	90.8	87.3	84.8	64.9	57.6	77.8	81	91.1		-0.48	-0.38	-0.37	-0.48	-0.66	-0.72	-0.51	-0.58	-0.68		-0.21	-0.18	0.0149	0.0073	0.0097	0.0046	ANAPC7	-0.21	-0.4	-1.27	-0.103804	-0.18	-0.31	-1.16	-0.064458	0.35	1.12	0.05	-0.53
8547	GI_42716312-S	ANG	Homo sapiens angiogenin, ribonuclease, RNase A family, 5 (ANG), mRNA.""	GI_42716312-S	GI_42716312	NM_001145.2	ANG	GCTGTCCTTGCCTTCCATTTCCCCTCTGCACCCAGAACAGTGGTGGCAAC	Homo sapiens angiogenin, ribonuclease, RNase A family, 5 (ANG), mRNA.	1	152.9	153.8	128.2	77.7	76.5	72.2	162.3	210.3	233.8		0.19	0.17	0.04	-0.57	-0.49	-0.48	0.27	0.44	0.32		-0.64	0.21	0	0.0037	0	0.0022	ANG	-0.64	-1.23	-1.92	-0.283301	0.21	0.37	1.25	0.09691	-0.58	-1.6	-0.2	0.39
2670	GI_21536395-A	ANGPTL4	Homo sapiens angiopoietin-like 4 (ANGPTL4), transcript variant 2, mRNA.""	GI_21536395-A	GI_21536395	NM_016109.2	ANGPTL4	GGGACACAAGCAGGCGCCAATGGTATCTGGGCGGAGCTCACAGAGTTCTT	Homo sapiens angiopoietin-like 4 (ANGPTL4), transcript variant 2, mRNA.	1	51.2	54.3	49.3	58.1	55.5	55.7	338.7	580.3	528.2		-0.99	-0.93	-0.98	-0.86	-0.83	-0.75	1.05	1.53	1.18		0.15	2.22	0.0001	0	0	0	ANGPTL4	0.15	0.29	1.09	0.0374265	2.22	3.89	8.37	0.922725	0.32	-1.05	-0.02	1.97
5331	GI_32967598-A	ANK3	Homo sapiens ankyrin 3, node of Ranvier (ankyrin G) (ANK3), transcript variant 2, mRNA.""	GI_32967598-A	GI_32967598	NM_001149.2	ANK3	TGCTTGCCGCTTTAGAGGTGGATGGTGCTCATAAAAGGCCCCAGTCGGGG	Homo sapiens ankyrin 3, node of Ranvier (ankyrin G) (ANK3), transcript variant 2, mRNA.	1	42.9	45	39.5	64.9	66.9	58.5	174.4	203.4	273.3		-1.17	-1.12	-1.22	-0.75	-0.63	-0.7	0.35	0.41	0.48		0.48	1.59	0	0	0	0	ANK3	0.48	0.92	1.49	0.173186	1.59	2.78	4.54	0.657056	0.14	-1.06	-0.03	1.5
4579	GI_31317211-I	ANKFY1	Homo sapiens ankyrin repeat and FYVE domain containing 1 (ANKFY1), transcript variant 1, mRNA.""	GI_31317211-I	GI_31317211	NM_016376.2	ANKFY1	GCTGGGCAGAAACTGCAGGCACACATTTGGGTGGATCACCTGGCTTCCAG	Homo sapiens ankyrin repeat and FYVE domain containing 1 (ANKFY1), transcript variant 1, mRNA.	1	209.1	199.5	175.4	148.2	130.9	102.5	143.4	155.9	177.3		0.52	0.45	0.38	0.08	0.08	-0.11	0.14	0.12	0.02		-0.43	-0.35	0	0	0	0	ANKFY1	-0.43	-0.82	-1.55	-0.190332	-0.35	-0.62	-1.36	-0.133539	-0.25	-1.16	-0.06	-0.75
6147	GI_34452701-S	ANKH	Homo sapiens ankylosis, progressive homolog (mouse) (ANKH), mRNA.""	GI_34452701-S	GI_34452701	NM_054027.3	ANKH	CGTGGGGACATGTCCTTGGCGTGCTTCCTCAGAGTGGCTTTTCCTCCATT	Homo sapiens ankylosis, progressive homolog (mouse) (ANKH), mRNA.	1	59.4	63.3	58.2	56.8	55.3	46.9	59.7	58.4	75		-0.83	-0.76	-0.8	-0.88	-0.83	-0.93	-0.78	-0.93	-0.89		-0.08	-0.07	0.0196	0.1752	0.0129	0.1373	ANKH	-0.08	-0.16	-1.14	-0.0569049	-0.07	-0.12	-1.04	-0.0170333	-0.56	-1.49	-0.17	-0.07
4190	GI_28461128-S	ANKMY2	Homo sapiens ankyrin repeat and MYND domain containing 2 (ANKMY2), mRNA.""	GI_28461128-S	GI_28461128	NM_020319.1	ANKMY2	CCTCCAGAATGGCAGATCCCTCAGCAGGAACAAAGGCATATTGACGGTTC	Homo sapiens ankyrin repeat and MYND domain containing 2 (ANKMY2), mRNA.	1	324.3	314.8	277.7	229.4	196	168.5	211	255.5	337		0.99	0.93	0.87	0.51	0.51	0.42	0.55	0.65	0.71		-0.45	-0.29	0	0	0	0	ANKMY2	-0.45	-0.86	-1.56	-0.193125	-0.29	-0.52	-1.29	-0.11059	-0.29	-1.25	-0.1	-0.21
2535	GI_21362082-S	ANKRA2	Homo sapiens ankyrin repeat, family A (RFXANK-like), 2 (ANKRA2), mRNA.""	GI_21362082-S	GI_21362082	NM_023039.2	ANKRA2	CGGGCAAATAGCTGTGGTAGAGTTCCTACTTCAGAATGGTGCTGATCCCC	Homo sapiens ankyrin repeat, family A (RFXANK-like), 2 (ANKRA2), mRNA.	1	75.9	72	68.4	79.5	64.6	53.8	54.9	69.6	80.6		-0.56	-0.63	-0.63	-0.54	-0.67	-0.79	-0.87	-0.74	-0.81		-0.06	-0.2	0.4871	0	0.4247	0	ANKRA2	-0.06	-0.11	-1.11	-0.045323	-0.2	-0.35	-1.18	-0.071882	-0.2	-1.13	-0.05	-0.95
7073	GI_38327521-S	ANKRD1	Homo sapiens ankyrin repeat domain 1 (cardiac muscle) (ANKRD1), mRNA.""	GI_38327521-S	GI_38327521	NM_014391.2	ANKRD1	GTGATTCTGTGAAAAGGACAGTGAAGCCAGCTATTTTACCCCCAGGCTGG	Homo sapiens ankyrin repeat domain 1 (cardiac muscle) (ANKRD1), mRNA.	1	368.9	358.6	323.8	36.1	44.9	39.9	37.3	47.5	44.9		1.13	1.06	1.03	-1.33	-1.06	-1.11	-1.28	-1.15	-1.43		-2.24	-2.36	0	0	0	0	ANKRD1	-2.24	-4.28	-8.64	-0.936514	-2.36	-4.15	-8.98	-0.953276	-2.63	-3.82	-0.58	-2.45
10810	GI_8923103-S	ANKRD10	Homo sapiens ankyrin repeat domain 10 (ANKRD10), mRNA.""	GI_8923103-S	GI_8923103	NM_017664.1	ANKRD10	GATGAAGATCACTGCCTTGGGCTTCATGGAAAACAGGCCCAGCCTGGGGC	Homo sapiens ankyrin repeat domain 10 (ANKRD10), mRNA.	1	56.8	56	56.2	109.4	89.7	70.8	61	69.4	74.5		-0.87	-0.89	-0.84	-0.22	-0.32	-0.5	-0.76	-0.74	-0.89		0.52	0.07	0	0.2029	0	0.1614	ANKRD10	0.52	1	1.57	0.1959	0.07	0.12	1.09	0.0374265	-0.2	-1.21	-0.08	-0.22
7811	GI_40786546-S	ANKRD11	Homo sapiens ankyrin repeat domain 11 (ANKRD11), mRNA.""	GI_40786546-S	GI_40786546	NM_013275.3	ANKRD11	AGCCAGGCGGAGGGACACAGAGCCAGGACTCCCAGCCGTATTGAAATGGA	Homo sapiens ankyrin repeat domain 11 (ANKRD11), mRNA.	1	139	141	135.5	161.6	170.8	111	145.3	182.2	200.9		0.09	0.08	0.1	0.17	0.37	-0.02	0.15	0.29	0.16		0.08	0.11	0.5331	0.02	0.4708	0.0134	ANKRD11	0.08	0.15	1.06	0.0253059	0.11	0.2	1.14	0.0569049	0.16	-1.09	-0.04	-0.03
3322	GI_23510374-A	ANKRD15	Homo sapiens ankyrin repeat domain 15 (ANKRD15), transcript variant 1, mRNA.""	GI_23510374-A	GI_23510374	NM_015158.1	ANKRD15	GGAAGTCGAGATGACTTTGATCATTGGTAACTTGGGCCTGGGCCAGACAA	Homo sapiens ankyrin repeat domain 15 (ANKRD15), transcript variant 1, mRNA.	1	55.3	58.2	54.8	98.3	86.6	78.9	97.6	105.6	128.2		-0.9	-0.85	-0.87	-0.33	-0.36	-0.38	-0.27	-0.29	-0.32		0.52	0.58	0	0	0	0	ANKRD15	0.52	0.99	1.56	0.193125	0.58	1.02	1.76	0.245513	0.33	1.05	0.02	1.03
7282	GI_38683806-S	ANKRD17	Homo sapiens ankyrin repeat domain 17 (ANKRD17), transcript variant 1, mRNA.""	GI_38683806-S	GI_38683806	NM_032217.3	ANKRD17	TCTGAGAATTTAAAAAGCCACCACTGTTCCCAGTCAGCATATACAAGCTC	Homo sapiens ankyrin repeat domain 17 (ANKRD17), transcript variant 1, mRNA.	1	187.4	200.2	184.5	157.7	134.1	111	160.4	202.8	243.6		0.41	0.45	0.43	0.14	0.11	-0.02	0.26	0.4	0.36		-0.35	-0.09	0	0.0722	0	0.0523	ANKRD17	-0.35	-0.68	-1.44	-0.158362	-0.09	-0.15	-1.06	-0.0253059	0.1	-1.08	-0.03	0.54
8066	GI_41327751-S	ANKRD23	Homo sapiens ankyrin repeat domain 23 (ANKRD23), mRNA.""	GI_41327751-S	GI_41327751	NM_144994.6	ANKRD23	CCATGGCGAAGCAGGCGTTCAAGACCATGGAGAAGACAACTCCTCATCTA	Homo sapiens ankyrin repeat domain 23 (ANKRD23), mRNA.	1	49.5	52.3	48.5	64.1	61	57.8	66.1	75	73.8		-1.02	-0.97	-1	-0.76	-0.73	-0.71	-0.68	-0.66	-0.9		0.26	0.25	0	0.0033	0	0.002	ANKRD23	0.26	0.5	1.21	0.0827854	0.25	0.44	1.29	0.11059	0.62	1.15	0.06	0.24
6316	GI_37221178-S	ANKRD25	Homo sapiens ankyrin repeat domain 25 (ANKRD25), mRNA.""	GI_37221178-S	GI_37221178	NM_015493.3	ANKRD25	GTGTCTGAGGGGGAAGGTCGCAGCTTTGGGCAGCTTTGAGAAGCGGTACA	Homo sapiens ankyrin repeat domain 25 (ANKRD25), mRNA.	1	110	103.5	100.2	87.4	85.3	77.3	159.4	159.8	203.2		-0.17	-0.25	-0.22	-0.45	-0.37	-0.4	0.25	0.15	0.17		-0.2	0.4	0	0	0	0	ANKRD25	-0.2	-0.38	-1.26	-0.100371	0.4	0.71	1.49	0.173186	-0.43	-1.31	-0.12	1.56
8446	GI_42659544-S	ANKRD26	Homo sapiens ankyrin repeat domain 26 (ANKRD26), mRNA.""	GI_42659544-S	GI_42659544	XM_374779.1	ANKRD26	CAGAAGTGACCCAGTGATCTTCTCATTGCATCTTACCTGTGACCCTACAG	Homo sapiens ankyrin repeat domain 26 (ANKRD26), mRNA.	1	56.9	61.6	64.5	47.9	48.3	49.9	61.5	72.1	73.9		-0.87	-0.79	-0.69	-1.05	-0.98	-0.87	-0.75	-0.7	-0.9		-0.18	0	0.0223	0.9933	0.0149	0.9926	ANKRD26	-0.18	-0.34	-1.25	-0.09691	0	0	1.02	0.00860017	-0.88	-1.74	-0.24	-0.03
760	GI_14149802-S	ANKRD27	Homo sapiens ankyrin repeat domain 27 (VPS9 domain) (ANKRD27), mRNA.""	GI_14149802-S	GI_14149802	NM_032139.1	ANKRD27	GTTATTGGCCTAGAGCTACACGTATATGGGTTTGTCCTGAGTCCGTTTTC	Homo sapiens ankyrin repeat domain 27 (VPS9 domain) (ANKRD27), mRNA.	1	629.7	695	630.5	479.8	381.2	314.3	244.4	300.6	318.7		1.7	1.76	1.75	1.25	1.22	1.08	0.7	0.82	0.65		-0.55	-1.01	0	0	0	0	ANKRD27	-0.55	-1.06	-1.69	-0.227887	-1.01	-1.78	-2.52	-0.401401	-0.61	-1.27	-0.1	-1.18
8386	GI_42657528-S	ANKRD6	Homo sapiens ankyrin repeat domain 6 (ANKRD6), mRNA.""	GI_42657528-S	GI_42657528	XM_376519.1	ANKRD6	GCTCAGATTAAGCAAGCCATGCCAAGAAACTGGACGATGTGTAAGCCTAG	Homo sapiens ankyrin repeat domain 6 (ANKRD6), mRNA.	1	79.7	105.5	100.6	35.5	31.3	33.3	38.5	44.4	54		-0.51	-0.23	-0.22	-1.35	-1.44	-1.3	-1.25	-1.22	-1.24		-1.04	-0.92	0	0	0	0	ANKRD6	-1.04	-1.99	-2.87	-0.457882	-0.92	-1.61	-2.34	-0.369216	-3.47	-6.25	-0.8	-2.83
3038	GI_22748712-S	ANKRD9	Homo sapiens ankyrin repeat domain 9 (ANKRD9), mRNA.""	GI_22748712-S	GI_22748712	NM_152326.1	ANKRD9	ACGAGCTGCCGCTGCCCCCATTCCTGCAGCCGTTGGACCTCACTGGCAAA	Homo sapiens ankyrin repeat domain 9 (ANKRD9), mRNA.	1	234.9	251	223	202.9	168.3	148	600.2	617.1	884.1		0.65	0.69	0.63	0.39	0.35	0.28	1.65	1.59	1.73		-0.32	1	0	0	0	0	ANKRD9	-0.32	-0.6	-1.38	-0.139879	1	1.76	2.64	0.421604	-0.75	-1.58	-0.2	1.62
5028	GI_31657093-S	ANLN	Homo sapiens anillin, actin binding protein (scraps homolog, Drosophila) (ANLN), mRNA.""	GI_31657093-S	GI_31657093	NM_018685.2	ANLN	TCAGAAAAGTGATGTGGACATAGGAGGCAATGTGTGAGACTTGGGGGTTC	Homo sapiens anillin, actin binding protein (scraps homolog, Drosophila) (ANLN), mRNA.	1	527.9	533.1	532.5	492.7	403.9	335.6	284	304.7	401.3		1.52	1.48	1.57	1.28	1.28	1.15	0.86	0.84	0.89		-0.29	-0.66	0	0	0	0	ANLN	-0.29	-0.54	-1.31	-0.117271	-0.66	-1.15	-1.81	-0.257679	-0.49	-1.18	-0.07	-1.19
1937	GI_20127493-S	ANP32A	Homo sapiens acidic (leucine-rich) nuclear phosphoprotein 32 family, member A (ANP32A), mRNA.""	GI_20127493-S	GI_20127493	NM_006305.2	ANP32A	AAAATTCCTATTGTGATTTGACTGTTTTTACCCATATCCCCTCTCCCCCC	Homo sapiens acidic (leucine-rich) nuclear phosphoprotein 32 family, member A (ANP32A), mRNA.	1	154.5	152.1	147.7	258.4	246.4	227.7	164	146	235.1		0.2	0.16	0.19	0.63	0.76	0.74	0.28	0.05	0.32		0.53	0.04	0	0.7212	0	0.6734	ANP32A	0.53	1	1.61	0.206826	0.04	0.06	1.07	0.0293838	0.63	1.27	0.1	-0.34
9866	GI_5454087-S	ANP32B	Homo sapiens acidic (leucine-rich) nuclear phosphoprotein 32 family, member B (ANP32B), mRNA.""	GI_5454087-S	GI_5454087	NM_006401.1	ANP32B	TGCTGTAGCGTGGATAGCTGTGATTGGTGAGTCAACCGTCTGTGGCTACC	Homo sapiens acidic (leucine-rich) nuclear phosphoprotein 32 family, member B (ANP32B), mRNA.	1	1247	1355.5	1202.8	1727.1	1570.6	1343.2	1817.1	1723.8	2294.6		2.44	2.47	2.44	2.53	2.73	2.62	2.82	2.69	2.74		0.18	0.3	0.0037	0	0.0022	0	ANP32B	0.18	0.34	1.21	0.0827854	0.3	0.53	1.37	0.136721	0.03	1.17	0.07	0.53
8707	GI_4502094-S	ANPEP	Homo sapiens alanyl (membrane) aminopeptidase (aminopeptidase N, aminopeptidase M, microsomal aminopeptidase, CD13, p150) (ANPEP), mRNA.""	GI_4502094-S	GI_4502094	NM_001150.1	ANPEP	CCAGGGCCAGATGAGCAGAAGCTCTCGATGGACAATGAACGGCCTTGCTG	Homo sapiens alanyl (membrane) aminopeptidase (aminopeptidase N, aminopeptidase M, microsomal aminopeptidase, CD13, p150) (ANPEP), mRNA.	1	65	62.2	60	33.9	34.6	30.7	44.6	45.8	53		-0.73	-0.78	-0.77	-1.39	-1.33	-1.38	-1.09	-1.18	-1.25		-0.61	-0.42	0	0	0	0	ANPEP	-0.61	-1.16	-1.89	-0.276462	-0.42	-0.73	-1.45	-0.161368	-0.36	-1.48	-0.17	-0.49
768	GI_14149903-I	ANTXR1	Homo sapiens anthrax toxin receptor 1 (ANTXR1), transcript variant 1, mRNA.""	GI_14149903-I	GI_14149903	NM_032208.1	ANTXR1	ACCATGCTATAGGAGACTGGGCAAAACCTGTACAATGACAACCCTGGAAG	Homo sapiens anthrax toxin receptor 1 (ANTXR1), transcript variant 1, mRNA.	1	270.4	295.2	257.4	37.1	33	33.2	365.2	385.3	392.4		0.8	0.86	0.79	-1.3	-1.38	-1.3	1.13	1.09	0.87		-2.14	0.21	0	0.0175	0	0.0115	ANTXR1	-2.14	-4.1	-8	-0.90309	0.21	0.37	1.26	0.100371	-1.5	-2.34	-0.37	0.27
1310	GI_17158002-S	ANTXR2	Homo sapiens anthrax toxin receptor 2 (ANTXR2), mRNA.""	GI_17158002-S	GI_17158002	NM_058172.1	ANTXR2	TGGCGGGCATGTGAGTGCACAAGATGGAAAGAGCGATTGGAGCATCCTGG	Homo sapiens anthrax toxin receptor 2 (ANTXR2), mRNA.	1	82.4	87.1	83.5	48.5	44	40.5	848.4	926	1121.9		-0.48	-0.43	-0.42	-1.04	-1.08	-1.09	2.02	2.03	1.98		-0.63	2.45	0	0	0	0	ANTXR2	-0.63	-1.2	-1.91	-0.281033	2.45	4.3	10.25	1.01072	-0.27	-1.31	-0.12	2.67
8710	GI_4502100-S	ANXA1	Homo sapiens annexin A1 (ANXA1), mRNA.""	GI_4502100-S	GI_4502100	NM_000700.1	ANXA1	CCTCACAGCTATCGTGAAGTGCGCCACAAGCAAACCAGCTTTCTTTGCAG	Homo sapiens annexin A1 (ANXA1), mRNA.	1	955.1	1018.1	973.5	501.3	309.1	371	691.2	749.5	1176.5		2.15	2.16	2.21	1.29	1	1.26	1.8	1.8	2.03		-0.99	-0.3	0	0.0003	0	0.0002	ANXA1	-0.99	-1.9	-2.54	-0.404834	-0.3	-0.52	-1.28	-0.10721	-1.39	-2.12	-0.33	-0.67
10969	GI_9625245-S	ANXA10	Homo sapiens annexin A10 (ANXA10), mRNA.""	GI_9625245-S	GI_9625245	NM_007193.2	ANXA10	TGCCATCTGTGCTGGTGATGCTGAGGACTACTAAAATGAAGAGGACTTGG	Homo sapiens annexin A10 (ANXA10), mRNA.	1	40.2	41.2	28.4	34.1	37.3	35.9	246.3	251.8	347.1		-1.24	-1.22	-1.57	-1.39	-1.25	-1.22	0.71	0.64	0.74		0.06	2.04	0.6938	0	0.6412	0	ANXA10	0.06	0.11	-1.02	-0.00860017	2.04	3.58	6.88	0.837588	-0.1	-1.25	-0.1	6.31
2914	GI_22165429-A	ANXA11	Homo sapiens annexin A11 (ANXA11), transcript variant a, mRNA.""	GI_22165429-A	GI_22165429	NM_001157.2	ANXA11	GACCTGGGTCGGTCTAGAACTCTCTCAGGATGCCTTTTCTACCCCATCCC	Homo sapiens annexin A11 (ANXA11), transcript variant a, mRNA.	1	650.8	795	626.5	954.4	787.9	674.7	1916.1	2209.4	2382.4		1.74	1.9	1.74	1.94	1.99	1.89	2.88	2.96	2.78		0.15	1.08	0.0281	0	0.019	0	ANXA11	0.15	0.28	1.15	0.0606978	1.08	1.89	2.83	0.451786	0.75	1.42	0.15	2.63
9443	GI_4757755-S	ANXA2	Homo sapiens annexin A2 (ANXA2), mRNA.""	GI_4757755-S	GI_4757755	NM_004039.1	ANXA2	TCGGCTGTATGACTCCATGAAGGGCAAGGGGACGCGAGATAAGGTCCTGA	Homo sapiens annexin A2 (ANXA2), mRNA.	1	3526.6	3697.9	3673.4	2159.4	1691.9	1563	2061.2	2359	2740.5		3.55	3.52	3.64	2.75	2.81	2.78	2.96	3.02	2.93		-0.79	-0.6	0	0	0	0	ANXA2	-0.79	-1.51	-2.04	-0.30963	-0.6	-1.06	-1.7	-0.230449	-1.06	-1.39	-0.14	-0.39
9601	GI_4826642-S	ANXA3	Homo sapiens annexin A3 (ANXA3), mRNA.""	GI_4826642-S	GI_4826642	NM_005139.1	ANXA3	GGTGGAGATGACTGAACCAAGAAGATAATCTCCAAAGGTCCACGATGGGC	Homo sapiens annexin A3 (ANXA3), mRNA.	1	108.2	120	118.5	428.5	341.3	299.9	92.4	110.8	134.2		-0.18	-0.09	-0.04	1.14	1.1	1.03	-0.32	-0.24	-0.27		1.2	-0.17	0	0.0005	0	0.0003	ANXA3	1.2	2.29	3.04	0.482874	-0.17	-0.3	-1.15	-0.0606978	2.18	2.97	0.47	-0.4
9594	GI_4809272-S	ANXA4	Homo sapiens annexin A4 (ANXA4), mRNA.""	GI_4809272-S	GI_4809272	NM_001153.2	ANXA4	GGTGACACATCTGGAGACTACAGGAAAGTACTGCTTGTTCTCTGTGGAGG	Homo sapiens annexin A4 (ANXA4), mRNA.	1	249.1	265.9	260.9	344.8	236.9	240.7	225.1	270.4	297.6		0.71	0.75	0.8	0.92	0.71	0.8	0.62	0.71	0.57		0.06	-0.12	0.4494	0.0207	0.3873	0.0139	ANXA4	0.06	0.11	1.04	0.0170333	-0.12	-0.21	-1.09	-0.0374265	-0.04	-1.09	-0.04	-0.25
9595	GI_4809273-S	ANXA5	Homo sapiens annexin A5 (ANXA5), mRNA.""	GI_4809273-S	GI_4809273	NM_001154.2	ANXA5	GTGCCTGCACCACCCCACTGCCTTCCTTCAGCACCTTTAGCTGCATTTGT	Homo sapiens annexin A5 (ANXA5), mRNA.	1	1511.4	1497	1503.6	578.1	438.4	470.5	787.9	891.4	1140.9		2.64	2.57	2.68	1.44	1.37	1.51	1.94	1.99	2		-1.19	-0.66	0	0	0	0	ANXA5	-1.19	-2.28	-3.07	-0.487138	-0.66	-1.15	-1.8	-0.255273	-1.79	-2.08	-0.32	-0.75
9596	GI_4809275-A	ANXA6	Homo sapiens annexin A6 (ANXA6), transcript variant 2, mRNA.""	GI_4809275-A	GI_4809275	NM_004033.1	ANXA6	TTGAGGGTGACACCTCCGGAGACTTCCTGAAGGCCTTGCTGGCTCTCTGT	Homo sapiens annexin A6 (ANXA6), transcript variant 2, mRNA.	1	142.4	138.3	125.7	42	45.9	47.5	49	45	53		0.11	0.06	0.02	-1.18	-1.03	-0.92	-0.99	-1.2	-1.25		-1.11	-1.21	0	0	0	0	ANXA6	-1.11	-2.12	-2.98	-0.474216	-1.21	-2.13	-3.06	-0.485721	-0.59	-1.61	-0.21	-0.97
9597	GI_4809277-A	ANXA7	Homo sapiens annexin A7 (ANXA7), transcript variant 1, mRNA.""	GI_4809277-A	GI_4809277	NM_001156.2	ANXA7	ACTGAAAGCTCTGCCTTCCGGAATCCCTCTAAGTCTGCTTGATAGAGTGG	Homo sapiens annexin A7 (ANXA7), transcript variant 1, mRNA.	1	451.8	476.3	443.4	494.3	408.6	362	1550.6	1787.7	1789.2		1.35	1.36	1.37	1.28	1.29	1.23	2.65	2.73	2.47		-0.09	1.26	0	0	0	0	ANXA7	-0.09	-0.18	-1.1	-0.0413927	1.26	2.21	3.38	0.528917	-0.37	-1.07	-0.03	1.07
8712	GI_4502112-S	ANXA8	Homo sapiens annexin A8 (ANXA8), mRNA.""	GI_4502112-S	GI_4502112	NM_001630.1	ANXA8	GTGTGACCATGCCCTCAGCACCACTCTTGTCCCCACTGAACGGCAACTGA	Homo sapiens annexin A8 (ANXA8), mRNA.	1	1612.7	1941	1537.2	75.7	68.5	67.5	65.4	82.2	105		2.71	2.84	2.7	-0.59	-0.61	-0.55	-0.69	-0.56	-0.53		-3.34	-3.35	0	0	0	0	ANXA8	-3.34	-6.38	-24.11	-1.3822	-3.35	-5.88	-22.67	-1.35545	-5.37	-13.54	-1.13	-5.37
10094	GI_6806880-A	AOC2	Homo sapiens amine oxidase, copper containing 2 (retina-specific) (AOC2), transcript variant 1, mRNA.""	GI_6806880-A	GI_6806880	NM_001158.2	AOC2	CCCCAGATTCCCACCCCCTCAATGTTCCTCTCACACGAAACCCCCATCAG	Homo sapiens amine oxidase, copper containing 2 (retina-specific) (AOC2), transcript variant 1, mRNA.	1	51.8	62	60.7	49.5	52.7	50.8	46.2	54.4	82.5		-0.97	-0.79	-0.76	-1.02	-0.89	-0.85	-1.06	-1	-0.79		-0.08	-0.11	0.415	0.3633	0.3536	0.3077	AOC2	-0.08	-0.15	-1.14	-0.0569049	-0.11	-0.19	-1.08	-0.0334238	0.51	1.07	0.03	0.52
4541	GI_30794499-S	AOF2	Homo sapiens amine oxidase (flavin containing) domain 2 (AOF2), mRNA.""	GI_30794499-S	GI_30794499	NM_015013.1	AOF2	GTCCCCAAGCATGTGAGACAGATGCATTCTAAGGGAAGAGGCCCATGTGC	Homo sapiens amine oxidase (flavin containing) domain 2 (AOF2), mRNA.	1	403	441.2	428.9	430.2	361.6	320.2	328.7	395.8	475.6		1.23	1.28	1.34	1.14	1.16	1.1	1.02	1.12	1.07		-0.15	-0.21	0.0001	0	0.0001	0	AOF2	-0.15	-0.28	-1.16	-0.064458	-0.21	-0.37	-1.19	-0.075547	-1.13	-1.89	-0.28	-0.77
2831	GI_22027652-A	AP1B1	Homo sapiens adaptor-related protein complex 1, beta 1 subunit (AP1B1), transcript variant 2, mRNA.""	GI_22027652-A	GI_22027652	NM_145730.1	AP1B1	CGGACACTTTTTTCCCCTCCACCGAATGTCAGGATTGAAAGCTGCCTCCG	Homo sapiens adaptor-related protein complex 1, beta 1 subunit (AP1B1), transcript variant 2, mRNA.	1	113.4	107	103.6	146.4	130.4	129.6	96.4	113.7	175.3		-0.13	-0.21	-0.19	0.07	0.08	0.14	-0.28	-0.21	0.01		0.27	0.02	0	0.8806	0	0.8546	AP1B1	0.27	0.52	1.25	0.09691	0.02	0.03	1.05	0.0211893	0.08	-1.1	-0.04	-0.4
7144	GI_38373686-S	AP1G1	Homo sapiens adaptor-related protein complex 1, gamma 1 subunit (AP1G1), mRNA.""	GI_38373686-S	GI_38373686	NM_001128.4	AP1G1	TTTCAAGCAATATCAGTGAGTGGGTCCCATCGACAGGGTTCCAGGACCTG	Homo sapiens adaptor-related protein complex 1, gamma 1 subunit (AP1G1), mRNA.	1	97.1	93.1	94.2	111.5	97.4	71.6	59	62.7	85.7		-0.3	-0.36	-0.29	-0.21	-0.23	-0.49	-0.8	-0.85	-0.75		0.01	-0.48	0.9509	0	0.9386	0	AP1G1	0.01	0.01	-1.03	-0.0128372	-0.48	-0.85	-1.54	-0.187521	0.29	1.06	0.03	-0.44
1436	GI_18104994-A	AP1G2	Homo sapiens adaptor-related protein complex 1, gamma 2 subunit (AP1G2), transcript variant 1, mRNA.""	GI_18104994-A	GI_18104994	NM_003917.2	AP1G2	CTGCGGCTAAAGCTGCGCCTCACCTACGACCACTTTCACCAGTCGGTGCA	Homo sapiens adaptor-related protein complex 1, gamma 2 subunit (AP1G2), transcript variant 1, mRNA.	1	246.8	240.8	221.9	178	143.6	125.7	150.6	150.1	260		0.7	0.64	0.63	0.26	0.18	0.11	0.19	0.08	0.43		-0.47	-0.42	0	0.0001	0	0.0001	AP1G2	-0.47	-0.91	-1.61	-0.206826	-0.42	-0.74	-1.44	-0.158362	0.17	-1.07	-0.03	-0.02
1437	GI_18105005-S	AP1M1	Homo sapiens adaptor-related protein complex 1, mu 1 subunit (AP1M1), mRNA.""	GI_18105005-S	GI_18105005	NM_032493.2	AP1M1	AGATCAGTATTGACCCACCAGGGGAGGTGGGGTTTGGTGAGAGACGCCAG	Homo sapiens adaptor-related protein complex 1, mu 1 subunit (AP1M1), mRNA.	1	80.8	79	79.2	58.7	59.9	63.4	87.8	105	123.4		-0.5	-0.53	-0.47	-0.85	-0.75	-0.61	-0.38	-0.3	-0.36		-0.24	0.16	0.001	0	0.0006	0	AP1M1	-0.24	-0.45	-1.31	-0.117271	0.16	0.27	1.18	0.071882	-0.96	-1.71	-0.23	-0.01
980	GI_14916516-S	AP1M2	Homo sapiens adaptor-related protein complex 1, mu 2 subunit (AP1M2), mRNA.""	GI_14916516-S	GI_14916516	NM_005498.3	AP1M2	GAGTGCCTTCTTGCAATTACCTGCCTTAGCGGGTGTTGCGGGTCCCTCCT	Homo sapiens adaptor-related protein complex 1, mu 2 subunit (AP1M2), mRNA.	1	615.1	616.5	545.7	684.3	596.9	551.1	34.1	32.3	47		1.68	1.64	1.59	1.61	1.7	1.68	-1.38	-1.56	-1.38		0.02	-3.07	0.5898	0	0.5291	0	AP1M2	0.02	0.04	1.02	0.00860017	-3.07	-5.4	-17.58	-1.24502	-0.04	-1.09	-0.04	0.12
1273	GI_16950626-A	AP1S1	Homo sapiens adaptor-related protein complex 1, sigma 1 subunit (AP1S1), transcript variant 1, mRNA.""	GI_16950626-A	GI_16950626	NM_001283.2	AP1S1	GTTGTCTATAAGAGATATGCCAGCCTCTACTTCTGCTGCGCCATCGAGGG	Homo sapiens adaptor-related protein complex 1, sigma 1 subunit (AP1S1), transcript variant 1, mRNA.	1	100.7	109.8	95.3	180.6	155.7	123.8	202.5	197.3	338		-0.26	-0.18	-0.28	0.28	0.27	0.09	0.5	0.37	0.71		0.45	0.77	0	0	0	0	AP1S1	0.45	0.86	1.49	0.173186	0.77	1.35	2.13	0.32838	0.07	-1.05	-0.02	0.09
1274	GI_16950626-I	AP1S1	Homo sapiens adaptor-related protein complex 1, sigma 1 subunit (AP1S1), transcript variant 1, mRNA.""	GI_16950626-I	GI_16950626	NM_001283.2	AP1S1	GTTGTCTATAAGAGATATGCCAGCCTCTACTTCTGCTGCGCCATCGAGGG	Homo sapiens adaptor-related protein complex 1, sigma 1 subunit (AP1S1), transcript variant 1, mRNA.	1	105.4	118.2	106	179.3	158.5	129.6	226.4	238	326.9		-0.21	-0.11	-0.16	0.27	0.29	0.14	0.62	0.58	0.67		0.39	0.78	0	0	0	0	AP1S1	0.39	0.75	1.4	0.146128	0.78	1.38	2.14	0.330414	0.07	-1.05	-0.02	0.09
1275	GI_16950627-I	AP1S1	Homo sapiens adaptor-related protein complex 1, sigma 1 subunit (AP1S1), transcript variant 2, mRNA.""	GI_16950627-I	GI_16950627	NM_057089.1	AP1S1	GGTGTTCAGGGCACTTCTTGTCCTCTCTGTCCCATAACCTACCTCCACCC	Homo sapiens adaptor-related protein complex 1, sigma 1 subunit (AP1S1), transcript variant 2, mRNA.	1	175.5	186.5	158.7	369.9	317.3	295.8	483.2	508.2	730.9		0.34	0.37	0.27	0.99	1.02	1.02	1.42	1.39	1.53		0.68	1.12	0	0	0	0	AP1S1	0.68	1.31	1.87	0.271842	1.12	1.96	2.94	0.468347	0.07	-1.05	-0.02	0.09
2832	GI_22027654-S	AP1S2	Homo sapiens adaptor-related protein complex 1, sigma 2 subunit (AP1S2), mRNA.""	GI_22027654-S	GI_22027654	NM_003916.3	AP1S2	GTGATTGTGACCAACATTCAGGCCACGTGAGCACTGTCTTATCACATCGC	Homo sapiens adaptor-related protein complex 1, sigma 2 subunit (AP1S2), mRNA.	1	166.3	176.3	173.6	60.2	42.6	56.6	152.5	142.2	173.9		0.28	0.32	0.37	-0.82	-1.11	-0.74	0.21	0.03	0		-1.21	-0.24	0	0.0008	0	0.0005	AP1S2	-1.21	-2.31	-3.26	-0.513218	-0.24	-0.42	-1.22	-0.0863598	-1.56	-2.35	-0.37	-0.39
1685	GI_19913415-A	AP2A1	Homo sapiens adaptor-related protein complex 2, alpha 1 subunit (AP2A1), transcript variant 2, mRNA.""	GI_19913415-A	GI_19913415	NM_130787.2	AP2A1	CTCCACTGGTGACAGAGAAGACACCAGGGTTTGGGGGATGCCTGGGACTT	Homo sapiens adaptor-related protein complex 2, alpha 1 subunit (AP2A1), transcript variant 2, mRNA.	1	84.1	79.5	74.4	69.6	66.1	71.8	81.4	87.5	109.1		-0.45	-0.52	-0.54	-0.68	-0.64	-0.48	-0.46	-0.49	-0.49		-0.1	0.03	0.1863	0.4339	0.1456	0.3762	AP2A1	-0.1	-0.18	-1.15	-0.0606978	0.03	0.05	1.04	0.0170333	0.2	-1.14	-0.06	0.3
3908	GI_27477040-S	AP2A2	Homo sapiens adaptor-related protein complex 2, alpha 2 subunit (AP2A2), mRNA.""	GI_27477040-S	GI_27477040	NM_012305.1	AP2A2	CGAAAACCACCCAGATTGGATGCCTGCTGCGCTTGGAGCCGAACCTGCAA	Homo sapiens adaptor-related protein complex 2, alpha 2 subunit (AP2A2), mRNA.	1	139.7	141.1	129.2	94.1	92.8	69.4	144.3	151.8	230.6		0.09	0.08	0.05	-0.37	-0.28	-0.52	0.15	0.09	0.3		-0.47	0.11	0	0.1196	0	0.0906	AP2A2	-0.47	-0.89	-1.61	-0.206826	0.11	0.19	1.14	0.0569049	-0.74	-1.55	-0.19	-0.14
9334	GI_4557468-S	AP2B1	Homo sapiens adaptor-related protein complex 2, beta 1 subunit (AP2B1), mRNA.""	GI_4557468-S	GI_4557468	NM_001282.1	AP2B1	GAGGTTGCCCTGCATCCCCCCTCCTCTGCCTGAGTGTGTCTTTGTAATGT	Homo sapiens adaptor-related protein complex 2, beta 1 subunit (AP2B1), mRNA.	1	119.8	128.2	132.2	141.8	129.6	99.3	134.9	151.2	197.6		-0.07	-0.02	0.08	0.03	0.07	-0.14	0.08	0.09	0.14		0	0.11	0.9634	0.0329	0.9534	0.0227	AP2B1	0	-0.01	-1.04	-0.0170333	0.11	0.19	1.13	0.0530784	0.33	1.13	0.05	0.37
983	GI_14917108-S	AP2M1	Homo sapiens adaptor-related protein complex 2, mu 1 subunit (AP2M1), mRNA.""	GI_14917108-S	GI_14917108	NM_004068.2	AP2M1	GGCTCTGAGTTCTGTGACCAAAGCCAGGTGGGTTCCCTTTCCTTCCCACC	Homo sapiens adaptor-related protein complex 2, mu 1 subunit (AP2M1), mRNA.	1	250.5	224.7	198.8	152.1	135.2	110	177.5	183.8	224.3		0.72	0.57	0.51	0.1	0.12	-0.03	0.37	0.3	0.27		-0.54	-0.29	0	0	0	0	AP2M1	-0.54	-1.03	-1.71	-0.232996	-0.29	-0.5	-1.28	-0.10721	0.29	1.1	0.04	0.31
127	GI_11038642-A	AP2S1	Homo sapiens adaptor-related protein complex 2, sigma 1 subunit (AP2S1), transcript variant AP17delta, mRNA.""	GI_11038642-A	GI_11038642	NM_021575.1	AP2S1	AACCGTGCCGTTGTCGTGTGATTCCATAAGCGTCTGTGCGTGGAGTCCCC	Homo sapiens adaptor-related protein complex 2, sigma 1 subunit (AP2S1), transcript variant AP17delta, mRNA.	1	1713.6	1899.1	1795.4	2024.5	1673.2	1569	1227.4	1399	1614.9		2.78	2.82	2.87	2.69	2.79	2.78	2.41	2.47	2.37		-0.07	-0.41	0.1557	0	0.1197	0	AP2S1	-0.07	-0.13	-1.04	-0.0170333	-0.41	-0.72	-1.42	-0.152288	0.71	1.67	0.22	-0.2
128	GI_11038644-I	AP2S1	Homo sapiens adaptor-related protein complex 2, sigma 1 subunit (AP2S1), transcript variant AP17, mRNA.""	GI_11038644-I	GI_11038644	NM_004069.2	AP2S1	TACCGCCGCTATGCTGGCCTCTACTTCTGCATCTGTGTGGATGTCAATGA	Homo sapiens adaptor-related protein complex 2, sigma 1 subunit (AP2S1), transcript variant AP17, mRNA.	1	674.1	671.1	620.8	776.9	646.8	586.5	536.2	541.9	771.3		1.78	1.72	1.73	1.73	1.78	1.74	1.53	1.45	1.58		0.01	-0.22	0.7816	0	0.7398	0	AP2S1	0.01	0.01	1.01	0.00432137	-0.22	-0.39	-1.19	-0.075547	0.71	1.67	0.22	-0.2
5243	GI_32484978-S	AP3B1	Homo sapiens adaptor-related protein complex 3, beta 1 subunit (AP3B1), mRNA.""	GI_32484978-S	GI_32484978	NM_003664.3	AP3B1	TCTTGAATCCATGTGGCGTTTTCTCTGTCCTGCTGCTTCTTTTGGCCTCC	Homo sapiens adaptor-related protein complex 3, beta 1 subunit (AP3B1), mRNA.	1	260.4	258.4	237	228.4	202.8	191.1	157.6	160.3	223		0.76	0.72	0.7	0.51	0.55	0.55	0.24	0.15	0.27		-0.19	-0.51	0	0	0	0	AP3B1	-0.19	-0.36	-1.22	-0.0863598	-0.51	-0.89	-1.57	-0.1959	-0.12	-1.18	-0.07	-0.24
7503	GI_40018647-S	AP3D1	Homo sapiens adaptor-related protein complex 3, delta 1 subunit (AP3D1), mRNA.""	GI_40018647-S	GI_40018647	NM_003938.4	AP3D1	ACTCCCCACGGCCAGCGTGGGCACAGGACTGACCCTTCTTCAGAGATAAT	Homo sapiens adaptor-related protein complex 3, delta 1 subunit (AP3D1), mRNA.	1	290.8	288.2	260.7	422	371.1	334.1	350.7	391.4	463.8		0.88	0.83	0.8	1.12	1.19	1.15	1.08	1.11	1.04		0.32	0.24	0	0	0	0	AP3D1	0.32	0.6	1.33	0.123852	0.24	0.42	1.29	0.11059	0.51	1.29	0.11	0.3
981	GI_14916517-S	AP3M1	Homo sapiens adaptor-related protein complex 3, mu 1 subunit (AP3M1), mRNA.""	GI_14916517-S	GI_14916517	NM_012095.2	AP3M1	TCCCTAATCTCAACAATCTATACCTGGACTGTCCAGTTCTCCTCCTGTGC	Homo sapiens adaptor-related protein complex 3, mu 1 subunit (AP3M1), mRNA.	1	395.3	418.6	388	375.7	301.7	278.1	940.5	1139.9	1260.1		1.21	1.23	1.23	1.01	0.97	0.95	2.13	2.25	2.1		-0.24	0.94	0	0	0	0	AP3M1	-0.24	-0.47	-1.27	-0.103804	0.94	1.65	2.49	0.396199	-0.78	-1.54	-0.19	1.66
982	GI_14916518-S	AP3M2	Homo sapiens adaptor-related protein complex 3, mu 2 subunit (AP3M2), mRNA.""	GI_14916518-S	GI_14916518	NM_006803.2	AP3M2	CTGCCGCCATTCCTGCAGCATCACCATAAGCAGTGCAGGGTGTCTCCATC	Homo sapiens adaptor-related protein complex 3, mu 2 subunit (AP3M2), mRNA.	1	180.1	198.9	180.3	138	117.1	91.9	97.2	98	118.3		0.36	0.44	0.41	0.01	-0.04	-0.22	-0.27	-0.37	-0.4		-0.49	-0.75	0	0	0	0	AP3M2	-0.49	-0.93	-1.63	-0.212188	-0.75	-1.32	-1.99	-0.298853	-0.49	-1.3	-0.11	-0.96
8751	GI_4502860-S	AP3S1	Homo sapiens adaptor-related protein complex 3, sigma 1 subunit (AP3S1), mRNA.""	GI_4502860-S	GI_4502860	NM_001284.1	AP3S1	CATTCCTGTGCCCACCTACGGCATGCCTCTATGTATTGGCTACTACAGTG	Homo sapiens adaptor-related protein complex 3, sigma 1 subunit (AP3S1), mRNA.	1	929.9	1096.7	864	694.7	553.9	558.4	479.1	512	662.8		2.12	2.24	2.09	1.62	1.62	1.69	1.41	1.39	1.42		-0.51	-0.74	0	0	0	0	AP3S1	-0.51	-0.97	-1.61	-0.206826	-0.74	-1.3	-1.95	-0.290035	-0.67	-1.22	-0.09	-0.76
9885	GI_5729741-S	AP4B1	Homo sapiens adaptor-related protein complex 4, beta 1 subunit (AP4B1), mRNA.""	GI_5729741-S	GI_5729741	NM_006594.1	AP4B1	GCAAGTGTTGCCTTGGCGGGGAGAATTCCATCCTGACACCCTCCAGATGG	Homo sapiens adaptor-related protein complex 4, beta 1 subunit (AP4B1), mRNA.	1	119.9	135.6	123.3	126.9	116.6	96.8	71.8	88.5	100.2		-0.07	0.04	0	-0.08	-0.04	-0.17	-0.59	-0.48	-0.58		-0.08	-0.54	0.1266	0	0.0955	0	AP4B1	-0.08	-0.16	-1.12	-0.049218	-0.54	-0.95	-1.63	-0.212188	0.18	-1.08	-0.03	-0.64
5226	GI_32483362-A	APAF1	Homo sapiens apoptotic protease activating factor (APAF1), transcript variant 5, mRNA.""	GI_32483362-A	GI_32483362	NM_181869.1	APAF1	TGATGGAGCTGCAAATTTCATGGCAGTTCATGCAGTCGGTCAAGAGGAGG	Homo sapiens apoptotic protease activating factor (APAF1), transcript variant 5, mRNA.	1	150.8	163.8	158.6	124.9	115.6	95.6	126.5	131.9	150		0.17	0.24	0.27	-0.09	-0.05	-0.18	0.01	-0.06	-0.15		-0.33	-0.29	0	0	0	0	APAF1	-0.33	-0.64	-1.42	-0.152288	-0.29	-0.52	-1.29	-0.11059	-0.52	-1.37	-0.14	-0.69
7210	GI_38569414-I	APBA2BP	Homo sapiens amyloid beta (A4) precursor protein-binding, family A, member 2 binding protein (APBA2BP), transcript variant 2, mRNA.""	GI_38569414-I	GI_38569414	NM_031232.2	APBA2BP	GGCCAAGTAGCAATAATTTGGGTCCAGGGTCACCTATTGCCCCCAGAGGC	Homo sapiens amyloid beta (A4) precursor protein-binding, family A, member 2 binding protein (APBA2BP), transcript variant 2, mRNA.	1	84.8	90.3	74.8	104.5	95.9	94.6	124.8	140.8	142.8		-0.44	-0.39	-0.53	-0.27	-0.25	-0.19	-0.01	0.01	-0.2		0.22	0.39	0	0	0	0	APBA2BP	0.22	0.42	1.18	0.071882	0.39	0.69	1.48	0.170262	0.33	-1.02	-0.01	0.16
2834	GI_22035551-S	APBA3	Homo sapiens amyloid beta (A4) precursor protein-binding, family A, member 3 (X11-like 2) (APBA3), mRNA.""	GI_22035551-S	GI_22035551	NM_004886.2	APBA3	TGTACCTGTGACCACCTCATCCCTTGCCTGCCACTGTGCCTTCGCCTCCA	Homo sapiens amyloid beta (A4) precursor protein-binding, family A, member 3 (X11-like 2) (APBA3), mRNA.	1	98.2	101.6	89.3	175.7	151.5	154.2	86.4	96	124.3		-0.29	-0.27	-0.35	0.25	0.24	0.33	-0.39	-0.39	-0.35		0.57	-0.08	0	0.0057	0	0.0035	APBA3	0.57	1.09	1.66	0.220108	-0.08	-0.14	-1.06	-0.0253059	0.83	1.39	0.14	-0.33
2835	GI_22035553-A	APBB1	Homo sapiens amyloid beta (A4) precursor protein-binding, family B, member 1 (Fe65) (APBB1), transcript variant 2, mRNA.""	GI_22035553-A	GI_22035553	NM_145689.1	APBB1	GATAACACTGGAGTGGTAACAAGAGGAGCAGGAAGCAAGGCCAGCCCTGG	Homo sapiens amyloid beta (A4) precursor protein-binding, family B, member 1 (Fe65) (APBB1), transcript variant 2, mRNA.	1	69.2	69.2	64.9	40.1	39.7	37.3	38.7	48.8	60.9		-0.66	-0.67	-0.69	-1.23	-1.19	-1.18	-1.24	-1.12	-1.11		-0.52	-0.48	0	0	0	0	APBB1	-0.52	-1	-1.74	-0.240549	-0.48	-0.85	-1.54	-0.187521	0.47	-1.01	0	0.07
4116	GI_27894365-S	APBB2	Homo sapiens amyloid beta (A4) precursor protein-binding, family B, member 2 (Fe65-like) (APBB2), mRNA.""	GI_27894365-S	GI_27894365	NM_173075.1	APBB2	CTGGAATTCTGCATCCAGCTCTATCCCCCTCTGATGCTTTTTGCCCAGAA	Homo sapiens amyloid beta (A4) precursor protein-binding, family B, member 2 (Fe65-like) (APBB2), mRNA.	1	58	53.5	59.5	61.4	51.4	52.4	48.8	60.2	74.1		-0.85	-0.94	-0.78	-0.8	-0.91	-0.82	-1	-0.89	-0.9		0.01	-0.07	0.8373	0.2582	0.805	0.21	APBB2	0.01	0.03	-1.04	-0.0170333	-0.07	-0.13	-1.05	-0.0211893	0.12	-1.12	-0.05	-0.42
1609	GI_19528662-A	APBB3	Homo sapiens amyloid beta (A4) precursor protein-binding, family B, member 3 (APBB3), transcript variant 1, mRNA.""	GI_19528662-A	GI_19528662	NM_133174.1	APBB3	GCCTTCTCTGCCTGTCCCTCCGATCCTTGTCCACCGTCTATTTATTGCCC	Homo sapiens amyloid beta (A4) precursor protein-binding, family B, member 3 (APBB3), transcript variant 1, mRNA.	1	132.6	138.9	137.8	145	121.8	121.5	67.4	76.6	99.8		0.03	0.06	0.12	0.06	0.01	0.07	-0.66	-0.64	-0.58		-0.03	-0.7	0.4604	0	0.3986	0	APBB3	-0.03	-0.05	-1.06	-0.0253059	-0.7	-1.23	-1.89	-0.276462	-0.26	-1.31	-0.12	-0.75
9702	GI_5031586-S	APC2	Homo sapiens adenomatosis polyposis coli 2 (APC2), mRNA.""	GI_5031586-S	GI_5031586	NM_005883.1	APC2	GCCGCCACCCCACGTTTCTGTACCGGGTTTCTGCAGTGTTAAACGGACGT	Homo sapiens adenomatosis polyposis coli 2 (APC2), mRNA.	1	51.9	55.5	58.9	54.9	51.6	42.8	53.2	52.5	65.3		-0.97	-0.9	-0.79	-0.91	-0.91	-1.03	-0.91	-1.04	-1.03		-0.06	-0.11	0.4062	0.1579	0.3452	0.1225	APC2	-0.06	-0.12	-1.12	-0.049218	-0.11	-0.18	-1.08	-0.0334238	0.66	1.14	0.06	0.14
4496	GI_30387616-S	APCDD1	Homo sapiens adenomatosis polyposis coli down-regulated 1 (APCDD1), mRNA.""	GI_30387616-S	GI_30387616	NM_153000.3	APCDD1	GAGTTCTGGACGAGCGTGTTTGGTAGCAGGGATGAAAGCTAGGGCCTCTT	Homo sapiens adenomatosis polyposis coli down-regulated 1 (APCDD1), mRNA.	1	40.6	45	39	62.5	62.9	50.9	43.3	43.4	51.8		-1.23	-1.12	-1.23	-0.78	-0.7	-0.85	-1.12	-1.24	-1.28		0.42	-0.02	0	0.7934	0	0.7546	APCDD1	0.42	0.8	1.41	0.149219	-0.02	-0.03	1	0	0.47	1.03	0.01	0.14
3339	GI_23510450-S	APEH	Homo sapiens N-acylaminoacyl-peptide hydrolase (APEH), mRNA.""	GI_23510450-S	GI_23510450	NM_001640.3	APEH	GCCTGTTCGGCTCCTGCTCTATCCCAAAAGCACCCACGCATTATCAGAGG	Homo sapiens N-acylaminoacyl-peptide hydrolase (APEH), mRNA.	1	414.4	429.4	354.1	542.3	446.7	442.8	395.9	395.5	531		1.26	1.25	1.13	1.37	1.39	1.44	1.21	1.12	1.19		0.19	-0.04	0.0001	0.4787	0.0001	0.4202	APEH	0.19	0.36	1.19	0.075547	-0.04	-0.07	-1.01	-0.00432137	0.6	1.2	0.08	-0.16
1472	GI_18375500-I	APEX1	Homo sapiens APEX nuclease (multifunctional DNA repair enzyme) 1 (APEX1), transcript variant 1, mRNA.""	GI_18375500-I	GI_18375500	NM_001641.2	APEX1	TCAGGACCCTTAATTAAGATCCTCAATTGGCTGGAGGGCAGATCTCGCGA	Homo sapiens APEX nuclease (multifunctional DNA repair enzyme) 1 (APEX1), transcript variant 1, mRNA.	1	117.3	112.6	110.7	163.6	134.2	107.2	124.2	131.1	176.8		-0.1	-0.16	-0.12	0.18	0.11	-0.06	-0.01	-0.06	0.02		0.2	0.11	0.0095	0.0008	0.006	0.0004	APEX1	0.2	0.38	1.17	0.0681859	0.11	0.19	1.13	0.0530784	0.23	1.22	0.09	0.14
1473	GI_18375502-A	APEX1	Homo sapiens APEX nuclease (multifunctional DNA repair enzyme) 1 (APEX1), transcript variant 2, mRNA.""	GI_18375502-A	GI_18375502	NM_080648.1	APEX1	GCACTGTGACACCACCCCTAAATCACTTTGAGCCTGGGAAATAAGCCCCC	Homo sapiens APEX nuclease (multifunctional DNA repair enzyme) 1 (APEX1), transcript variant 2, mRNA.	1	667.1	619.9	611.5	922.1	717.7	693.3	643.3	665.8	769.1		1.77	1.64	1.72	1.9	1.89	1.92	1.73	1.67	1.58		0.2	-0.05	0	0.4536	0	0.3957	APEX1	0.2	0.38	1.21	0.0827854	-0.05	-0.08	-1.02	-0.00860017	0.23	1.22	0.09	0.14
1474	GI_18375506-S	APEX2	Homo sapiens APEX nuclease (apurinic/apyrimidinic endonuclease) 2 (APEX2), nuclear gene encoding mitochondrial protein, mRNA.""	GI_18375506-S	GI_18375506	NM_014481.2	APEX2	CCTAGCTCCTTGTTGGTGAGCTTCTTGTGCCTTAATCCTGTGACCCAGCC	Homo sapiens APEX nuclease (apurinic/apyrimidinic endonuclease) 2 (APEX2), nuclear gene encoding mitochondrial protein, mRNA.	1	184.6	173.9	148.1	237.5	190.7	214.6	213.6	226	279.9		0.39	0.3	0.2	0.55	0.48	0.68	0.56	0.52	0.51		0.27	0.23	0.001	0.0001	0.0006	0.0001	APEX2	0.27	0.52	1.26	0.100371	0.23	0.41	1.27	0.103804	0.64	1.26	0.1	0.6
8147	GI_41393590-S	API5	Homo sapiens apoptosis inhibitor 5 (API5), mRNA.""	GI_41393590-S	GI_41393590	NM_006595.2	API5	GACCAGCTAATCTGGACCTCAGAGATAGATCAGCCAGTGGCCCAAAGCCA	Homo sapiens apoptosis inhibitor 5 (API5), mRNA.	1	320.1	338.8	314.2	531.4	430.7	372.3	309.1	313.4	499		0.98	1	1	1.35	1.35	1.26	0.95	0.87	1.12		0.33	-0.01	0	0.875	0	0.8479	API5	0.33	0.62	1.35	0.130334	-0.01	-0.03	1.02	0.00860017	0.71	1.27	0.1	-0.09
8714	GI_4502146-S	APLP2	Homo sapiens amyloid beta (A4) precursor-like protein 2 (APLP2), mRNA.""	GI_4502146-S	GI_4502146	NM_001642.1	APLP2	CCAGGCTGTCCCTGAAACTGAGTCTGTGGACACTGTGGAAAGCTTTGAAC	Homo sapiens amyloid beta (A4) precursor-like protein 2 (APLP2), mRNA.	1	263.8	299.1	253.3	404	383	272.3	551.4	584.4	1039.7		0.77	0.87	0.77	1.08	1.23	0.93	1.56	1.53	1.9		0.27	0.86	0.005	0	0.0031	0	APLP2	0.27	0.52	1.28	0.10721	0.86	1.51	2.34	0.369216	0.94	1.55	0.19	1.51
2592	GI_21426826-S	APOA1BP	Homo sapiens apolipoprotein A-I binding protein (APOA1BP), mRNA.""	GI_21426826-S	GI_21426826	NM_144772.1	APOA1BP	GTCAGTGAATGGTGGAAGTCAGAGAGCAACCCTGGGGATTGGGTGCCATC	Homo sapiens apolipoprotein A-I binding protein (APOA1BP), mRNA.	1	121.7	137.4	116	243	186.1	186.5	203	213.5	224.3		-0.06	0.05	-0.06	0.57	0.46	0.53	0.51	0.46	0.27		0.54	0.44	0	0	0	0	APOA1BP	0.54	1.04	1.62	0.209515	0.44	0.77	1.55	0.190332	1.79	3.51	0.55	1.15
3136	GI_22907036-S	APOBEC3A	Homo sapiens apolipoprotein B mRNA editing enzyme, catalytic polypeptide-like 3A (APOBEC3A), mRNA.""	GI_22907036-S	GI_22907036	NM_145699.2	APOBEC3A	AGTAGCGTGAACCCGGGAGGCAGAGCTTGCGGTGAGCCGAGATTGCGCTA	Homo sapiens apolipoprotein B mRNA editing enzyme, catalytic polypeptide-like 3A (APOBEC3A), mRNA.	1	790.7	962.7	803.1	796	712.5	584.4	952.8	1239.5	1360.5		1.95	2.1	2.01	1.76	1.89	1.74	2.14	2.34	2.18		-0.23	0.2	0.0009	0.0118	0.0005	0.0076	APOBEC3A	-0.23	-0.43	-1.23	-0.0899051	0.2	0.35	1.24	0.0934217	-0.12	-1.24	-0.09	0.07
3135	GI_22907024-S	APOBEC3B	Homo sapiens apolipoprotein B mRNA editing enzyme, catalytic polypeptide-like 3B (APOBEC3B), mRNA.""	GI_22907024-S	GI_22907024	NM_004900.3	APOBEC3B	ACCCTTTGGTCCTTCGACGGCGCCAGACCTACTTGTGCTATGAGGTGGAG	Homo sapiens apolipoprotein B mRNA editing enzyme, catalytic polypeptide-like 3B (APOBEC3B), mRNA.	1	50.6	53.5	53.9	116.2	93.5	78.4	47.2	53.3	60.6		-1	-0.94	-0.89	-0.16	-0.28	-0.39	-1.03	-1.02	-1.11		0.67	-0.11	0	0.0121	0	0.0079	APOBEC3B	0.67	1.27	1.8	0.255273	-0.11	-0.2	-1.09	-0.0374265	2.02	2.67	0.43	-0.28
3137	GI_22907038-S	APOBEC3C	Homo sapiens apolipoprotein B mRNA editing enzyme, catalytic polypeptide-like 3C (APOBEC3C), mRNA.""	GI_22907038-S	GI_22907038	NM_014508.2	APOBEC3C	ACCCCCACAGACCCCGTTCCTCCAGCCTGCGTGCCCCTAACCTGGCTTTT	Homo sapiens apolipoprotein B mRNA editing enzyme, catalytic polypeptide-like 3C (APOBEC3C), mRNA.	1	49.2	51.4	50.8	55.1	51.9	49.3	49.4	64.5	93.5		-1.03	-0.98	-0.95	-0.91	-0.9	-0.88	-0.98	-0.82	-0.65		0.09	0.17	0.0004	0.1164	0.0002	0.088	APOBEC3C	0.09	0.17	1.03	0.0128372	0.17	0.29	1.2	0.0791812	0.42	1.03	0.01	0.97
9803	GI_5174774-S	APOC1	Homo sapiens apolipoprotein C-I (APOC1), mRNA.""	GI_5174774-S	GI_5174774	NM_001645.2	APOC1	TGGAAACACACTGGAGGACAAGGCTCGGGAACTCATCAGCCGCATCAAAC	Homo sapiens apolipoprotein C-I (APOC1), mRNA.	1	74.6	59.4	66.6	93.4	78.2	94.7	92.4	104.2	111		-0.58	-0.83	-0.66	-0.38	-0.47	-0.19	-0.32	-0.31	-0.47		0.34	0.32	0.0029	0.0006	0.0017	0.0003	APOC1	0.34	0.66	1.32	0.120574	0.32	0.57	1.38	0.139879	-0.05	-1.13	-0.05	0.23
9317	GI_4557324-S	APOE	Homo sapiens apolipoprotein E (APOE), mRNA.""	GI_4557324-S	GI_4557324	NM_000041.1	APOE	TTCCAGGCCCGCCTCAAGAGCTGGTTCGAGCCCCTGGTGGAAGACATGCA	Homo sapiens apolipoprotein E (APOE), mRNA.	1	89.9	83.4	75.6	36.8	34.1	37.2	34	38.5	50.3		-0.38	-0.47	-0.52	-1.31	-1.35	-1.18	-1.38	-1.37	-1.31		-0.82	-0.89	0	0	0	0	APOE	-0.82	-1.57	-2.3	-0.361728	-0.89	-1.57	-2.28	-0.357935	0.39	-1.05	-0.02	0.13
2862	GI_22035654-A	APOL2	Homo sapiens apolipoprotein L, 2 (APOL2), transcript variant alpha, mRNA.""	GI_22035654-A	GI_22035654	NM_030882.2	APOL2	AGAACTGTTGGATACAGGAGAAGAAACAGCAGCTCCACTACCGACCCCCC	Homo sapiens apolipoprotein L, 2 (APOL2), transcript variant alpha, mRNA.	1	56.5	58.1	49.7	82.5	73.3	87.2	44.2	47.8	50.3		-0.88	-0.85	-0.97	-0.51	-0.53	-0.28	-1.1	-1.14	-1.31		0.46	-0.28	0	0.0002	0	0.0001	APOL2	0.46	0.89	1.48	0.170262	-0.28	-0.49	-1.28	-0.10721	0.35	1.02	0.01	-0.47
8156	GI_41406053-S	APP	Homo sapiens amyloid beta (A4) precursor protein (protease nexin-II, Alzheimer disease) (APP), transcript variant 1, mRNA.""	GI_41406053-S	GI_41406053	NM_000484.2	APP	ACGGGGCGGGTGGGGAGGGGTGCTCTGCTGGTCTTCAATTACCAAGAATT	Homo sapiens amyloid beta (A4) precursor protein (protease nexin-II, Alzheimer disease) (APP), transcript variant 1, mRNA.	1	289.4	321.1	289.1	237.2	252.1	201.6	458.8	542.3	673.9		0.87	0.95	0.91	0.55	0.78	0.61	1.37	1.45	1.44		-0.26	0.51	0.0005	0	0.0003	0	APP	-0.26	-0.51	-1.31	-0.117271	0.51	0.9	1.66	0.220108	-0.14	-1.19	-0.08	0.61
1426	GI_18104960-S	APPBP1	Homo sapiens amyloid beta precursor protein binding protein 1, 59kDa (APPBP1), mRNA.""	GI_18104960-S	GI_18104960	NM_003905.2	APPBP1	TGGAGCTGCTGAGCCACATACCATTGCTGCATTCTTGGGGGGAGCTGCTG	Homo sapiens amyloid beta precursor protein binding protein 1, 59kDa (APPBP1), mRNA.	1	855.4	964.2	818.2	1053.7	743.5	738.7	574.1	602.1	680.3		2.03	2.11	2.03	2.04	1.93	1.99	1.61	1.57	1.45		-0.07	-0.51	0.098	0	0.0723	0	APPBP1	-0.07	-0.14	-1.06	-0.0253059	-0.51	-0.9	-1.58	-0.198657	0.14	1.05	0.02	-0.13
1427	GI_18104961-S	APPBP2	Homo sapiens amyloid beta precursor protein (cytoplasmic tail) binding protein 2 (APPBP2), mRNA.""	GI_18104961-S	GI_18104961	NM_006380.2	APPBP2	CCTAGGTATCTATAGCATGAGTGGCCTTAGTGAGTTTGTTGAAGTGCACA	Homo sapiens amyloid beta precursor protein (cytoplasmic tail) binding protein 2 (APPBP2), mRNA.	1	108.3	106.1	95.4	67.1	64	59.1	63.6	72.1	110		-0.18	-0.22	-0.27	-0.71	-0.68	-0.69	-0.72	-0.7	-0.48		-0.47	-0.41	0	0	0	0	APPBP2	-0.47	-0.89	-1.63	-0.212188	-0.41	-0.72	-1.43	-0.155336	-0.52	-1.42	-0.15	-0.48
10104	GI_6912241-S	APPL	Homo sapiens adaptor protein containing pH domain, PTB domain and leucine zipper motif (APPL), mRNA.""	GI_6912241-S	GI_6912241	NM_012096.1	APPL	GTGTAGGCTAGAGTTAAGGCACTGGCAGACTTAGGGATGCTGGACAGACC	Homo sapiens adaptor protein containing pH domain, PTB domain and leucine zipper motif (APPL), mRNA.	1	68.7	70.1	61.3	50.8	56.1	47.1	75.8	99.7	133.7		-0.67	-0.66	-0.75	-0.99	-0.82	-0.93	-0.53	-0.35	-0.27		-0.22	0.3	0.0002	0.0003	0.0001	0.0002	APPL	-0.22	-0.42	-1.3	-0.113943	0.3	0.54	1.37	0.136721	-0.31	-1.19	-0.08	0.45
10283	GI_7657268-I	APRIN	Homo sapiens androgen-induced proliferation inhibitor (APRIN), mRNA.""	GI_7657268-I	GI_7657268	NM_015032.1	APRIN	CTTGCTGCAGTGCAACAGGAGGCTTTTTCAGTGATCTTCACTGTATATGT	Homo sapiens androgen-induced proliferation inhibitor (APRIN), mRNA.	1	71.1	70	69.5	64.9	61.1	65.5	53.1	60.8	68.6		-0.63	-0.66	-0.61	-0.75	-0.73	-0.58	-0.91	-0.88	-0.98		-0.05	-0.29	0.4184	0	0.3569	0	APRIN	-0.05	-0.09	-1.1	-0.0413927	-0.29	-0.51	-1.29	-0.11059	-0.12	-1.22	-0.09	0.17
10489	GI_7705287-A	APRIN	Homo sapiens androgen-induced proliferation inhibitor (APRIN), mRNA.""	GI_7705287-A	GI_7705287	NM_015928.1	APRIN	TGGTCTCTTCCCTTTGTGTATCTTACCTAGTGTTTACTCCTGGGCACCCT	Homo sapiens androgen-induced proliferation inhibitor (APRIN), mRNA.	1	111.3	117.6	122.2	149.6	136.2	116.2	82.2	100.9	132.3		-0.15	-0.11	-0.01	0.09	0.12	0.03	-0.45	-0.34	-0.29		0.17	-0.27	0.0015	0.0001	0.0009	0	APRIN	0.17	0.33	1.13	0.0530784	-0.27	-0.47	-1.26	-0.100371	-0.12	-1.22	-0.09	0.17
8715	GI_4502170-S	APRT	Homo sapiens adenine phosphoribosyltransferase (APRT), mRNA.""	GI_4502170-S	GI_4502170	NM_000485.1	APRT	TCGTCGTGGATGATCTGCTGGCCACTGGTGGAACCATGAACGCTGCCTGT	Homo sapiens adenine phosphoribosyltransferase (APRT), mRNA.	1	515.9	488.3	450.7	615.1	466.5	496.1	531.1	529.2	722.6		1.49	1.39	1.39	1.5	1.44	1.56	1.52	1.43	1.51		0.08	0.07	0.1665	0.1859	0.1288	0.1466	APRT	0.08	0.15	1.07	0.0293838	0.07	0.12	1.09	0.0374265	1.36	2.68	0.43	0.52
4145	GI_28329426-A	APTX	Homo sapiens aprataxin (APTX), transcript variant 5, mRNA.""	GI_28329426-A	GI_28329426	NM_175071.1	APTX	GATGGTGTGGGGGGTTGGAGTTTTCTTCTAATACCGAGGGTTCCTGGCTG	Homo sapiens aprataxin (APTX), transcript variant 5, mRNA.	1	125.1	126.1	112.2	167.7	145.4	128.4	94.2	103	125.2		-0.03	-0.04	-0.1	0.2	0.19	0.13	-0.3	-0.32	-0.34		0.23	-0.27	0	0	0	0	APTX	0.23	0.44	1.2	0.0791812	-0.27	-0.47	-1.26	-0.100371	0.27	1.05	0.02	-0.29
3871	GI_27370564-S	AQP11	Homo sapiens aquaporin 11 (AQP11), mRNA.""	GI_27370564-S	GI_27370564	NM_173039.1	AQP11	CACCGGCTGCACTGGATTCATCAGTGTTAACTTCCTTTGAGGAAGCTGCC	Homo sapiens aquaporin 11 (AQP11), mRNA.	1	57.8	58.9	48.2	46	44.1	40.1	77	75.2	87.3		-0.86	-0.84	-1.01	-1.09	-1.08	-1.1	-0.52	-0.66	-0.73		-0.19	0.27	0.0007	0.0016	0.0004	0.001	AQP11	-0.19	-0.36	-1.27	-0.103804	0.27	0.47	1.31	0.117271	-0.33	-1.45	-0.16	0.6
7316	GI_38788371-S	AQR	Homo sapiens likely ortholog of mouse aquarius (AQR), mRNA.""	GI_38788371-S	GI_38788371	NM_014691.1	AQR	GCTAACACACCTCAGGATGCCACATCTGCCCCAGAAGAGACCAAGTAGCC	Homo sapiens likely ortholog of mouse aquarius (AQR), mRNA.	1	191.1	196.5	183.7	263.4	206.6	204.8	235.6	271.9	302.6		0.43	0.43	0.43	0.65	0.57	0.63	0.66	0.72	0.59		0.19	0.23	0	0	0	0	AQR	0.19	0.36	1.17	0.0681859	0.23	0.4	1.27	0.103804	-0.47	-1.49	-0.17	-0.74
2724	GI_21626463-S	ARCN1	Homo sapiens archain 1 (ARCN1), mRNA.""	GI_21626463-S	GI_21626463	NM_001655.3	ARCN1	CCCACTCTGAACATCTGGCCGTCCCTGCAAAGAGTGTACTGTGCTTGAAG	Homo sapiens archain 1 (ARCN1), mRNA.	1	352.5	361.4	332.6	534.6	474.2	425.3	336.1	358.9	516.1		1.08	1.07	1.06	1.36	1.45	1.4	1.04	1.01	1.16		0.33	0	0	0.9678	0	0.9615	ARCN1	0.33	0.63	1.36	0.133539	0	0	1.03	0.0128372	0.46	1.31	0.12	0.15
2868	GI_22035683-S	AREG	Homo sapiens amphiregulin (schwannoma-derived growth factor) (AREG), mRNA.""	GI_22035683-S	GI_22035683	NM_001657.2	AREG	GGAGTCACTGCCAAGTCATAGCCATAAATGATGAGTCGGTCCTCTTTCCA	Homo sapiens amphiregulin (schwannoma-derived growth factor) (AREG), mRNA.	1	61.1	67.4	71	450.3	290	360	290.5	419.7	475.6		-0.8	-0.7	-0.59	1.19	0.93	1.22	0.89	1.18	1.07		1.81	1.74	0	0	0	0	AREG	1.81	3.46	5.44	0.735599	1.74	3.06	5.28	0.722634	4.6	8.51	0.93	4.1
10164	GI_6995997-S	ARF1	Homo sapiens ADP-ribosylation factor 1 (ARF1), mRNA.""	GI_6995997-S	GI_6995997	NM_001658.2	ARF1	CTCGGGAGCACCCCACCTCTGTGTGTGATGTAGCTTTCTCTCCCTCAGCC	Homo sapiens ADP-ribosylation factor 1 (ARF1), mRNA.	1	1268.1	1403.4	1151.5	1171.5	1034	898.7	1759.3	1937.4	2285.2		2.45	2.5	2.39	2.14	2.28	2.19	2.79	2.81	2.73		-0.24	0.33	0	0	0	0	ARF1	-0.24	-0.47	-1.24	-0.0934217	0.33	0.58	1.4	0.146128	-0.06	-1.11	-0.05	0.02
8717	GI_4502202-S	ARF3	Homo sapiens ADP-ribosylation factor 3 (ARF3), mRNA.""	GI_4502202-S	GI_4502202	NM_001659.1	ARF3	AGGGACCAATCTGGGGCTGGAAATGTTAGGAGGTTGCCTTGGTGCTGCCC	Homo sapiens ADP-ribosylation factor 3 (ARF3), mRNA.	1	87.5	93.8	89.9	123.9	121.9	87.2	126.6	102.4	171.7		-0.41	-0.35	-0.34	-0.1	0.01	-0.28	0.01	-0.33	-0.01		0.24	0.26	0.0075	0.0295	0.0047	0.0202	ARF3	0.24	0.46	1.22	0.0863598	0.26	0.45	1.31	0.117271	0.23	-1.02	-0.01	0.08
10165	GI_6995998-S	ARF4	Homo sapiens ADP-ribosylation factor 4 (ARF4), mRNA.""	GI_6995998-S	GI_6995998	NM_001660.2	ARF4	CTGCTTGTACCAGCCAGAGAAAGATCCAAAACACTACTCAGCTCTCTTGC	Homo sapiens ADP-ribosylation factor 4 (ARF4), mRNA.	1	845.1	877.8	865.4	1259.9	961.6	982.4	909	926.6	1495.8		2.02	2.01	2.09	2.21	2.21	2.29	2.09	2.03	2.29		0.2	0.1	0	0.289	0	0.238	ARF4	0.2	0.38	1.22	0.0863598	0.1	0.17	1.14	0.0569049	0.41	1.36	0.13	0.51
10166	GI_6995999-S	ARF5	Homo sapiens ADP-ribosylation factor 5 (ARF5), mRNA.""	GI_6995999-S	GI_6995999	NM_001662.2	ARF5	CCTGCCTGCATGTTCTCTCTGTTGTTGGAGCCTGGAGCCTTGCTCTCTGG	Homo sapiens ADP-ribosylation factor 5 (ARF5), mRNA.	1	79.2	79	73.1	141.3	134.1	133.8	167.7	162.1	246		-0.52	-0.53	-0.56	0.03	0.11	0.18	0.31	0.17	0.37		0.64	0.82	0	0	0	0	ARF5	0.64	1.23	1.77	0.247973	0.82	1.44	2.21	0.344392	0.97	1.48	0.17	0.75
10167	GI_6996000-S	ARF6	Homo sapiens ADP-ribosylation factor 6 (ARF6), mRNA.""	GI_6996000-S	GI_6996000	NM_001663.2	ARF6	CCAGCAGAATGGGAATGGGGGAAACACAGCAGTTCTTGGGTAAAAGTCCC	Homo sapiens ADP-ribosylation factor 6 (ARF6), mRNA.	1	50.6	43.8	47.8	58.9	48	51.8	45.3	55.3	54.1		-1	-1.15	-1.01	-0.84	-0.99	-0.83	-1.08	-0.98	-1.23		0.17	-0.04	0.0235	0.6772	0.0157	0.6262	ARF6	0.17	0.32	1.11	0.045323	-0.04	-0.08	-1.02	-0.00860017	-0.19	-1.04	-0.02	0.26
4177	GI_28416434-A	ARFGAP1	Homo sapiens ADP-ribosylation factor GTPase activating protein 1 (ARFGAP1), transcript variant 1, mRNA.""	GI_28416434-A	GI_28416434	NM_018209.2	ARFGAP1	AGTCCCTTTTGATGGGAAGTGCAGTCAGCAGCGTGGAGGTGTCTGGGCCA	Homo sapiens ADP-ribosylation factor GTPase activating protein 1 (ARFGAP1), transcript variant 1, mRNA.	1	81.8	86.1	78.2	96.4	97.3	67.5	96.2	96.3	156.6		-0.48	-0.44	-0.49	-0.35	-0.23	-0.55	-0.28	-0.39	-0.11		0.09	0.21	0.3798	0.0186	0.3202	0.0124	ARFGAP1	0.09	0.18	1.05	0.0211893	0.21	0.37	1.25	0.09691	0.41	1.06	0.03	0.25
4178	GI_28416437-S	ARFGAP3	Homo sapiens ADP-ribosylation factor GTPase activating protein 3 (ARFGAP3), mRNA.""	GI_28416437-S	GI_28416437	NM_014570.3	ARFGAP3	GCGGATGCTGGATGGGCCTGCAGAAACAACACTCACCACACACACTTCCT	Homo sapiens ADP-ribosylation factor GTPase activating protein 3 (ARFGAP3), mRNA.	1	360.6	377.6	342.8	152.3	133.6	119.2	133.1	157	200.7		1.11	1.12	1.1	0.11	0.1	0.05	0.06	0.13	0.16		-1.02	-0.99	0	0	0	0	ARFGAP3	-1.02	-1.95	-2.69	-0.429752	-0.99	-1.74	-2.47	-0.392697	-1.95	-2.51	-0.4	-2.12
9816	GI_5453572-S	ARFGEF2	Homo sapiens ADP-ribosylation factor guanine nucleotide-exchange factor 2 (brefeldin A-inhibited) (ARFGEF2), mRNA.""	GI_5453572-S	GI_5453572	NM_006420.1	ARFGEF2	CAAGGAGTTGGCATCTTGGATCTCAGAATGGCCTGGAAACGGATGGCCTC	Homo sapiens ADP-ribosylation factor guanine nucleotide-exchange factor 2 (brefeldin A-inhibited) (ARFGEF2), mRNA.	1	67.8	62.1	58.5	54.5	49.5	47.5	88.7	101.1	147.3		-0.68	-0.78	-0.8	-0.92	-0.95	-0.92	-0.37	-0.34	-0.17		-0.18	0.46	0	0	0	0	ARFGEF2	-0.18	-0.34	-1.25	-0.09691	0.46	0.81	1.58	0.198657	-0.11	-1.19	-0.08	0.04
10279	GI_7657209-S	ARFIP1	Homo sapiens ADP-ribosylation factor interacting protein 1 (arfaptin 1) (ARFIP1), mRNA.""	GI_7657209-S	GI_7657209	NM_014447.1	ARFIP1	CCCCTGGAGTGGATGCCCCATCTTGGCTTGAAGAACAGTAAAATCACAGC	Homo sapiens ADP-ribosylation factor interacting protein 1 (arfaptin 1) (ARFIP1), mRNA.	1	67.6	54.5	57.6	79.3	82	59.1	70.4	80.6	117.9		-0.69	-0.92	-0.81	-0.55	-0.42	-0.69	-0.61	-0.58	-0.41		0.26	0.27	0.0201	0.005	0.0133	0.0031	ARFIP1	0.26	0.49	1.22	0.0863598	0.27	0.48	1.32	0.120574	0.82	1.37	0.14	0.05
7208	GI_38569401-S	ARFIP2	Homo sapiens ADP-ribosylation factor interacting protein 2 (arfaptin 2) (ARFIP2), mRNA.""	GI_38569401-S	GI_38569401	NM_012402.2	ARFIP2	TATGCGTGCCCATTGCAGAGAAGGGGACTGGGACCAAAGGGGTGGGGATA	Homo sapiens ADP-ribosylation factor interacting protein 2 (arfaptin 2) (ARFIP2), mRNA.	1	118.7	126.2	105.9	140.2	132.5	137.6	142.7	134.8	163.4		-0.08	-0.04	-0.16	0.02	0.1	0.21	0.14	-0.03	-0.06		0.2	0.11	0.0028	0.1653	0.0017	0.1289	ARFIP2	0.2	0.39	1.17	0.0681859	0.11	0.19	1.13	0.0530784	0.11	1.07	0.03	0.17
5441	GI_33466360-S	ARFRP1	Homo sapiens ADP-ribosylation factor related protein 1 (ARFRP1), mRNA.""	GI_33466360-S	GI_33466360	NM_003224.2	ARFRP1	CCCAGGGTGAGTGCAAAATAAAGACGGCGAGTGTGGCTCTGTCCATCCCT	Homo sapiens ADP-ribosylation factor related protein 1 (ARFRP1), mRNA.	1	157	150.1	128.9	189	145.8	167.1	219.3	227.2	280.8		0.22	0.15	0.05	0.32	0.2	0.41	0.59	0.53	0.51		0.17	0.41	0.0403	0	0.0279	0	ARFRP1	0.17	0.33	1.14	0.0569049	0.41	0.71	1.5	0.176091	0.24	-1.05	-0.02	0.05
106	GI_10947110-S	ARG2	Homo sapiens arginase, type II (ARG2), nuclear gene encoding mitochondrial protein, mRNA.""	GI_10947110-S	GI_10947110	NM_001172.2	ARG2	TTGGATAACCTTCCTTCTAAACATTTGGGGGTTAGACCTGGGACCACGGC	Homo sapiens arginase, type II (ARG2), nuclear gene encoding mitochondrial protein, mRNA.	1	40.2	45.2	40.7	59.6	50.7	52.9	35.2	43.3	47.6		-1.24	-1.12	-1.19	-0.83	-0.93	-0.81	-1.34	-1.24	-1.37		0.33	-0.14	0	0.0145	0	0.0095	ARG2	0.33	0.63	1.29	0.11059	-0.14	-0.24	-1.12	-0.049218	1.65	2.03	0.31	-0.49
1718	GI_19923243-S	ARHGAP1	Homo sapiens Rho GTPase activating protein 1 (ARHGAP1), mRNA.""	GI_19923243-S	GI_19923243	NM_004308.2	ARHGAP1	CTATTTGGTCTTTCTCATGTCCCCCACTGGTCTGTACCCCAGGGAGCGGG	Homo sapiens Rho GTPase activating protein 1 (ARHGAP1), mRNA.	1	221.8	229.8	204.6	217.2	183.8	190.4	197.4	217.3	263		0.59	0.59	0.54	0.46	0.44	0.55	0.48	0.48	0.44		-0.09	-0.11	0.0213	0	0.0141	0	ARHGAP1	-0.09	-0.17	-1.12	-0.049218	-0.11	-0.19	-1.08	-0.0334238	-0.06	-1.08	-0.03	0.12
7819	GI_40788020-I	ARHGAP11A	Homo sapiens similar to human GTPase-activating protein (ARHGAP11A), mRNA.""	GI_40788020-I	GI_40788020	NM_014783.2	ARHGAP11A	GAGCAGATTAGAGCAGCATTCATGCCACTCGGAGCAACCAGACTTACAGC	Homo sapiens similar to human GTPase-activating protein (ARHGAP11A), mRNA.	1	60.6	57.9	55.2	58	52.8	43.7	52.8	57.6	68.4		-0.8	-0.86	-0.86	-0.86	-0.88	-1.01	-0.91	-0.94	-0.98		-0.08	-0.11	0.17	0.0002	0.1318	0.0001	ARHGAP11A	-0.08	-0.14	-1.13	-0.0530784	-0.11	-0.19	-1.08	-0.0334238	0.45	1.07	0.03	0.01
3863	GI_26986533-S	ARHGAP12	Homo sapiens Rho GTPase activating protein 12 (ARHGAP12), mRNA.""	GI_26986533-S	GI_26986533	NM_018287.4	ARHGAP12	AACACAGGGTTTGGAAGGTTTTGTTACAGGGAGCATGGTCTGTTGAAGAT	Homo sapiens Rho GTPase activating protein 12 (ARHGAP12), mRNA.	1	109.9	131.8	121.9	242.7	184.6	176.5	51.9	53.8	69.3		-0.17	0.01	-0.01	0.57	0.45	0.47	-0.93	-1.01	-0.97		0.55	-0.92	0	0	0	0	ARHGAP12	0.55	1.06	1.64	0.214844	-0.92	-1.61	-2.32	-0.365488	0.68	1.17	0.07	-0.99
7478	GI_39932588-S	ARHGAP18	Homo sapiens Rho GTPase activating protein 18 (ARHGAP18), mRNA.""	GI_39932588-S	GI_39932588	NM_033515.2	ARHGAP18	CACAGAACCGTATCAGCGACCAAGAAAATAGGACTGTCAGAAGCTGCCAG	Homo sapiens Rho GTPase activating protein 18 (ARHGAP18), mRNA.	1	64.9	61.1	58.1	65	67	54.3	64.4	76.1	78		-0.73	-0.8	-0.81	-0.74	-0.63	-0.78	-0.7	-0.64	-0.85		0.06	0.05	0.2774	0.5128	0.226	0.4541	ARHGAP18	0.06	0.12	1.01	0.00432137	0.05	0.09	1.07	0.0293838	0.18	-1.07	-0.03	-0.23
2135	GI_20977540-S	ARHGAP21	Homo sapiens Rho GTPase activating protein 21 (ARHGAP21), mRNA.""	GI_20977540-S	GI_20977540	NM_020824.1	ARHGAP21	CCCCAGGCACTAAAGCAGAGTTTCATCCCTGTCTTTAAACTGGGGGTATG	Homo sapiens Rho GTPase activating protein 21 (ARHGAP21), mRNA.	1	73	72.7	69.7	50	54.4	42.9	62.1	72.8	95.5		-0.6	-0.62	-0.61	-1.01	-0.85	-1.03	-0.74	-0.69	-0.63		-0.35	-0.08	0	0.0278	0	0.0189	ARHGAP21	-0.35	-0.67	-1.47	-0.167317	-0.08	-0.13	-1.05	-0.0211893	-0.81	-1.59	-0.2	-0.51
8045	GI_41327157-S	ARHGAP4	Homo sapiens Rho GTPase activating protein 4 (ARHGAP4), mRNA.""	GI_41327157-S	GI_41327157	NM_001666.2	ARHGAP4	GGTACCCTTGCTCAGATGCCTGGCAGGGCTGGGTGGCGATTCATAAAGAC	Homo sapiens Rho GTPase activating protein 4 (ARHGAP4), mRNA.	1	193.1	211.8	179.2	40.8	39.3	39.3	38.8	46.9	47.5		0.44	0.51	0.4	-1.21	-1.2	-1.12	-1.24	-1.16	-1.37		-1.62	-1.71	0	0	0	0	ARHGAP4	-1.62	-3.11	-4.89	-0.689309	-1.71	-3	-4.86	-0.686636	-0.32	-1.43	-0.16	0.14
4580	GI_31317221-A	ARHGAP8	Homo sapiens Rho GTPase activating protein 8 (ARHGAP8), transcript variant 5, mRNA.""	GI_31317221-A	GI_31317221	NM_181335.1	ARHGAP8	TTTGCAGGAGGCTGTGCCACGGACACAAGCCACGGGCCTCACCAAGCCTA	Homo sapiens Rho GTPase activating protein 8 (ARHGAP8), transcript variant 5, mRNA.	1	41.8	39.2	36.5	71.7	64.1	65	36.1	41.1	35.8		-1.2	-1.27	-1.3	-0.65	-0.68	-0.59	-1.32	-1.3	-1.67		0.62	-0.17	0	0.2132	0	0.1703	ARHGAP8	0.62	1.19	1.7	0.230449	-0.17	-0.3	-1.14	-0.0569049	3.56	4.75	0.68	-0.6
5781	GI_34147601-S	ARHGDIA	Homo sapiens Rho GDP dissociation inhibitor (GDI) alpha (ARHGDIA), mRNA.""	GI_34147601-S	GI_34147601	NM_004309.3	ARHGDIA	CAGGCCTTCCCTGACCCAGCCAGGAACAAACAAGGGACCAAGTGCACACA	Homo sapiens Rho GDP dissociation inhibitor (GDI) alpha (ARHGDIA), mRNA.	1	283.3	267.5	248.1	407.1	320	346	518.6	452	775.1		0.85	0.75	0.75	1.09	1.03	1.18	1.5	1.26	1.59		0.32	0.66	0	0	0	0	ARHGDIA	0.32	0.61	1.33	0.123852	0.66	1.17	1.94	0.287802	0.04	-1.03	-0.01	0.19
40	GI_10835001-S	ARHGDIB	Homo sapiens Rho GDP dissociation inhibitor (GDI) beta (ARHGDIB), mRNA.""	GI_10835001-S	GI_10835001	NM_001175.1	ARHGDIB	TTGTGGTTGTTGCTGGCCCAATGAGTCCCTAGTCACATCCCCTGCCAGAG	Homo sapiens Rho GDP dissociation inhibitor (GDI) beta (ARHGDIB), mRNA.	1	232.1	220.6	208.2	46.9	41.6	48.5	291.8	359.4	291.3		0.63	0.55	0.56	-1.07	-1.14	-0.9	0.89	1.02	0.55		-1.62	0.24	0	0.1236	0	0.094	ARHGDIB	-1.62	-3.09	-4.82	-0.683047	0.24	0.42	1.3	0.113943	-1.52	-2.34	-0.37	0.21
7411	GI_39777602-S	ARHGEF1	Homo sapiens Rho guanine nucleotide exchange factor (GEF) 1 (ARHGEF1), transcript variant 2, mRNA.""	GI_39777602-S	GI_39777602	NM_004706.3	ARHGEF1	CATGAAGCAGCTGGAGGAGTTGGAGGAGGAATTTTGCCGCCTGAGACCCC	Homo sapiens Rho guanine nucleotide exchange factor (GEF) 1 (ARHGEF1), transcript variant 2, mRNA.	1	55.8	60.9	57.1	62.7	58.1	45.8	66.1	57.8	74.7		-0.89	-0.81	-0.82	-0.78	-0.78	-0.96	-0.68	-0.94	-0.89		0	0.01	0.9971	0.9555	0.996	0.9459	ARHGEF1	0	0	-1.05	-0.0211893	0.01	0.01	1.03	0.0128372	-0.05	-1.19	-0.08	0.16
10394	GI_7662041-S	ARHGEF10	Homo sapiens Rho guanine nucleotide exchange factor (GEF) 10 (ARHGEF10), mRNA.""	GI_7662041-S	GI_7662041	NM_014629.1	ARHGEF10	TGAGTGCACACCATCATGTCAAGGTGCATACTTAGTGAGCGCCATCCTGC	Homo sapiens Rho guanine nucleotide exchange factor (GEF) 10 (ARHGEF10), mRNA.	1	158.9	147	134.6	31.7	32.8	36.5	124.9	146.2	163.2		0.23	0.12	0.09	-1.46	-1.39	-1.2	-0.01	0.05	-0.06		-1.5	-0.15	0	0.0061	0	0.0038	ARHGEF10	-1.5	-2.87	-4.34	-0.63749	-0.15	-0.27	-1.13	-0.0530784	-1.5	-2.48	-0.39	-0.23
6943	GI_38026914-A	ARHGEF11	Homo sapiens Rho guanine nucleotide exchange factor (GEF) 11 (ARHGEF11), transcript variant 1, mRNA.""	GI_38026914-A	GI_38026914	NM_014784.2	ARHGEF11	CCTCTTCCCCACCCTGTCCCTGTAGAAAACCAGTGAAGCAGGTACGGAGC	Homo sapiens Rho guanine nucleotide exchange factor (GEF) 11 (ARHGEF11), transcript variant 1, mRNA.	1	64.7	66.2	71.8	61.1	68.3	61.8	60.8	76.6	100.2		-0.73	-0.72	-0.58	-0.81	-0.61	-0.64	-0.77	-0.64	-0.58		-0.01	0.02	0.9256	0.8552	0.9075	0.8248	ARHGEF11	-0.01	-0.02	-1.06	-0.0253059	0.02	0.03	1.04	0.0170333	0.66	1.16	0.06	0.5
10402	GI_7662087-S	ARHGEF12	Homo sapiens Rho guanine nucleotide exchange factor (GEF) 12 (ARHGEF12), mRNA.""	GI_7662087-S	GI_7662087	NM_015313.1	ARHGEF12	ACCTGTACCATTCCCACTTGCTCTTTGATAGCCACCTCCTAGGAATGGAG	Homo sapiens Rho guanine nucleotide exchange factor (GEF) 12 (ARHGEF12), mRNA.	1	53.3	54.3	52.7	47.8	54.8	51.5	57.2	65.7	76.3		-0.94	-0.93	-0.91	-1.05	-0.84	-0.84	-0.83	-0.8	-0.87		0.02	0.09	0.8509	0	0.8205	0	ARHGEF12	0.02	0.03	-1.04	-0.0170333	0.09	0.16	1.11	0.045323	-0.12	-1.29	-0.11	0.21
1008	GI_15011976-S	ARHGEF16	Homo sapiens Rho guanine exchange factor (GEF) 16 (ARHGEF16), mRNA.""	GI_15011976-S	GI_15011976	NM_014448.2	ARHGEF16	GCCGGAGGGAGGGGACCCGGCAGGGAGATTTCGGTTTTGAGGTTTCTAAA	Homo sapiens Rho guanine exchange factor (GEF) 16 (ARHGEF16), mRNA.	1	84.9	84.9	82.4	182.7	170.2	163.6	38.1	38.5	50		-0.44	-0.45	-0.43	0.29	0.36	0.39	-1.26	-1.37	-1.32		0.79	-0.87	0	0	0	0	ARHGEF16	0.79	1.51	2.04	0.30963	-0.87	-1.53	-2.23	-0.348305	0.58	1.14	0.06	-0.04
8075	GI_41327768-S	ARHGEF18	Homo sapiens rho/rac guanine nucleotide exchange factor (GEF) 18 (ARHGEF18), mRNA.""	GI_41327768-S	GI_41327768	NM_015318.2	ARHGEF18	GTGCCCCTCGGCCACTCCTGGGTTGGAGCCCGATTTTATTTGTAAAGTTG	Homo sapiens rho/rac guanine nucleotide exchange factor (GEF) 18 (ARHGEF18), mRNA.	1	114.5	116.4	109.6	114	108.2	103.2	114.6	115.4	140		-0.12	-0.12	-0.13	-0.18	-0.12	-0.1	-0.1	-0.2	-0.23		-0.01	-0.05	0.724	0.2541	0.6756	0.2064	ARHGEF18	-0.01	-0.02	-1.05	-0.0211893	-0.05	-0.09	-1.02	-0.00860017	0.52	1.27	0.1	-0.23
7665	GI_40255148-S	ARHGEF19	Homo sapiens Rho guanine nucleotide exchange factor (GEF) 19 (ARHGEF19), mRNA.""	GI_40255148-S	GI_40255148	NM_153213.2	ARHGEF19	GACTGGGGCCCTCTCCTTTCTATGTCCTCAATCCTGCCTGACTCTTGGTC	Homo sapiens Rho guanine nucleotide exchange factor (GEF) 19 (ARHGEF19), mRNA.	1	84.4	82.9	70.4	59.2	60.3	49	66.7	67.8	83.9		-0.45	-0.48	-0.6	-0.84	-0.74	-0.89	-0.67	-0.77	-0.77		-0.31	-0.22	0	0.0001	0	0.0001	ARHGEF19	-0.31	-0.6	-1.42	-0.152288	-0.22	-0.39	-1.21	-0.0827854	-0.56	-1.6	-0.2	-0.51
1006	GI_15011973-S	ARHGEF2	Homo sapiens rho/rac guanine nucleotide exchange factor (GEF) 2 (ARHGEF2), mRNA.""	GI_15011973-S	GI_15011973	NM_004723.2	ARHGEF2	CTGCCTTCATCTGCAGTAACGGGGGGACCTATACTGACCTCTTCCCCAGC	Homo sapiens rho/rac guanine nucleotide exchange factor (GEF) 2 (ARHGEF2), mRNA.	1	112.1	114.5	110.9	99.7	87.4	89.9	85.7	86.5	138.3		-0.15	-0.14	-0.11	-0.32	-0.35	-0.25	-0.4	-0.51	-0.24		-0.17	-0.25	0	0.0024	0	0.0015	ARHGEF2	-0.17	-0.33	-1.22	-0.0863598	-0.25	-0.44	-1.23	-0.0899051	-0.36	-1.23	-0.09	-0.07
10939	GI_9506400-S	ARHGEF3	Homo sapiens Rho guanine nucleotide exchange factor (GEF) 3 (ARHGEF3), mRNA.""	GI_9506400-S	GI_9506400	NM_019555.1	ARHGEF3	CTTTGTAGGCGCCATCAGCCACTTTTAGAAGCCATCAGCCAGTGTGTTGG	Homo sapiens Rho guanine nucleotide exchange factor (GEF) 3 (ARHGEF3), mRNA.	1	88.1	81	72.5	142.2	118.6	117.5	264.7	272.3	325		-0.4	-0.5	-0.57	0.04	-0.02	0.04	0.79	0.72	0.67		0.51	1.22	0	0	0	0	ARHGEF3	0.51	0.97	1.55	0.190332	1.22	2.14	3.21	0.506505	0.4	1.16	0.06	1.96
1009	GI_15011978-A	ARHGEF4	Homo sapiens Rho guanine nucleotide exchange factor (GEF) 4 (ARHGEF4), transcript variant 1, mRNA.""	GI_15011978-A	GI_15011978	NM_015320.2	ARHGEF4	AGCTGGCGTGGAGCCCACAGGATTCAGCAGCATGGACAGTCACTCTTGCA	Homo sapiens Rho guanine nucleotide exchange factor (GEF) 4 (ARHGEF4), transcript variant 1, mRNA.	1	46.4	49.7	36.3	66.9	55.4	49.8	58.9	75	81.6		-1.09	-1.02	-1.31	-0.71	-0.83	-0.87	-0.8	-0.66	-0.8		0.33	0.39	0.0013	0.0002	0.0008	0.0001	ARHGEF4	0.33	0.64	1.29	0.11059	0.39	0.68	1.46	0.164353	0.11	-1.18	-0.07	0.09
1007	GI_15011975-S	ARHGEF5	Homo sapiens Rho guanine nucleotide exchange factor (GEF) 5 (ARHGEF5), mRNA.""	GI_15011975-S	GI_15011975	NM_005435.2	ARHGEF5	CGCCTCCAGGGTGCAGATTCAGAGCTGGCCAGAGTTTCAGTGATAGCCGT	Homo sapiens Rho guanine nucleotide exchange factor (GEF) 5 (ARHGEF5), mRNA.	1	69.5	66.9	68.1	100	89.6	96.7	67.6	77	93.7		-0.66	-0.71	-0.64	-0.31	-0.32	-0.17	-0.65	-0.63	-0.65		0.4	0.02	0	0.3905	0	0.3337	ARHGEF5	0.4	0.76	1.4	0.146128	0.02	0.04	1.04	0.0170333	1.51	1.95	0.29	0.09
2812	GI_22027524-S	ARHGEF6	Homo sapiens Rac/Cdc42 guanine nucleotide exchange factor (GEF) 6 (ARHGEF6), mRNA.""	GI_22027524-S	GI_22027524	NM_004840.1	ARHGEF6	TGGGTTCCTGTTGCCCTGTAATTAAACTGCTGCCCGTAGAGGCCTTTCAG	Homo sapiens Rac/Cdc42 guanine nucleotide exchange factor (GEF) 6 (ARHGEF6), mRNA.	1	62.9	69.1	63.7	45.6	42.6	48.6	101.2	119.1	140		-0.76	-0.67	-0.71	-1.1	-1.11	-0.9	-0.23	-0.16	-0.23		-0.32	0.51	0	0	0	0	ARHGEF6	-0.32	-0.61	-1.43	-0.155336	0.51	0.89	1.65	0.217484	-1.85	-3.13	-0.5	1.18
2813	GI_22027526-I	ARHGEF7	Homo sapiens Rho guanine nucleotide exchange factor (GEF) 7 (ARHGEF7), transcript variant 1, mRNA.""	GI_22027526-I	GI_22027526	NM_003899.2	ARHGEF7	AGAGCCCTAAGACCATGAAAAAGCTGCTGCCCAAGCGCAAACCTGAACGG	Homo sapiens Rho guanine nucleotide exchange factor (GEF) 7 (ARHGEF7), transcript variant 1, mRNA.	1	158.4	158.1	146.7	150.5	135.1	109.1	125.6	136.9	174.2		0.23	0.2	0.19	0.09	0.12	-0.04	0	-0.02	0.01		-0.15	-0.21	0.0053	0	0.0033	0	ARHGEF7	-0.15	-0.28	-1.19	-0.075547	-0.21	-0.36	-1.19	-0.075547	-0.29	-1.32	-0.12	0.04
10403	GI_7662107-S	ARHGEF9	Homo sapiens Cdc42 guanine nucleotide exchange factor (GEF) 9 (ARHGEF9), mRNA.""	GI_7662107-S	GI_7662107	NM_015185.1	ARHGEF9	TGGATGGGCAACAGTGACTTTGATTACCCTTGCTGCTCTGCATTTGCCAG	Homo sapiens Cdc42 guanine nucleotide exchange factor (GEF) 9 (ARHGEF9), mRNA.	1	68.9	75.3	72.3	59.1	57.8	50.9	66.2	87.2	102.5		-0.67	-0.58	-0.57	-0.84	-0.79	-0.85	-0.68	-0.5	-0.56		-0.22	0.03	0	0.6694	0	0.6181	ARHGEF9	-0.22	-0.42	-1.3	-0.113943	0.03	0.05	1.05	0.0211893	-0.2	-1.29	-0.11	0.21
2227	GI_21264568-A	ARID1A	Homo sapiens AT rich interactive domain 1A (SWI- like) (ARID1A), transcript variant 3, mRNA.""	GI_21264568-A	GI_21264568	NM_018450.4	ARID1A	GCGAGACACAGCTATTTAATCTCTTGCCAGATATCGCCCCTCTTGGTGCG	Homo sapiens AT rich interactive domain 1A (SWI- like) (ARID1A), transcript variant 3, mRNA.	1	148.9	150.5	142.9	154.4	144.2	91.9	126.4	151.5	179.7		0.16	0.15	0.16	0.12	0.19	-0.22	0.01	0.09	0.04		-0.13	-0.11	0.372	0	0.3124	0	ARID1A	-0.13	-0.24	-1.15	-0.0606978	-0.11	-0.19	-1.08	-0.0334238	0.01	-1.04	-0.02	0.01
7510	GI_40068461-I	ARID1B	Homo sapiens AT rich interactive domain 1B (SWI1-like) (ARID1B), transcript variant 3, mRNA.""	GI_40068461-I	GI_40068461	NM_175863.2	ARID1B	ACCAAAGTTGCTGTCTAGTGCATTCAAAGGTCACTTTTTGTTCTTCACAG	Homo sapiens AT rich interactive domain 1B (SWI1-like) (ARID1B), transcript variant 3, mRNA.	1	51.5	52.4	56	56.3	53.6	52.8	57.7	60	73.4		-0.98	-0.96	-0.84	-0.89	-0.87	-0.81	-0.82	-0.9	-0.91		0.07	0.05	0.1609	0.3461	0.124	0.2915	ARID1B	0.07	0.14	1.01	0.00432137	0.05	0.09	1.07	0.0293838	-0.2	-1.28	-0.11	0.11
7511	GI_40068463-A	ARID1B	Homo sapiens AT rich interactive domain 1B (SWI1-like) (ARID1B), transcript variant 2, mRNA.""	GI_40068463-A	GI_40068463	NM_020732.2	ARID1B	TCATGCACATGCAGCCCCCGCCCCTGGAACCACCTAGCGTAGACATGATG	Homo sapiens AT rich interactive domain 1B (SWI1-like) (ARID1B), transcript variant 2, mRNA.	1	58.3	64.8	48.4	51	52.2	46.3	52.7	60.7	90.8		-0.85	-0.74	-1	-0.99	-0.9	-0.95	-0.92	-0.88	-0.68		-0.08	0.03	0.372	0.7865	0.3124	0.7469	ARID1B	-0.08	-0.15	-1.15	-0.0606978	0.03	0.06	1.05	0.0211893	-0.2	-1.28	-0.11	0.11
8464	GI_42659930-S	ARID2	Homo sapiens AT rich interactive domain 2 (ARID, RFX-like) (ARID2), mRNA.""	GI_42659930-S	GI_42659930	XM_370690.2	ARID2	GGAAGGCCTCCCAACCACCATTTCTGCTGTGTCCTTAGGATGTGCAGTAA	Homo sapiens AT rich interactive domain 2 (ARID, RFX-like) (ARID2), mRNA.	1	111.1	126.8	111.9	142	123.2	90.5	143	160.8	216.2		-0.15	-0.03	-0.1	0.04	0.02	-0.24	0.14	0.16	0.24		0.04	0.27	0.7551	0	0.7102	0	ARID2	0.04	0.07	1	0	0.27	0.48	1.32	0.120574	-0.08	-1.18	-0.07	0.18
9658	GI_4885192-S	ARID3A	Homo sapiens AT rich interactive domain 3A (BRIGHT- like) (ARID3A), mRNA.""	GI_4885192-S	GI_4885192	NM_005224.1	ARID3A	CCACACACTCACCACTCCCAGCTTCTCGTGTCCAGTGAAACCCCTGAACC	Homo sapiens AT rich interactive domain 3A (BRIGHT- like) (ARID3A), mRNA.	1	96.4	113.8	86.2	64.1	59.3	48.9	70.1	65.4	100.9		-0.31	-0.15	-0.38	-0.76	-0.76	-0.89	-0.62	-0.8	-0.57		-0.52	-0.39	0	0.0002	0	0.0001	ARID3A	-0.52	-1	-1.73	-0.238046	-0.39	-0.68	-1.41	-0.149219	-1.44	-2.32	-0.37	-1.06
403	GI_13259500-A	ARID4A	Homo sapiens AT rich interactive domain 4A (RBP1-like) (ARID4A), transcript variant 3, mRNA.""	GI_13259500-A	GI_13259500	NM_023001.1	ARID4A	GCCAAAGTATATGTTCAGCAGTGTGCCCAGGATTGAAGGTGTAAATGGGA	Homo sapiens AT rich interactive domain 4A (RBP1-like) (ARID4A), transcript variant 3, mRNA.	1	60	77.4	73.4	73.4	74.4	52.8	57.9	69.2	80.5		-0.82	-0.55	-0.56	-0.62	-0.52	-0.81	-0.82	-0.74	-0.81		-0.01	-0.15	0.9521	0.1261	0.9401	0.0961	ARID4A	-0.01	-0.02	-1.06	-0.0253059	-0.15	-0.26	-1.14	-0.0569049	0.03	-1.12	-0.05	-0.15
2866	GI_22035676-I	ARID4B	Homo sapiens AT rich interactive domain 4B (RBP1- like) (ARID4B), transcript variant 1, mRNA.""	GI_22035676-I	GI_22035676	NM_016374.4	ARID4B	TTGAGTGCTATCCACCAGGCATGAAAGTCCAAGTGCGGTATGGACGAGGG	Homo sapiens AT rich interactive domain 4B (RBP1- like) (ARID4B), transcript variant 1, mRNA.	1	114.7	102	92.1	71.6	73.3	69.2	56	64.6	80.1		-0.12	-0.26	-0.31	-0.65	-0.53	-0.52	-0.85	-0.82	-0.82		-0.34	-0.6	0	0	0	0	ARID4B	-0.34	-0.64	-1.44	-0.158362	-0.6	-1.05	-1.72	-0.235528	0.62	1.16	0.06	-0.47
2867	GI_22035678-A	ARID4B	Homo sapiens AT rich interactive domain 4B (RBP1- like) (ARID4B), transcript variant 2, mRNA.""	GI_22035678-A	GI_22035678	NM_031371.2	ARID4B	GGATGGGGCTGGCATGTTTTCTTTGTTTCCTGGCAATACGACGTGGGAAT	Homo sapiens AT rich interactive domain 4B (RBP1- like) (ARID4B), transcript variant 2, mRNA.	1	132.8	151.9	133.6	127.3	112.3	93.2	113	141.5	175.9		0.04	0.16	0.09	-0.07	-0.08	-0.21	-0.11	0.02	0.02		-0.21	-0.12	0.0003	0.0476	0.0001	0.0336	ARID4B	-0.21	-0.41	-1.27	-0.103804	-0.12	-0.21	-1.09	-0.0374265	0.62	1.16	0.06	-0.47
11032	GI_9966762-S	ARIH1	Homo sapiens ariadne homolog, ubiquitin-conjugating enzyme E2 binding protein, 1 (Drosophila) (ARIH1), mRNA.""	GI_9966762-S	GI_9966762	NM_005744.2	ARIH1	TGTCCTGGATTGAGGTGCAGTTCCTGAAGAAGGCAGTTGATGTCCTCTGC	Homo sapiens ariadne homolog, ubiquitin-conjugating enzyme E2 binding protein, 1 (Drosophila) (ARIH1), mRNA.	1	48.4	54	53.2	101.8	85.6	77.6	80.1	81.8	129.8		-1.05	-0.93	-0.9	-0.3	-0.37	-0.4	-0.47	-0.57	-0.31		0.6	0.51	0	0	0	0	ARIH1	0.6	1.15	1.68	0.225309	0.51	0.9	1.66	0.220108	0.74	1.31	0.12	0.3
9811	GI_5453556-S	ARIH2	Homo sapiens ariadne homolog 2 (Drosophila) (ARIH2), mRNA.""	GI_5453556-S	GI_5453556	NM_006321.1	ARIH2	TTGGCCTGTGTAGAGCCCCCTCCTGTGCCCTCAGTGGCTGTCGTTTGTTA	Homo sapiens ariadne homolog 2 (Drosophila) (ARIH2), mRNA.	1	163.5	181	156.5	187.9	146.2	140.8	146.8	188.4	227.9		0.26	0.34	0.26	0.32	0.2	0.23	0.17	0.33	0.29		-0.04	-0.03	0.4658	0.7019	0.4039	0.6529	ARIH2	-0.04	-0.07	-1.07	-0.0293838	-0.03	-0.04	1	0	0.56	1.19	0.08	0.28
5592	GI_33946322-S	ARL1	Homo sapiens ADP-ribosylation factor-like 1 (ARL1), mRNA.""	GI_33946322-S	GI_33946322	NM_001177.3	ARL1	GGTCCTTGTCTAGCAGGAGACAACTGCACAGGTATACTACCAGCGTTTGG	Homo sapiens ADP-ribosylation factor-like 1 (ARL1), mRNA.	1	216.1	212.9	214.7	189.9	156.7	128.3	169.5	204.8	258		0.56	0.51	0.59	0.33	0.27	0.13	0.32	0.41	0.42		-0.31	-0.17	0	0.0001	0	0	ARL1	-0.31	-0.6	-1.38	-0.139879	-0.17	-0.3	-1.15	-0.0606978	-0.12	-1.07	-0.03	-0.34
8719	GI_4502228-S	ARL2	Homo sapiens ADP-ribosylation factor-like 2 (ARL2), mRNA.""	GI_4502228-S	GI_4502228	NM_001667.1	ARL2	GCTGTGGGCCTCATCCTTCACTCAGTTGTGAAATAAACCGCTCCTTGCCC	Homo sapiens ADP-ribosylation factor-like 2 (ARL2), mRNA.	1	904.2	1031.7	910.4	511.8	416.6	386.8	521.1	608.3	560.1		2.09	2.18	2.14	1.32	1.31	1.3	1.5	1.58	1.24		-0.83	-0.7	0	0	0	0	ARL2	-0.83	-1.58	-2.19	-0.340444	-0.7	-1.22	-1.86	-0.269513	-0.05	-1.06	-0.03	-0.67
8622	GI_42794776-S	ARL2BP	Homo sapiens ADP-ribosylation factor-like 2 binding protein (ARL2BP), mRNA.""	GI_42794776-S	GI_42794776	NM_012106.3	ARL2BP	GGTAGGGACTCTGCAGTTTCTTCCTGTCAAAATCTCTCCTACCAAGATGG	Homo sapiens ADP-ribosylation factor-like 2 binding protein (ARL2BP), mRNA.	1	264.2	261.4	260.8	312.2	276.4	215.1	208.4	223.9	270		0.77	0.73	0.8	0.82	0.88	0.68	0.54	0.51	0.47		0.02	-0.26	0.7467	0	0.7014	0	ARL2BP	0.02	0.05	1.01	0.00432137	-0.26	-0.46	-1.25	-0.09691	-0.36	-1.31	-0.12	-0.53
7209	GI_38569402-S	ARL3	Homo sapiens ADP-ribosylation factor-like 3 (ARL3), mRNA.""	GI_38569402-S	GI_38569402	NM_004311.2	ARL3	CAGCTCTCACAGGAGAGGGCGTTCAGGATGGCATGAACTGGGTCTGCAAA	Homo sapiens ADP-ribosylation factor-like 3 (ARL3), mRNA.	1	225.3	234.7	204.6	279.7	227.6	201.3	132.6	132.4	194.9		0.6	0.62	0.54	0.71	0.67	0.61	0.06	-0.05	0.13		0.08	-0.54	0.0601	0	0.0426	0	ARL3	0.08	0.15	1.05	0.0211893	-0.54	-0.95	-1.63	-0.212188	0.13	-1.06	-0.03	-1.13
4420	GI_29826298-A	ARL6	Homo sapiens ADP-ribosylation factor-like 6 (ARL6), transcript variant 2, mRNA.""	GI_29826298-A	GI_29826298	NM_177976.1	ARL6	TGCTAGTGATGCCATAAAAGGAGAAGGCTTGCAAGAAGGTGTAGACTGGC	Homo sapiens ADP-ribosylation factor-like 6 (ARL6), transcript variant 2, mRNA.	1	46	49.4	57.1	64.9	57.4	42.4	55.9	64.9	76.3		-1.1	-1.03	-0.82	-0.75	-0.8	-1.04	-0.85	-0.81	-0.87		0.12	0.14	0.3783	0.1321	0.3187	0.101	ARL6	0.12	0.23	1.06	0.0253059	0.14	0.24	1.15	0.0606978	0.37	1.03	0.01	0.02
10589	GI_7706183-I	ARL6IP4	Homo sapiens ADP-ribosylation-like factor 6 interacting protein 4 (ARL6IP4), mRNA.""	GI_7706183-I	GI_7706183	NM_016638.1	ARL6IP4	GTCCTGACGGATGAGCAGAAGTCCCGAATCCAGGCCATGAAGCCCATGAC	Homo sapiens ADP-ribosylation-like factor 6 interacting protein 4 (ARL6IP4), mRNA.	1	217.9	247.2	215	266.1	248.3	177.1	182.1	175	264.2		0.57	0.67	0.6	0.66	0.76	0.47	0.39	0.25	0.45		0.02	-0.25	0.8429	0.0004	0.8112	0.0002	ARL6IP4	0.02	0.04	1.01	0.00432137	-0.25	-0.44	-1.23	-0.0899051	1.33	2.35	0.37	0.16
10911	GI_8923906-A	ARL6IP4	Homo sapiens ADP-ribosylation-like factor 6 interacting protein 4 (ARL6IP4), mRNA.""	GI_8923906-A	GI_8923906	NM_018694.1	ARL6IP4	TTGGGGTCACCGGCCTGCTTGGCACCCCCATCTGAAAGAGCAGCACTTCT	Homo sapiens ADP-ribosylation-like factor 6 interacting protein 4 (ARL6IP4), mRNA.	1	657.4	649.7	600	811.8	732.4	751.5	456.9	457.3	565.3		1.75	1.69	1.69	1.78	1.92	2	1.36	1.27	1.25		0.19	-0.41	0.0111	0	0.0071	0	ARL6IP4	0.19	0.36	1.2	0.0791812	-0.41	-0.73	-1.44	-0.158362	1.33	2.35	0.37	0.16
5034	GI_31657113-S	ARMC4	Homo sapiens armadillo repeat containing 4 (ARMC4), mRNA.""	GI_31657113-S	GI_31657113	NM_018076.2	ARMC4	GCTGGTTGTATATCCAATATCCGCAGGCTGGCTCTTGCTACAGAGAAGGC	Homo sapiens armadillo repeat containing 4 (ARMC4), mRNA.	1	62.9	60.3	62.4	43.7	40.6	46.2	51.8	59.9	70.5		-0.76	-0.82	-0.73	-1.14	-1.16	-0.95	-0.93	-0.9	-0.95		-0.31	-0.16	0	0	0	0	ARMC4	-0.31	-0.6	-1.42	-0.152288	-0.16	-0.28	-1.14	-0.0569049	-0.67	-1.6	-0.2	-0.47
9769	GI_5174392-S	ARMET	Homo sapiens arginine-rich, mutated in early stage tumors (ARMET), mRNA.""	GI_5174392-S	GI_5174392	NM_006010.1	ARMET	CAGATGTGAAGCCTGGAGCTTTCCTGATGATGCTGGCCCTACAGTACCCC	Homo sapiens arginine-rich, mutated in early stage tumors (ARMET), mRNA.	1	878.5	910.2	798.3	1369.6	1272.4	1012.3	687.3	782.9	960.3		2.06	2.05	2	2.3	2.5	2.32	1.8	1.85	1.82		0.34	-0.22	0	0	0	0	ARMET	0.34	0.65	1.4	0.146128	-0.22	-0.38	-1.19	-0.075547	0.33	1.28	0.11	-0.48
4555	GI_30795239-A	ARNT	Homo sapiens aryl hydrocarbon receptor nuclear translocator (ARNT), transcript variant 2, mRNA.""	GI_30795239-A	GI_30795239	NM_178426.1	ARNT	TGGGCGTTGCCTGGGTTCTTGGGAGAGAGGGGAAGAGTCGGGACTTGAAA	Homo sapiens aryl hydrocarbon receptor nuclear translocator (ARNT), transcript variant 2, mRNA.	1	50.2	51.1	54.9	59	60.4	57.3	57.4	60.7	74.2		-1.01	-0.99	-0.87	-0.84	-0.74	-0.72	-0.83	-0.88	-0.9		0.19	0.08	0.002	0.1155	0.0012	0.0873	ARNT	0.19	0.36	1.13	0.0530784	0.08	0.15	1.1	0.0413927	-0.14	-1.28	-0.11	0.14
8013	GI_41281514-S	ARNT2	Homo sapiens aryl-hydrocarbon receptor nuclear translocator 2 (ARNT2), mRNA.""	GI_41281514-S	GI_41281514	NM_014862.2	ARNT2	GGTGCAGGCACATTTCCAAGCGTAGGTGTCCCTGGCTTTTGTGGCCAAAG	Homo sapiens aryl-hydrocarbon receptor nuclear translocator 2 (ARNT2), mRNA.	1	40.9	41.8	36.6	81.8	77.5	66.5	36.6	41.7	50.7		-1.23	-1.2	-1.3	-0.51	-0.48	-0.56	-1.3	-1.28	-1.3		0.72	-0.05	0	0.1013	0	0.0757	ARNT2	0.72	1.39	1.88	0.274158	-0.05	-0.09	-1.03	-0.0128372	5.27	10.27	1.01	0.32
8546	GI_42716310-S	ARNTL	Homo sapiens aryl hydrocarbon receptor nuclear translocator-like (ARNTL), mRNA.""	GI_42716310-S	GI_42716310	NM_001178.3	ARNTL	CTAAGCCTGCTCCAGTGTTTCCTCATCATTGATTATTGGGCTAGCTGTGG	Homo sapiens aryl hydrocarbon receptor nuclear translocator-like (ARNTL), mRNA.	1	69.3	71.2	65.7	89.4	83.7	66.1	70.5	80.7	85.9		-0.66	-0.64	-0.67	-0.43	-0.39	-0.57	-0.61	-0.58	-0.74		0.19	0.01	0.0008	0.8174	0.0004	0.7816	ARNTL	0.19	0.37	1.15	0.0606978	0.01	0.02	1.04	0.0170333	0.35	-1.01	0	0.43
5057	GI_31745179-S	ARNTL2	Homo sapiens aryl hydrocarbon receptor nuclear translocator-like 2 (ARNTL2), mRNA.""	GI_31745179-S	GI_31745179	NM_020183.3	ARNTL2	GTTGTTTCCACCAAGTCCTTCTGAAATGGGGGAGCTAGAGGCTACCAGGC	Homo sapiens aryl hydrocarbon receptor nuclear translocator-like 2 (ARNTL2), mRNA.	1	132.8	123.4	114.1	129.4	120.4	96.9	125	141.8	177		0.04	-0.06	-0.08	-0.06	-0.01	-0.17	0	0.02	0.02		-0.04	0.05	0.5562	0.2365	0.495	0.1908	ARNTL2	-0.04	-0.08	-1.08	-0.0334238	0.05	0.09	1.07	0.0293838	0.13	-1.06	-0.03	-0.42
3140	GI_22907051-S	ARPC1A	Homo sapiens actin related protein 2/3 complex, subunit 1A, 41kDa (ARPC1A), mRNA.""	GI_22907051-S	GI_22907051	NM_006409.2	ARPC1A	GTGGCACGATGGCGAGGAAGCCAGCCCCAAGGAAACACTGAAAACACATA	Homo sapiens actin related protein 2/3 complex, subunit 1A, 41kDa (ARPC1A), mRNA.	1	547.7	572.4	544.2	629.6	543.6	487.6	705.6	739.3	922		1.55	1.56	1.59	1.52	1.6	1.55	1.82	1.79	1.77		-0.01	0.23	0.6845	0	0.6311	0	ARPC1A	-0.01	-0.02	-1.01	-0.00432137	0.23	0.4	1.27	0.103804	-0.17	-1.22	-0.09	-0.07
3141	GI_22907055-S	ARPC1B	Homo sapiens actin related protein 2/3 complex, subunit 1B, 41kDa (ARPC1B), mRNA.""	GI_22907055-S	GI_22907055	NM_005720.2	ARPC1B	GGCATGGATGGCGGCATGAGTATCTGGGATGTGAAGAGCTTGGAGTCAGC	Homo sapiens actin related protein 2/3 complex, subunit 1B, 41kDa (ARPC1B), mRNA.	1	557.4	534.5	448.7	416.4	343.1	345.4	598.8	579.2	852.2		1.57	1.48	1.38	1.11	1.11	1.18	1.65	1.53	1.69		-0.35	0.14	0	0.0777	0	0.0567	ARPC1B	-0.35	-0.67	-1.4	-0.146128	0.14	0.25	1.17	0.0681859	-0.27	-1.09	-0.04	0.44
3218	GI_23238209-A	ARPC2	Homo sapiens actin related protein 2/3 complex, subunit 2, 34kDa (ARPC2), transcript variant 2, mRNA.""	GI_23238209-A	GI_23238209	NM_005731.2	ARPC2	GAGGAAGCGGCTGGCAACTGAAGGCTGGAACACTTGCTACTGGATAATCG	Homo sapiens actin related protein 2/3 complex, subunit 2, 34kDa (ARPC2), transcript variant 2, mRNA.	1	1553	1511	1418	1654	1352.2	1428.6	947	1125.4	1288.6		2.67	2.58	2.62	2.49	2.57	2.68	2.13	2.23	2.13		-0.04	-0.46	0.5562	0	0.495	0	ARPC2	-0.04	-0.08	-1.02	-0.00860017	-0.46	-0.8	-1.49	-0.173186	0.05	1.15	0.06	-0.27
3219	GI_23238209-I	ARPC2	Homo sapiens actin related protein 2/3 complex, subunit 2, 34kDa (ARPC2), transcript variant 2, mRNA.""	GI_23238209-I	GI_23238209	NM_005731.2	ARPC2	GAGGAAGCGGCTGGCAACTGAAGGCTGGAACACTTGCTACTGGATAATCG	Homo sapiens actin related protein 2/3 complex, subunit 2, 34kDa (ARPC2), transcript variant 2, mRNA.	1	78.3	83.4	74.5	92.7	82.2	70.8	84.3	93.1	187.6		-0.53	-0.47	-0.54	-0.39	-0.41	-0.5	-0.42	-0.43	0.08		0.08	0.26	0.0532	0.1643	0.0375	0.128	ARPC2	0.08	0.15	1.03	0.0128372	0.26	0.46	1.34	0.127105	0.05	1.15	0.06	-0.27
3282	GI_23397667-S	ARPC3	Homo sapiens actin related protein 2/3 complex, subunit 3, 21kDa (ARPC3), mRNA.""	GI_23397667-S	GI_23397667	NM_005719.2	ARPC3	GAACAAGAGTCTTTCAGGACCTGGACAGTGAAGGGAGCCCGGGCAGCCAC	Homo sapiens actin related protein 2/3 complex, subunit 3, 21kDa (ARPC3), mRNA.	1	1152.4	1214.2	1099.4	1151.2	880.7	926.9	687.5	783.6	974.4		2.35	2.35	2.34	2.12	2.11	2.23	1.8	1.85	1.83		-0.19	-0.52	0	0	0	0	ARPC3	-0.19	-0.37	-1.18	-0.071882	-0.52	-0.92	-1.59	-0.201397	-0.22	-1.01	0	-1
3283	GI_23397668-S	ARPC4	Homo sapiens actin related protein 2/3 complex, subunit 4, 20kDa (ARPC4), mRNA.""	GI_23397668-S	GI_23397668	NM_005718.2	ARPC4	CAAGCCTCCTTGGCCCCAGTATAAGTGTTGGGAACTCTCTGCCAGCTTCC	Homo sapiens actin related protein 2/3 complex, subunit 4, 20kDa (ARPC4), mRNA.	1	142.5	140.3	142.7	190.1	163.2	140.6	160.2	167.8	218.6		0.11	0.07	0.16	0.33	0.32	0.23	0.26	0.2	0.25		0.18	0.12	0	0.0001	0	0	ARPC4	0.18	0.34	1.15	0.0606978	0.12	0.21	1.15	0.0606978	-0.01	-1.16	-0.06	0.4
3220	GI_23238212-S	ARPC5	Homo sapiens actin related protein 2/3 complex, subunit 5, 16kDa (ARPC5), mRNA.""	GI_23238212-S	GI_23238212	NM_005717.2	ARPC5	CACCTGACCAAGAGGGAAGTGAGCTTGTGCTTAGTATTTACATTGGATGC	Homo sapiens actin related protein 2/3 complex, subunit 5, 16kDa (ARPC5), mRNA.	1	854.2	904.8	869.9	652.5	547	499.1	514.3	525.1	679.3		2.03	2.04	2.09	1.56	1.6	1.57	1.49	1.42	1.45		-0.48	-0.6	0	0	0	0	ARPC5	-0.48	-0.91	-1.56	-0.193125	-0.6	-1.06	-1.71	-0.232996	-0.55	-1.38	-0.14	-0.65
616	GI_13569955-S	ARPC5L	Homo sapiens actin related protein 2/3 complex, subunit 5-like (ARPC5L), mRNA.""	GI_13569955-S	GI_13569955	NM_030978.1	ARPC5L	ACTGGGGGAGGGATGGTTTGGGCAGGTGCAGATCCAAGGGCTGTGGTAAA	Homo sapiens actin related protein 2/3 complex, subunit 5-like (ARPC5L), mRNA.	1	478.8	438	411.8	439.3	307.7	337.9	483.9	471.5	670.7		1.41	1.27	1.29	1.16	0.99	1.16	1.42	1.31	1.43		-0.22	0.06	0.0028	0.348	0.0017	0.2933	ARPC5L	-0.22	-0.42	-1.24	-0.0934217	0.06	0.11	1.09	0.0374265	-0.31	-1.15	-0.06	-0.33
1740	GI_19923363-S	ARPP-19	Homo sapiens cyclic AMP phosphoprotein, 19 kD (ARPP-19), mRNA.""	GI_19923363-S	GI_19923363	NM_006628.2	ARPP-19	CTCAGCACACACTGCCAGTCTTCCCCAATATCTGTCTCCTCTCAATTCCC	Homo sapiens cyclic AMP phosphoprotein, 19 kD (ARPP-19), mRNA.	1	123.2	121.9	131	138.7	129.2	96.3	75.3	81.8	130		-0.04	-0.07	0.07	0.01	0.07	-0.17	-0.54	-0.57	-0.3		-0.01	-0.45	0.9002	0	0.8782	0	ARPP-19	-0.01	-0.02	-1.05	-0.0211893	-0.45	-0.79	-1.49	-0.173186	0.22	1.12	0.05	-0.27
3030	GI_22748652-S	ARRDC1	Homo sapiens arrestin domain containing 1 (ARRDC1), mRNA.""	GI_22748652-S	GI_22748652	NM_152285.1	ARRDC1	CTACCAGCACCTTGATTCTTCCTCCAGAGTACAGTTCTTGGGGCTACCCC	Homo sapiens arrestin domain containing 1 (ARRDC1), mRNA.	1	97.6	101.3	85.2	115.6	106.8	92.9	101.3	108	160.4		-0.29	-0.27	-0.4	-0.17	-0.13	-0.21	-0.23	-0.27	-0.08		0.15	0.13	0.0015	0.0872	0.0009	0.0643	ARRDC1	0.15	0.28	1.1	0.0413927	0.13	0.22	1.15	0.0606978	0.07	-1.2	-0.08	0.05
1469	GI_18373304-S	ARRDC2	Homo sapiens arrestin domain containing 2 (ARRDC2), mRNA.""	GI_18373304-S	GI_18373304	NM_015683.1	ARRDC2	CCCAGGTTCAGGGTAGGACAGGCAAGACCAGATACCCAATGTGCAAAGTG	Homo sapiens arrestin domain containing 2 (ARRDC2), mRNA.	1	54	50.8	46.4	61.1	47.7	47.8	53.8	65.4	77.5		-0.93	-1	-1.05	-0.81	-0.99	-0.91	-0.89	-0.8	-0.85		0.09	0.14	0.2234	0.002	0.1779	0.0012	ARRDC2	0.09	0.17	1.03	0.0128372	0.14	0.25	1.16	0.064458	1.07	1.41	0.15	1.19
6135	GI_34419646-S	ARRDC4	Homo sapiens arrestin domain containing 4 (ARRDC4), mRNA.""	GI_34419646-S	GI_34419646	NM_183376.1	ARRDC4	ATGTAGCTGCTGTTATTTGCTTGGTGATTCCCCTCTTGCTCTTCTTTAGT	Homo sapiens arrestin domain containing 4 (ARRDC4), mRNA.	1	51.2	52.8	47	120.5	99.9	93.3	54.6	68.7	96.6		-0.99	-0.96	-1.03	-0.13	-0.21	-0.21	-0.88	-0.75	-0.62		0.81	0.24	0	0.0035	0	0.0021	ARRDC4	0.81	1.55	2.06	0.313867	0.24	0.42	1.29	0.11059	3.27	4.38	0.64	0.94
5420	GI_33383230-A	ARS2	Homo sapiens arsenate resistance protein ARS2 (ARS2), transcript variant 1, mRNA.""	GI_33383230-A	GI_33383230	NM_015908.3	ARS2	GGGCCATTGTGGAATATCGGGACCTGGATGCCCCAGACGATGTTGATTTC	Homo sapiens arsenate resistance protein ARS2 (ARS2), transcript variant 1, mRNA.	1	196	194.3	173.9	454.6	376.7	323	256.1	273.7	314		0.45	0.42	0.37	1.2	1.21	1.11	0.75	0.72	0.63		0.76	0.29	0	0	0	0	ARS2	0.76	1.45	2.02	0.305351	0.29	0.51	1.35	0.130334	1.29	1.77	0.25	0.51
10095	GI_6806884-I	ARSD	Homo sapiens arylsulfatase D (ARSD), transcript variant 2, mRNA.""	GI_6806884-I	GI_6806884	NM_009589.1	ARSD	CCATTCATGAGAACTCTGTCCCCATCATTCAGTCACCTCCCCCCAGGCCC	Homo sapiens arylsulfatase D (ARSD), transcript variant 2, mRNA.	1	59.7	51.1	48.5	51	50.2	47.5	45.9	55.8	71.3		-0.82	-0.99	-1	-0.99	-0.94	-0.92	-1.06	-0.97	-0.94		-0.01	-0.06	0.8761	0.4735	0.8502	0.4147	ARSD	-0.01	-0.02	-1.07	-0.0293838	-0.06	-0.1	-1.04	-0.0170333	0.76	1.23	0.09	-0.31
281	GI_12232478-S	ARV1	Homo sapiens likely ortholog of yeast ARV1 (ARV1), mRNA.""	GI_12232478-S	GI_12232478	NM_022786.1	ARV1	GGATACCCACCCCCACAAATGCACCCAAGAGACAAGCCATTTACATACAG	Homo sapiens likely ortholog of yeast ARV1 (ARV1), mRNA.	1	129.6	136.6	146.1	195	155.6	146.8	151.2	163.6	190		0.01	0.05	0.18	0.35	0.27	0.27	0.2	0.17	0.1		0.22	0.08	0.0004	0.2484	0.0002	0.2014	ARV1	0.22	0.42	1.19	0.075547	0.08	0.14	1.1	0.0413927	0.11	1.06	0.03	0.2
4453	GI_30089927-A	ASAH1	Homo sapiens N-acylsphingosine amidohydrolase (acid ceramidase) 1 (ASAH1), transcript variant 1, mRNA.""	GI_30089927-A	GI_30089927	NM_177924.1	ASAH1	CTCCACCTCCGTGGAATAAATGGAGATTCAGCGTGGGTGTTGAATCCAGC	Homo sapiens N-acylsphingosine amidohydrolase (acid ceramidase) 1 (ASAH1), transcript variant 1, mRNA.	1	77.3	68.9	76.2	142.1	120.7	95.2	94.7	107.4	123.7		-0.54	-0.67	-0.51	0.04	0	-0.18	-0.3	-0.27	-0.36		0.53	0.27	0	0	0	0	ASAH1	0.53	1.01	1.59	0.201397	0.27	0.47	1.31	0.117271	0.36	1.25	0.1	0.2
4454	GI_30089927-I	ASAH1	Homo sapiens N-acylsphingosine amidohydrolase (acid ceramidase) 1 (ASAH1), transcript variant 1, mRNA.""	GI_30089927-I	GI_30089927	NM_177924.1	ASAH1	CTCCACCTCCGTGGAATAAATGGAGATTCAGCGTGGGTGTTGAATCCAGC	Homo sapiens N-acylsphingosine amidohydrolase (acid ceramidase) 1 (ASAH1), transcript variant 1, mRNA.	1	60.2	54.1	59.9	103.6	82.2	79	66.2	83.1	125.2		-0.81	-0.93	-0.77	-0.28	-0.41	-0.38	-0.68	-0.55	-0.34		0.48	0.32	0	0.0055	0	0.0034	ASAH1	0.48	0.92	1.5	0.176091	0.32	0.55	1.38	0.139879	0.36	1.25	0.1	0.2
4542	GI_30794501-S	ASAHL	Homo sapiens N-acylsphingosine amidohydrolase (acid ceramidase)-like (ASAHL), mRNA.""	GI_30794501-S	GI_30794501	NM_014435.1	ASAHL	TACGACCACTGGAAGCCAGCACCCAAGGAAGATGACCGGAGAACATCTGC	Homo sapiens N-acylsphingosine amidohydrolase (acid ceramidase)-like (ASAHL), mRNA.	1	96.3	91	77.5	102.9	90.3	84.3	70.6	99.5	104.5		-0.31	-0.38	-0.5	-0.29	-0.31	-0.31	-0.61	-0.36	-0.54		0.09	-0.1	0.1312	0.3139	0.0992	0.2613	ASAHL	0.09	0.18	1.04	0.0170333	-0.1	-0.18	-1.08	-0.0334238	0.11	-1.02	-0.01	-0.15
2925	GI_22208961-S	ASB1	Homo sapiens ankyrin repeat and SOCS box-containing 1 (ASB1), mRNA.""	GI_22208961-S	GI_22208961	NM_016114.3	ASB1	AGTGTTCCGTGGGGTAGGGGGTGATGGAGACTGTGGGCAAGCCTGTTGTT	Homo sapiens ankyrin repeat and SOCS box-containing 1 (ASB1), mRNA.	1	54.2	65.5	62.1	61.1	51	56.3	56.7	68.3	71.9		-0.92	-0.73	-0.73	-0.81	-0.92	-0.74	-0.84	-0.76	-0.93		-0.03	-0.05	0.788	0.6146	0.7471	0.5602	ASB1	-0.03	-0.05	-1.08	-0.0334238	-0.05	-0.08	-1.03	-0.0128372	0.22	-1.08	-0.03	0.09
2924	GI_22208956-S	ASB13	Homo sapiens ankyrin repeat and SOCS box-containing 13 (ASB13), mRNA.""	GI_22208956-S	GI_22208956	NM_024701.2	ASB13	CTCTCCGCGTGGGTACTTGGGGGTGGGGCCACAAATCTGGCGAAAAACTT	Homo sapiens ankyrin repeat and SOCS box-containing 13 (ASB13), mRNA.	1	56.5	46.9	50.9	63.4	64.3	55.3	51.5	59.8	66.3		-0.88	-1.08	-0.95	-0.77	-0.67	-0.76	-0.94	-0.9	-1.02		0.23	0.02	0.0007	0.8449	0.0004	0.8127	ASB13	0.23	0.45	1.18	0.071882	0.02	0.03	1.03	0.0128372	-0.25	-1.09	-0.04	0.07
2926	GI_22208962-S	ASB2	Homo sapiens ankyrin repeat and SOCS box-containing 2 (ASB2), mRNA.""	GI_22208962-S	GI_22208962	NM_016150.3	ASB2	CTCAGAGCCTTCCCTGTGCCCCTCCACTTGTTCTGGAAAACTCACCACTT	Homo sapiens ankyrin repeat and SOCS box-containing 2 (ASB2), mRNA.	1	52.9	49.8	55.8	55.4	51.6	53.6	55.3	62.4	93.3		-0.95	-1.02	-0.85	-0.9	-0.91	-0.79	-0.87	-0.85	-0.66		0.07	0.15	0.3081	0.1076	0.2535	0.0808	ASB2	0.07	0.13	1.01	0.00432137	0.15	0.26	1.17	0.0681859	-0.53	-1.44	-0.16	-0.43
2922	GI_22208950-A	ASB3	Homo sapiens ankyrin repeat and SOCS box-containing 3 (ASB3), transcript variant 2, mRNA.""	GI_22208950-A	GI_22208950	NM_145863.1	ASB3	GCCACTGTTCCATCCCTGACCCATCTTTGTCGTTTGGAAATTCGGTCCAG	Homo sapiens ankyrin repeat and SOCS box-containing 3 (ASB3), transcript variant 2, mRNA.	1	164.7	176.3	174.1	216.1	189.1	181.7	162.1	188.1	238.3		0.27	0.32	0.37	0.46	0.47	0.5	0.27	0.32	0.34		0.16	-0.01	0	0.8794	0	0.853	ASB3	0.16	0.3	1.13	0.0530784	-0.01	-0.01	1.02	0.00860017	-0.23	-1.21	-0.08	-0.03
2923	GI_22208952-I	ASB3	Homo sapiens ankyrin repeat and SOCS box-containing 3 (ASB3), transcript variant 1, mRNA.""	GI_22208952-I	GI_22208952	NM_016115.3	ASB3	AGAGGCTTACGCGGACACGTGCTCTACAGTTGGACTTGCTGCCAGGGAAG	Homo sapiens ankyrin repeat and SOCS box-containing 3 (ASB3), transcript variant 1, mRNA.	1	66.5	72.7	70	86	63.9	57.1	77.8	67.7	119.3		-0.7	-0.62	-0.61	-0.46	-0.68	-0.73	-0.51	-0.77	-0.4		0.02	0.09	0.8526	0.5063	0.8225	0.4476	ASB3	0.02	0.04	-1.03	-0.0128372	0.09	0.15	1.12	0.049218	-0.23	-1.21	-0.08	-0.03
4455	GI_30089931-A	ASB6	Homo sapiens ankyrin repeat and SOCS box-containing 6 (ASB6), transcript variant 2, mRNA.""	GI_30089931-A	GI_30089931	NM_177999.1	ASB6	GCTCCCAGAGAGACTGCCTTCCCTACACTAGAAGTCCCCACAAAGGCTTC	Homo sapiens ankyrin repeat and SOCS box-containing 6 (ASB6), transcript variant 2, mRNA.	1	58.1	62.7	56.3	59.8	57.2	55.7	63.4	63.6	84.5		-0.85	-0.77	-0.84	-0.83	-0.8	-0.75	-0.72	-0.83	-0.76		0.03	0.05	0.4356	0.2773	0.3735	0.2271	ASB6	0.03	0.05	-1.03	-0.0128372	0.05	0.09	1.07	0.0293838	0.28	-1	0	0.36
9243	GI_45333920-S	ASB8	Homo sapiens ankyrin repeat and SOCS box-containing 8 (ASB8), mRNA.""	GI_45333920-S	GI_45333920	NM_024095.3	ASB8	GTGGTTTTCCTTTGGGGACGTGGTTAACGGTCCAGAAGAATCCCTTCTAG	Homo sapiens ankyrin repeat and SOCS box-containing 8 (ASB8), mRNA.	1	78.2	69.9	68.2	64	58.9	60.6	79.4	97.4	93.6		-0.53	-0.66	-0.63	-0.76	-0.77	-0.66	-0.48	-0.38	-0.65		-0.12	0.1	0.0276	0.2959	0.0186	0.2443	ASB8	-0.12	-0.23	-1.18	-0.071882	0.1	0.18	1.13	0.0530784	0.08	-1.07	-0.03	0.12
570	GI_13443013-S	ASB9	Homo sapiens ankyrin repeat and SOCS box-containing 9 (ASB9), mRNA.""	GI_13443013-S	GI_13443013	NM_024087.1	ASB9	CTTGATCGAGGCAGGCTTTTCCAGCATCACTGTCCTGGTTCCATCTCTGC	Homo sapiens ankyrin repeat and SOCS box-containing 9 (ASB9), mRNA.	1	72	80.8	72.6	48	43.5	42.6	311.8	365	367.7		-0.62	-0.51	-0.57	-1.05	-1.09	-1.04	0.96	1.03	0.8		-0.49	1.49	0	0	0	0	ASB9	-0.49	-0.94	-1.69	-0.227887	1.49	2.63	4.18	0.621176	-1.46	-2.39	-0.38	3.15
10517	GI_7705601-S	ASCC1	Homo sapiens activating signal cointegrator 1 complex subunit 1 (ASCC1), mRNA.""	GI_7705601-S	GI_7705601	NM_015947.1	ASCC1	GTGCGTACCACACTCTGTTCCTCCATCAGTGAACACTTGGCTTGCTTCCT	Homo sapiens activating signal cointegrator 1 complex subunit 1 (ASCC1), mRNA.	1	160.6	160.1	141.8	183.5	162.3	164.1	165.6	172.3	230.7		0.24	0.21	0.15	0.29	0.31	0.39	0.29	0.23	0.3		0.13	0.07	0.0023	0.0491	0.0013	0.0347	ASCC1	0.13	0.25	1.1	0.0413927	0.07	0.13	1.1	0.0413927	0.14	1.01	0	-0.49
8545	GI_42716308-S	ASCL2	Homo sapiens achaete-scute complex-like 2 (Drosophila) (ASCL2), mRNA.""	GI_42716308-S	GI_42716308	NM_005170.2	ASCL2	AGTCCTGCGGAGCGCGAGCTACTCGACTTCTCCAGCTGGTTAGGGGGCTA	Homo sapiens achaete-scute complex-like 2 (Drosophila) (ASCL2), mRNA.	1	42.8	50.8	42.5	63.3	70.2	50.4	36.3	49.7	53.6		-1.18	-1	-1.14	-0.77	-0.58	-0.86	-1.31	-1.1	-1.24		0.37	-0.11	0.0003	0.2226	0.0002	0.1786	ASCL2	0.37	0.7	1.35	0.130334	-0.11	-0.2	-1.09	-0.0374265	5.5	12.49	1.1	-0.13
14	GI_10190679-S	ASCL3	Homo sapiens achaete-scute complex (Drosophila) homolog-like 3 (ASCL3), mRNA.""	GI_10190679-S	GI_10190679	NM_020646.1	ASCL3	CCTGCCCCTTCTCTTTCCCGATGCCTTATCCAAATTACAGAGGGTGCGAG	Homo sapiens achaete-scute complex (Drosophila) homolog-like 3 (ASCL3), mRNA.	1	60.3	61.7	53.2	62.8	56.5	52.1	58.8	60.1	88.6		-0.81	-0.79	-0.9	-0.78	-0.81	-0.82	-0.8	-0.89	-0.71		0.03	0.03	0.478	0.6662	0.4153	0.6144	ASCL3	0.03	0.06	-1.03	-0.0128372	0.03	0.06	1.05	0.0211893	0.03	-1.16	-0.06	0.37
10326	GI_7661591-S	ASF1A	Homo sapiens ASF1 anti-silencing function 1 homolog A (S. cerevisiae) (ASF1A), mRNA.""	GI_7661591-S	GI_7661591	NM_014034.1	ASF1A	CTTGCAGCTAAGCAAGACAGCCATATGATGCAGGTTATGCAGTGCCTTCA	Homo sapiens ASF1 anti-silencing function 1 homolog A (S. cerevisiae) (ASF1A), mRNA.	1	78.8	91.3	79.2	130.9	101	90.7	112.5	123.7	133.6		-0.52	-0.38	-0.47	-0.05	-0.19	-0.24	-0.12	-0.12	-0.28		0.3	0.29	0.0001	0	0	0	ASF1A	0.3	0.57	1.28	0.10721	0.29	0.5	1.34	0.127105	0.33	1.12	0.05	0.18
10737	GI_8922548-S	ASF1B	Homo sapiens ASF1 anti-silencing function 1 homolog B (S. cerevisiae) (ASF1B), mRNA.""	GI_8922548-S	GI_8922548	NM_018154.1	ASF1B	TCCTCTGCTAGGACCAGGGTGATTTCAAGCCAGGGAAGCAACTGGGACCC	Homo sapiens ASF1 anti-silencing function 1 homolog B (S. cerevisiae) (ASF1B), mRNA.	1	103.1	96.2	92.8	137	112.1	113.8	110.7	110.3	145.5		-0.23	-0.32	-0.3	0	-0.08	0	-0.13	-0.25	-0.18		0.26	0.1	0	0.0274	0	0.0187	ASF1B	0.26	0.5	1.23	0.0899051	0.1	0.17	1.12	0.049218	0.81	1.44	0.16	0.17
9444	GI_4757789-S	ASH2L	Homo sapiens ash2 (absent, small, or homeotic)-like (Drosophila) (ASH2L), mRNA.""	GI_4757789-S	GI_4757789	NM_004674.1	ASH2L	GTACCATAAGCCAACAACCGCTGACTCCAGGATTGCATAAGCCCCCTGTG	Homo sapiens ash2 (absent, small, or homeotic)-like (Drosophila) (ASH2L), mRNA.	1	356.3	348.9	317.5	238	186.6	173.9	161.2	162.9	174		1.09	1.04	1.01	0.55	0.46	0.45	0.26	0.17	0		-0.56	-0.9	0	0	0	0	ASH2L	-0.56	-1.07	-1.73	-0.238046	-0.9	-1.58	-2.27	-0.356026	-0.68	-1.28	-0.11	-0.1
4772	GI_31541963-S	ASL	Homo sapiens argininosuccinate lyase (ASL), mRNA.""	GI_31541963-S	GI_31541963	NM_000048.2	ASL	TCAGCCCCGACATGCTGGCCACTGACCTTGCCTATTACCTGGTCCGCAAA	Homo sapiens argininosuccinate lyase (ASL), mRNA.	1	123.2	134.5	130.5	147.5	128.8	131.3	94.2	99.4	102.4		-0.04	0.03	0.06	0.07	0.07	0.16	-0.3	-0.36	-0.56		0.08	-0.42	0.0723	0	0.0521	0	ASL	0.08	0.16	1.04	0.0170333	-0.42	-0.74	-1.45	-0.161368	1.11	1.73	0.24	-0.26
9445	GI_4757793-S	ASMTL	Homo sapiens acetylserotonin O-methyltransferase-like (ASMTL), mRNA.""	GI_4757793-S	GI_4757793	NM_004192.1	ASMTL	AGCGCGCCCTGATGCAGTCACTGAACATGCTGGTGCAGACTGAAGGCAAG	Homo sapiens acetylserotonin O-methyltransferase-like (ASMTL), mRNA.	1	69.7	68.2	61.3	81.3	83.2	74.7	50.4	65.3	86		-0.65	-0.69	-0.75	-0.52	-0.4	-0.44	-0.96	-0.81	-0.74		0.24	-0.14	0	0.0667	0	0.0481	ASMTL	0.24	0.46	1.2	0.0791812	-0.14	-0.25	-1.12	-0.049218	1.24	1.69	0.23	-0.21
9446	GI_4757795-S	ASNA1	Homo sapiens arsA arsenite transporter, ATP-binding, homolog 1 (bacterial) (ASNA1), mRNA.""	GI_4757795-S	GI_4757795	NM_004317.1	ASNA1	AGTGCCCAGTAGCACAGCTGCCAGCCCCAACCGCTGCCATTTCACACTCA	Homo sapiens arsA arsenite transporter, ATP-binding, homolog 1 (bacterial) (ASNA1), mRNA.	1	77.2	73	72.6	105.7	104.6	105	128	111.8	150.5		-0.54	-0.61	-0.57	-0.26	-0.16	-0.08	0.02	-0.23	-0.15		0.41	0.46	0	0	0	0	ASNA1	0.41	0.78	1.41	0.149219	0.46	0.8	1.57	0.1959	0.21	1.01	0	0.16
1630	GI_19718771-A	ASNS	Homo sapiens asparagine synthetase (ASNS), transcript variant 2, mRNA.""	GI_19718771-A	GI_19718771	NM_001673.2	ASNS	CCGCGCAGATCGAACTACTGCTGCCCATGGTCTTGAACTGAGAGTCCCAT	Homo sapiens asparagine synthetase (ASNS), transcript variant 2, mRNA.	1	162.7	182.6	154	622.7	462.4	446.8	202.9	238.4	310.7		0.25	0.35	0.24	1.51	1.43	1.45	0.51	0.58	0.62		1.18	0.29	0	0	0	0	ASNS	1.18	2.26	3.03	0.481443	0.29	0.5	1.34	0.127105	1.02	1.55	0.19	0.03
901	GI_14589858-A	ASPH	Homo sapiens aspartate beta-hydroxylase (ASPH), transcript variant 5, mRNA.""	GI_14589858-A	GI_14589858	NM_020164.2	ASPH	GAGACAAAGCATGGAGGACACAAGAATGGGAGGAAAGGCGGACTCTCAGG	Homo sapiens aspartate beta-hydroxylase (ASPH), transcript variant 5, mRNA.	1	45.7	58.4	64.1	54.5	55.2	50.1	116.2	122.1	182.4		-1.11	-0.85	-0.7	-0.92	-0.84	-0.86	-0.08	-0.14	0.05		0.01	0.83	0.9371	0	0.9211	0	ASPH	0.01	0.02	-1.06	-0.0253059	0.83	1.46	2.21	0.344392	-0.28	-1.21	-0.08	0.3
902	GI_14589859-I	ASPH	Homo sapiens aspartate beta-hydroxylase (ASPH), transcript variant 3, mRNA.""	GI_14589859-I	GI_14589859	NM_032466.1	ASPH	GCTCACAGAGCCCGATGCCTGCTGCTATTTCACGGCAATGAGCCTTTTTC	Homo sapiens aspartate beta-hydroxylase (ASPH), transcript variant 3, mRNA.	1	378.3	439.1	404.7	312.3	248	197.6	574.8	681.2	920.9		1.16	1.28	1.27	0.82	0.76	0.59	1.61	1.7	1.77		-0.51	0.46	0	0	0	0	ASPH	-0.51	-0.98	-1.64	-0.214844	0.46	0.8	1.58	0.198657	-0.28	-1.21	-0.08	0.3
3372	GI_24211028-S	ASPM	Homo sapiens asp (abnormal spindle)-like, microcephaly associated (Drosophila) (ASPM), mRNA.""	GI_24211028-S	GI_24211028	NM_018136.2	ASPM	CACAAATCCCCTGCAAGCTATTCAAATGGTGATGGATACGCTTGGCATTC	Homo sapiens asp (abnormal spindle)-like, microcephaly associated (Drosophila) (ASPM), mRNA.	1	349.2	419.2	381.4	474.5	402.7	268	217.7	269	242.9		1.07	1.23	1.21	1.24	1.28	0.91	0.58	0.71	0.36		-0.03	-0.62	0.8603	0	0.8319	0	ASPM	-0.03	-0.05	-1.02	-0.00860017	-0.62	-1.09	-1.74	-0.240549	-0.09	-1.05	-0.02	-1.5
3241	GI_23308566-S	ASRGL1	Homo sapiens asparaginase like 1 (ASRGL1), mRNA.""	GI_23308566-S	GI_23308566	NM_025080.2	ASRGL1	GGAATTGATCCTGACGATACTACTATCACCGACCTTCCCTAAGCCGCTGG	Homo sapiens asparaginase like 1 (ASRGL1), mRNA.	1	139	127.7	119.8	89.2	74.9	66.1	43.9	49	52.3		0.09	-0.02	-0.03	-0.43	-0.51	-0.57	-1.11	-1.11	-1.27		-0.51	-1.17	0	0	0	0	ASRGL1	-0.51	-0.98	-1.7	-0.230449	-1.17	-2.06	-2.95	-0.469822	-1.04	-1.74	-0.24	-2.78
6940	GI_38016948-A	ASTN2	Homo sapiens astrotactin 2 (ASTN2), transcript variant 4, mRNA.""	GI_38016948-A	GI_38016948	NM_198188.1	ASTN2	ATTGAGTTTGTGGGACCCTGCCTCTTCCTGCTACCTGTGGGTCTGCCCAG	Homo sapiens astrotactin 2 (ASTN2), transcript variant 4, mRNA.	1	60.6	58.6	57.7	57.4	59.5	54.6	103.7	111.6	157.4		-0.8	-0.85	-0.81	-0.87	-0.76	-0.77	-0.2	-0.23	-0.1		0.02	0.64	0.6136	0	0.5535	0	ASTN2	0.02	0.04	-1.03	-0.0128372	0.64	1.13	1.87	0.271842	0.13	-1.18	-0.07	0.85
4333	GI_29570781-S	ASXL1	Homo sapiens additional sex combs like 1 (Drosophila) (ASXL1), mRNA.""	GI_29570781-S	GI_29570781	NM_015338.3	ASXL1	AGCGTCTGTTTACCAAAGACCGGGAACAGGGGCCCAAACATGTCCAGTCC	Homo sapiens additional sex combs like 1 (Drosophila) (ASXL1), mRNA.	1	224.7	233	219.7	119.1	116.3	93.3	185.5	204.9	240.7		0.6	0.61	0.62	-0.14	-0.04	-0.21	0.41	0.42	0.35		-0.74	-0.22	0	0	0	0	ASXL1	-0.74	-1.41	-2.08	-0.318063	-0.22	-0.38	-1.2	-0.0791812	-0.94	-1.7	-0.23	-0.95
6977	GI_38146000-S	ASXL2	Homo sapiens additional sex combs like 2 (Drosophila) (ASXL2), mRNA.""	GI_38146000-S	GI_38146000	NM_018263.2	ASXL2	GGGCCGAGGGCTGGTCTGCATGCTGGAAGAGGTTGAGAGTTTTGGAATTG	Homo sapiens additional sex combs like 2 (Drosophila) (ASXL2), mRNA.	1	64.2	73.3	71.9	55.4	55.4	45.9	63.8	82.9	122.4		-0.74	-0.61	-0.58	-0.9	-0.83	-0.96	-0.71	-0.55	-0.37		-0.25	0.1	0.0001	0.4371	0	0.3796	ASXL2	-0.25	-0.49	-1.34	-0.127105	0.1	0.17	1.13	0.0530784	-0.2	-1.25	-0.1	0.14
1727	GI_19923286-S	ATBF1	Homo sapiens AT-binding transcription factor 1 (ATBF1), mRNA.""	GI_19923286-S	GI_19923286	NM_006885.2	ATBF1	ACTATTCGGAGGAGTCTGACACGGATCTCAGCCAAAAGTCCGACGGACCG	Homo sapiens AT-binding transcription factor 1 (ATBF1), mRNA.	1	97.3	108.8	80.2	89.5	86.4	64.3	48.2	62	72		-0.3	-0.19	-0.46	-0.42	-0.36	-0.6	-1.01	-0.86	-0.93		-0.14	-0.62	0.2161	0	0.1717	0	ATBF1	-0.14	-0.28	-1.2	-0.0791812	-0.62	-1.08	-1.76	-0.245513	0.18	-1.13	-0.05	0.28
7062	GI_38261963-S	ATF1	Homo sapiens activating transcription factor 1 (ATF1), mRNA.""	GI_38261963-S	GI_38261963	NM_005171.2	ATF1	GACATCTCCTGTGACTCTCACCTCTCAGACAACTAAGACAGATGACCCCC	Homo sapiens activating transcription factor 1 (ATF1), mRNA.	1	110.4	139.8	127.4	249.7	190.6	168.7	180	198.6	250.9		-0.16	0.07	0.04	0.6	0.48	0.42	0.38	0.38	0.39		0.52	0.4	0	0	0	0	ATF1	0.52	0.99	1.59	0.201397	0.4	0.71	1.49	0.173186	0.9	1.38	0.14	0.48
2967	GI_22538421-S	ATF2	Homo sapiens activating transcription factor 2 (ATF2), mRNA.""	GI_22538421-S	GI_22538421	NM_001880.2	ATF2	AACCTCCAAGGCAGAAGCTGTAGCCACTTCAGTCCTCACCCAGATGGCGG	Homo sapiens activating transcription factor 2 (ATF2), mRNA.	1	57.1	56.6	55.9	64.6	56.1	49.8	71.2	67.4	124.9		-0.87	-0.88	-0.85	-0.75	-0.82	-0.87	-0.6	-0.77	-0.35		0.05	0.29	0.1926	0.0266	0.1513	0.0181	ATF2	0.05	0.1	-1	0	0.29	0.52	1.36	0.133539	-0.29	-1.27	-0.1	0.15
5461	GI_33469973-A	ATF4	Homo sapiens activating transcription factor 4 (tax-responsive enhancer element B67) (ATF4), transcript variant 2, mRNA.""	GI_33469973-A	GI_33469973	NM_182810.1	ATF4	ACTTGTGATCTCTTTGCCCCCCTAGTCCAGGAGACTAATAAGCAGCCCCC	Homo sapiens activating transcription factor 4 (tax-responsive enhancer element B67) (ATF4), transcript variant 2, mRNA.	1	191.2	223.1	198.6	300.2	271.7	189.8	127	141.9	195.7		0.43	0.56	0.51	0.78	0.86	0.55	0.01	0.02	0.13		0.23	-0.45	0.0366	0	0.0251	0	ATF4	0.23	0.44	1.23	0.0899051	-0.45	-0.78	-1.49	-0.173186	-0.34	-1.03	-0.01	-0.49
5462	GI_33469975-I	ATF4	Homo sapiens activating transcription factor 4 (tax-responsive enhancer element B67) (ATF4), transcript variant 1, mRNA.""	GI_33469975-I	GI_33469975	NM_001675.2	ATF4	GGGAGGGGCAAATACAACTGCCCTGTTCCCGATTCTCTAGATGGCCGATC	Homo sapiens activating transcription factor 4 (tax-responsive enhancer element B67) (ATF4), transcript variant 1, mRNA.	1	56	57.4	47.5	58.5	67.1	48.1	51.5	50.1	80.6		-0.89	-0.87	-1.02	-0.85	-0.63	-0.91	-0.94	-1.09	-0.81		0.13	-0.02	0.2249	0.8537	0.1792	0.823	ATF4	0.13	0.25	1.08	0.0334238	-0.02	-0.04	1	0	-0.34	-1.03	-0.01	-0.49
306	GI_12597624-S	ATF5	Homo sapiens activating transcription factor 5 (ATF5), mRNA.""	GI_12597624-S	GI_12597624	NM_012068.2	ATF5	CAGTGTTTCGTGAAGGTGTTGGAGAGGGGCTGTGTCTGGGTGAGGGATGG	Homo sapiens activating transcription factor 5 (ATF5), mRNA.	1	86.8	105.2	93.1	280	224.2	195.1	159	186.4	212.4		-0.42	-0.23	-0.3	0.71	0.66	0.58	0.25	0.31	0.22		0.96	0.58	0	0	0	0	ATF5	0.96	1.84	2.42	0.383815	0.58	1.01	1.75	0.243038	1.71	2	0.3	0.53
10083	GI_6671584-S	ATF6	Homo sapiens activating transcription factor 6 (ATF6), mRNA.""	GI_6671584-S	GI_6671584	NM_007348.1	ATF6	GGCAACCCACGTTGTCAGCACCATCCCTGAGTCATTACAATAGCACCCGC	Homo sapiens activating transcription factor 6 (ATF6), mRNA.	1	78.7	81.1	73.1	108.6	100.6	88.8	106.9	112.4	133.2		-0.52	-0.5	-0.56	-0.23	-0.2	-0.26	-0.17	-0.23	-0.28		0.3	0.3	0	0	0	0	ATF6	0.3	0.57	1.27	0.103804	0.3	0.53	1.36	0.133539	-0.37	-1.34	-0.13	0.4
7061	GI_38261961-S	ATF7IP	Homo sapiens activating transcription factor 7 interacting protein (ATF7IP), mRNA.""	GI_38261961-S	GI_38261961	NM_018179.3	ATF7IP	GGCCTTTCTGTGATCCTCAGTCAACAGATGTGATCTCTTCTACCCAGAGC	Homo sapiens activating transcription factor 7 interacting protein (ATF7IP), mRNA.	1	188.3	171	163.6	94	84.5	86.1	129.5	148.7	203.8		0.41	0.28	0.3	-0.38	-0.38	-0.29	0.03	0.07	0.17		-0.68	-0.24	0	0.0001	0	0	ATF7IP	-0.68	-1.3	-1.98	-0.296665	-0.24	-0.42	-1.22	-0.0863598	-0.35	-1.42	-0.15	0.17
7213	GI_38569429-S	ATF7IP2	Homo sapiens activating transcription factor 7 interacting protein 2 (ATF7IP2), mRNA.""	GI_38569429-S	GI_38569429	NM_024997.2	ATF7IP2	AAGAGGGGCATTCTTTTCTGGTACATGGTGAGAGTTCAGGCTCCAGAGAC	Homo sapiens activating transcription factor 7 interacting protein 2 (ATF7IP2), mRNA.	1	64.4	58.6	52.2	111.2	102.8	86.4	35.8	45.4	54		-0.74	-0.85	-0.92	-0.21	-0.17	-0.29	-1.32	-1.19	-1.24		0.61	-0.42	0	0	0	0	ATF7IP2	0.61	1.17	1.7	0.230449	-0.42	-0.73	-1.45	-0.161368	0.07	-1.07	-0.03	-0.02
7384	GI_39725714-S	ATIC	Homo sapiens 5-aminoimidazole-4-carboxamide ribonucleotide formyltransferase/IMP cyclohydrolase (ATIC), mRNA.""	GI_39725714-S	GI_39725714	NM_004044.4	ATIC	CGTAGACAGAGCTAAAAGGAGTGGTGTGGCGTACATTGCGGCTCCCTCCG	Homo sapiens 5-aminoimidazole-4-carboxamide ribonucleotide formyltransferase/IMP cyclohydrolase (ATIC), mRNA.	1	445.7	405.2	397.6	897.4	720.8	667.9	459.1	514	536		1.33	1.19	1.25	1.88	1.9	1.88	1.37	1.4	1.2		0.62	0.06	0	0.472	0	0.4132	ATIC	0.62	1.19	1.81	0.257679	0.06	0.11	1.09	0.0374265	1.22	1.95	0.29	0.09
4428	GI_29826339-S	ATOX1	Homo sapiens ATX1 antioxidant protein 1 homolog (yeast) (ATOX1), mRNA.""	GI_29826339-S	GI_29826339	NM_004045.2	ATOX1	CATGACCTGTGGAGGCTGTGCTGAAGCTGTCTCTCGGGTCCTCAATAAGC	Homo sapiens ATX1 antioxidant protein 1 homolog (yeast) (ATOX1), mRNA.	1	515.9	467.9	442.7	345.8	283.2	341.3	457.2	456.2	573.8		1.49	1.34	1.37	0.92	0.9	1.17	1.36	1.27	1.27		-0.4	-0.1	0.0001	0.0947	0	0.0703	ATOX1	-0.4	-0.77	-1.47	-0.167317	-0.1	-0.18	-1.07	-0.0293838	0.18	1.34	0.13	-0.22
4194	GI_28466988-S	ATP10D	Homo sapiens ATPase, Class V, type 10D (ATP10D), mRNA.""	GI_28466988-S	GI_28466988	NM_020453.2	ATP10D	AGTTGTCAGCCACCAGTCATCCAGAATTTCCTTCCTGAATCTCCATGCTC	Homo sapiens ATPase, Class V, type 10D (ATP10D), mRNA.	1	54.1	54.9	59.6	59.5	56.1	46.2	88	73.7	103.9		-0.93	-0.91	-0.78	-0.83	-0.82	-0.95	-0.38	-0.68	-0.54		0.01	0.34	0.942	0.001	0.9275	0.0006	ATP10D	0.01	0.01	-1.05	-0.0211893	0.34	0.6	1.41	0.149219	-0.03	-1.19	-0.08	0.85
6537	GI_37545842-S	ATP11A	Homo sapiens ATPase, Class VI, type 11A (ATP11A), mRNA.""	GI_37545842-S	GI_37545842	XM_085028.3	ATP11A	GATGAGGGTAGCGAGCAACTGGCTTGAGCAGACAGAACGGGGAAGACTCC	Homo sapiens ATPase, Class VI, type 11A (ATP11A), mRNA.	1	52.8	58.7	58	55.5	53.7	40.9	58.2	75.8	88		-0.95	-0.84	-0.81	-0.9	-0.87	-1.08	-0.81	-0.65	-0.72		-0.08	0.14	0.3645	0.0394	0.3052	0.0275	ATP11A	-0.08	-0.15	-1.14	-0.0569049	0.14	0.25	1.17	0.0681859	-0.08	-1.23	-0.09	-0.51
6688	GI_37550609-S	ATP11B	Homo sapiens ATPase, Class VI, type 11B (ATP11B), mRNA.""	GI_37550609-S	GI_37550609	XM_087254.3	ATP11B	CTTGCATTCTGCCCTACGGTTAGTACCAGGACTGAGGTCATTTCTACTGG	Homo sapiens ATPase, Class VI, type 11B (ATP11B), mRNA.	1	62.2	68.6	73	61.4	63	54.4	71.5	88.4	108.9		-0.78	-0.68	-0.56	-0.8	-0.7	-0.78	-0.59	-0.48	-0.49		-0.09	0.15	0.2727	0.0531	0.2216	0.0377	ATP11B	-0.09	-0.16	-1.14	-0.0569049	0.15	0.26	1.17	0.0681859	-0.03	-1.11	-0.05	0.1
7711	GI_40316838-S	ATP11C	Homo sapiens ATPase, Class VI, type 11C (ATP11C), mRNA.""	GI_40316838-S	GI_40316838	NM_173694.2	ATP11C	CTGGCCAGTGTGGGGTTAGCAGATCGAATAACTTGAAATAGACCGTGCAG	Homo sapiens ATPase, Class VI, type 11C (ATP11C), mRNA.	1	91.3	103.8	93	138.6	120.5	98.9	134.8	173.4	188.3		-0.37	-0.24	-0.3	0.01	-0.01	-0.14	0.08	0.24	0.09		0.26	0.44	0	0	0	0	ATP11C	0.26	0.49	1.23	0.0899051	0.44	0.77	1.54	0.187521	0.33	1.07	0.03	0.41
6006	GI_34222360-S	ATP1A1	Homo sapiens ATPase, Na+/K+ transporting, alpha 1 polypeptide (ATP1A1), mRNA.""	GI_34222360-S	GI_34222360	NM_000701.5	ATP1A1	GGGGGAGGGCTGCCTGAAAACCATCCATCTGTGGAAATGACAGCGGGGAA	Homo sapiens ATPase, Na+/K+ transporting, alpha 1 polypeptide (ATP1A1), mRNA.	1	641.7	652.7	620.6	541.4	454.2	436.3	291.1	355.1	333		1.72	1.7	1.73	1.37	1.41	1.43	0.89	1	0.69		-0.31	-0.86	0	0	0	0	ATP1A1	-0.31	-0.6	-1.35	-0.130334	-0.86	-1.5	-2.16	-0.334454	0.13	-1	0	-0.47
6019	GI_34303927-S	ATP1A3	Homo sapiens ATPase, Na+/K+ transporting, alpha 3 polypeptide (ATP1A3), mRNA.""	GI_34303927-S	GI_34303927	NM_152296.2	ATP1A3	TTTTTACTCCCCTTCAGCCCCCCGGCTGATGCCATCTCTGGTTCTGGACA	Homo sapiens ATPase, Na+/K+ transporting, alpha 3 polypeptide (ATP1A3), mRNA.	1	113	103.5	96.7	67.1	59.8	55.8	199.9	204.1	266.8		-0.14	-0.25	-0.26	-0.71	-0.75	-0.75	0.49	0.41	0.46		-0.52	0.67	0	0	0	0	ATP1A3	-0.52	-1	-1.73	-0.238046	0.67	1.17	1.91	0.281033	-0.05	-1.25	-0.1	-0.28
6859	GI_37595556-S	ATP1B1	Homo sapiens ATPase, Na+/K+ transporting, beta 1 polypeptide (ATP1B1), mRNA.""	GI_37595556-S	GI_37595556	NM_001677.2	ATP1B1	GCTGTGTCTGAGATCTGGATCTGCCCATCACTTTGGCTAGTGACAGGGCT	Homo sapiens ATPase, Na+/K+ transporting, beta 1 polypeptide (ATP1B1), mRNA.	1	222	212.9	207	391.6	298.8	279.6	73.6	90.7	140		0.59	0.51	0.56	1.05	0.96	0.96	-0.56	-0.46	-0.23		0.44	-0.97	0	0	0	0	ATP1B1	0.44	0.83	1.49	0.173186	-0.97	-1.7	-2.4	-0.380211	0.7	1.49	0.17	-2.48
8721	GI_4502280-S	ATP1B3	Homo sapiens ATPase, Na+/K+ transporting, beta 3 polypeptide (ATP1B3), mRNA.""	GI_4502280-S	GI_4502280	NM_001679.1	ATP1B3	CGCCAGATAGGGACCGGTGAACACCTGATTCCAAACATGTAGGATGGGGG	Homo sapiens ATPase, Na+/K+ transporting, beta 3 polypeptide (ATP1B3), mRNA.	1	921.4	850.6	842	869.5	645.5	659.5	270.3	317.2	337.4		2.11	1.97	2.06	1.84	1.78	1.87	0.81	0.88	0.71		-0.22	-1.25	0	0	0	0	ATP1B3	-0.22	-0.42	-1.22	-0.0863598	-1.25	-2.19	-3.14	-0.49693	-0.13	-1.19	-0.08	-0.46
4096	GI_27886536-A	ATP2A2	Homo sapiens ATPase, Ca++ transporting, cardiac muscle, slow twitch 2 (ATP2A2), transcript variant 2, mRNA.""	GI_27886536-A	GI_27886536	NM_001681.2	ATP2A2	GCTGAACGTGACCCAGTGGCTGATGGTGCTGAAAATCTCCTTGCCCGTGA	Homo sapiens ATPase, Ca++ transporting, cardiac muscle, slow twitch 2 (ATP2A2), transcript variant 2, mRNA.	1	212	223.6	198.5	199.5	194.5	117.6	230.4	181.9	314.2		0.54	0.57	0.51	0.38	0.5	0.04	0.64	0.29	0.63		-0.23	-0.02	0.1278	0.9022	0.0965	0.8798	ATP2A2	-0.23	-0.44	-1.26	-0.100371	-0.02	-0.03	1.02	0.00860017	-0.39	-1.28	-0.11	-0.33
4097	GI_27886536-I	ATP2A2	Homo sapiens ATPase, Ca++ transporting, cardiac muscle, slow twitch 2 (ATP2A2), transcript variant 2, mRNA.""	GI_27886536-I	GI_27886536	NM_001681.2	ATP2A2	GCTGAACGTGACCCAGTGGCTGATGGTGCTGAAAATCTCCTTGCCCGTGA	Homo sapiens ATPase, Ca++ transporting, cardiac muscle, slow twitch 2 (ATP2A2), transcript variant 2, mRNA.	1	289.4	321.5	283.3	232.9	196.9	149.4	226.9	272.9	335.2		0.87	0.95	0.89	0.53	0.52	0.29	0.63	0.72	0.7		-0.46	-0.22	0	0	0	0	ATP2A2	-0.46	-0.87	-1.57	-0.1959	-0.22	-0.39	-1.2	-0.0791812	-0.39	-1.28	-0.11	-0.33
4098	GI_27886537-I	ATP2A2	Homo sapiens ATPase, Ca++ transporting, cardiac muscle, slow twitch 2 (ATP2A2), transcript variant 1, mRNA.""	GI_27886537-I	GI_27886537	NM_170665.2	ATP2A2	ATTGTTTTGGTTTGCTACTTCCCTCACCCACTTTGGCCTCCGTTCACCCC	Homo sapiens ATPase, Ca++ transporting, cardiac muscle, slow twitch 2 (ATP2A2), transcript variant 1, mRNA.	1	248.3	258.1	240.5	257.2	276.1	201.4	273.5	251.1	400.3		0.71	0.72	0.72	0.63	0.88	0.61	0.82	0.63	0.89		-0.01	0.07	0.9381	0.4357	0.9223	0.3781	ATP2A2	-0.01	-0.02	-1.02	-0.00860017	0.07	0.12	1.1	0.0413927	-0.39	-1.28	-0.11	-0.33
8722	GI_4502286-S	ATP2B1	Homo sapiens ATPase, Ca++ transporting, plasma membrane 1 (ATP2B1), mRNA.""	GI_4502286-S	GI_4502286	NM_001682.1	ATP2B1	CCTGGATGGGAGAGAGAGGGAGGAGTAAAACTGGGCAAGACAAAGAGCCC	Homo sapiens ATPase, Ca++ transporting, plasma membrane 1 (ATP2B1), mRNA.	1	48.1	44.9	45	60.9	53.6	52.6	55.3	60.1	65.8		-1.05	-1.13	-1.08	-0.81	-0.87	-0.81	-0.87	-0.89	-1.03		0.26	0.16	0	0.0056	0	0.0035	ATP2B1	0.26	0.49	1.2	0.0791812	0.16	0.28	1.18	0.071882	1.01	1.55	0.19	1.03
10250	GI_7656909-S	ATP2C1	Homo sapiens ATPase, Ca++ transporting, type 2C, member 1 (ATP2C1), mRNA.""	GI_7656909-S	GI_7656909	NM_014382.1	ATP2C1	GGATCTGTTGTTTCTTTTGGGTCTCACCTCATCAGTGTGCATAGTGGCAG	Homo sapiens ATPase, Ca++ transporting, type 2C, member 1 (ATP2C1), mRNA.	1	373.7	378.9	401	336.3	270.9	227.2	219.2	239.4	363.3		1.15	1.12	1.26	0.9	0.86	0.74	0.59	0.58	0.79		-0.35	-0.53	0	0	0	0	ATP2C1	-0.35	-0.66	-1.4	-0.146128	-0.53	-0.92	-1.59	-0.201397	-0.83	-1.6	-0.2	-1.33
3260	GI_23346425-S	ATP5A1	Homo sapiens ATP synthase, H+ transporting, mitochondrial F1 complex, alpha subunit, isoform 1, cardiac muscle (ATP5A1), mRNA.""	GI_23346425-S	GI_23346425	NM_004046.3	ATP5A1	GTAGCAGGTACCATGAAGCTGGAATTGGCTCAGTATCGTGAGGTTGCTGC	Homo sapiens ATP synthase, H+ transporting, mitochondrial F1 complex, alpha subunit, isoform 1, cardiac muscle (ATP5A1), mRNA.	1	767.5	824.6	769	2844.1	2275	1906.1	1357.9	1456.7	2057.5		1.92	1.94	1.96	3.03	3.12	2.99	2.51	2.51	2.62		1.11	0.61	0	0	0	0	ATP5A1	1.11	2.11	2.93	0.466868	0.61	1.07	1.83	0.262451	0.94	1.48	0.17	0.37
5141	GI_32189393-S	ATP5B	Homo sapiens ATP synthase, H+ transporting, mitochondrial F1 complex, beta polypeptide (ATP5B), mRNA.""	GI_32189393-S	GI_32189393	NM_001686.2	ATP5B	CTCCCAGAACAGGCCTTCTATATGGTGGGACCCATTGAAGAAGCTGTGGC	Homo sapiens ATP synthase, H+ transporting, mitochondrial F1 complex, beta polypeptide (ATP5B), mRNA.	1	4258.6	4195.2	4007.8	3911.3	3129.7	2990.6	5324.4	6118.2	6290.2		3.75	3.66	3.73	3.34	3.46	3.47	3.96	4.04	3.81		-0.29	0.22	0	0.0045	0	0.0028	ATP5B	-0.29	-0.55	-1.26	-0.100371	0.22	0.39	1.28	0.10721	-0.19	1.04	0.02	0.75
9650	GI_4885078-S	ATP5C1	Homo sapiens ATP synthase, H+ transporting, mitochondrial F1 complex, gamma polypeptide 1 (ATP5C1), mRNA.""	GI_4885078-S	GI_4885078	NM_005174.1	ATP5C1	ACTCTCTGAAGGAGTCCACCACTAGTGAGCAGAGTGCCAGGATGACAGCC	Homo sapiens ATP synthase, H+ transporting, mitochondrial F1 complex, gamma polypeptide 1 (ATP5C1), mRNA.	1	1905.8	1848	1711.7	1361.4	850.5	1062.1	832	839.6	998.6		2.89	2.79	2.82	2.29	2.07	2.37	2	1.92	1.86		-0.59	-0.91	0	0	0	0	ATP5C1	-0.59	-1.12	-1.69	-0.227887	-0.91	-1.6	-2.28	-0.357935	-0.88	-1.4	-0.15	-0.84
5956	GI_34222293-S	ATP5D	Homo sapiens ATP synthase, H+ transporting, mitochondrial F1 complex, delta subunit (ATP5D), mRNA.""	GI_34222293-S	GI_34222293	NM_001687.3	ATP5D	GCGGTTCCATCGCAGTGAACGCCGACTCTTCGGTGCAGTTGTTGGCCGAA	Homo sapiens ATP synthase, H+ transporting, mitochondrial F1 complex, delta subunit (ATP5D), mRNA.	1	420.4	444.8	371.5	879.7	837.6	776.2	416.5	410.7	562.7		1.27	1.29	1.18	1.86	2.06	2.04	1.27	1.16	1.25		0.74	-0.02	0	0.673	0	0.6218	ATP5D	0.74	1.41	2.01	0.303196	-0.02	-0.04	1	0	2.15	3.04	0.48	-0.42
2303	GI_21327678-S	ATP5E	Homo sapiens ATP synthase, H+ transporting, mitochondrial F1 complex, epsilon subunit (ATP5E), nuclear gene encoding mitochondrial protein, mRNA.""	GI_21327678-S	GI_21327678	NM_006886.2	ATP5E	CGCTTTCGCTACAGCATGGTGGCCTACTGGAGACAGGCTGGACTCAGCTA	Homo sapiens ATP synthase, H+ transporting, mitochondrial F1 complex, epsilon subunit (ATP5E), nuclear gene encoding mitochondrial protein, mRNA.	1	3047.1	2850.6	2819.9	2916	2110.1	2222.9	3699.6	3422.7	4482.8		3.39	3.25	3.35	3.05	3.04	3.15	3.57	3.42	3.45		-0.25	0.15	0	0.0266	0	0.0181	ATP5E	-0.25	-0.48	-1.22	-0.0863598	0.15	0.26	1.19	0.075547	-0.86	-1.4	-0.15	0.45
2437	GI_21361564-S	ATP5F1	Homo sapiens ATP synthase, H+ transporting, mitochondrial F0 complex, subunit b, isoform 1 (ATP5F1), mRNA.""	GI_21361564-S	GI_21361564	NM_001688.2	ATP5F1	CGGCCAGTCAGATGTTTCTCATCCTTCTTGCTCTGCCTTTGAGTTGTTCC	Homo sapiens ATP synthase, H+ transporting, mitochondrial F0 complex, subunit b, isoform 1 (ATP5F1), mRNA.	1	2002.3	2166.1	2003.5	2481.1	1877	1828.3	1307.3	1345.7	1461		2.94	2.96	2.99	2.89	2.92	2.95	2.47	2.43	2.26		-0.05	-0.58	0.0342	0	0.0234	0	ATP5F1	-0.05	-0.09	-1.01	-0.00432137	-0.58	-1.01	-1.66	-0.220108	-0.17	-1.06	-0.03	-0.02
9651	GI_4885080-S	ATP5G1	Homo sapiens ATP synthase, H+ transporting, mitochondrial F0 complex, subunit c (subunit 9), isoform 1 (ATP5G1), mRNA.""	GI_4885080-S	GI_4885080	NM_005175.1	ATP5G1	CTGTTGCTACTGCAACTCCACACCATTCTTGGTGCTGGGGTGTGTTAAGC	Homo sapiens ATP synthase, H+ transporting, mitochondrial F0 complex, subunit c (subunit 9), isoform 1 (ATP5G1), mRNA.	1	718.7	730.5	649.6	1034.3	781.5	834.8	1460.6	1543.7	1709.7		1.85	1.81	1.78	2.02	1.98	2.12	2.59	2.57	2.43		0.23	0.72	0	0	0	0	ATP5G1	0.23	0.43	1.25	0.09691	0.72	1.26	2.03	0.307496	0.68	1.43	0.16	1.32
8723	GI_4502300-S	ATP5G3	Homo sapiens ATP synthase, H+ transporting, mitochondrial F0 complex, subunit c (subunit 9) isoform 3 (ATP5G3), mRNA.""	GI_4502300-S	GI_4502300	NM_001689.1	ATP5G3	GGGGCCCAGAATGGTGTGTCTCAGCTAATCCAAAGGGAGTTTCAGACCAG	Homo sapiens ATP synthase, H+ transporting, mitochondrial F0 complex, subunit c (subunit 9) isoform 3 (ATP5G3), mRNA.	1	1429.1	1401.2	1374.3	2786.3	2298.3	2202.1	2044.4	1849	2411.4		2.58	2.5	2.58	3.01	3.13	3.14	2.95	2.76	2.79		0.54	0.28	0	0	0	0	ATP5G3	0.54	1.03	1.72	0.235528	0.28	0.49	1.35	0.130334	0.5	1.37	0.14	0.67
9812	GI_5453558-S	ATP5H	Homo sapiens ATP synthase, H+ transporting, mitochondrial F0 complex, subunit d (ATP5H), mRNA.""	GI_5453558-S	GI_5453558	NM_006356.1	ATP5H	CCTGAGAATCCACCAGCTATCGACTGGGCTTACTACAAGGCCAATGTGGC	Homo sapiens ATP synthase, H+ transporting, mitochondrial F0 complex, subunit d (ATP5H), mRNA.	1	572.4	648.2	623.5	630.5	506.7	520.6	575.3	636.7	751.4		1.6	1.69	1.74	1.52	1.52	1.62	1.61	1.63	1.56		-0.12	-0.08	0.0219	0.1022	0.0146	0.0765	ATP5H	-0.12	-0.23	-1.12	-0.049218	-0.08	-0.14	-1.05	-0.0211893	-0.37	-1.21	-0.08	0.03
9986	GI_6005716-S	ATP5I	Homo sapiens ATP synthase, H+ transporting, mitochondrial F0 complex, subunit e (ATP5I), mRNA.""	GI_6005716-S	GI_6005716	NM_007100.1	ATP5I	ATCCTGCTCCGTCTGCAGGTTGTGCTTCCGGTGCGGAGGTCATGGACAAA	Homo sapiens ATP synthase, H+ transporting, mitochondrial F0 complex, subunit e (ATP5I), mRNA.	1	191.9	186.6	179.7	202	162.8	157.7	210.6	208.4	269.8		0.43	0.38	0.4	0.39	0.31	0.35	0.55	0.43	0.47		-0.05	0.08	0.0668	0.0435	0.0478	0.0306	ATP5I	-0.05	-0.1	-1.08	-0.0334238	0.08	0.14	1.1	0.0413927	0.28	1.25	0.1	1.07
1690	GI_19913429-S	ATP5J	Homo sapiens ATP synthase, H+ transporting, mitochondrial F0 complex, subunit F6 (ATP5J), nuclear gene encoding mitochondrial protein, mRNA.""	GI_19913429-S	GI_19913429	NM_001685.3	ATP5J	GCGACAGACATCTGGAGGACCTGTTGATGCTAGTTCAGAGTATCAGCAAG	Homo sapiens ATP synthase, H+ transporting, mitochondrial F0 complex, subunit F6 (ATP5J), nuclear gene encoding mitochondrial protein, mRNA.	1	848.1	836.5	841.4	1732	1336.1	1358.8	1571.4	1610.8	1921.2		2.02	1.96	2.06	2.53	2.56	2.63	2.67	2.62	2.55		0.56	0.6	0	0	0	0	ATP5J	0.56	1.07	1.73	0.238046	0.6	1.05	1.81	0.257679	-0.39	-1.29	-0.11	-0.17
9448	GI_4757811-S	ATP5J2	Homo sapiens ATP synthase, H+ transporting, mitochondrial F0 complex, subunit f, isoform 2 (ATP5J2), mRNA.""	GI_4757811-S	GI_4757811	NM_004889.1	ATP5J2	TCCAAAATGGCGTCAGTTGGTGAGTGTCCGGCCCCAGTACCAGTGAAGGA	Homo sapiens ATP synthase, H+ transporting, mitochondrial F0 complex, subunit f, isoform 2 (ATP5J2), mRNA.	1	264.6	267.7	213.4	336.8	282.3	221.8	867.6	754.5	1009.6		0.78	0.76	0.59	0.9	0.9	0.71	2.04	1.81	1.87		0.13	1.2	0.1692	0	0.131	0	ATP5J2	0.13	0.25	1.11	0.045323	1.2	2.11	3.18	0.502427	0.78	1.63	0.21	0.97
4327	GI_29568100-S	ATP5L	Homo sapiens ATP synthase, H+ transporting, mitochondrial F0 complex, subunit g (ATP5L), mRNA.""	GI_29568100-S	GI_29568100	NM_006476.3	ATP5L	TAGAGTACTTGTCATCTTGAATATAGCCTCCCCAAGAGAGAACAGGGTGG	Homo sapiens ATP synthase, H+ transporting, mitochondrial F0 complex, subunit g (ATP5L), mRNA.	1	188	223	194.6	337.1	218.3	244.4	164.2	183.4	189.8		0.41	0.56	0.49	0.9	0.63	0.81	0.28	0.3	0.1		0.29	-0.26	0.0024	0.0015	0.0014	0.0009	ATP5L	0.29	0.56	1.3	0.113943	-0.26	-0.46	-1.25	-0.09691	0.37	1.33	0.12	0.51
8069	GI_41327758-S	ATP5O	Homo sapiens ATP synthase, H+ transporting, mitochondrial F1 complex, O subunit (oligomycin sensitivity conferring protein) (ATP5O), nuclear gene encoding mitochondrial protein, mRNA.""	GI_41327758-S	GI_41327758	NM_001697.2	ATP5O	AGCTGGGCAGGGCTATGCGGGAGATTGTCTAAAAGTGTTGGTTTTCTGCC	Homo sapiens ATP synthase, H+ transporting, mitochondrial F1 complex, O subunit (oligomycin sensitivity conferring protein) (ATP5O), nuclear gene encoding mitochondrial protein, mRNA.	1	2102.5	2316.6	2163.3	3170.3	2411.2	2233.1	2675.8	2773.3	3012.8		3	3.03	3.07	3.13	3.18	3.16	3.23	3.2	3.03		0.13	0.12	0	0.0948	0	0.0704	ATP5O	0.13	0.24	1.17	0.0681859	0.12	0.21	1.16	0.064458	0.18	1.21	0.08	0.52
10370	GI_7661835-S	ATP5S	Homo sapiens ATP synthase, H+ transporting, mitochondrial F0 complex, subunit s (factor B) (ATP5S), mRNA.""	GI_7661835-S	GI_7661835	NM_015684.1	ATP5S	CCACCTTCCAACAGGCCCTCTGGACAAATACAAGATTCAGGCGATCGACG	Homo sapiens ATP synthase, H+ transporting, mitochondrial F0 complex, subunit s (factor B) (ATP5S), mRNA.	1	77.6	80.4	89.3	64	66.6	56.8	71.2	70.6	80.4		-0.54	-0.51	-0.35	-0.76	-0.64	-0.73	-0.6	-0.72	-0.81		-0.24	-0.25	0.0011	0.0074	0.0006	0.0047	ATP5S	-0.24	-0.47	-1.33	-0.123852	-0.25	-0.43	-1.24	-0.0934217	-0.76	-1.68	-0.23	-0.83
6823	GI_37577154-S	ATP6AP1	Homo sapiens ATPase, H+ transporting, lysosomal accessory protein 1 (ATP6AP1), mRNA.""	GI_37577154-S	GI_37577154	NM_001183.3	ATP6AP1	AGATGCTAGACCAACCAGCTTCCCAGGGTTCGTCGCTGTGAGGCGTAAGG	Homo sapiens ATPase, H+ transporting, lysosomal accessory protein 1 (ATP6AP1), mRNA.	1	149.1	131.1	130.8	186	165.2	141.6	257.2	250.1	378.6		0.16	0	0.06	0.31	0.33	0.24	0.76	0.63	0.83		0.21	0.66	0.0001	0	0.0001	0	ATP6AP1	0.21	0.41	1.19	0.075547	0.66	1.16	1.91	0.281033	-0.02	-1.01	0	0.65
995	GI_15011917-S	ATP6AP2	Homo sapiens ATPase, H+ transporting, lysosomal accessory protein 2 (ATP6AP2), mRNA.""	GI_15011917-S	GI_15011917	NM_005765.2	ATP6AP2	GGACAGCTGTTTTTTAACCCTCTTCTGCAAGTTTGTTGACCTACATGGGC	Homo sapiens ATPase, H+ transporting, lysosomal accessory protein 2 (ATP6AP2), mRNA.	1	407.2	478.7	421	581	477.6	399.5	484.8	546.7	648.4		1.24	1.37	1.32	1.44	1.46	1.33	1.43	1.46	1.4		0.11	0.12	0.0751	0.0061	0.0542	0.0038	ATP6AP2	0.11	0.2	1.1	0.0413927	0.12	0.22	1.15	0.0606978	0	-1.04	-0.02	0.2
1686	GI_19913417-S	ATP6V0A1	Homo sapiens ATPase, H+ transporting, lysosomal V0 subunit a isoform 1 (ATP6V0A1), mRNA.""	GI_19913417-S	GI_19913417	NM_005177.2	ATP6V0A1	GCCCTGGTGTCCTGGGTTTTCGTGATGATCTTTGCTCTGTTTCCAGTGGG	Homo sapiens ATPase, H+ transporting, lysosomal V0 subunit a isoform 1 (ATP6V0A1), mRNA.	1	187.5	201.3	175.5	324.9	270	270.3	46.1	50	58.8		0.41	0.46	0.38	0.86	0.85	0.92	-1.06	-1.09	-1.14		0.47	-1.51	0	0	0	0	ATP6V0A1	0.47	0.89	1.52	0.181844	-1.51	-2.65	-4.06	-0.608526	0.54	1.1	0.04	-1.58
8598	GI_42741678-S	ATP6V0A2	Homo sapiens ATPase, H+ transporting, lysosomal V0 subunit a isoform 2 (ATP6V0A2), mRNA.""	GI_42741678-S	GI_42741678	NM_012463.2	ATP6V0A2	CCACCTATGGCGTCTTGCTACTGCTCCCGGTTATCGCGCTCTTTGCAGTT	Homo sapiens ATPase, H+ transporting, lysosomal V0 subunit a isoform 2 (ATP6V0A2), mRNA.	1	64.3	62.6	57	99.5	88.4	80.1	65	76.7	107		-0.74	-0.78	-0.83	-0.32	-0.34	-0.37	-0.7	-0.63	-0.51		0.44	0.17	0	0.0078	0	0.0049	ATP6V0A2	0.44	0.84	1.45	0.161368	0.17	0.29	1.2	0.0791812	0.93	1.3	0.11	0.36
1687	GI_19913419-A	ATP6V0A4	Homo sapiens ATPase, H+ transporting, lysosomal V0 subunit a isoform 4 (ATP6V0A4), transcript variant 2, mRNA.""	GI_19913419-A	GI_19913419	NM_130840.1	ATP6V0A4	GCCCCTGCAAGGCGCTCAATGGGAAGGTTGTTCTTGGCTCACCTGAAGCA	Homo sapiens ATPase, H+ transporting, lysosomal V0 subunit a isoform 4 (ATP6V0A4), transcript variant 2, mRNA.	1	66	69.8	62.2	36.7	36	39	31.9	36.6	41.6		-0.71	-0.66	-0.73	-1.31	-1.29	-1.13	-1.45	-1.42	-1.51		-0.54	-0.76	0	0	0	0	ATP6V0A4	-0.54	-1.04	-1.77	-0.247973	-0.76	-1.33	-2	-0.30103	-0.42	-1.47	-0.17	-0.49
1693	GI_19913434-S	ATP6V0B	Homo sapiens ATPase, H+ transporting, lysosomal 21kDa, V0 subunit c'' (ATP6V0B), mRNA.""	GI_19913434-S	GI_19913434	NM_004047.2	ATP6V0B	CGCACCTGTGTCCCCCACCTCCACCCTCAACCCATCTTCCTAGTGTTTGT	Homo sapiens ATPase, H+ transporting, lysosomal 21kDa, V0 subunit c'' (ATP6V0B), mRNA.	1	441.1	505.6	441.5	948.8	753.4	770.8	394.1	427.4	539.2		1.32	1.43	1.37	1.93	1.95	2.03	1.21	1.2	1.2		0.6	-0.17	0	0	0	0	ATP6V0B	0.6	1.14	1.77	0.247973	-0.17	-0.29	-1.14	-0.0569049	1.65	2.29	0.36	0.02
1695	GI_19913436-S	ATP6V0C	Homo sapiens ATPase, H+ transporting, lysosomal 16kDa, V0 subunit c (ATP6V0C), mRNA.""	GI_19913436-S	GI_19913436	NM_001694.2	ATP6V0C	CCGTGGCCCTGCGCGGAGCTGTGTCCAATAAAGTTCTTGGATGTGAAAAA	Homo sapiens ATPase, H+ transporting, lysosomal 16kDa, V0 subunit c (ATP6V0C), mRNA.	1	1787.9	2071.3	1799.4	1668.6	1400.2	1231.7	1693.8	1610.7	2436.1		2.82	2.91	2.87	2.49	2.61	2.53	2.75	2.62	2.8		-0.33	-0.15	0	0.0234	0	0.0158	ATP6V0C	-0.33	-0.62	-1.33	-0.123852	-0.15	-0.26	-1.11	-0.045323	0.05	1.04	0.02	0.37
6115	GI_34335257-S	ATP6V0D1	Homo sapiens ATPase, H+ transporting, lysosomal 38kDa, V0 subunit d isoform 1 (ATP6V0D1), mRNA.""	GI_34335257-S	GI_34335257	NM_004691.3	ATP6V0D1	GGTGTAGTACGCTGTCCTAGCGGCTGCCCAGTTCTCCTGACCCTCTTAGA	Homo sapiens ATPase, H+ transporting, lysosomal 38kDa, V0 subunit d isoform 1 (ATP6V0D1), mRNA.	1	182.4	181.3	161.3	165.8	147.4	139.1	103.6	92.8	134.5		0.38	0.34	0.29	0.19	0.21	0.22	-0.2	-0.43	-0.27		-0.13	-0.64	0	0	0	0	ATP6V0D1	-0.13	-0.25	-1.17	-0.0681859	-0.64	-1.12	-1.77	-0.247973	0.54	1.26	0.1	-0.28
1688	GI_19913423-S	ATP6V1A	Homo sapiens ATPase, H+ transporting, lysosomal 70kDa, V1 subunit A (ATP6V1A), mRNA.""	GI_19913423-S	GI_19913423	NM_001690.2	ATP6V1A	GATGATGCAGTTCTGTATTTATTGTGCTGTGTCTGGTCCTAAGTGGAGCC	Homo sapiens ATPase, H+ transporting, lysosomal 70kDa, V1 subunit A (ATP6V1A), mRNA.	1	494.2	512.7	455.1	754.4	656.5	569.2	535.3	657.6	842.2		1.44	1.44	1.4	1.7	1.8	1.71	1.53	1.66	1.68		0.31	0.19	0	0.0001	0	0.0001	ATP6V1A	0.31	0.59	1.34	0.127105	0.19	0.34	1.24	0.0934217	-0.07	-1.02	-0.01	0.32
1689	GI_19913427-S	ATP6V1B2	Homo sapiens ATPase, H+ transporting, lysosomal 56/58kDa, V1 subunit B, isoform 2 (ATP6V1B2), mRNA.""	GI_19913427-S	GI_19913427	NM_001693.2	ATP6V1B2	TCCTGCGCCTTCCTGACGTGAGCCCTGAGCGATCTTCTATGCAGTTCTGC	Homo sapiens ATPase, H+ transporting, lysosomal 56/58kDa, V1 subunit B, isoform 2 (ATP6V1B2), mRNA.	1	389.1	378.8	356.8	520.4	415.6	392.7	332.5	395.1	532.6		1.19	1.12	1.14	1.33	1.31	1.32	1.03	1.12	1.19		0.17	-0.04	0	0.5203	0	0.4617	ATP6V1B2	0.17	0.33	1.17	0.0681859	-0.04	-0.07	-1.01	-0.00432137	0.52	1.28	0.11	-0.25
1691	GI_19913430-S	ATP6V1C1	Homo sapiens ATPase, H+ transporting, lysosomal 42kDa, V1 subunit C, isoform 1 (ATP6V1C1), mRNA.""	GI_19913430-S	GI_19913430	NM_001695.2	ATP6V1C1	TGGGCTCCTCCCCCGACAATCCTGTCCTTGTGTTTGTGTGTGCTAACAGA	Homo sapiens ATPase, H+ transporting, lysosomal 42kDa, V1 subunit C, isoform 1 (ATP6V1C1), mRNA.	1	150.4	173.2	164.3	161.9	130.5	109.3	121.9	147.8	227		0.17	0.3	0.31	0.17	0.08	-0.04	-0.03	0.07	0.29		-0.19	-0.15	0.0166	0.1865	0.0109	0.147	ATP6V1C1	-0.19	-0.36	-1.23	-0.0899051	-0.15	-0.26	-1.12	-0.049218	-0.75	-1.46	-0.16	-1.36
1696	GI_19913437-S	ATP6V1D	Homo sapiens ATPase, H+ transporting, lysosomal 34kDa, V1 subunit D (ATP6V1D), mRNA.""	GI_19913437-S	GI_19913437	NM_015994.2	ATP6V1D	GCGGTCTCAGGCCAATTACTGTGGAGCAGCTTTCATTCCTACCCACTTGC	Homo sapiens ATPase, H+ transporting, lysosomal 34kDa, V1 subunit D (ATP6V1D), mRNA.	1	800.4	792.8	763.4	514.7	392.5	360.4	230.6	246	378.6		1.96	1.9	1.95	1.32	1.25	1.23	0.64	0.61	0.83		-0.67	-1.24	0	0	0	0	ATP6V1D	-0.67	-1.28	-1.89	-0.276462	-1.24	-2.19	-3.12	-0.494155	-0.76	-1.46	-0.16	-1.91
1692	GI_19913433-S	ATP6V1E1	Homo sapiens ATPase, H+ transporting, lysosomal 31kDa, V1 subunit E isoform 1 (ATP6V1E1), mRNA.""	GI_19913433-S	GI_19913433	NM_001696.2	ATP6V1E1	AGATGGTGGTTGCATGGGCTTCCTGGGTCTCCACTCTCCGTCTGGCCTAA	Homo sapiens ATPase, H+ transporting, lysosomal 31kDa, V1 subunit E isoform 1 (ATP6V1E1), mRNA.	1	323.4	344.5	323	430.4	304.6	352.2	235	282.7	347.1		0.99	1.02	1.03	1.14	0.98	1.2	0.66	0.76	0.74		0.09	-0.3	0.2031	0	0.1605	0	ATP6V1E1	0.09	0.18	1.09	0.0374265	-0.3	-0.52	-1.29	-0.11059	0.7	1.48	0.17	0.17
8599	GI_42741680-S	ATP6V1E2	Homo sapiens ATPase, H+ transporting, lysosomal 31kDa, V1 subunit E isoform 2 (ATP6V1E2), mRNA.""	GI_42741680-S	GI_42741680	NM_080653.3	ATP6V1E2	GCATACCTGGCTGTGAATGCAGCTGGAGGTGTGGAGGTCTACAGTGGCAA	Homo sapiens ATPase, H+ transporting, lysosomal 31kDa, V1 subunit E isoform 2 (ATP6V1E2), mRNA.	1	50.3	55.9	48.3	67.2	60.6	63.8	111.4	119.3	125.5		-1	-0.9	-1	-0.71	-0.74	-0.61	-0.13	-0.16	-0.34		0.28	0.76	0	0	0	0	ATP6V1E2	0.28	0.54	1.24	0.0934217	0.76	1.33	2.08	0.318063	0.16	-1.09	-0.04	0.74
2091	GI_20357546-S	ATP6V1F	Homo sapiens ATPase, H+ transporting, lysosomal 14kDa, V1 subunit F (ATP6V1F), mRNA.""	GI_20357546-S	GI_20357546	NM_004231.2	ATP6V1F	CTGCTCCTTCCCACTCCATTAAGAGGCTAGGTGAGGCGCTTCTAGGTTGC	Homo sapiens ATPase, H+ transporting, lysosomal 14kDa, V1 subunit F (ATP6V1F), mRNA.	1	476.6	490.1	412.7	749.9	601	784.9	646.2	584.2	811.4		1.41	1.39	1.29	1.7	1.7	2.05	1.73	1.53	1.64		0.45	0.27	0.0004	0.0001	0.0002	0.0001	ATP6V1F	0.45	0.87	1.55	0.190332	0.27	0.47	1.33	0.123852	-0.7	-1.33	-0.12	0.01
2090	GI_20357534-S	ATP6V1G1	Homo sapiens ATPase, H+ transporting, lysosomal 13kDa, V1 subunit G isoform 1 (ATP6V1G1), mRNA.""	GI_20357534-S	GI_20357534	NM_004888.2	ATP6V1G1	ACCTGTGTGAAGCAGCAGCCAGCCTTAAAGTAGTCCATTCTTGCTAATGG	Homo sapiens ATPase, H+ transporting, lysosomal 13kDa, V1 subunit G isoform 1 (ATP6V1G1), mRNA.	1	732.2	837.9	826.7	1009	739.8	737.6	792	846.7	966		1.87	1.96	2.04	1.99	1.93	1.98	1.95	1.93	1.82		0.01	-0.06	0.8373	0.4415	0.805	0.384	ATP6V1G1	0.01	0.03	1.02	0.00860017	-0.06	-0.1	-1.02	-0.00860017	-0.2	-1.12	-0.05	0.32
10596	GI_7706261-S	ATP6V1H	Homo sapiens ATPase, H+ transporting, lysosomal 50/57kD V1 subunit H (ATP6V1H), mRNA.""	GI_7706261-S	GI_7706261	NM_015941.1	ATP6V1H	AAGCTAAGCCTGCCTCTGGCCTTCCCCTCCGCCTCAATGCAGAACCAGTA	Homo sapiens ATPase, H+ transporting, lysosomal 50/57kD V1 subunit H (ATP6V1H), mRNA.	1	231	209.2	193.3	189.6	165.7	168.1	116.7	120.4	169.4		0.63	0.5	0.48	0.32	0.33	0.42	-0.08	-0.15	-0.02		-0.18	-0.62	0.0025	0	0.0015	0	ATP6V1H	-0.18	-0.34	-1.22	-0.0863598	-0.62	-1.09	-1.75	-0.243038	-0.55	-1.38	-0.14	0.09
8724	GI_4502322-S	ATP7B	Homo sapiens ATPase, Cu++ transporting, beta polypeptide (Wilson disease) (ATP7B), mRNA.""	GI_4502322-S	GI_4502322	NM_000053.1	ATP7B	CGCGCTGTTGATTGTGTTTTCCTTGTTTTCAGCCCCCCGACTCCAGCCCG	Homo sapiens ATPase, Cu++ transporting, beta polypeptide (Wilson disease) (ATP7B), mRNA.	1	59.6	58.9	63.9	54.8	54.6	46.8	55.8	55.7	85.5		-0.82	-0.84	-0.7	-0.91	-0.85	-0.94	-0.86	-0.98	-0.75		-0.11	-0.07	0.0404	0.4207	0.0279	0.3637	ATP7B	-0.11	-0.21	-1.17	-0.0681859	-0.07	-0.13	-1.05	-0.0211893	-0.79	-1.6	-0.2	-0.14
6647	GI_37549744-S	ATP8B2	Homo sapiens ATPase, Class I, type 8B, member 2 (ATP8B2), mRNA.""	GI_37549744-S	GI_37549744	XM_290875.2	ATP8B2	CTATGCCTTCTCCCATCAGGAGGGCTTCGGGGAGCTCATCATGTCTGGCA	Homo sapiens ATPase, Class I, type 8B, member 2 (ATP8B2), mRNA.	1	55.3	59.1	55.4	58.8	65.1	57.2	59.2	71.7	114.6		-0.9	-0.84	-0.86	-0.84	-0.66	-0.72	-0.79	-0.71	-0.44		0.12	0.22	0.0456	0.0613	0.0317	0.0439	ATP8B2	0.12	0.23	1.07	0.0293838	0.22	0.39	1.27	0.103804	-1.9	-3.04	-0.48	0.33
6743	GI_37552322-S	ATP8B3	Homo sapiens ATPase, Class I, type 8B, member 3 (ATP8B3), mRNA.""	GI_37552322-S	GI_37552322	XM_086103.4	ATP8B3	CCTCTCCCTCCATCCTGCTGGTGGTCCTGCTGAGTGTGTCCATAAACACC	Homo sapiens ATPase, Class I, type 8B, member 3 (ATP8B3), mRNA.	1	52.2	61	55.1	51.9	54.1	50.3	47.5	61.5	99.6		-0.96	-0.8	-0.86	-0.97	-0.86	-0.86	-1.03	-0.87	-0.59		-0.02	0.05	0.7915	0.7636	0.7519	0.7202	ATP8B3	-0.02	-0.04	-1.08	-0.0334238	0.05	0.09	1.08	0.0334238	-0.26	-1.23	-0.09	-0.02
5601	GI_34098934-S	ATPAF1	Homo sapiens ATP synthase mitochondrial F1 complex assembly factor 1 (ATPAF1), mRNA.""	GI_34098934-S	GI_34098934	NM_022745.1	ATPAF1	GTGGCACCCGCTTTTCTAACTCCACCTGTTAGAAGCTATGTGTTTGAAGG	Homo sapiens ATP synthase mitochondrial F1 complex assembly factor 1 (ATPAF1), mRNA.	1	211	238	214.3	577.4	490	433.5	492.8	566.6	488.7		0.53	0.63	0.59	1.44	1.49	1.42	1.44	1.5	1.1		0.86	0.76	0	0	0	0	ATPAF1	0.86	1.65	2.24	0.350248	0.76	1.34	2.13	0.32838	1.45	1.84	0.26	0.81
2968	GI_22538424-S	ATPAF2	Homo sapiens ATP synthase mitochondrial F1 complex assembly factor 2 (ATPAF2), nuclear gene encoding mitochondrial protein, mRNA.""	GI_22538424-S	GI_22538424	NM_145691.2	ATPAF2	AGCGTCACCCTGAGATTCCCCCCGAGACACAGTGCGCTAGTACGGCTGTC	Homo sapiens ATP synthase mitochondrial F1 complex assembly factor 2 (ATPAF2), nuclear gene encoding mitochondrial protein, mRNA.	1	79.2	76	85.1	83	84.8	87.5	62.3	62.9	70.6		-0.52	-0.57	-0.4	-0.5	-0.38	-0.27	-0.74	-0.85	-0.95		0.11	-0.35	0.229	0	0.1827	0	ATPAF2	0.11	0.21	1.06	0.0253059	-0.35	-0.62	-1.36	-0.133539	0.72	1.21	0.08	-0.97
4489	GI_30260186-A	ATPIF1	Homo sapiens ATPase inhibitory factor 1 (ATPIF1), nuclear gene encoding mitochondrial protein, transcript variant 1, mRNA.""	GI_30260186-A	GI_30260186	NM_016311.3	ATPIF1	GAAGCCGGTGGGGCCTTCGGAAAGAGAGAGCAGGCTGAAGAGGAACGATA	Homo sapiens ATPase inhibitory factor 1 (ATPIF1), nuclear gene encoding mitochondrial protein, transcript variant 1, mRNA.	1	402	470.2	395	721.8	566	640.7	293.3	286	340.1		1.22	1.35	1.25	1.66	1.64	1.83	0.9	0.77	0.72		0.44	-0.48	0	0	0	0	ATPIF1	0.44	0.84	1.51	0.178977	-0.48	-0.84	-1.53	-0.184691	0.46	1.3	0.11	-0.32
4491	GI_30260191-I	ATPIF1	Homo sapiens ATPase inhibitory factor 1 (ATPIF1), nuclear gene encoding mitochondrial protein, transcript variant 3, mRNA.""	GI_30260191-I	GI_30260191	NM_178191.1	ATPIF1	GAGGAGTAGAAGAGGATGACCAGCTAGACTCCCATGGAATTGGAACTCCT	Homo sapiens ATPase inhibitory factor 1 (ATPIF1), nuclear gene encoding mitochondrial protein, transcript variant 3, mRNA.	1	47.3	45.5	43	81.8	77.8	60.2	63.3	69.7	90.6		-1.07	-1.11	-1.13	-0.51	-0.47	-0.67	-0.72	-0.74	-0.69		0.55	0.39	0	0	0	0	ATPIF1	0.55	1.05	1.6	0.20412	0.39	0.68	1.47	0.167317	0.46	1.3	0.11	-0.32
1980	GI_20143978-S	ATR	Homo sapiens ataxia telangiectasia and Rad3 related (ATR), mRNA.""	GI_20143978-S	GI_20143978	NM_001184.2	ATR	GCGACTACAAGGTGTAATCAAGACTCGAAATAGAGTGACAGGACTGCCGT	Homo sapiens ataxia telangiectasia and Rad3 related (ATR), mRNA.	1	70.8	74	66.5	80.8	77.2	79	67.3	81.8	109.3		-0.64	-0.6	-0.66	-0.53	-0.48	-0.38	-0.66	-0.57	-0.49		0.17	0.06	0.0004	0.2856	0.0002	0.2349	ATR	0.17	0.33	1.12	0.049218	0.06	0.11	1.08	0.0334238	0.1	1	0	-0.06
2614	GI_21450847-A	ATRN	Homo sapiens attractin (ATRN), transcript variant 3, mRNA.""	GI_21450847-A	GI_21450847	NM_012070.2	ATRN	GCCTCCAAGAATTTCAACCTCAACATCACCTGGGCTGCCAGTTTCTCAGC	Homo sapiens attractin (ATRN), transcript variant 3, mRNA.	1	56.1	60.4	61.1	49.8	41	49.1	67.1	64.3	88.5		-0.89	-0.81	-0.75	-1.01	-1.15	-0.89	-0.66	-0.82	-0.71		-0.2	0.09	0.0322	0.2068	0.0219	0.1648	ATRN	-0.2	-0.38	-1.27	-0.103804	0.09	0.15	1.11	0.045323	-0.97	-1.77	-0.25	-0.15
2618	GI_21450860-I	ATRN	Homo sapiens attractin (ATRN), transcript variant 1, mRNA.""	GI_21450860-I	GI_21450860	NM_139321.1	ATRN	GCCATTGCGGTGGTTTCTAGATAGCCAGGCCCACCAAGAGATATTGCCCC	Homo sapiens attractin (ATRN), transcript variant 1, mRNA.	1	63.5	63.3	64.4	55.2	53	47.3	57.9	70.4	97.6		-0.75	-0.76	-0.7	-0.91	-0.88	-0.93	-0.82	-0.73	-0.61		-0.17	0.02	0	0.7835	0	0.7434	ATRN	-0.17	-0.32	-1.24	-0.0934217	0.02	0.04	1.04	0.0170333	-0.97	-1.77	-0.25	-0.15
2043	GI_20336204-A	ATRX	Homo sapiens alpha thalassemia/mental retardation syndrome X-linked (RAD54 homolog, S. cerevisiae) (ATRX), transcript variant 2, mRNA.""	GI_20336204-A	GI_20336204	NM_138270.1	ATRX	GTCCATCATCCAGCTTTGGCTGCTGAAATCATACAGCTGTGAAGACTTGC	Homo sapiens alpha thalassemia/mental retardation syndrome X-linked (RAD54 homolog, S. cerevisiae) (ATRX), transcript variant 2, mRNA.	1	86.4	107.3	95.1	140.4	119.2	93.9	196	208.5	254.2		-0.42	-0.21	-0.28	0.02	-0.02	-0.2	0.47	0.43	0.41		0.24	0.74	0.0161	0	0.0106	0	ATRX	0.24	0.46	1.21	0.0827854	0.74	1.3	2.04	0.30963	0.14	-1.03	-0.01	1.05
8725	GI_4502326-S	AUH	Homo sapiens AU RNA binding protein/enoyl-Coenzyme A hydratase (AUH), nuclear gene encoding mitochondrial protein, mRNA.""	GI_4502326-S	GI_4502326	NM_001698.1	AUH	CTTCCTGGAAGTGTCTTTCGGATCCACTATATGCCTCAGCACATGGAACC	Homo sapiens AU RNA binding protein/enoyl-Coenzyme A hydratase (AUH), nuclear gene encoding mitochondrial protein, mRNA.	1	91	80	80.3	145.9	141.6	125.1	81.8	87.8	119.3		-0.37	-0.52	-0.46	0.06	0.17	0.1	-0.45	-0.49	-0.4		0.56	0	0	0.9654	0	0.9583	AUH	0.56	1.07	1.63	0.212188	0	0	1.02	0.00860017	0.72	1.26	0.1	-0.36
5187	GI_32313574-A	AUP1	Homo sapiens ancient ubiquitous protein 1 (AUP1), transcript variant 2, mRNA.""	GI_32313574-A	GI_32313574	NM_181575.2	AUP1	TACGCAAGAAGGAGATTCACAGAGAGACGAGCCCAGGAGGCTGACTGAGC	Homo sapiens ancient ubiquitous protein 1 (AUP1), transcript variant 2, mRNA.	1	129.6	122.8	115.9	348.4	306.6	304.6	183.3	168.5	221.2		0.01	-0.07	-0.07	0.93	0.99	1.05	0.4	0.21	0.26		1.03	0.33	0	0	0	0	AUP1	1.03	1.97	2.59	0.4133	0.33	0.58	1.4	0.146128	2.64	4.47	0.65	0.74
9583	GI_4759177-S	AURKB	Homo sapiens aurora kinase B (AURKB), mRNA.""	GI_4759177-S	GI_4759177	NM_004217.1	AURKB	TCAATCTGTCGCCTGATGGTCCCTGTCATTCACTCGGGTGCGTGTGTTTG	Homo sapiens aurora kinase B (AURKB), mRNA.	1	602.3	680.7	528	875.8	777.5	684.4	358.8	418.8	488.5		1.66	1.74	1.56	1.85	1.98	1.9	1.11	1.18	1.1		0.26	-0.52	0.0001	0	0.0001	0	AURKB	0.26	0.5	1.28	0.10721	-0.52	-0.92	-1.6	-0.20412	0.63	1.24	0.09	-0.75
11039	GI_9966840-S	AVEN	Homo sapiens apoptosis, caspase activation inhibitor (AVEN), mRNA.""	GI_9966840-S	GI_9966840	NM_020371.1	AVEN	GCCTGAAGCAAATCTTGGTTGCCTTCTAACGGCAGGTGGGCATAAGGCTG	Homo sapiens apoptosis, caspase activation inhibitor (AVEN), mRNA.	1	124.1	133	111.4	197.7	157.4	150.3	73.3	83.2	101.7		-0.04	0.02	-0.11	0.37	0.28	0.3	-0.57	-0.55	-0.56		0.36	-0.52	0	0	0	0	AVEN	0.36	0.68	1.36	0.133539	-0.52	-0.91	-1.6	-0.20412	0.03	-1.07	-0.03	-0.82
2688	GI_21536467-A	AXL	Homo sapiens AXL receptor tyrosine kinase (AXL), transcript variant 2, mRNA.""	GI_21536467-A	GI_21536467	NM_001699.3	AXL	GGGATGGACGATCTCCCACCTTTCGGGCCATGTTGCCCCCGTGAGCCAAT	Homo sapiens AXL receptor tyrosine kinase (AXL), transcript variant 2, mRNA.	1	803.2	927.6	812.6	38.5	39.1	35.3	41.5	46.6	51.5		1.97	2.07	2.02	-1.27	-1.2	-1.24	-1.17	-1.17	-1.29		-3.25	-3.22	0	0	0	0	AXL	-3.25	-6.22	-22.55	-1.35315	-3.22	-5.66	-20.25	-1.30643	-1.51	-2.13	-0.33	-0.82
1297	GI_17136074-S	AXUD1	Homo sapiens AXIN1 up-regulated 1 (AXUD1), mRNA.""	GI_17136074-S	GI_17136074	NM_033027.2	AXUD1	GGCCTTGCCAGCCTGTGTGCTTGTGGGAACACCTTGTACCTGAGCTTACA	Homo sapiens AXIN1 up-regulated 1 (AXUD1), mRNA.	1	107.8	109.8	95.7	154.7	123.1	141	65.4	68.6	72.6		-0.19	-0.18	-0.27	0.12	0.02	0.23	-0.69	-0.75	-0.92		0.34	-0.57	0	0	0	0	AXUD1	0.34	0.64	1.33	0.123852	-0.57	-1.01	-1.68	-0.225309	1.37	1.82	0.26	-2.01
6915	GI_37704380-S	B2M	Homo sapiens beta-2-microglobulin (B2M), mRNA.""	GI_37704380-S	GI_37704380	NM_004048.2	B2M	TGAGTGCTGTCTCCATGTTTGATGTATCTGAGCAGGTTGCTCCACAGGTA	Homo sapiens beta-2-microglobulin (B2M), mRNA.	1	277	271.8	267.3	1081.7	760.4	869.5	2611.4	2989	3575.6		0.82	0.77	0.83	2.06	1.96	2.16	3.2	3.28	3.21		1.25	2.42	0	0	0	0	B2M	1.25	2.39	3.28	0.515874	2.42	4.25	10.05	1.00217	1.81	2.24	0.35	2.97
6340	GI_37537720-S	B3GALT6	Homo sapiens UDP-Gal:betaGal beta 1,3-galactosyltransferase polypeptide 6 (B3GALT6), mRNA.""	GI_37537720-S	GI_37537720	NM_080605.2	B3GALT6	GGCTCTGAAGAATTGGCCGCTGTGGAAAAGAGCAAATGTCCGAGACCCCC	Homo sapiens UDP-Gal:betaGal beta 1,3-galactosyltransferase polypeptide 6 (B3GALT6), mRNA.	1	136.2	137.6	126.8	119.1	104	100.5	224.6	229.6	230.2		0.06	0.05	0.03	-0.14	-0.16	-0.13	0.61	0.54	0.3		-0.19	0.43	0	0	0	0	B3GALT6	-0.19	-0.37	-1.25	-0.09691	0.43	0.76	1.55	0.190332	0.07	-1.06	-0.03	0.64
293	GI_12408653-S	B3GAT3	Homo sapiens beta-1,3-glucuronyltransferase 3 (glucuronosyltransferase I) (B3GAT3), mRNA.""	GI_12408653-S	GI_12408653	NM_012200.2	B3GAT3	GAGTCAGGTTGGCCCTGTCTAGGGTGGAACAGAAGGACAGATGGACCCAG	Homo sapiens beta-1,3-glucuronyltransferase 3 (glucuronosyltransferase I) (B3GAT3), mRNA.	1	112.5	106.5	97.9	118.7	98.6	113.4	111.7	123.3	165.4		-0.14	-0.22	-0.25	-0.14	-0.22	0	-0.12	-0.13	-0.05		0.08	0.1	0.3135	0.0177	0.2583	0.0117	B3GAT3	0.08	0.15	1.04	0.0170333	0.1	0.18	1.12	0.049218	0.48	1.08	0.03	-0.2
1058	GI_15451863-A	B3GNT1	Homo sapiens UDP-GlcNAc:betaGal beta-1,3-N-acetylglucosaminyltransferase 1 (B3GNT1), transcript variant 2, mRNA.""	GI_15451863-A	GI_15451863	NM_033252.1	B3GNT1	CAGTGTGATTCCTTAATGGCCAACTGAAGATTGAATTGCCGCTAACAACC	Homo sapiens UDP-GlcNAc:betaGal beta-1,3-N-acetylglucosaminyltransferase 1 (B3GNT1), transcript variant 2, mRNA.	1	69.1	74.2	82.9	129.5	107.4	103.3	53.8	64.6	68.8		-0.66	-0.6	-0.42	-0.06	-0.13	-0.1	-0.89	-0.82	-0.98		0.47	-0.34	0	0.0002	0	0.0001	B3GNT1	0.47	0.89	1.49	0.173186	-0.34	-0.59	-1.35	-0.130334	-0.01	-1.15	-0.06	-0.34
1066	GI_15451894-S	B3GNT3	Homo sapiens UDP-GlcNAc:betaGal beta-1,3-N-acetylglucosaminyltransferase 3 (B3GNT3), mRNA.""	GI_15451894-S	GI_15451894	NM_014256.2	B3GNT3	GCTGTAATGGTGGAGGTGTGGGCAGAGGAGGGAGGCAAGTGTCCTTTGAA	Homo sapiens UDP-GlcNAc:betaGal beta-1,3-N-acetylglucosaminyltransferase 3 (B3GNT3), mRNA.	1	36.8	35.9	36.4	47.5	43.8	40.9	60.3	55.5	74.4		-1.34	-1.36	-1.31	-1.06	-1.08	-1.08	-0.77	-0.98	-0.9		0.26	0.45	0	0	0	0	B3GNT3	0.26	0.5	1.2	0.0791812	0.45	0.8	1.56	0.193125	-0.36	-1.3	-0.11	0
8635	GI_44680131-S	B3GNT5	Homo sapiens UDP-GlcNAc:betaGal beta-1,3-N-acetylglucosaminyltransferase 5 (B3GNT5), mRNA.""	GI_44680131-S	GI_44680131	NM_032047.3	B3GNT5	CACTACCTCCCTTCACTACAGAAAGAACTAGGTGGTGTCTACTGCTAGGG	Homo sapiens UDP-GlcNAc:betaGal beta-1,3-N-acetylglucosaminyltransferase 5 (B3GNT5), mRNA.	1	42	40.2	30.4	80	75.1	63.1	109	148.1	199.2		-1.2	-1.24	-1.5	-0.54	-0.51	-0.62	-0.15	0.07	0.15		0.76	1.34	0	0	0	0	B3GNT5	0.76	1.45	1.93	0.285557	1.34	2.35	3.58	0.553883	2.32	2.6	0.41	3.09
670	GI_13929461-S	B4GALT1	Homo sapiens UDP-Gal:betaGlcNAc beta 1,4- galactosyltransferase, polypeptide 1 (B4GALT1), mRNA.""	GI_13929461-S	GI_13929461	NM_001497.2	B4GALT1	TGGCCTTTGGGAAAGATCAGAGAGGCAGAGGTGGCACAGGACAGTAAAGG	Homo sapiens UDP-Gal:betaGlcNAc beta 1,4- galactosyltransferase, polypeptide 1 (B4GALT1), mRNA.	1	73.2	78.8	68.5	81.4	83.1	68.3	66.7	75.8	78.9		-0.6	-0.53	-0.63	-0.52	-0.4	-0.54	-0.67	-0.65	-0.83		0.1	-0.13	0.0622	0.0705	0.0443	0.051	B4GALT1	0.1	0.2	1.05	0.0211893	-0.13	-0.22	-1.1	-0.0413927	0.31	1.02	0.01	0.26
671	GI_13929463-A	B4GALT2	Homo sapiens UDP-Gal:betaGlcNAc beta 1,4- galactosyltransferase, polypeptide 2 (B4GALT2), transcript variant 2, mRNA.""	GI_13929463-A	GI_13929463	NM_003780.2	B4GALT2	GATCTTGGGGTTGGCCTTTGCATGGGAGGCAGGTGGGGCTTGGATCAGTA	Homo sapiens UDP-Gal:betaGlcNAc beta 1,4- galactosyltransferase, polypeptide 2 (B4GALT2), transcript variant 2, mRNA.	1	81	73.1	70.4	95	90.8	94	122.4	131.5	154.5		-0.49	-0.61	-0.6	-0.36	-0.31	-0.2	-0.03	-0.06	-0.12		0.28	0.5	0	0	0	0	B4GALT2	0.28	0.53	1.25	0.09691	0.5	0.88	1.63	0.212188	0.12	-1.12	-0.05	-0.07
672	GI_13929468-S	B4GALT3	Homo sapiens UDP-Gal:betaGlcNAc beta 1,4- galactosyltransferase, polypeptide 3 (B4GALT3), mRNA.""	GI_13929468-S	GI_13929468	NM_003779.2	B4GALT3	GGGGTCCCTCTCTCTAGGGTCTCCTGTAGGGCTTATGACTGTGAATCCTT	Homo sapiens UDP-Gal:betaGlcNAc beta 1,4- galactosyltransferase, polypeptide 3 (B4GALT3), mRNA.	1	86.4	89.3	84.9	113.8	105.3	90.7	151.2	166.6	264		-0.42	-0.4	-0.4	-0.18	-0.15	-0.24	0.2	0.19	0.45		0.22	0.69	0	0	0	0	B4GALT3	0.22	0.42	1.18	0.071882	0.69	1.21	1.97	0.294466	-0.37	-1.23	-0.09	0.2
673	GI_13929469-S	B4GALT4	Homo sapiens UDP-Gal:betaGlcNAc beta 1,4- galactosyltransferase, polypeptide 4 (B4GALT4), mRNA.""	GI_13929469-S	GI_13929469	NM_003778.2	B4GALT4	GGTGGTGTCAGGTGAGAAGGCGTCCACAAAAGAGGGGAGAAAAGGCGACG	Homo sapiens UDP-Gal:betaGlcNAc beta 1,4- galactosyltransferase, polypeptide 4 (B4GALT4), mRNA.	1	124.6	134.5	126.9	120.1	115.6	91.6	174.9	199.7	292.2		-0.03	0.03	0.03	-0.13	-0.05	-0.23	0.35	0.39	0.55		-0.15	0.42	0.0125	0	0.0081	0	B4GALT4	-0.15	-0.28	-1.19	-0.075547	0.42	0.74	1.53	0.184691	-0.18	-1.22	-0.09	0.63
674	GI_13929470-S	B4GALT5	Homo sapiens UDP-Gal:betaGlcNAc beta 1,4- galactosyltransferase, polypeptide 5 (B4GALT5), mRNA.""	GI_13929470-S	GI_13929470	NM_004776.2	B4GALT5	TGCTGTGTGCAGGGAAAGGTGTCCCCGTTTGTTCATGCTGTTTTGGGGGG	Homo sapiens UDP-Gal:betaGlcNAc beta 1,4- galactosyltransferase, polypeptide 5 (B4GALT5), mRNA.	1	252.1	250.7	205.2	153.9	136.3	110.2	160.6	166.1	241		0.72	0.69	0.55	0.12	0.13	-0.03	0.26	0.19	0.35		-0.58	-0.38	0	0	0	0	B4GALT5	-0.58	-1.11	-1.79	-0.252853	-0.38	-0.68	-1.4	-0.146128	-1.69	-2.35	-0.37	-2
10008	GI_6005951-S	B4GALT7	Homo sapiens xylosylprotein beta 1,4-galactosyltransferase, polypeptide 7 (galactosyltransferase I) (B4GALT7), mRNA.""	GI_6005951-S	GI_6005951	NM_007255.1	B4GALT7	GGCCTGGTGAGGGTTAGGACTTCAGAAACCAGAGCACAAGCCCCACAGAG	Homo sapiens xylosylprotein beta 1,4-galactosyltransferase, polypeptide 7 (galactosyltransferase I) (B4GALT7), mRNA.	1	112.4	119.8	118.8	196.8	166.3	159.5	129.5	126.8	154		-0.14	-0.09	-0.04	0.36	0.34	0.36	0.03	-0.1	-0.12		0.44	0.03	0	0.6706	0	0.6192	B4GALT7	0.44	0.85	1.48	0.170262	0.03	0.05	1.05	0.0211893	0.9	1.4	0.15	-0.01
472	GI_13376199-S	BAALC	Homo sapiens brain and acute leukemia, cytoplasmic (BAALC), mRNA.""	GI_13376199-S	GI_13376199	NM_024812.1	BAALC	CCTGCAAGTTCAAGGGCTCTTTCTCCCTGGGGATGTGCTTTGTGGCTTCT	Homo sapiens brain and acute leukemia, cytoplasmic (BAALC), mRNA.	1	100.1	93.3	89	99.7	99.6	101.5	102.1	122.6	186.4		-0.27	-0.36	-0.35	-0.32	-0.21	-0.12	-0.22	-0.13	0.08		0.11	0.23	0.119	0.0181	0.0892	0.012	BAALC	0.11	0.21	1.07	0.0293838	0.23	0.41	1.28	0.10721	0.19	-1.16	-0.06	0.54
2152	GI_21040361-A	BACE2	Homo sapiens beta-site APP-cleaving enzyme 2 (BACE2), transcript variant b, mRNA.""	GI_21040361-A	GI_21040361	NM_138992.1	BACE2	TCATCCCAACAGCCAAGACCCAACAGGTGCTGAACTGTGCATCAACCAGG	Homo sapiens beta-site APP-cleaving enzyme 2 (BACE2), transcript variant b, mRNA.	1	187.8	194.1	178.2	120.5	116.4	112.6	187.5	206.2	227.1		0.41	0.42	0.39	-0.13	-0.04	-0.01	0.42	0.42	0.29		-0.47	-0.03	0	0.5843	0	0.5286	BACE2	-0.47	-0.89	-1.61	-0.206826	-0.03	-0.05	-1	0	-0.65	-1.49	-0.17	-0.53
8726	GI_4502352-S	BACH1	Homo sapiens BTB and CNC homology 1, basic leucine zipper transcription factor 1 (BACH1), mRNA.""	GI_4502352-S	GI_4502352	NM_001186.1	BACH1	GTAGACGATACAGGTTGCATGTGGACACTCAGTCACATTAACAACTTGGG	Homo sapiens BTB and CNC homology 1, basic leucine zipper transcription factor 1 (BACH1), mRNA.	1	125.1	139.1	136.2	98.4	83.5	94.1	98.8	113.4	116.6		-0.03	0.07	0.11	-0.33	-0.4	-0.2	-0.25	-0.22	-0.42		-0.36	-0.34	0	0	0	0	BACH1	-0.36	-0.68	-1.46	-0.164353	-0.34	-0.61	-1.35	-0.130334	-0.43	-1.41	-0.15	-0.54
10239	GI_7549801-S	BAG1	Homo sapiens BCL2-associated athanogene (BAG1), mRNA.""	GI_7549801-S	GI_7549801	NM_004323.2	BAG1	CTTTGCCCTGGCCGAGTGAGGTGTAGCAGAAAAAGGCTGTGCTGCCCTGA	Homo sapiens BCL2-associated athanogene (BAG1), mRNA.	1	201.2	200.1	205.5	393.6	279.5	297.3	257.4	270.6	322.8		0.48	0.45	0.55	1.05	0.89	1.02	0.76	0.71	0.66		0.5	0.22	0	0	0	0	BAG1	0.5	0.95	1.58	0.198657	0.22	0.38	1.26	0.100371	0.53	1.2	0.08	0.06
10091	GI_6715587-S	BAG2	Homo sapiens BCL2-associated athanogene 2 (BAG2), mRNA.""	GI_6715587-S	GI_6715587	NM_004282.2	BAG2	CCTGTCTGGCATGGAATCACGCAGTCACCTTGGGCATTTAGTTTACTAGA	Homo sapiens BCL2-associated athanogene 2 (BAG2), mRNA.	1	203.7	215.6	219.7	308	247.1	232.9	257.9	256.9	347.5		0.49	0.53	0.62	0.81	0.76	0.76	0.76	0.66	0.74		0.23	0.17	0	0.0008	0	0.0004	BAG2	0.23	0.44	1.22	0.0863598	0.17	0.3	1.2	0.0791812	0.29	1.04	0.02	-0.25
698	GI_14043023-S	BAG3	Homo sapiens BCL2-associated athanogene 3 (BAG3), mRNA.""	GI_14043023-S	GI_14043023	NM_004281.2	BAG3	GTTTAACCCCGTTGCTTGTTCTGCAGCCCTGTCTACTTGGGCACCCCCAC	Homo sapiens BCL2-associated athanogene 3 (BAG3), mRNA.	1	188.1	153.6	148.5	274.4	239	206.6	244.9	290.3	309.2		0.41	0.17	0.2	0.69	0.72	0.64	0.71	0.79	0.61		0.42	0.44	0	0	0	0	BAG3	0.42	0.81	1.45	0.161368	0.44	0.78	1.55	0.190332	0.27	1.24	0.09	0.44
895	GI_14574569-S	BAG4	Homo sapiens BCL2-associated athanogene 4 (BAG4), mRNA.""	GI_14574569-S	GI_14574569	NM_004874.2	BAG4	TGCCACCAGTGACCATCCCAACAATCAAGATCAAAGTAGCAGTCTTCCTG	Homo sapiens BCL2-associated athanogene 4 (BAG4), mRNA.	1	92.6	75.2	76.5	78.6	64.8	55.9	50.1	64.6	76.3		-0.35	-0.58	-0.51	-0.55	-0.67	-0.75	-0.97	-0.82	-0.87		-0.17	-0.4	0.0685	0	0.0491	0	BAG4	-0.17	-0.33	-1.24	-0.0934217	-0.4	-0.71	-1.44	-0.158362	-0.29	-1.18	-0.07	-0.9
10078	GI_6631076-S	BAG5	Homo sapiens BCL2-associated athanogene 5 (BAG5), mRNA.""	GI_6631076-S	GI_6631076	NM_004873.1	BAG5	GAACCCTGTTGACACCGGATTTAGCTCTTGTCGGCCTTCGTGGGGAGCTG	Homo sapiens BCL2-associated athanogene 5 (BAG5), mRNA.	1	178.7	192.8	167.2	271.5	223.6	189.7	473.3	550.9	703.4		0.35	0.41	0.33	0.68	0.65	0.55	1.4	1.47	1.49		0.26	1.09	0	0	0	0	BAG5	0.26	0.5	1.26	0.100371	1.09	1.91	2.86	0.456366	0.32	1.07	0.03	1.61
8025	GI_41281572-S	BAHD1	Homo sapiens bromo adjacent homology domain containing 1 (BAHD1), mRNA.""	GI_41281572-S	GI_41281572	NM_014952.2	BAHD1	CTCCTCCCAGGAGGTAGGGTCTTGGCTGCCCCGAACTTAAATGCTTTTGA	Homo sapiens bromo adjacent homology domain containing 1 (BAHD1), mRNA.	1	101.8	96.3	83.5	94.4	85.6	83.3	132.1	162.8	185.8		-0.25	-0.32	-0.42	-0.37	-0.37	-0.33	0.05	0.17	0.07		-0.03	0.43	0.661	0	0.6049	0	BAHD1	-0.03	-0.05	-1.07	-0.0293838	0.43	0.75	1.53	0.184691	0.45	1.05	0.02	0.59
8727	GI_4502356-S	BAI2	Homo sapiens brain-specific angiogenesis inhibitor 2 (BAI2), mRNA.""	GI_4502356-S	GI_4502356	NM_001703.1	BAI2	TTTTCACACTCCACTTTGGAACTACCCAGGAGCCAGCGCCCTCTCCCCTC	Homo sapiens brain-specific angiogenesis inhibitor 2 (BAI2), mRNA.	1	75.9	70.5	68.5	54.2	55.9	49.1	70.8	83.6	123		-0.56	-0.65	-0.63	-0.92	-0.82	-0.89	-0.6	-0.54	-0.36		-0.26	0.11	0	0.1896	0	0.1499	BAI2	-0.26	-0.5	-1.35	-0.130334	0.11	0.2	1.14	0.0569049	0.25	-1.02	-0.01	0.1
9813	GI_5453564-A	BAIAP2	Homo sapiens BAI1-associated protein 2 (BAIAP2), transcript variant 3, mRNA.""	GI_5453564-A	GI_5453564	NM_006340.1	BAIAP2	TACAGTGTGGCCGTGCCCGCCTTCTCCCAGGGCCTGGATGACTATGGAGC	Homo sapiens BAI1-associated protein 2 (BAIAP2), transcript variant 3, mRNA.	1	46.3	52.5	52.1	60.1	52.1	55.5	48.9	54.3	69		-1.09	-0.96	-0.92	-0.82	-0.9	-0.76	-1	-1	-0.98		0.17	0	0.0174	0.988	0.0114	0.9865	BAIAP2	0.17	0.32	1.11	0.045323	0	0	1.02	0.00860017	0.26	-1.09	-0.04	0.37
9814	GI_5453564-I	BAIAP2	Homo sapiens BAI1-associated protein 2 (BAIAP2), transcript variant 3, mRNA.""	GI_5453564-I	GI_5453564	NM_006340.1	BAIAP2	TACAGTGTGGCCGTGCCCGCCTTCTCCCAGGGCCTGGATGACTATGGAGC	Homo sapiens BAI1-associated protein 2 (BAIAP2), transcript variant 3, mRNA.	1	118.6	127.2	122.3	142.4	121.3	130	121.4	139.3	261.5		-0.08	-0.03	-0.01	0.04	0	0.15	-0.04	0	0.44		0.1	0.18	0.0511	0.3036	0.0359	0.2516	BAIAP2	0.1	0.2	1.06	0.0253059	0.18	0.31	1.23	0.0899051	0.26	-1.09	-0.04	0.37
10924	GI_9257196-I	BAIAP2	Homo sapiens BAI1-associated protein 2 (BAIAP2), transcript variant 1, mRNA.""	GI_9257196-I	GI_9257196	NM_017450.1	BAIAP2	TGATGTGGTTTAGTAAAAGCCTCCCACACACCTCCCCGTGGCCTGGGACG	Homo sapiens BAI1-associated protein 2 (BAIAP2), transcript variant 1, mRNA.	1	46.1	49.9	51.3	55.9	52.5	47.3	49.8	55.9	70.7		-1.1	-1.02	-0.94	-0.89	-0.89	-0.93	-0.98	-0.97	-0.95		0.11	0.05	0.0235	0.3258	0.0157	0.2724	BAIAP2	0.11	0.22	1.05	0.0211893	0.05	0.09	1.07	0.0293838	0.26	-1.09	-0.04	0.37
5439	GI_33457353-S	BAK1	Homo sapiens BCL2-antagonist/killer 1 (BAK1), mRNA.""	GI_33457353-S	GI_33457353	NM_001188.2	BAK1	CCTCATGGCTCTGGCACAGTGTAATCCAGGGGTGTAGATGGGGGAACTGT	Homo sapiens BCL2-antagonist/killer 1 (BAK1), mRNA.	1	90.6	88.5	83.5	105.2	87.7	69.8	97.8	99.7	149		-0.37	-0.41	-0.42	-0.26	-0.34	-0.51	-0.26	-0.35	-0.16		0.03	0.14	0.7612	0.0215	0.7171	0.0145	BAK1	0.03	0.05	-1.01	-0.00432137	0.14	0.25	1.17	0.0681859	0.07	-1.02	-0.01	0.2
10139	GI_6912533-S	BAMBI	Homo sapiens BMP and activin membrane-bound inhibitor homolog (Xenopus laevis) (BAMBI), mRNA.""	GI_6912533-S	GI_6912533	NM_012342.1	BAMBI	GGGGCATGTACAGTGGGCACGGGAAGCTGGAATTCGTATGACGGAGTCTT	Homo sapiens BMP and activin membrane-bound inhibitor homolog (Xenopus laevis) (BAMBI), mRNA.	1	57.9	69.2	54	210.9	182.4	163.1	128.3	152.8	194		-0.85	-0.67	-0.88	0.43	0.44	0.39	0.02	0.1	0.12		1.22	0.88	0	0	0	0	BAMBI	1.22	2.33	3.05	0.4843	0.88	1.55	2.34	0.369216	3.4	4.79	0.68	1.47
129	GI_11038645-S	BANF1	Homo sapiens barrier to autointegration factor 1 (BANF1), mRNA.""	GI_11038645-S	GI_11038645	NM_003860.2	BANF1	ATGGATTCCCGGCCCCATCCCTCACCCCCACCCTCACTTTCAATCCGTTT	Homo sapiens barrier to autointegration factor 1 (BANF1), mRNA.	1	248.1	254.7	226.7	188.7	158.6	147.1	219.2	203.5	267.7		0.71	0.7	0.65	0.32	0.29	0.28	0.59	0.41	0.46		-0.39	-0.2	0	0.0006	0	0.0004	BANF1	-0.39	-0.75	-1.49	-0.173186	-0.2	-0.35	-1.18	-0.071882	-0.36	-1.11	-0.05	0.2
1402	GI_17986267-A	BANP	Homo sapiens BTG3 associated nuclear protein (BANP), transcript variant 2, mRNA.""	GI_17986267-A	GI_17986267	NM_079837.1	BANP	TTTCGTTTGAGTCCTGCTGTTGGTGTCGGAGCACGAGGGGAGGCACGGTG	Homo sapiens BTG3 associated nuclear protein (BANP), transcript variant 2, mRNA.	1	68.9	72.1	68.9	65.3	69.4	73.1	48.7	66.7	73.2		-0.67	-0.63	-0.62	-0.74	-0.59	-0.46	-1	-0.78	-0.91		0.04	-0.26	0.6721	0.0001	0.6175	0.0001	BANP	0.04	0.08	-1.01	-0.00432137	-0.26	-0.46	-1.25	-0.09691	0.93	1.55	0.19	-0.73
1625	GI_19718752-S	BAP1	Homo sapiens BRCA1 associated protein-1 (ubiquitin carboxy-terminal hydrolase) (BAP1), mRNA.""	GI_19718752-S	GI_19718752	NM_004656.2	BAP1	TGGCACCACTCAGCTCTTCCTGCTACTCCAGTTTCCTCAGCCTCTGCAAG	Homo sapiens BRCA1 associated protein-1 (ubiquitin carboxy-terminal hydrolase) (BAP1), mRNA.	1	83.4	86.1	79.9	89.5	83.3	76	82.1	84.8	106.8		-0.46	-0.44	-0.46	-0.42	-0.4	-0.42	-0.45	-0.53	-0.51		0.04	-0.04	0.0007	0.1436	0.0004	0.1106	BAP1	0.04	0.08	-1.01	-0.00432137	-0.04	-0.07	-1.02	-0.00860017	0.39	-1.02	-0.01	0.29
3744	GI_25121985-S	BAPX1	Homo sapiens bagpipe homeobox homolog 1 (Drosophila) (BAPX1), mRNA.""	GI_25121985-S	GI_25121985	NM_001189.2	BAPX1	GGTGATCCCACCTGTCTTGTCAACCTCGCCGCTTTTCGCCTCCTTAATGG	Homo sapiens bagpipe homeobox homolog 1 (Drosophila) (BAPX1), mRNA.	1	63	64.4	58.4	40.6	42	43.8	56.7	70.4	80.2		-0.76	-0.75	-0.8	-1.21	-1.13	-1.01	-0.84	-0.73	-0.82		-0.35	-0.02	0	0.5843	0	0.5287	BAPX1	-0.35	-0.66	-1.46	-0.164353	-0.02	-0.04	-1	0	-0.22	-1.21	-0.08	0.11
9319	GI_4557348-S	BARD1	Homo sapiens BRCA1 associated RING domain 1 (BARD1), mRNA.""	GI_4557348-S	GI_4557348	NM_000465.1	BARD1	TGTAATTATCACCCAGAGAGGGTTCGGCAGGGCAAAGTCTGGAAGGCTCC	Homo sapiens BRCA1 associated RING domain 1 (BARD1), mRNA.	1	83.2	114.4	97.2	152.4	126.7	105.8	109.7	102.8	171		-0.46	-0.14	-0.25	0.11	0.05	-0.07	-0.14	-0.32	-0.01		0.31	0.13	0.0062	0.3848	0.0039	0.3281	BARD1	0.31	0.6	1.29	0.11059	0.13	0.22	1.15	0.0606978	1.15	1.77	0.25	-0.22
4554	GI_30795230-S	BASP1	Homo sapiens brain abundant, membrane attached signal protein 1 (BASP1), mRNA.""	GI_30795230-S	GI_30795230	NM_006317.3	BASP1	CAGACAGAGCCCACTTAGCTTGTCCACATGGATCTCAATGCCAATCCTCC	Homo sapiens brain abundant, membrane attached signal protein 1 (BASP1), mRNA.	1	2483.9	2615.7	2139.7	40.7	38.9	38.7	36.8	42.4	53.9		3.17	3.16	3.06	-1.21	-1.21	-1.14	-1.3	-1.27	-1.24		-4.32	-4.4	0	0	0	0	BASP1	-4.32	-8.25	-61.2	-1.78675	-4.4	-7.72	-60.97	-1.78512	-4.14	-8.11	-0.91	-3.93
9406	GI_45580711-A	BAT1	Homo sapiens HLA-B associated transcript 1 (BAT1), transcript variant 2, mRNA.""	GI_45580711-A	GI_45580711	NM_080598.3	BAT1	CGGTAGAAGACTCGCCCATTTTGGAATGTGACCGTCTGTCCTTCAGGAGA	Homo sapiens HLA-B associated transcript 1 (BAT1), transcript variant 2, mRNA.	1	589.8	613.6	534.7	814.6	729.5	607.1	425.3	455.9	599.4		1.63	1.63	1.57	1.78	1.91	1.78	1.29	1.27	1.32		0.21	-0.32	0	0	0	0	BAT1	0.21	0.4	1.23	0.0899051	-0.32	-0.56	-1.32	-0.120574	0.25	1.05	0.02	-0.42
1485	GI_18375627-A	BAT2	Homo sapiens HLA-B associated transcript 2 (BAT2), transcript variant 2, mRNA.""	GI_18375627-A	GI_18375627	NM_004638.2	BAT2	TACAGTGGAGTCTTCCGCACCCAGCGCGTCGACCTTTACCAGCAGGCCTC	Homo sapiens HLA-B associated transcript 2 (BAT2), transcript variant 2, mRNA.	1	195.9	210.4	176.6	152.4	135	107	160.2	178	311		0.45	0.5	0.39	0.11	0.12	-0.06	0.26	0.27	0.62		-0.39	-0.07	0	0.6508	0	0.5978	BAT2	-0.39	-0.75	-1.49	-0.173186	-0.07	-0.12	-1.02	-0.00860017	0.43	1.06	0.03	-0.23
1486	GI_18375629-A	BAT3	Homo sapiens HLA-B associated transcript 3 (BAT3), transcript variant 2, mRNA.""	GI_18375629-A	GI_18375629	NM_080702.1	BAT3	ACCTCAGTGGTATGCCTGCCAAGAGACGCAAGACGATGCAGGGTGAGGGC	Homo sapiens HLA-B associated transcript 3 (BAT3), transcript variant 2, mRNA.	1	425	448.6	367.4	275.8	244.5	213.7	238	223.2	340.5		1.28	1.3	1.17	0.7	0.75	0.67	0.68	0.51	0.72		-0.54	-0.62	0	0	0	0	BAT3	-0.54	-1.04	-1.7	-0.230449	-0.62	-1.09	-1.74	-0.240549	-0.03	1.07	0.03	-1.01
1487	GI_18375635-S	BAT4	Homo sapiens HLA-B associated transcript 4 (BAT4), mRNA.""	GI_18375635-S	GI_18375635	NM_033177.2	BAT4	TAGGCTACAGATCAGCACCCCAGCCCCGAGTGACACATTTCCCAGCTTGG	Homo sapiens HLA-B associated transcript 4 (BAT4), mRNA.	1	56.6	60	47.9	58.5	51.9	43.7	54.1	52.7	58.2		-0.88	-0.82	-1.01	-0.85	-0.9	-1.01	-0.89	-1.03	-1.16		-0.02	-0.12	0.8532	0.2455	0.8232	0.199	BAT4	-0.02	-0.03	-1.08	-0.0334238	-0.12	-0.22	-1.1	-0.0413927	0	-1.05	-0.02	-1.1
1015	GI_15100150-S	BAT5	Homo sapiens HLA-B associated transcript 5 (BAT5), mRNA.""	GI_15100150-S	GI_15100150	NM_021160.1	BAT5	GGCACCTCTAGGGACCAACTGGGACTCATTATGGAAGAATGGGGTGAGAG	Homo sapiens HLA-B associated transcript 5 (BAT5), mRNA.	1	202.7	171.6	169.2	153.9	118.3	154	158.7	156.5	193.4		0.49	0.29	0.34	0.12	-0.03	0.33	0.25	0.13	0.12		-0.23	-0.21	0.0684	0.0076	0.049	0.0048	BAT5	-0.23	-0.45	-1.28	-0.10721	-0.21	-0.37	-1.19	-0.075547	-0.12	-1.19	-0.08	-0.36
6088	GI_34335114-I	BAX	Homo sapiens BCL2-associated X protein (BAX), transcript variant beta, mRNA.""	GI_34335114-I	GI_34335114	NM_004324.3	BAX	TCAATCCCCGATTCATCTACCCTGCTGACCTCCCAGTGACCCCTGACCTC	Homo sapiens BCL2-associated X protein (BAX), transcript variant beta, mRNA.	1	60.5	55.5	67.7	57.6	69.1	48.9	63.2	69.5	112.9		-0.81	-0.9	-0.64	-0.86	-0.6	-0.89	-0.72	-0.74	-0.45		0	0.14	0.9984	0.28	0.9981	0.2298	BAX	0	0	-1.05	-0.0211893	0.14	0.25	1.17	0.0681859	0.73	1.41	0.15	-0.38
5332	GI_32967602-I	BAZ1A	Homo sapiens bromodomain adjacent to zinc finger domain, 1A (BAZ1A), transcript variant 1, mRNA.""	GI_32967602-I	GI_32967602	NM_013448.2	BAZ1A	ATCTGCACTGTCTGCAGTTGCATCTTTGGCAGCTGCATGGCCACAGTTAC	Homo sapiens bromodomain adjacent to zinc finger domain, 1A (BAZ1A), transcript variant 1, mRNA.	1	69.2	79.2	66	74.9	68.6	64.8	54	57.8	73.7		-0.66	-0.53	-0.67	-0.6	-0.61	-0.59	-0.89	-0.94	-0.91		0.02	-0.29	0.7137	0	0.6639	0	BAZ1A	0.02	0.04	-1.03	-0.0128372	-0.29	-0.51	-1.29	-0.11059	-0.1	1.01	0	-0.49
5333	GI_32967604-A	BAZ1A	Homo sapiens bromodomain adjacent to zinc finger domain, 1A (BAZ1A), transcript variant 2, mRNA.""	GI_32967604-A	GI_32967604	NM_182648.1	BAZ1A	TCTTATAACCTTGAAGTGCTGTACCAGTGCTGGCTGCAGGTATTAAGTCC	Homo sapiens bromodomain adjacent to zinc finger domain, 1A (BAZ1A), transcript variant 2, mRNA.	1	251.2	279.3	243.7	297.5	228.3	234.7	203.2	221.2	292.4		0.72	0.8	0.73	0.77	0.67	0.77	0.51	0.5	0.56		-0.01	-0.23	0.8407	0	0.8088	0	BAZ1A	-0.01	-0.02	-1.03	-0.0128372	-0.23	-0.4	-1.21	-0.0827854	-0.1	1.01	0	-0.49
952	GI_14670391-A	BAZ1B	Homo sapiens bromodomain adjacent to zinc finger domain, 1B (BAZ1B), transcript variant 2, mRNA.""	GI_14670391-A	GI_14670391	NM_032408.1	BAZ1B	CAAGGACGACGAGGATTGCTCCAGGGCTGCTGGGTAGTTTACCGTCCCTT	Homo sapiens bromodomain adjacent to zinc finger domain, 1B (BAZ1B), transcript variant 2, mRNA.	1	130.9	130.8	111.5	161.8	140.3	116.2	121.6	125.4	204.2		0.02	0	-0.11	0.17	0.16	0.03	-0.03	-0.11	0.17		0.15	0.04	0.0235	0.7235	0.0157	0.6757	BAZ1B	0.15	0.28	1.11	0.045323	0.04	0.07	1.07	0.0293838	0.29	-1.01	0	0.55
10225	GI_7304922-S	BAZ2B	Homo sapiens bromodomain adjacent to zinc finger domain, 2B (BAZ2B), mRNA.""	GI_7304922-S	GI_7304922	NM_013450.1	BAZ2B	TGTAACCACTGTGTTTTATCTACTGTGTGTTGTGGTGGCCTGTTGGAGGC	Homo sapiens bromodomain adjacent to zinc finger domain, 2B (BAZ2B), mRNA.	1	45.6	44.6	47.7	75.2	71.3	61.9	107.6	107.5	115		-1.11	-1.13	-1.02	-0.6	-0.56	-0.64	-0.16	-0.27	-0.43		0.49	0.8	0	0	0	0	BAZ2B	0.49	0.93	1.5	0.176091	0.8	1.4	2.16	0.334454	2.67	3.2	0.51	3.31
4258	GI_29029553-S	BBS1	Homo sapiens Bardet-Biedl syndrome 1 (BBS1), mRNA.""	GI_29029553-S	GI_29029553	NM_024649.4	BBS1	GTCATACATGAGGCTTTAGCTCTCTTTTGTCAGCAACCCTCCCCCATCCC	Homo sapiens Bardet-Biedl syndrome 1 (BBS1), mRNA.	1	60.5	67.8	57.2	70	54.3	56.9	69.1	73.4	88.7		-0.81	-0.69	-0.82	-0.67	-0.85	-0.73	-0.63	-0.68	-0.71		0.02	0.1	0.7842	0.0476	0.7428	0.0336	BBS1	0.02	0.04	-1.03	-0.0128372	0.1	0.18	1.12	0.049218	-0.33	-1.27	-0.1	-0.07
2929	GI_22208996-S	BBS2	Homo sapiens Bardet-Biedl syndrome 2 (BBS2), mRNA.""	GI_22208996-S	GI_22208996	NM_031885.2	BBS2	GCGAGTGGGGACAGCTTCTTCCTAGGTGAGGAAAATACAGGTCATGAAGT	Homo sapiens Bardet-Biedl syndrome 2 (BBS2), mRNA.	1	273	273.6	262.3	191.9	160.4	142.6	187.4	216.7	254.9		0.81	0.78	0.81	0.34	0.3	0.24	0.42	0.48	0.41		-0.51	-0.36	0	0	0	0	BBS2	-0.51	-0.97	-1.65	-0.217484	-0.36	-0.64	-1.37	-0.136721	-1.03	-1.67	-0.22	-0.89
4259	GI_29029554-A	BBS7	Homo sapiens Bardet-Biedl syndrome 7 (BBS7), transcript variant 2, mRNA.""	GI_29029554-A	GI_29029554	NM_018190.2	BBS7	GCTAATCCACCCAAAGCTGGAGTACCAGTTGCTTTTGGCTAAGAAAGTGC	Homo sapiens Bardet-Biedl syndrome 7 (BBS7), transcript variant 2, mRNA.	1	54.5	69.3	65.1	68.7	64.2	50.7	45.3	56.5	63.1		-0.92	-0.67	-0.68	-0.69	-0.68	-0.85	-1.08	-0.96	-1.07		0.02	-0.28	0.8789	0.0029	0.8533	0.0017	BBS7	0.02	0.03	-1.04	-0.0170333	-0.28	-0.49	-1.28	-0.10721	0.23	1.04	0.02	-1.08
4260	GI_29029554-I	BBS7	Homo sapiens Bardet-Biedl syndrome 7 (BBS7), transcript variant 2, mRNA.""	GI_29029554-I	GI_29029554	NM_018190.2	BBS7	GCTAATCCACCCAAAGCTGGAGTACCAGTTGCTTTTGGCTAAGAAAGTGC	Homo sapiens Bardet-Biedl syndrome 7 (BBS7), transcript variant 2, mRNA.	1	58.6	59	48.9	66.4	54.4	60.3	44.1	47.9	46.9		-0.84	-0.84	-0.99	-0.72	-0.85	-0.67	-1.1	-1.14	-1.38		0.14	-0.32	0.0766	0.0028	0.0553	0.0017	BBS7	0.14	0.27	1.08	0.0334238	-0.32	-0.56	-1.32	-0.120574	0.23	1.04	0.02	-1.08
4261	GI_29029556-I	BBS7	Homo sapiens Bardet-Biedl syndrome 7 (BBS7), transcript variant 1, mRNA.""	GI_29029556-I	GI_29029556	NM_176824.1	BBS7	CGGGGGATCTTAATTAGACATGCTGTAACCAGTGGAGCTATTCAGCGTGC	Homo sapiens Bardet-Biedl syndrome 7 (BBS7), transcript variant 1, mRNA.	1	87.7	88	85.9	85.8	82.1	68.8	77	74.4	90.9		-0.41	-0.42	-0.39	-0.47	-0.41	-0.53	-0.52	-0.67	-0.68		-0.07	-0.22	0.0765	0.0001	0.0552	0.0001	BBS7	-0.07	-0.13	-1.11	-0.045323	-0.22	-0.38	-1.2	-0.0791812	0.23	1.04	0.02	-1.08
1495	GI_18378730-S	BBX	Homo sapiens bobby sox homolog (Drosophila) (BBX), mRNA.""	GI_18378730-S	GI_18378730	NM_020235.2	BBX	CTACCCTAGCCTTGTCTTTACCGAGGGATGCTAGTGAGTCCAAGTGGTGG	Homo sapiens bobby sox homolog (Drosophila) (BBX), mRNA.	1	297	258.1	243.2	226.1	199.5	167.7	159.5	269.7	298.5		0.9	0.72	0.73	0.5	0.53	0.42	0.25	0.71	0.58		-0.3	-0.27	0	0.0932	0	0.0691	BBX	-0.3	-0.57	-1.36	-0.133539	-0.27	-0.47	-1.24	-0.0934217	-0.29	-1.3	-0.11	0.21
11048	GI_9994198-S	BCAP29	Homo sapiens B-cell receptor-associated protein 29 (BCAP29), mRNA.""	GI_9994198-S	GI_9994198	NM_018844.1	BCAP29	GAAATATTCCTCAGTTCATACCATTGAGAAGAGCTCCACCAGCAGACCTG	Homo sapiens B-cell receptor-associated protein 29 (BCAP29), mRNA.	1	72.5	81	82.9	147.4	121.8	117.9	110	109	141.1		-0.61	-0.5	-0.42	0.07	0.01	0.04	-0.14	-0.26	-0.22		0.55	0.31	0	0	0	0	BCAP29	0.55	1.06	1.62	0.209515	0.31	0.54	1.36	0.133539	0.47	1.1	0.04	0.56
5119	GI_32171185-S	BCAP31	Homo sapiens B-cell receptor-associated protein 31 (BCAP31), mRNA.""	GI_32171185-S	GI_32171185	NM_005745.5	BCAP31	GCTCGTCATCTCGGCCCTTGTCCACACTCTCCAAGCACATTACAGGGGAC	Homo sapiens B-cell receptor-associated protein 31 (BCAP31), mRNA.	1	424.4	414.3	390.4	568.6	490.4	481.9	870.4	835	1240.8		1.28	1.22	1.23	1.42	1.49	1.53	2.04	1.92	2.09		0.24	0.77	0	0	0	0	BCAP31	0.24	0.45	1.25	0.09691	0.77	1.36	2.13	0.32838	0.76	1.47	0.17	1.75
8728	GI_4502370-S	BCAR3	Homo sapiens breast cancer anti-estrogen resistance 3 (BCAR3), mRNA.""	GI_4502370-S	GI_4502370	NM_003567.1	BCAR3	GCCCTCTCGCGTAAATTGGAACCTCCTCCTGTAAAGCAGGCAGAGCTTTG	Homo sapiens breast cancer anti-estrogen resistance 3 (BCAR3), mRNA.	1	402.8	397.3	414.3	112.7	84.4	80.6	140.5	186.3	226.8		1.23	1.17	1.3	-0.19	-0.38	-0.36	0.12	0.31	0.29		-1.55	-0.99	0	0	0	0	BCAR3	-1.55	-2.95	-4.44	-0.647383	-0.99	-1.74	-2.47	-0.392697	-0.58	-1.47	-0.17	-0.33
9710	GI_5031652-S	BCAS2	Homo sapiens breast carcinoma amplified sequence 2 (BCAS2), mRNA.""	GI_5031652-S	GI_5031652	NM_005872.1	BCAS2	GCTGGATCTAAATTGAGAGAAATGGAGTCAAATTGGGTATCCCTGGTCAG	Homo sapiens breast carcinoma amplified sequence 2 (BCAS2), mRNA.	1	263.5	302.6	304.5	200.1	160.7	157.6	167.8	178.8	252.2		0.77	0.88	0.97	0.38	0.3	0.35	0.31	0.27	0.4		-0.53	-0.55	0	0	0	0	BCAS2	-0.53	-1.02	-1.7	-0.230449	-0.55	-0.97	-1.64	-0.214844	-1.32	-1.77	-0.25	-1.56
7215	GI_38569437-S	BCAS4	Homo sapiens breast carcinoma amplified sequence 4 (BCAS4), transcript variant 1, mRNA.""	GI_38569437-S	GI_38569437	NM_017843.2	BCAS4	CACCTGCCCTCGGCCTTTGTGAGCTTTGTGGTCTTCCCATCAGGAACGCT	Homo sapiens breast carcinoma amplified sequence 4 (BCAS4), transcript variant 1, mRNA.	1	53.4	63.6	62.3	76.2	66.1	61	74.4	89.1	97.5		-0.94	-0.76	-0.73	-0.58	-0.64	-0.66	-0.55	-0.47	-0.61		0.18	0.26	0.0134	0.0009	0.0087	0.0005	BCAS4	0.18	0.35	1.12	0.049218	0.26	0.47	1.31	0.117271	0.6	1.12	0.05	0.38
7216	GI_38569441-S	BCAT1	Homo sapiens branched chain aminotransferase 1, cytosolic (BCAT1), mRNA.""	GI_38569441-S	GI_38569441	NM_005504.3	BCAT1	CCTTGGAAGGTCAACTCTCAGACATTGTATTTTGGTTTCCCTCAGTCCTC	Homo sapiens branched chain aminotransferase 1, cytosolic (BCAT1), mRNA.	1	195.9	200.5	186.9	42.4	42.3	39.7	132	144.2	255.9		0.45	0.45	0.45	-1.17	-1.12	-1.11	0.05	0.04	0.41		-1.58	-0.28	0	0.0317	0	0.0218	BCAT1	-1.58	-3.03	-4.69	-0.671173	-0.28	-0.49	-1.25	-0.09691	-6.69	-28.48	-1.45	-0.9
8729	GI_4502374-S	BCAT2	Homo sapiens branched chain aminotransferase 2, mitochondrial (BCAT2), mRNA.""	GI_4502374-S	GI_4502374	NM_001190.1	BCAT2	GTAGCATCTCGTCACGCCAGCACTCGCCTCCCTACCAATGACTCACCTGA	Homo sapiens branched chain aminotransferase 2, mitochondrial (BCAT2), mRNA.	1	211.5	228	202.2	401.5	355.8	329.8	221.1	220.5	292.4		0.54	0.59	0.53	1.07	1.15	1.13	0.6	0.49	0.56		0.57	0	0	0.9676	0	0.9611	BCAT2	0.57	1.08	1.68	0.225309	0	0	1.02	0.00860017	1.75	2.29	0.36	-0.1
1320	GI_17402869-I	BCCIP	Homo sapiens BRCA2 and CDKN1A interacting protein (BCCIP), transcript variant A, mRNA.""	GI_17402869-I	GI_17402869	NM_016567.2	BCCIP	GGTTCACGGGGGCAAGTGACAGCCCTGGTTTCTCTGAAGGCTGGACTAAT	Homo sapiens BRCA2 and CDKN1A interacting protein (BCCIP), transcript variant A, mRNA.	1	108.5	115.1	101.3	212.3	170	167.1	105.6	101.9	155.1		-0.18	-0.13	-0.21	0.44	0.36	0.41	-0.18	-0.33	-0.12		0.58	-0.04	0	0.6513	0	0.5984	BCCIP	0.58	1.1	1.68	0.225309	-0.04	-0.06	-1.01	-0.00432137	0.25	1.08	0.03	-0.68
1321	GI_17402870-A	BCCIP	Homo sapiens BRCA2 and CDKN1A interacting protein (BCCIP), transcript variant B, mRNA.""	GI_17402870-A	GI_17402870	NM_078468.1	BCCIP	AGAACTGGCGGGGGCACACAGAACCAATAAGCCATGTGGGAAGTGCTACT	Homo sapiens BRCA2 and CDKN1A interacting protein (BCCIP), transcript variant B, mRNA.	1	248.9	250.6	235.1	364.8	318.1	266.6	257.3	248.4	338.4		0.71	0.69	0.69	0.98	1.03	0.91	0.76	0.62	0.71		0.27	0	0	0.9914	0	0.9902	BCCIP	0.27	0.53	1.28	0.10721	0	0	1.03	0.0128372	0.25	1.08	0.03	-0.68
1322	GI_17402870-I	BCCIP	Homo sapiens BRCA2 and CDKN1A interacting protein (BCCIP), transcript variant B, mRNA.""	GI_17402870-I	GI_17402870	NM_078468.1	BCCIP	AGAACTGGCGGGGGCACACAGAACCAATAAGCCATGTGGGAAGTGCTACT	Homo sapiens BRCA2 and CDKN1A interacting protein (BCCIP), transcript variant B, mRNA.	1	403.1	461.6	413.5	591.2	445	402.5	409.6	435.5	530.3		1.23	1.33	1.3	1.46	1.38	1.34	1.25	1.22	1.19		0.11	-0.07	0.0225	0.0878	0.015	0.0648	BCCIP	0.11	0.21	1.11	0.045323	-0.07	-0.12	-1.04	-0.0170333	0.25	1.08	0.03	-0.68
1323	GI_17402872-I	BCCIP	Homo sapiens BRCA2 and CDKN1A interacting protein (BCCIP), transcript variant C, mRNA.""	GI_17402872-I	GI_17402872	NM_078469.1	BCCIP	GAGAAACCCTAGATGGGCACTGCCACCTGACACAGCTATACAGCAGGACC	Homo sapiens BRCA2 and CDKN1A interacting protein (BCCIP), transcript variant C, mRNA.	1	100.7	102.3	92.1	121.8	98.5	93.9	74.7	68.3	93.3		-0.26	-0.26	-0.31	-0.12	-0.22	-0.2	-0.55	-0.76	-0.66		0.1	-0.38	0.0102	0	0.0065	0	BCCIP	0.1	0.19	1.05	0.0211893	-0.38	-0.66	-1.39	-0.143015	0.25	1.08	0.03	-0.68
9320	GI_4557350-S	BCHE	Homo sapiens butyrylcholinesterase (BCHE), mRNA.""	GI_4557350-S	GI_4557350	NM_000055.1	BCHE	GGGAGTGGAAAGCAGGATTCCATCGCTGGAACAATTACATGATGGACTGG	Homo sapiens butyrylcholinesterase (BCHE), mRNA.	1	45.7	39.6	40.9	41.6	41.7	43.2	64.5	63.1	84.7		-1.11	-1.26	-1.18	-1.19	-1.14	-1.02	-0.7	-0.84	-0.76		0.07	0.41	0.368	0	0.3087	0	BCHE	0.07	0.13	1	0	0.41	0.73	1.5	0.176091	-0.88	-1.91	-0.28	1.7
7137	GI_38372929-S	BCKDHA	Homo sapiens branched chain keto acid dehydrogenase E1, alpha polypeptide (maple syrup urine disease) (BCKDHA), mRNA.""	GI_38372929-S	GI_38372929	NM_000709.2	BCKDHA	CACCACTGTCTTCCCCAGTCAGCTCCCTCTAAAATACTCAGCGGCCAGGG	Homo sapiens branched chain keto acid dehydrogenase E1, alpha polypeptide (maple syrup urine disease) (BCKDHA), mRNA.	1	116.1	119.1	102.1	204.9	170	194.2	166.4	166.2	206.2		-0.11	-0.1	-0.2	0.4	0.36	0.57	0.3	0.19	0.18		0.58	0.36	0	0	0	0	BCKDHA	0.58	1.11	1.68	0.225309	0.36	0.63	1.43	0.155336	-0.2	-1.17	-0.07	0.43
5605	GI_34101266-A	BCKDHB	Homo sapiens branched chain keto acid dehydrogenase E1, beta polypeptide (maple syrup urine disease) (BCKDHB), nuclear gene encoding mitochondrial protein, transcript variant 2, mRNA.""	GI_34101266-A	GI_34101266	NM_000056.2	BCKDHB	GGCTCCCTTGACAGGCGGCTTTGCATCGGAAATCAGCTCTACAGTTCAGG	Homo sapiens branched chain keto acid dehydrogenase E1, beta polypeptide (maple syrup urine disease) (BCKDHB), nuclear gene encoding mitochondrial protein, transcript variant 2, mRNA.	1	103.5	109.5	102.9	88.6	81.6	65.4	116.6	133.9	183.3		-0.23	-0.19	-0.19	-0.43	-0.42	-0.58	-0.08	-0.04	0.06		-0.28	0.18	0	0	0	0	BCKDHB	-0.28	-0.53	-1.35	-0.130334	0.18	0.32	1.22	0.0863598	-0.84	-1.76	-0.25	0.09
5607	GI_34101271-I	BCKDHB	Homo sapiens branched chain keto acid dehydrogenase E1, beta polypeptide (maple syrup urine disease) (BCKDHB), nuclear gene encoding mitochondrial protein, transcript variant 1, mRNA.""	GI_34101271-I	GI_34101271	NM_183050.1	BCKDHB	GACTCCCTCACTTTTGTTGTCCATGTGGTTCCCTTCCGTGGACCAGCCGT	Homo sapiens branched chain keto acid dehydrogenase E1, beta polypeptide (maple syrup urine disease) (BCKDHB), nuclear gene encoding mitochondrial protein, transcript variant 1, mRNA.	1	95.6	96	84.7	66.3	47.5	48.7	78.6	101.2	115.1		-0.32	-0.33	-0.4	-0.72	-1	-0.89	-0.49	-0.34	-0.43		-0.52	-0.07	0	0.2028	0	0.1613	BCKDHB	-0.52	-1	-1.72	-0.235528	-0.07	-0.13	-1.05	-0.0211893	-0.84	-1.76	-0.25	0.09
9704	GI_5031608-S	BCKDK	Homo sapiens branched chain alpha-ketoacid dehydrogenase kinase (BCKDK), mRNA.""	GI_5031608-S	GI_5031608	NM_005881.1	BCKDK	AAAGCTTCCGGATCTGACCCCACAGCCTTTGGCCTGCTCACCCGACCAGC	Homo sapiens branched chain alpha-ketoacid dehydrogenase kinase (BCKDK), mRNA.	1	139.5	133.3	121	148.1	111.1	118.3	169.7	190.7	250.6		0.09	0.02	-0.02	0.08	-0.09	0.05	0.32	0.34	0.39		-0.02	0.32	0.79	0	0.7501	0	BCKDK	-0.02	-0.04	-1.05	-0.0211893	0.32	0.56	1.38	0.139879	0.86	1.37	0.14	0.56
2067	GI_20336304-I	BCL11A	Homo sapiens B-cell CLL/lymphoma 11A (zinc finger protein) (BCL11A), transcript variant 1, mRNA.""	GI_20336304-I	GI_20336304	NM_022893.2	BCL11A	GTCCCTTTCCTTCTATCACCCTACATTCCAGCATCTTACCTTCATATGCA	Homo sapiens B-cell CLL/lymphoma 11A (zinc finger protein) (BCL11A), transcript variant 1, mRNA.	1	86	98.7	80.6	92.3	83.3	74.6	50	58.4	90		-0.43	-0.3	-0.45	-0.39	-0.4	-0.44	-0.97	-0.93	-0.69		-0.02	-0.47	0.767	0	0.7237	0	BCL11A	-0.02	-0.03	-1.07	-0.0293838	-0.47	-0.83	-1.52	-0.181844	-0.55	-1.42	-0.15	-0.81
2070	GI_20336333-A	BCL2L1	Homo sapiens BCL2-like 1 (BCL2L1), nuclear gene encoding mitochondrial protein, transcript variant 2, mRNA.""	GI_20336333-A	GI_20336333	NM_001191.2	BCL2L1	AGCGTGTCTGTATTTATGTGTGAGGAGCTGCTGGCTTGCAGTGCGCGTGC	Homo sapiens BCL2-like 1 (BCL2L1), nuclear gene encoding mitochondrial protein, transcript variant 2, mRNA.	1	314.1	309.9	255.1	339.4	286.3	314.1	213.7	219	341.5		0.96	0.91	0.78	0.91	0.92	1.08	0.56	0.49	0.72		0.08	-0.29	0.3371	0.0013	0.2797	0.0008	BCL2L1	0.08	0.16	1.07	0.0293838	-0.29	-0.52	-1.28	-0.10721	0.63	1.28	0.11	-0.27
2071	GI_20336334-I	BCL2L1	Homo sapiens BCL2-like 1 (BCL2L1), nuclear gene encoding mitochondrial protein, transcript variant 1, mRNA.""	GI_20336334-I	GI_20336334	NM_138578.1	BCL2L1	CGTGGAAAGCGTAGACAAGGAGATGCAGGTATTGGTGAGTCGGATCGCAG	Homo sapiens BCL2-like 1 (BCL2L1), nuclear gene encoding mitochondrial protein, transcript variant 1, mRNA.	1	58.3	49.1	43.9	66.3	55.4	43.8	47.9	49.7	81.1		-0.85	-1.03	-1.11	-0.72	-0.83	-1.01	-1.02	-1.1	-0.8		0.14	0.02	0.265	0.88	0.2148	0.8539	BCL2L1	0.14	0.27	1.08	0.0334238	0.02	0.04	1.04	0.0170333	0.63	1.28	0.11	-0.27
2068	GI_20336329-I	BCL2L12	Homo sapiens BCL2-like 12 (proline rich) (BCL2L12), transcript variant 1, mRNA.""	GI_20336329-I	GI_20336329	NM_138639.1	BCL2L12	TCCCCTCGGCCTTGCTCTCTGCCCATCCGCCCCTGCTATGGTTTAGAGCC	Homo sapiens BCL2-like 12 (proline rich) (BCL2L12), transcript variant 1, mRNA.	1	96.7	101.8	97.7	120.4	113.2	100.6	97.3	107.5	186.2		-0.3	-0.26	-0.25	-0.13	-0.07	-0.13	-0.27	-0.27	0.08		0.16	0.12	0	0.3757	0	0.3193	BCL2L12	0.16	0.31	1.12	0.049218	0.12	0.21	1.16	0.064458	1.78	2.49	0.4	0.61
2069	GI_20336331-A	BCL2L12	Homo sapiens BCL2-like 12 (proline rich) (BCL2L12), transcript variant 2, mRNA.""	GI_20336331-A	GI_20336331	NM_052842.2	BCL2L12	GGGAGGGCATCCTGGCTGTTTCACCCGTGGACTTGAACTTGCCATTGGAC	Homo sapiens BCL2-like 12 (proline rich) (BCL2L12), transcript variant 2, mRNA.	1	310.2	315.5	290	597	419.9	473.5	419.1	417.5	465.5		0.95	0.93	0.92	1.47	1.32	1.51	1.27	1.18	1.05		0.51	0.24	0	0.0006	0	0.0003	BCL2L12	0.51	0.97	1.61	0.206826	0.24	0.41	1.28	0.10721	1.78	2.49	0.4	0.61
9224	GI_45243500-S	BCL2L13	Homo sapiens BCL2-like 13 (apoptosis facilitator) (BCL2L13), nuclear gene encoding mitochondrial protein, mRNA.""	GI_45243500-S	GI_45243500	NM_015367.2	BCL2L13	ACCCGTGTCTTTCCATGCCCGAGGGCCACGACGTCACTATGCAGGGCACA	Homo sapiens BCL2-like 13 (apoptosis facilitator) (BCL2L13), nuclear gene encoding mitochondrial protein, mRNA.	1	210.4	204.4	196	355	299.7	253	311.3	353.4	365.1		0.53	0.47	0.5	0.95	0.96	0.85	0.96	1	0.79		0.42	0.42	0	0	0	0	BCL2L13	0.42	0.81	1.47	0.167317	0.42	0.73	1.52	0.181844	0.3	1.02	0.01	0.16
896	GI_14574571-S	BCL2L2	Homo sapiens BCL2-like 2 (BCL2L2), mRNA.""	GI_14574571-S	GI_14574571	NM_004050.2	BCL2L2	CCAGAGCCCAAAGGGACAAATAGGGACTTTGTTTAGGCCAAGGAAGGAGC	Homo sapiens BCL2-like 2 (BCL2L2), mRNA.	1	100.9	116.1	107.4	90.8	85.3	75.4	116.3	133.4	151.8		-0.26	-0.12	-0.15	-0.41	-0.37	-0.43	-0.08	-0.04	-0.14		-0.23	0.09	0	0.0992	0	0.0741	BCL2L2	-0.23	-0.44	-1.3	-0.113943	0.09	0.16	1.11	0.045323	-0.34	-1.4	-0.15	0.01
2072	GI_20336471-S	BCL3	Homo sapiens B-cell CLL/lymphoma 3 (BCL3), mRNA.""	GI_20336471-S	GI_20336471	NM_005178.2	BCL3	CCCCCCATCTTCGGGACCAGGATTTGCACAGAAGCACATGCACCTACCCA	Homo sapiens B-cell CLL/lymphoma 3 (BCL3), mRNA.	1	63.1	66.4	60.7	78.3	85.2	71.5	70.5	78.6	127.3		-0.76	-0.71	-0.76	-0.56	-0.37	-0.49	-0.61	-0.61	-0.33		0.27	0.23	0	0.0235	0	0.0159	BCL3	0.27	0.52	1.23	0.0899051	0.23	0.4	1.28	0.10721	0.7	1.13	0.05	0.07
2151	GI_21040323-A	BCL6	Homo sapiens B-cell CLL/lymphoma 6 (zinc finger protein 51) (BCL6), transcript variant 1, mRNA.""	GI_21040323-A	GI_21040323	NM_001706.2	BCL6	ATGGGCGAGCGTGCACCATCCCTTTTTGAAGTGTAGGCAGACACAGGGAC	Homo sapiens B-cell CLL/lymphoma 6 (zinc finger protein 51) (BCL6), transcript variant 1, mRNA.	1	78.2	80.6	73.2	81.3	63.5	75.2	169	208.3	301.3		-0.53	-0.51	-0.56	-0.52	-0.69	-0.43	0.31	0.43	0.59		-0.01	0.98	0.8756	0	0.8492	0	BCL6	-0.01	-0.03	-1.06	-0.0253059	0.98	1.72	2.58	0.41162	-0.5	-1.45	-0.16	0.88
2073	GI_20336472-I	BCL7B	Homo sapiens B-cell CLL/lymphoma 7B (BCL7B), transcript variant 1, mRNA.""	GI_20336472-I	GI_20336472	NM_001707.2	BCL7B	AGCATCGGCCACCCCAAGATTCATCTGTGACCTCCAGGCAGCAGTCTCTG	Homo sapiens B-cell CLL/lymphoma 7B (BCL7B), transcript variant 1, mRNA.	1	53.8	61.5	55	64.9	64.3	55	54.8	56.7	80.8		-0.93	-0.79	-0.86	-0.75	-0.67	-0.77	-0.88	-0.96	-0.81		0.14	-0.02	0.0081	0.8152	0.0051	0.779	BCL7B	0.14	0.26	1.08	0.0334238	-0.02	-0.03	1	0	0.25	1.03	0.01	-0.08
2074	GI_20336474-A	BCL7B	Homo sapiens B-cell CLL/lymphoma 7B (BCL7B), transcript variant 2, mRNA.""	GI_20336474-A	GI_20336474	NM_138707.1	BCL7B	CTGCACACACGCAGCTTTGTTCTCACCTCTACCTGTCATTCCAGCATCCC	Homo sapiens B-cell CLL/lymphoma 7B (BCL7B), transcript variant 2, mRNA.	1	167	160	149.9	227.7	169.6	180.2	175.1	171.2	265.3		0.28	0.21	0.21	0.51	0.36	0.49	0.35	0.22	0.45		0.22	0.11	0.0001	0.1621	0	0.1261	BCL7B	0.22	0.42	1.2	0.0791812	0.11	0.19	1.14	0.0569049	0.25	1.03	0.01	-0.08
9449	GI_4757845-S	BCL9	Homo sapiens B-cell CLL/lymphoma 9 (BCL9), mRNA.""	GI_4757845-S	GI_4757845	NM_004326.1	BCL9	TCCATGCCGAGCGTCCTCTTGGCTCTGAGAGGGAAAGTCTGTCCTGGGAT	Homo sapiens B-cell CLL/lymphoma 9 (BCL9), mRNA.	1	58.3	56.7	48.1	64.2	59.6	47	71.6	75.8	111.2		-0.85	-0.88	-1.01	-0.76	-0.75	-0.93	-0.59	-0.65	-0.47		0.1	0.34	0.255	0	0.2057	0	BCL9	0.1	0.19	1.04	0.0170333	0.34	0.6	1.41	0.149219	0.19	-1.14	-0.06	0.87
5299	GI_32698935-S	BCL9L	Homo sapiens B-cell CLL/lymphoma 9-like (BCL9L), mRNA.""	GI_32698935-S	GI_32698935	NM_182557.1	BCL9L	TGACTCTGTGTTTCCTGCCCTGAGGAGAGAGGGGTCAGATTGCAGCGGGC	Homo sapiens B-cell CLL/lymphoma 9-like (BCL9L), mRNA.	1	57	62.4	53.5	56.5	63.7	49.7	66.7	70.4	106.6		-0.87	-0.78	-0.89	-0.88	-0.68	-0.87	-0.67	-0.73	-0.51		0.03	0.21	0.6934	0.0053	0.6407	0.0033	BCL9L	0.03	0.07	-1.02	-0.00860017	0.21	0.37	1.25	0.09691	-0.39	-1.33	-0.12	0.23
2171	GI_21071035-I	BCOR	Homo sapiens BCL6 co-repressor (BCOR), transcript variant 2, mRNA.""	GI_21071035-I	GI_21071035	NM_020926.2	BCOR	AAGCTGGCAAAGAGAATCGCCAACTCAGCGGGTTACGTGGGTGACCGATT	Homo sapiens BCL6 co-repressor (BCOR), transcript variant 2, mRNA.	1	49.2	52	41.5	62.5	53.3	48.1	48.9	54.9	63.6		-1.03	-0.97	-1.17	-0.78	-0.87	-0.91	-1	-0.99	-1.06		0.2	0.04	0.0057	0.586	0.0035	0.5306	BCOR	0.2	0.38	1.14	0.0569049	0.04	0.07	1.05	0.0211893	1.08	1.44	0.16	0.05
2172	GI_21071036-I	BCOR	Homo sapiens BCL6 co-repressor (BCOR), transcript variant 1, mRNA.""	GI_21071036-I	GI_21071036	NM_017745.4	BCOR	GGCCATGACTGTAGAGTGGTCAGAACTGTGTGGTTGGTTTGAGGGAGCGA	Homo sapiens BCL6 co-repressor (BCOR), transcript variant 1, mRNA.	1	95.8	101	99.5	147.3	129.4	98.2	125.3	136.1	186.9		-0.31	-0.27	-0.23	0.07	0.07	-0.15	0	-0.02	0.08		0.27	0.29	0.001	0	0.0006	0	BCOR	0.27	0.51	1.25	0.09691	0.29	0.51	1.34	0.127105	1.08	1.44	0.16	0.05
125	GI_11038640-A	BCR	Homo sapiens breakpoint cluster region (BCR), transcript variant 2, mRNA.""	GI_11038640-A	GI_11038640	NM_021574.1	BCR	TCTGGCTAATCGGGCCATCCGTAGAGCGGGAACCTTCCTGAGGTGTCCTT	Homo sapiens breakpoint cluster region (BCR), transcript variant 2, mRNA.	1	47.1	43.2	42.4	66.9	71.6	53.3	87.9	89.1	131.6		-1.07	-1.17	-1.14	-0.71	-0.56	-0.8	-0.38	-0.47	-0.29		0.44	0.75	0	0	0	0	BCR	0.44	0.84	1.44	0.158362	0.75	1.31	2.06	0.313867	0.73	1.25	0.1	0.71
126	GI_11038640-I	BCR	Homo sapiens breakpoint cluster region (BCR), transcript variant 2, mRNA.""	GI_11038640-I	GI_11038640	NM_021574.1	BCR	TCTGGCTAATCGGGCCATCCGTAGAGCGGGAACCTTCCTGAGGTGTCCTT	Homo sapiens breakpoint cluster region (BCR), transcript variant 2, mRNA.	1	72.2	74.5	67.2	67.8	73.1	65.5	69.1	74.2	131.6		-0.62	-0.59	-0.65	-0.7	-0.54	-0.58	-0.63	-0.67	-0.29		0.01	0.09	0.833	0.5202	0.7999	0.4616	BCR	0.01	0.03	-1.04	-0.0170333	0.09	0.16	1.13	0.0530784	0.73	1.25	0.1	0.71
5782	GI_34147602-S	BCS1L	Homo sapiens BCS1-like (yeast) (BCS1L), mRNA.""	GI_34147602-S	GI_34147602	NM_004328.3	BCS1L	AATGCCTTGGATGGTGTGGCTTCCACCGAGGCCCGCATCGTGTTCATGAC	Homo sapiens BCS1-like (yeast) (BCS1L), mRNA.	1	75.6	64.5	64	115.7	100.6	95	99	119.3	139.3		-0.57	-0.74	-0.7	-0.17	-0.2	-0.19	-0.25	-0.16	-0.23		0.49	0.46	0	0	0	0	BCS1L	0.49	0.93	1.51	0.178977	0.46	0.8	1.56	0.193125	0.46	1.25	0.1	0.58
5610	GI_34106709-A	BDNF	Homo sapiens brain-derived neurotrophic factor (BDNF), transcript variant 6, mRNA.""	GI_34106709-A	GI_34106709	NM_170734.2	BDNF	CTTGCTGTGGTCTCTTTGTGGCAGAAGTGTTTCATGCATGGCAGCAGGCC	Homo sapiens brain-derived neurotrophic factor (BDNF), transcript variant 6, mRNA.	1	97.6	108.7	89.7	46.3	41.9	39.5	44.7	53.3	57.6		-0.29	-0.19	-0.34	-1.08	-1.13	-1.12	-1.09	-1.02	-1.17		-0.83	-0.82	0	0	0	0	BDNF	-0.83	-1.59	-2.33	-0.367356	-0.82	-1.44	-2.12	-0.326336	-3.65	-6.39	-0.81	-3.44
1811	GI_19923741-S	BECN1	Homo sapiens beclin 1 (coiled-coil, myosin-like BCL2 interacting protein) (BECN1), mRNA.""	GI_19923741-S	GI_19923741	NM_003766.2	BECN1	GGATGTGGAGAAAGGCAAGATTGAAGACACAGGAGGCAGTGGCGGCTCCT	Homo sapiens beclin 1 (coiled-coil, myosin-like BCL2 interacting protein) (BECN1), mRNA.	1	132.9	139.5	138.9	180.1	158.4	141.3	110	111.9	135.9		0.04	0.07	0.13	0.27	0.29	0.23	-0.14	-0.23	-0.26		0.19	-0.29	0	0	0	0	BECN1	0.19	0.36	1.16	0.064458	-0.29	-0.5	-1.28	-0.10721	0.31	1.07	0.03	-0.32
8080	GI_41349434-S	BET1	Homo sapiens BET1 homolog (S. cerevisiae) (BET1), mRNA.""	GI_41349434-S	GI_41349434	NM_005868.3	BET1	TGGGCAAACTGAAGATTTTATCCAGAGGGAGCCAAACAAAGCTGCTGTGC	Homo sapiens BET1 homolog (S. cerevisiae) (BET1), mRNA.	1	97	94.4	98.3	127	117.9	102	113.5	130.7	155.9		-0.3	-0.34	-0.24	-0.08	-0.03	-0.11	-0.11	-0.06	-0.11		0.22	0.2	0	0	0	0	BET1	0.22	0.43	1.19	0.075547	0.2	0.35	1.23	0.0899051	-0.06	-1.11	-0.05	0.34
6133	GI_34365798-S	BET1L	Homo sapiens blocked early in transport 1 homolog (S. cerevisiae) like (BET1L), mRNA.""	GI_34365798-S	GI_34365798	NM_016526.3	BET1L	AGGACTCTTGGGGGCTCAGTGTGAGAGCCAGGGTTACCTACTCTGCCAAG	Homo sapiens blocked early in transport 1 homolog (S. cerevisiae) like (BET1L), mRNA.	1	192.4	217.6	173.6	281.1	240	208.5	264.5	323.3	345.3		0.43	0.54	0.37	0.72	0.73	0.65	0.79	0.9	0.73		0.25	0.36	0	0	0	0	BET1L	0.25	0.48	1.24	0.0934217	0.36	0.63	1.44	0.158362	1.12	1.61	0.21	0.68
1017	GI_15147227-S	BEX1	Homo sapiens brain expressed, X-linked 1 (BEX1), mRNA.""	GI_15147227-S	GI_15147227	NM_018476.2	BEX1	ACGGAAACAGACCCCTGCTTTCGAATTTACATGTTCATGATGTGCCCTTG	Homo sapiens brain expressed, X-linked 1 (BEX1), mRNA.	1	491.4	520.7	465.2	44.8	38	44.4	39.7	41.6	56.2		1.44	1.46	1.42	-1.11	-1.23	-0.99	-1.22	-1.29	-1.19		-2.55	-2.67	0	0	0	0	BEX1	-2.55	-4.88	-11.63	-1.06558	-2.67	-4.69	-12.05	-1.08099	-5.38	-14.38	-1.16	-5.25
10575	GI_7706090-S	BFAR	Homo sapiens bifunctional apoptosis regulator (BFAR), mRNA.""	GI_7706090-S	GI_7706090	NM_016561.1	BFAR	GGATCCCTTTCTCTGAATGGAGAGATTGAGAGGGATGTCGGGCAGTTCCC	Homo sapiens bifunctional apoptosis regulator (BFAR), mRNA.	1	199.5	188.6	170.5	135.6	109.7	122.7	145	152.8	238.9		0.47	0.39	0.35	-0.01	-0.11	0.08	0.15	0.1	0.34		-0.41	-0.2	0	0.0188	0	0.0125	BFAR	-0.41	-0.79	-1.53	-0.184691	-0.2	-0.36	-1.18	-0.071882	-0.71	-1.39	-0.14	-0.08
6047	GI_34304351-S	BGN	Homo sapiens biglycan (BGN), mRNA.""	GI_34304351-S	GI_34304351	NM_001711.3	BGN	CGCGCAGATGACACCATCAACCGCCAGAGTCCCAGACACCGGTTTTCCTA	Homo sapiens biglycan (BGN), mRNA.	1	158.4	146	135.9	36.6	39.4	39	34.9	46	40.4		0.23	0.12	0.1	-1.32	-1.2	-1.13	-1.35	-1.18	-1.54		-1.36	-1.51	0	0	0	0	BGN	-1.36	-2.6	-3.81	-0.580925	-1.51	-2.65	-4.01	-0.603144	-3.46	-6.55	-0.82	-3.74
8781	GI_4503298-S	BHLHB2	Homo sapiens basic helix-loop-helix domain containing, class B, 2 (BHLHB2), mRNA.""	GI_4503298-S	GI_4503298	NM_003670.1	BHLHB2	GGTCCAGAGTACTTGTTTTCCCGATGTGTCCAGCCAGCTCCGCAGCAGCT	Homo sapiens basic helix-loop-helix domain containing, class B, 2 (BHLHB2), mRNA.	1	296.5	303	274.4	71	65	60.6	538.4	723.2	1021.8		0.9	0.89	0.86	-0.66	-0.66	-0.66	1.54	1.76	1.88		-1.54	0.85	0	0	0	0	BHLHB2	-1.54	-2.94	-4.47	-0.650308	0.85	1.49	2.3	0.361728	-1.36	-1.79	-0.25	0.5
599	GI_13540520-S	BHLHB3	Homo sapiens basic helix-loop-helix domain containing, class B, 3 (BHLHB3), mRNA.""	GI_13540520-S	GI_13540520	NM_030762.1	BHLHB3	CCAATCTCTTGCAAGCCTCCAGGCTCTGGCTTTGTCTACCTGCTCGTTCC	Homo sapiens basic helix-loop-helix domain containing, class B, 3 (BHLHB3), mRNA.	1	37.5	32	32.6	32	32.5	38.6	55.1	72.2	79.7		-1.32	-1.48	-1.42	-1.45	-1.4	-1.14	-0.87	-0.7	-0.82		0.08	0.61	0.5287	0	0.4663	0	BHLHB3	0.08	0.15	1.02	0.00860017	0.61	1.07	1.81	0.257679	1.21	1.4	0.15	4.23
6812	GI_37574727-A	BID	Homo sapiens BH3 interacting domain death agonist (BID), transcript variant 3, mRNA.""	GI_37574727-A	GI_37574727	NM_197967.1	BID	GACCACAACATGAGGCCACTGGAGACGCATATGAGTAAGGGCACTGACGG	Homo sapiens BH3 interacting domain death agonist (BID), transcript variant 3, mRNA.	1	109	118.3	117.3	157.6	130.5	115.5	76.7	89.8	91.6		-0.18	-0.11	-0.05	0.14	0.08	0.02	-0.52	-0.47	-0.68		0.19	-0.44	0.0002	0	0.0001	0	BID	0.19	0.37	1.16	0.064458	-0.44	-0.78	-1.48	-0.170262	1.31	1.85	0.27	-0.41
2672	GI_21536418-S	BIK	Homo sapiens BCL2-interacting killer (apoptosis-inducing) (BIK), mRNA.""	GI_21536418-S	GI_21536418	NM_001197.3	BIK	TGAATTCCTATGGCTCTGCAATTGTCACCGGTTAACTGTGGCCTGTGCCC	Homo sapiens BCL2-interacting killer (apoptosis-inducing) (BIK), mRNA.	1	85.8	87.6	69.4	388.4	312	315.7	50.7	56.5	64.2		-0.43	-0.42	-0.62	1.04	1.01	1.09	-0.96	-0.96	-1.05		1.53	-0.5	0	0	0	0	BIK	1.53	2.93	4.16	0.619093	-0.5	-0.88	-1.57	-0.1959	3.26	4.79	0.68	-0.3
2671	GI_21536416-A	BIN1	Homo sapiens bridging integrator 1 (BIN1), transcript variant 10, mRNA.""	GI_21536416-A	GI_21536416	NM_139351.1	BIN1	GTGTTCCTGAAGCTGCTGTGTCCTCTAGTTGAGTTTCTGGCGCCCCTGCC	Homo sapiens bridging integrator 1 (BIN1), transcript variant 10, mRNA.	1	108.5	105.9	96.5	160.4	119.6	124.8	126.2	113.2	171.2		-0.18	-0.22	-0.26	0.16	-0.01	0.1	0.01	-0.22	-0.01		0.3	0.15	0	0.0731	0	0.053	BIN1	0.3	0.58	1.29	0.11059	0.15	0.26	1.18	0.071882	0.64	1.22	0.09	0.32
7372	GI_39725693-S	BIN3	Homo sapiens bridging integrator 3 (BIN3), mRNA.""	GI_39725693-S	GI_39725693	NM_018688.3	BIN3	ACCCTTGTGGCTTTGGGACCTAAGTGGTTGGGGTTCCCGAGGTCACTGAG	Homo sapiens bridging integrator 3 (BIN3), mRNA.	1	95.5	104.7	98.4	115.7	89.9	90.5	69.1	78.7	87.4		-0.32	-0.23	-0.24	-0.17	-0.32	-0.24	-0.63	-0.61	-0.72		0.02	-0.39	0.7043	0	0.653	0	BIN3	0.02	0.04	-1.02	-0.00860017	-0.39	-0.68	-1.41	-0.149219	0.29	1.07	0.03	-1.6
8081	GI_41349435-S	BIRC2	Homo sapiens baculoviral IAP repeat-containing 2 (BIRC2), mRNA.""	GI_41349435-S	GI_41349435	NM_001166.3	BIRC2	CCAGGAACTCTGGAGTTCATCAGAGTTATGGTGCCGAATTGTCTTTGGTG	Homo sapiens baculoviral IAP repeat-containing 2 (BIRC2), mRNA.	1	226.7	310	254	254	187.3	203.8	141.5	174.6	192.7		0.61	0.91	0.77	0.62	0.46	0.62	0.13	0.24	0.11		-0.2	-0.6	0.0711	0	0.0512	0	BIRC2	-0.2	-0.38	-1.24	-0.0934217	-0.6	-1.06	-1.73	-0.238046	-0.29	-1.19	-0.08	-0.48
5585	GI_33946283-I	BIRC3	Homo sapiens baculoviral IAP repeat-containing 3 (BIRC3), transcript variant 1, mRNA.""	GI_33946283-I	GI_33946283	NM_001165.3	BIRC3	AAAAGCCCAACGTCTGTGAGATCCAGGAAACCATGCTTGCAAACCACTGG	Homo sapiens baculoviral IAP repeat-containing 3 (BIRC3), transcript variant 1, mRNA.	1	114.9	144.4	129.7	346	272.5	286.8	45.5	46.3	71.1		-0.12	0.11	0.05	0.92	0.86	0.98	-1.07	-1.17	-0.94		0.91	-1.08	0	0	0	0	BIRC3	0.91	1.74	2.31	0.363612	-1.08	-1.89	-2.7	-0.431364	1.32	1.68	0.23	-2.34
5586	GI_33946284-A	BIRC3	Homo sapiens baculoviral IAP repeat-containing 3 (BIRC3), transcript variant 2, mRNA.""	GI_33946284-A	GI_33946284	NM_182962.1	BIRC3	GGCATTGTACTAATACCGGGAACATGAAGCCAGGTGTGGTGGTATGTGCC	Homo sapiens baculoviral IAP repeat-containing 3 (BIRC3), transcript variant 2, mRNA.	1	63.1	62.5	62.6	127.5	109.7	109.2	38.5	43.3	52.9		-0.76	-0.78	-0.73	-0.07	-0.11	-0.04	-1.25	-1.24	-1.26		0.68	-0.5	0	0	0	0	BIRC3	0.68	1.31	1.83	0.262451	-0.5	-0.87	-1.56	-0.193125	1.32	1.68	0.23	-2.34
5259	GI_32528298-S	BIRC4	Homo sapiens baculoviral IAP repeat-containing 4 (BIRC4), mRNA.""	GI_32528298-S	GI_32528298	NM_001167.2	BIRC4	TGTATCTTCAAAGTAGACAAATGGCGCCGGGCACGGTGGCTCACGCCTGT	Homo sapiens baculoviral IAP repeat-containing 4 (BIRC4), mRNA.	1	120.8	140.3	127.8	155.5	144.4	158.9	163.4	173.6	253.7		-0.07	0.07	0.04	0.13	0.19	0.36	0.28	0.24	0.4		0.21	0.29	0.0158	0	0.0103	0	BIRC4	0.21	0.4	1.18	0.071882	0.29	0.51	1.35	0.130334	0.66	1.25	0.1	1.26
8713	GI_4502144-S	BIRC5	Homo sapiens baculoviral IAP repeat-containing 5 (survivin) (BIRC5), mRNA.""	GI_4502144-S	GI_4502144	NM_001168.1	BIRC5	GCAGGCCGTGTGTCTGTCAGCCCAACCTTCACATCTGTCACGTTCTCCAC	Homo sapiens baculoviral IAP repeat-containing 5 (survivin) (BIRC5), mRNA.	1	278.8	320.5	258.1	392.1	327.5	312.5	695.8	705.1	1063.8		0.83	0.95	0.79	1.05	1.06	1.07	1.81	1.74	1.92		0.2	0.97	0	0	0	0	BIRC5	0.2	0.39	1.19	0.075547	0.97	1.7	2.55	0.40654	-0.05	-1.04	-0.02	0.52
27	GI_10442821-S	BIRC6	Homo sapiens baculoviral IAP repeat-containing 6 (apollon) (BIRC6), mRNA.""	GI_10442821-S	GI_10442821	NM_016252.1	BIRC6	ATCCTGACACTGACGATGCCCCAGAGGTGTGCAGAGCCACAACAGGTGCT	Homo sapiens baculoviral IAP repeat-containing 6 (apollon) (BIRC6), mRNA.	1	112.1	101.1	107.7	118.4	105.4	79.6	108.3	96.8	178.9		-0.15	-0.27	-0.14	-0.15	-0.15	-0.37	-0.16	-0.39	0.03		-0.04	0.02	0.7289	0.9101	0.6809	0.8898	BIRC6	-0.04	-0.07	-1.07	-0.0293838	0.02	0.03	1.05	0.0211893	-0.45	-1.23	-0.09	-0.13
2900	GI_22095354-S	BIVM	Homo sapiens basic, immunoglobulin-like variable motif containing (BIVM), mRNA.""	GI_22095354-S	GI_22095354	NM_017693.2	BIVM	GCCCAAGTCACTCAGAGGACAACTACCCATATTCCAGACTCTGAGCTGTT	Homo sapiens basic, immunoglobulin-like variable motif containing (BIVM), mRNA.	1	79.2	81.2	78.9	77.4	66.2	62.2	79.3	90.8	105.6		-0.52	-0.5	-0.48	-0.57	-0.64	-0.64	-0.49	-0.45	-0.52		-0.12	0.01	0	0.6814	0	0.6303	BIVM	-0.12	-0.22	-1.17	-0.0681859	0.01	0.02	1.03	0.0128372	-0.41	-1.4	-0.15	-0.37
9884	GI_5729737-S	BLCAP	Homo sapiens bladder cancer associated protein (BLCAP), mRNA.""	GI_5729737-S	GI_5729737	NM_006698.1	BLCAP	AGTGTTGGCAAACGAGACTTTCTCCTGGCCCCTGCCTGCTGGAGATCAGC	Homo sapiens bladder cancer associated protein (BLCAP), mRNA.	1	116	119.9	106.7	125	106.7	81.6	184.7	183.8	312.9		-0.11	-0.09	-0.15	-0.09	-0.14	-0.35	0.41	0.3	0.63		-0.07	0.56	0.4302	0	0.3682	0	BLCAP	-0.07	-0.14	-1.11	-0.045323	0.56	0.99	1.75	0.243038	-0.19	-1.09	-0.04	1.21
9321	GI_4557364-S	BLM	Homo sapiens Bloom syndrome (BLM), mRNA.""	GI_4557364-S	GI_4557364	NM_000057.1	BLM	TGCCAGCCTCCCAAAGGTCTAAGAGGAGAAAAACTGCTTCCAGTGGTTCC	Homo sapiens Bloom syndrome (BLM), mRNA.	1	82.4	71.5	78.7	155.7	116.4	108.8	73.1	69.9	92.8		-0.48	-0.64	-0.48	0.13	-0.04	-0.04	-0.57	-0.73	-0.66		0.54	-0.12	0	0.1034	0	0.0775	BLM	0.54	1.04	1.61	0.206826	-0.12	-0.22	-1.1	-0.0413927	1.01	1.58	0.2	-0.18
5503	GI_33591068-S	BLMH	Homo sapiens bleomycin hydrolase (BLMH), mRNA.""	GI_33591068-S	GI_33591068	NM_000386.2	BLMH	AGCCAAATGGTTTAACTTCTGCCTGTGGAACTGGGGATTGGGTGGGCAGG	Homo sapiens bleomycin hydrolase (BLMH), mRNA.	1	257	261.7	228.9	541.3	434.3	360.8	344.5	395.7	467		0.74	0.73	0.66	1.37	1.36	1.23	1.07	1.12	1.05		0.61	0.37	0	0	0	0	BLMH	0.61	1.16	1.76	0.245513	0.37	0.64	1.45	0.161368	1.37	1.84	0.26	0.38
7745	GI_40353771-S	BLVRA	Homo sapiens biliverdin reductase A (BLVRA), mRNA.""	GI_40353771-S	GI_40353771	NM_000712.3	BLVRA	CTGAGAAGGAACTGGCTGCTGAAAAGAAACGCATCCTGCACTGCCTGGGG	Homo sapiens biliverdin reductase A (BLVRA), mRNA.	1	200.7	230.7	201.4	410	324.8	320.5	362.9	411.8	517.7		0.48	0.6	0.53	1.09	1.05	1.1	1.12	1.16	1.16		0.55	0.61	0	0	0	0	BLVRA	0.55	1.05	1.65	0.217484	0.61	1.08	1.82	0.260071	1.01	1.55	0.19	1.11
8730	GI_4502418-S	BLVRB	Homo sapiens biliverdin reductase B (flavin reductase (NADPH)) (BLVRB), mRNA.""	GI_4502418-S	GI_4502418	NM_000713.1	BLVRB	TCCCACCAGTACCAGTAGCACTCTGTCCCCATCTGGGAGGGTGGCATTCT	Homo sapiens biliverdin reductase B (flavin reductase (NADPH)) (BLVRB), mRNA.	1	146.8	141.6	127.4	187.8	150.3	171.9	188.1	217.6	202.5		0.14	0.08	0.04	0.32	0.23	0.44	0.43	0.48	0.17		0.24	0.27	0.0009	0.0126	0.0005	0.0082	BLVRB	0.24	0.46	1.22	0.0863598	0.27	0.47	1.33	0.123852	0.26	1.12	0.05	0.48
6878	GI_37622354-S	BLZF1	Homo sapiens basic leucine zipper nuclear factor 1 (JEM-1) (BLZF1), mRNA.""	GI_37622354-S	GI_37622354	NM_003666.2	BLZF1	CCAGCTACTTGGGAGGCTGAGGTGGGAAAATCACTTGAACCTGGGAGGGT	Homo sapiens basic leucine zipper nuclear factor 1 (JEM-1) (BLZF1), mRNA.	1	210	229.9	232.7	184.8	171.9	147	208.3	328.4	307.4		0.53	0.6	0.68	0.3	0.37	0.28	0.53	0.92	0.61		-0.29	0.09	0	0.5511	0	0.4932	BLZF1	-0.29	-0.55	-1.35	-0.130334	0.09	0.15	1.12	0.049218	-0.72	-1.69	-0.23	-0.34
7380	GI_39725706-S	BMI1	Homo sapiens B lymphoma Mo-MLV insertion region (mouse) (BMI1), mRNA.""	GI_39725706-S	GI_39725706	NM_005180.5	BMI1	CCCAACTGGTTCGACCTTTGCAGATACCCATAACCTATGTTGAGCCTTGC	Homo sapiens B lymphoma Mo-MLV insertion region (mouse) (BMI1), mRNA.	1	103.7	110	107.4	357.7	300.3	241	497.3	634.1	945		-0.23	-0.18	-0.15	0.96	0.97	0.8	1.45	1.62	1.8		1.09	1.81	0	0	0	0	BMI1	1.09	2.09	2.76	0.440909	1.81	3.18	5.68	0.754348	2.21	3.05	0.48	3.49
9980	GI_5902809-I	BMP1	Homo sapiens bone morphogenetic protein 1 (BMP1), transcript variant BMP1-3, mRNA.""	GI_5902809-I	GI_5902809	NM_006129.2	BMP1	GCCGGTCAGCCACACCAGGGCACCGCAGCCAATAAACCGAAAGTGTTACA	Homo sapiens bone morphogenetic protein 1 (BMP1), transcript variant BMP1-3, mRNA.	1	69.8	75.6	72.3	71.9	68.4	59.2	56.9	65.1	70		-0.65	-0.58	-0.57	-0.64	-0.61	-0.69	-0.84	-0.81	-0.96		-0.05	-0.27	0.2363	0	0.1891	0	BMP1	-0.05	-0.09	-1.1	-0.0413927	-0.27	-0.47	-1.26	-0.100371	-0.07	-1.29	-0.11	0.28
9981	GI_5902812-I	BMP1	Homo sapiens bone morphogenetic protein 1 (BMP1), transcript variant BMP1-5, mRNA.""	GI_5902812-I	GI_5902812	NM_006131.1	BMP1	CCCATCTTCTCCTTACTGCATCTCAGCCCACATCTCAGCCCTTCCCCATG	Homo sapiens bone morphogenetic protein 1 (BMP1), transcript variant BMP1-5, mRNA.	1	50.6	50.8	49.4	56.7	47.7	49.2	47.9	53.8	85.4		-1	-1	-0.98	-0.88	-0.99	-0.88	-1.02	-1.01	-0.75		0.07	0.06	0.0719	0.5264	0.0518	0.4678	BMP1	0.07	0.14	1.01	0.00432137	0.06	0.11	1.09	0.0374265	-0.07	-1.29	-0.11	0.28
7302	GI_38787903-A	BMP2K	Homo sapiens BMP2 inducible kinase (BMP2K), transcript variant 2, mRNA.""	GI_38787903-A	GI_38787903	NM_017593.3	BMP2K	GGCATCACCTGAATATCTTACCTCCCCTCAAGAGTTCTCACCAGCCTTAG	Homo sapiens BMP2 inducible kinase (BMP2K), transcript variant 2, mRNA.	1	75.5	70.6	70.3	62.7	57.5	53.3	61.6	67.3	94.8		-0.57	-0.65	-0.6	-0.78	-0.79	-0.8	-0.75	-0.77	-0.64		-0.18	-0.11	0	0.0244	0	0.0165	BMP2K	-0.18	-0.35	-1.25	-0.09691	-0.11	-0.2	-1.09	-0.0374265	-0.67	-1.49	-0.17	-2.02
1605	GI_19528648-I	BMP4	Homo sapiens bone morphogenetic protein 4 (BMP4), transcript variant 1, mRNA.""	GI_19528648-I	GI_19528648	NM_001202.2	BMP4	TCTAGCTTGTCTCCCCGATGGGATTCCCGTCCAAGCTATCTCGAGCCTGC	Homo sapiens bone morphogenetic protein 4 (BMP4), transcript variant 1, mRNA.	1	32.7	37.7	37.1	99.8	84.6	64.8	31.1	35.6	42.1		-1.47	-1.31	-1.29	-0.32	-0.38	-0.59	-1.47	-1.45	-1.5		0.92	-0.12	0	0.05	0	0.0354	BMP4	0.92	1.77	2.28	0.357935	-0.12	-0.21	-1.1	-0.0413927	3.81	6.64	0.82	0.08
1606	GI_19528651-A	BMP4	Homo sapiens bone morphogenetic protein 4 (BMP4), transcript variant 3, mRNA.""	GI_19528651-A	GI_19528651	NM_130851.1	BMP4	AGTAGAGGGATGTGGGTGCCGCTGAGATCAGGCAGTCCTTGAGGATAGAC	Homo sapiens bone morphogenetic protein 4 (BMP4), transcript variant 3, mRNA.	1	42.2	46.1	42.8	690.4	538.4	627.4	41.8	46	46		-1.19	-1.1	-1.13	1.61	1.59	1.81	-1.16	-1.18	-1.41		2.81	-0.11	0	0.2404	0	0.1943	BMP4	2.81	5.38	14.08	1.1486	-0.11	-0.19	-1.08	-0.0334238	3.81	6.64	0.82	0.08
9598	GI_4809281-S	BMP6	Homo sapiens bone morphogenetic protein 6 (BMP6), mRNA.""	GI_4809281-S	GI_4809281	NM_001718.2	BMP6	AATGAGGGTGCCCAGCTTATAAGAATGGTGTTAGGGGGATGAGCATGCTG	Homo sapiens bone morphogenetic protein 6 (BMP6), mRNA.	1	45.6	39.5	40.6	38.3	37.4	36.1	112.9	134.8	165.9		-1.11	-1.26	-1.19	-1.27	-1.25	-1.21	-0.11	-0.03	-0.05		-0.06	1.12	0.2723	0	0.2213	0	BMP6	-0.06	-0.11	-1.13	-0.0530784	1.12	1.97	2.93	0.466868	-0.23	-1.31	-0.12	0.87
8082	GI_41349436-S	BMPR1A	Homo sapiens bone morphogenetic protein receptor, type IA (BMPR1A), mRNA.""	GI_41349436-S	GI_41349436	NM_004329.2	BMPR1A	TGTGTGTCTCCATGCACATGCACGCCGGGATTCCTCTGCTGCCATTTGAA	Homo sapiens bone morphogenetic protein receptor, type IA (BMPR1A), mRNA.	1	76.9	75.1	78.2	100.4	88	70.8	59.3	64	84.7		-0.55	-0.58	-0.49	-0.31	-0.34	-0.5	-0.79	-0.83	-0.76		0.16	-0.25	0.0228	0	0.0152	0	BMPR1A	0.16	0.3	1.11	0.045323	-0.25	-0.44	-1.24	-0.0934217	0.85	1.32	0.12	-0.45
7217	GI_38569442-I	BMPR2	Homo sapiens bone morphogenetic protein receptor, type II (serine/threonine kinase) (BMPR2), transcript variant 1, mRNA.""	GI_38569442-I	GI_38569442	NM_001204.4	BMPR2	GGCCTAATTCTCTGGATCTTTCAGCCACAAATGTCCTGGATGGCAGCAGT	Homo sapiens bone morphogenetic protein receptor, type II (serine/threonine kinase) (BMPR2), transcript variant 1, mRNA.	1	65.6	61.1	62.6	45.4	49.8	39.8	64.5	78.1	106.4		-0.72	-0.8	-0.73	-1.1	-0.95	-1.11	-0.7	-0.61	-0.52		-0.3	0.14	0	0.0323	0	0.0222	BMPR2	-0.3	-0.58	-1.41	-0.149219	0.14	0.24	1.16	0.064458	-0.64	-1.66	-0.22	-0.18
7218	GI_38569443-A	BMPR2	Homo sapiens bone morphogenetic protein receptor, type II (serine/threonine kinase) (BMPR2), transcript variant 2, mRNA.""	GI_38569443-A	GI_38569443	NM_033346.2	BMPR2	CGCCCCTCCACCTGGGTCATCTCCACTGAATCGCTGGACTGTGAAGTCAA	Homo sapiens bone morphogenetic protein receptor, type II (serine/threonine kinase) (BMPR2), transcript variant 2, mRNA.	1	60.9	55.8	60.6	43	46.3	49.8	60.6	65.8	97.1		-0.8	-0.9	-0.76	-1.16	-1.02	-0.87	-0.77	-0.8	-0.61		-0.2	0.09	0.0451	0.2357	0.0314	0.1901	BMPR2	-0.2	-0.38	-1.27	-0.103804	0.09	0.16	1.11	0.045323	-0.64	-1.66	-0.22	-0.18
8007	GI_41281482-S	BMS1L	Homo sapiens BMS1-like, ribosome assembly protein (yeast) (BMS1L), mRNA.""	GI_41281482-S	GI_41281482	NM_014753.2	BMS1L	GGAGGAACAGAGAAGCCTGGGCTGCTGGGACTGGGTTCATTCTCATGACT	Homo sapiens BMS1-like, ribosome assembly protein (yeast) (BMS1L), mRNA.	1	370.4	377.5	326.6	437.5	352.8	328.3	656.6	757.4	903.5		1.14	1.12	1.04	1.16	1.14	1.13	1.75	1.81	1.75		0.04	0.67	0.1995	0	0.1573	0	BMS1L	0.04	0.08	1.03	0.0128372	0.67	1.18	1.93	0.285557	0.05	1.05	0.02	0.94
10235	GI_7524347-A	BNIP1	Homo sapiens BCL2/adenovirus E1B 19kDa interacting protein 1 (BNIP1), transcript variant BNIP1-a, mRNA.""	GI_7524347-A	GI_7524347	NM_013978.1	BNIP1	CAGCTGGGCCGGAAGCTTATCACAAAATACAATCGCCGGGAGCTGACGGA	Homo sapiens BCL2/adenovirus E1B 19kDa interacting protein 1 (BNIP1), transcript variant BNIP1-a, mRNA.	1	81.2	73.4	77.5	77.7	72.1	77.6	50.4	59.6	60.4		-0.49	-0.61	-0.5	-0.57	-0.55	-0.4	-0.96	-0.9	-1.12		0.03	-0.46	0.7392	0	0.6926	0	BNIP1	0.03	0.05	-1.02	-0.00860017	-0.46	-0.81	-1.51	-0.178977	-0.03	-1.14	-0.06	-0.36
9451	GI_4757855-S	BNIP2	Homo sapiens BCL2/adenovirus E1B 19kDa interacting protein 2 (BNIP2), mRNA.""	GI_4757855-S	GI_4757855	NM_004330.1	BNIP2	GCTATGTGTCCAGGGTATTGCTCCCCTGAGTGTATATGAGTGCTGAGTAG	Homo sapiens BCL2/adenovirus E1B 19kDa interacting protein 2 (BNIP2), mRNA.	1	156.8	174.5	168.1	181.2	165.3	132.8	120.1	134.5	170		0.21	0.3	0.33	0.28	0.33	0.17	-0.05	-0.03	-0.02		-0.02	-0.32	0.7315	0	0.6839	0	BNIP2	-0.02	-0.05	-1.05	-0.0211893	-0.32	-0.56	-1.32	-0.120574	-0.14	-1.06	-0.03	-0.58
10475	GI_7669480-S	BNIP3	Homo sapiens BCL2/adenovirus E1B 19kDa interacting protein 3 (BNIP3), nuclear gene encoding mitochondrial protein, mRNA.""	GI_7669480-S	GI_7669480	NM_004052.2	BNIP3	CCGATTATTAGGTGATCACCCTGGATGATCAGTTTTCTGCTGAAGGCACC	Homo sapiens BCL2/adenovirus E1B 19kDa interacting protein 3 (BNIP3), nuclear gene encoding mitochondrial protein, mRNA.	1	611.5	594.6	554.4	28.2	35.2	35	543.5	630.9	711		1.67	1.6	1.61	-1.58	-1.32	-1.24	1.55	1.62	1.5		-3.01	-0.07	0	0.1073	0	0.0805	BNIP3	-3.01	-5.75	-17.72	-1.24846	-0.07	-0.13	-1.04	-0.0170333	-8.26	-58.39	-1.77	0.15
9452	GI_4757859-S	BNIP3L	Homo sapiens BCL2/adenovirus E1B 19kDa interacting protein 3-like (BNIP3L), mRNA.""	GI_4757859-S	GI_4757859	NM_004331.1	BNIP3L	TATTGGAAAGCGACTGAGCACACCCTCTGCCAGCACCTACTGAGGGAAAG	Homo sapiens BCL2/adenovirus E1B 19kDa interacting protein 3-like (BNIP3L), mRNA.	1	131.6	116.5	118.9	125.5	102.2	93.9	120.3	135.9	179.1		0.03	-0.12	-0.04	-0.09	-0.18	-0.2	-0.04	-0.02	0.04		-0.11	0.03	0.061	0.552	0.0434	0.4945	BNIP3L	-0.11	-0.21	-1.16	-0.064458	0.03	0.06	1.05	0.0211893	-0.58	-1.31	-0.12	0.01
6131	GI_34335395-S	BOK	Homo sapiens BCL2-related ovarian killer (BOK), mRNA.""	GI_34335395-S	GI_34335395	NM_032515.3	BOK	CCCCTCAGGTGCCCCCACACACAGCCTTCCCTTGACGCCTACATTTCTAG	Homo sapiens BCL2-related ovarian killer (BOK), mRNA.	1	80	89.2	77.1	80.1	67.3	72.3	89	94.3	132.5		-0.51	-0.4	-0.5	-0.54	-0.63	-0.48	-0.36	-0.41	-0.28		-0.07	0.12	0.2202	0.0307	0.1752	0.021	BOK	-0.07	-0.14	-1.13	-0.0530784	0.12	0.21	1.14	0.0569049	-0.01	-1.11	-0.05	0.32
7744	GI_40353770-S	BOP1	Homo sapiens block of proliferation 1 (BOP1), mRNA.""	GI_40353770-S	GI_40353770	NM_015201.3	BOP1	TTGCTGGTGCCCGTCAAGGTGCTGAAGGGACACGTGCTGACCCGAGATCT	Homo sapiens block of proliferation 1 (BOP1), mRNA.	1	711.8	643.7	607.9	828.9	599	723.3	5440.5	5556.8	9104.2		1.84	1.68	1.71	1.8	1.7	1.96	3.98	3.94	4.2		0.08	2.3	0.4457	0	0.3836	0	BOP1	0.08	0.15	1.09	0.0374265	2.3	4.04	9.03	0.955688	0.67	1.32	0.12	2.28
10107	GI_6912269-S	BP75	Homo sapiens bromodomain containing protein 75 kDa human homolog (BP75), mRNA.""	GI_6912269-S	GI_6912269	NM_012107.1	BP75	GAAGACTGGGACTTCCCCATCCTGTGGATCCCATTGTAGGAGAGCCAGAA	Homo sapiens bromodomain containing protein 75 kDa human homolog (BP75), mRNA.	1	63.7	88.7	87.2	90.7	81.6	60.9	67.4	73.2	112.4		-0.75	-0.41	-0.37	-0.41	-0.42	-0.66	-0.66	-0.68	-0.46		0.01	-0.09	0.9401	0.5792	0.9252	0.5234	BP75	0.01	0.03	-1.04	-0.0170333	-0.09	-0.16	-1.07	-0.0293838	0.02	-1.22	-0.09	0.41
7743	GI_40353767-A	BPGM	Homo sapiens 2,3-bisphosphoglycerate mutase (BPGM), transcript variant 1, mRNA.""	GI_40353767-A	GI_40353767	NM_001724.3	BPGM	TGTGGCCCAGATAAGGCTTTAGGATGCCTCAGTGCTTATGTCATAGCCTT	Homo sapiens 2,3-bisphosphoglycerate mutase (BPGM), transcript variant 1, mRNA.	1	70.3	71.7	73.3	62.8	62.4	57.9	87	94.3	115.1		-0.65	-0.63	-0.56	-0.78	-0.71	-0.71	-0.39	-0.41	-0.43		-0.12	0.2	0.0015	0	0.0009	0	BPGM	-0.12	-0.23	-1.18	-0.071882	0.2	0.35	1.23	0.0899051	-0.11	-1.19	-0.08	0.36
9453	GI_4757861-S	BPHL	Homo sapiens biphenyl hydrolase-like (serine hydrolase; breast epithelial mucin-associated antigen) (BPHL), mRNA.""	GI_4757861-S	GI_4757861	NM_004332.1	BPHL	CCAGTCTTGGTGGTTCCTTCGTGTGGGGCTTGATCGTGTTGCTGCCTGTT	Homo sapiens biphenyl hydrolase-like (serine hydrolase; breast epithelial mucin-associated antigen) (BPHL), mRNA.	1	86.6	83.7	75.4	70.4	60.9	56.3	80.8	89.4	118.5		-0.42	-0.47	-0.53	-0.66	-0.73	-0.74	-0.47	-0.47	-0.4		-0.24	0.03	0	0.5328	0	0.4744	BPHL	-0.24	-0.46	-1.32	-0.120574	0.03	0.05	1.05	0.0211893	-0.13	-1.21	-0.08	-0.04
7742	GI_40353765-S	BPNT1	Homo sapiens 3'(2'), 5'-bisphosphate nucleotidase 1 (BPNT1), mRNA.""	GI_40353765-S	GI_40353765	NM_006085.3	BPNT1	GAGGCAGGACCAGATGCTGTGTTGGGGAGGACAATCTGGGGAGTTTTAGG	Homo sapiens 3'(2'), 5'-bisphosphate nucleotidase 1 (BPNT1), mRNA.	1	54.5	48.2	56.8	60.7	60.8	51.1	62.8	76.1	80.4		-0.92	-1.05	-0.83	-0.81	-0.73	-0.84	-0.73	-0.64	-0.81		0.14	0.2	0.0806	0.0181	0.0585	0.012	BPNT1	0.14	0.26	1.07	0.0293838	0.2	0.36	1.23	0.0899051	0.6	1.13	0.05	0.6
5352	GI_33188458-S	BRAF	Homo sapiens v-raf murine sarcoma viral oncogene homolog B1 (BRAF), mRNA.""	GI_33188458-S	GI_33188458	NM_004333.2	BRAF	GAGAGACCACTCTTTCCCCAAATTCTCGCCTCTATTGAGCTGCTGGCCCG	Homo sapiens v-raf murine sarcoma viral oncogene homolog B1 (BRAF), mRNA.	1	97.3	87.5	85.1	73.7	63	59.7	80.6	106.8	129		-0.3	-0.42	-0.4	-0.62	-0.7	-0.68	-0.47	-0.28	-0.31		-0.29	0.02	0	0.822	0	0.7876	BRAF	-0.29	-0.56	-1.39	-0.143015	0.02	0.03	1.04	0.0170333	-0.3	-1.3	-0.11	-0.2
36	GI_10800416-S	BRAP	Homo sapiens BRCA1 associated protein (BRAP), mRNA.""	GI_10800416-S	GI_10800416	NM_006768.2	BRAP	CAGGAAGGGCCGCAGCAAGAGGGGCAAGTGACCTTCAGAGCAACAGACAT	Homo sapiens BRCA1 associated protein (BRAP), mRNA.	1	96.1	112.5	110.3	107.9	93.3	93.7	91.9	104.9	100.9		-0.31	-0.16	-0.12	-0.24	-0.28	-0.2	-0.33	-0.3	-0.57		-0.04	-0.2	0.5502	0.0687	0.4886	0.0496	BRAP	-0.04	-0.08	-1.09	-0.0374265	-0.2	-0.36	-1.18	-0.071882	0.33	1.05	0.02	-0.02
10064	GI_6552306-A	BRCA1	Homo sapiens breast cancer 1, early onset (BRCA1), transcript variant BRCA1-delta9-11, mRNA.""	GI_6552306-A	GI_6552306	NM_007298.1	BRCA1	TCCAGGACTGTTTATAGCTGTTGGAAGGACTAGGTCTTCCCTAGCCCCCC	Homo sapiens breast cancer 1, early onset (BRCA1), transcript variant BRCA1-delta9-11, mRNA.	1	80.9	76	72.3	148.1	125.2	118.8	69.2	87.7	105.4		-0.49	-0.57	-0.57	0.08	0.04	0.05	-0.63	-0.49	-0.53		0.6	0	0	0.9615	0	0.9531	BRCA1	0.6	1.15	1.7	0.230449	0	-0.01	1.02	0.00860017	1.07	1.5	0.18	0.44
169	GI_11321641-S	BRD1	Homo sapiens bromodomain containing 1 (BRD1), mRNA.""	GI_11321641-S	GI_11321641	NM_014577.1	BRD1	GTACATCACTTGCAGATCACCAAAAACACTCCGCTGCCCGTGACCGCCGG	Homo sapiens bromodomain containing 1 (BRD1), mRNA.	1	47.7	46.2	47.1	56	54.3	45.7	47.1	49.2	67		-1.06	-1.1	-1.03	-0.89	-0.85	-0.96	-1.04	-1.11	-1.01		0.16	0.01	0	0.7705	0	0.728	BRD1	0.16	0.31	1.1	0.0413927	0.01	0.02	1.03	0.0128372	0.69	1.31	0.12	-0.41
287	GI_12408641-S	BRD2	Homo sapiens bromodomain containing 2 (BRD2), mRNA.""	GI_12408641-S	GI_12408641	NM_005104.2	BRD2	GGCAAGGGTGGGAGTGTGCAAAGCCCTGATCTGGAGTTACCTGAGGCCAT	Homo sapiens bromodomain containing 2 (BRD2), mRNA.	1	411	433.3	362.6	454.3	383.1	307.2	268.1	252.5	437.4		1.25	1.26	1.16	1.2	1.23	1.06	0.8	0.64	0.98		-0.06	-0.41	0.3728	0.0001	0.3132	0.0001	BRD2	-0.06	-0.12	-1.07	-0.0293838	-0.41	-0.73	-1.43	-0.155336	0.2	1.15	0.06	-1.19
288	GI_12408642-S	BRD3	Homo sapiens bromodomain containing 3 (BRD3), mRNA.""	GI_12408642-S	GI_12408642	NM_007371.2	BRD3	GTCAACACGCATTGTCCTTGTCATTTGGGCCCCGAGCTCTGACCCTCGTG	Homo sapiens bromodomain containing 3 (BRD3), mRNA.	1	92.8	95.3	83.3	92.9	88.1	70.9	117.8	120.4	224.3		-0.35	-0.33	-0.42	-0.39	-0.34	-0.5	-0.07	-0.15	0.27		-0.04	0.38	0.5098	0.0061	0.4475	0.0038	BRD3	-0.04	-0.08	-1.09	-0.0374265	0.38	0.68	1.49	0.173186	-0.52	-1.45	-0.16	0.37
1618	GI_19718730-I	BRD4	Homo sapiens bromodomain containing 4 (BRD4), transcript variant long, mRNA.""	GI_19718730-I	GI_19718730	NM_058243.1	BRD4	CCTCCAGACACAATGGCACTGCTTATCTCCGAAATGGTGTGATCGTCTCC	Homo sapiens bromodomain containing 4 (BRD4), transcript variant long, mRNA.	1	197.8	165.1	150	149.3	133.8	101.7	107.8	133.3	178.4		0.46	0.25	0.21	0.09	0.11	-0.11	-0.16	-0.04	0.03		-0.28	-0.36	0.0123	0.0003	0.008	0.0002	BRD4	-0.28	-0.54	-1.35	-0.130334	-0.36	-0.64	-1.38	-0.139879	0	-1.13	-0.05	0.2
8106	GI_41350211-S	BRD7	Homo sapiens bromodomain containing 7 (BRD7), mRNA.""	GI_41350211-S	GI_41350211	NM_013263.2	BRD7	CCAGGGCGTTTGGACTCCAGTACTCAAGACAGGCTCATAGCGCTGAAAGC	Homo sapiens bromodomain containing 7 (BRD7), mRNA.	1	234.4	262.4	251.7	250.9	224.2	172.3	194.2	237.9	261.3		0.65	0.73	0.76	0.6	0.66	0.44	0.46	0.57	0.44		-0.15	-0.22	0.0619	0.0001	0.044	0.0001	BRD7	-0.15	-0.28	-1.17	-0.0681859	-0.22	-0.39	-1.21	-0.0827854	-0.06	-1.11	-0.05	-0.27
6148	GI_34452708-A	BRD8	Homo sapiens bromodomain containing 8 (BRD8), transcript variant 3, mRNA.""	GI_34452708-A	GI_34452708	NM_183359.1	BRD8	CCGAGTCTGGGATCAGTGCTAAAAGTCTTCGAGGGAGAGATTCTACCCGC	Homo sapiens bromodomain containing 8 (BRD8), transcript variant 3, mRNA.	1	140.2	146.2	148.4	123.6	122.5	84.8	119.5	121.2	148.1		0.09	0.12	0.2	-0.1	0.01	-0.31	-0.05	-0.15	-0.17		-0.27	-0.26	0.0097	0	0.0062	0	BRD8	-0.27	-0.52	-1.33	-0.123852	-0.26	-0.45	-1.25	-0.09691	-0.24	-1.25	-0.1	-0.18
333	GI_12965190-S	BRD9	Homo sapiens bromodomain containing 9 (BRD9), mRNA.""	GI_12965190-S	GI_12965190	NM_023924.1	BRD9	TCAGTCCAGTGTGTTCCTGTCATAGTTTGTGTCTCCCAGGCAGGCCATGG	Homo sapiens bromodomain containing 9 (BRD9), mRNA.	1	135.4	140.2	132.3	132.1	129.7	109.6	130.1	143.2	183.1		0.06	0.07	0.08	-0.04	0.07	-0.04	0.04	0.03	0.06		-0.07	-0.03	0.0839	0.0152	0.0612	0.01	BRD9	-0.07	-0.13	-1.1	-0.0413927	-0.03	-0.05	-1	0	-0.51	-1.29	-0.11	0.1
2836	GI_22035559-A	BRF1	Homo sapiens BRF1 homolog, subunit of RNA polymerase III transcription initiation factor IIIB (S. cerevisiae) (BRF1), transcript variant 2, mRNA.""	GI_22035559-A	GI_22035559	NM_145696.1	BRF1	AGCCTGGGTCCTGCCAGGGCTTCTCGAGGGCTTGGGGGAAGAATAGATTT	Homo sapiens BRF1 homolog, subunit of RNA polymerase III transcription initiation factor IIIB (S. cerevisiae) (BRF1), transcript variant 2, mRNA.	1	63.1	66.7	63.1	108.3	97.9	84.2	162.5	188	181.5		-0.76	-0.71	-0.72	-0.23	-0.23	-0.31	0.27	0.32	0.05		0.47	0.94	0	0	0	0	BRF1	0.47	0.9	1.49	0.173186	0.94	1.66	2.49	0.396199	0.35	-1.12	-0.05	0.32
2837	GI_22035561-S	BRF2	Homo sapiens BRF2, subunit of RNA polymerase III transcription initiation factor, BRF1-like (BRF2), mRNA.""	GI_22035561-S	GI_22035561	NM_018310.2	BRF2	TCAGAGGAGCGGGAACTGGGGAATTCTGGCCCTACGTGCATTCACAGGCA	Homo sapiens BRF2, subunit of RNA polymerase III transcription initiation factor, BRF1-like (BRF2), mRNA.	1	267.5	267	254.8	167.4	143.4	120.4	131.3	139.6	135.5		0.79	0.75	0.78	0.2	0.18	0.06	0.05	0.01	-0.26		-0.62	-0.84	0	0	0	0	BRF2	-0.62	-1.19	-1.85	-0.267172	-0.84	-1.48	-2.14	-0.330414	0.05	-1.1	-0.04	-0.06
10319	GI_7661537-S	BRI3	Homo sapiens brain protein I3 (BRI3), mRNA.""	GI_7661537-S	GI_7661537	NM_015379.1	BRI3	TTTTGTAAAGCGAGGTGGGACCGATGTGGCACACGCCAGCTGCGGTTTCC	Homo sapiens brain protein I3 (BRI3), mRNA.	1	1135	1189.7	944.2	703.4	564	600.4	760.3	866	1032.9		2.34	2.33	2.18	1.63	1.64	1.77	1.9	1.95	1.89		-0.6	-0.36	0	0	0	0	BRI3	-0.6	-1.15	-1.76	-0.245513	-0.36	-0.64	-1.37	-0.136721	-0.4	-1.02	-0.01	-0.28
3606	GI_24475808-S	BRI3BP	Homo sapiens BRI3 binding protein (BRI3BP), mRNA.""	GI_24475808-S	GI_24475808	NM_080626.4	BRI3BP	TTGCTCCAGAATCTACTGCATGTCCCAATTTGCAGTTTGCTCACTAGGGC	Homo sapiens BRI3 binding protein (BRI3BP), mRNA.	1	64.8	65.2	58.9	68.6	62.5	55.4	49.9	69.1	81		-0.73	-0.73	-0.79	-0.69	-0.7	-0.76	-0.97	-0.75	-0.81		0.03	-0.09	0.2683	0.2559	0.2177	0.208	BRI3BP	0.03	0.07	-1.02	-0.00860017	-0.09	-0.16	-1.06	-0.0253059	1.02	1.58	0.2	0.19
10612	GI_7706368-S	BRP44L	Homo sapiens brain protein 44-like (BRP44L), mRNA.""	GI_7706368-S	GI_7706368	NM_016098.1	BRP44L	GACCACAAGACAACCAACAGCTGGCCACGTACTTAAAATTTTGTCCCCAC	Homo sapiens brain protein 44-like (BRP44L), mRNA.	1	168	163.1	161	746.7	604.8	578.2	208.6	230	229.7		0.29	0.23	0.29	1.69	1.71	1.73	0.54	0.54	0.3		1.44	0.19	0	0.0297	0	0.0204	BRP44L	1.44	2.75	3.88	0.588832	0.19	0.33	1.23	0.0899051	2.87	3.94	0.6	0.54
9454	GI_4757865-S	BRPF1	Homo sapiens bromodomain and PHD finger containing, 1 (BRPF1), mRNA.""	GI_4757865-S	GI_4757865	NM_004634.1	BRPF1	GGACACTGCGTAAAACAGGCCATCCCACCACCTCTACCTGCTCATGCCAG	Homo sapiens bromodomain and PHD finger containing, 1 (BRPF1), mRNA.	1	83.3	81.1	82.3	87.8	85.7	71.3	72	78.9	124.1		-0.46	-0.5	-0.43	-0.44	-0.37	-0.49	-0.59	-0.6	-0.35		0.03	-0.05	0.4951	0.6167	0.4327	0.5623	BRPF1	0.03	0.06	-1.01	-0.00432137	-0.05	-0.08	-1.02	-0.00860017	-0.26	-1.14	-0.06	0.43
2123	GI_20555412-S	BRPF3	Homo sapiens bromodomain and PHD finger containing, 3 (BRPF3), mRNA.""	GI_20555412-S	GI_20555412	XM_166450.1	BRPF3	TGTGGCACGGGGCCTATGTGTCTCTGTCGCGTCTGCTGTGAAGCACATGA	Homo sapiens bromodomain and PHD finger containing, 3 (BRPF3), mRNA.	1	102.5	107.4	98	149.3	116.3	78.9	105.6	122.5	131.9		-0.24	-0.21	-0.25	0.09	-0.04	-0.38	-0.18	-0.13	-0.29		0.12	0.03	0.4641	0.5875	0.4021	0.5321	BRPF3	0.12	0.23	1.09	0.0374265	0.03	0.05	1.05	0.0211893	-0.01	-1.21	-0.08	-0.24
7520	GI_40068504-S	BSCL2	Homo sapiens Bernardinelli-Seip congenital lipodystrophy 2 (seipin) (BSCL2), mRNA.""	GI_40068504-S	GI_40068504	NM_032667.4	BSCL2	CCTGAAGAAAAGGGGCAGACTCCTCACATTCCAGCACTTTCCCACCTGAC	Homo sapiens Bernardinelli-Seip congenital lipodystrophy 2 (seipin) (BSCL2), mRNA.	1	151.9	184.2	150.5	343.3	271.4	265.5	166.1	194.9	216.7		0.18	0.36	0.21	0.92	0.86	0.9	0.3	0.36	0.24		0.64	0.05	0	0.5419	0	0.4835	BSCL2	0.64	1.22	1.79	0.252853	0.05	0.08	1.07	0.0293838	1.52	1.93	0.29	0.38
7136	GI_38372922-A	BSG	Homo sapiens basigin (OK blood group) (BSG), transcript variant 4, mRNA.""	GI_38372922-A	GI_38372922	NM_198591.1	BSG	CCCGTGTCCTGCCTGTCTGAAGCCAATGCTGTCTGGTTGCGCCATTTTTG	Homo sapiens basigin (OK blood group) (BSG), transcript variant 4, mRNA.	1	564.5	531	521.2	613.8	576.7	500	402.8	361.9	641.5		1.59	1.48	1.54	1.5	1.66	1.57	1.23	1.02	1.39		0.04	-0.32	0.5424	0.0056	0.481	0.0035	BSG	0.04	0.08	1.04	0.0170333	-0.32	-0.57	-1.3	-0.113943	0.5	1.27	0.1	-0.77
10817	GI_8923147-S	BSPRY	Homo sapiens B-box and SPRY domain containing (BSPRY), mRNA.""	GI_8923147-S	GI_8923147	NM_017688.1	BSPRY	AGCCAGAAAGAGCTGAGGGAGTTAAGAGGGCCAACCTTAGGGCACGTGGG	Homo sapiens B-box and SPRY domain containing (BSPRY), mRNA.	1	42.1	36.1	38.7	290.4	240.6	229.8	37.3	38.3	44.8		-1.19	-1.36	-1.24	0.75	0.73	0.75	-1.28	-1.38	-1.43		2.01	-0.1	0	0.1635	0	0.1273	BSPRY	2.01	3.84	6.44	0.808886	-0.1	-0.17	-1.08	-0.0334238	1.74	2.28	0.36	0.31
10219	GI_7262372-S	BST2	Homo sapiens bone marrow stromal cell antigen 2 (BST2), mRNA.""	GI_7262372-S	GI_7262372	NM_004335.2	BST2	TGAGATTGGGCATGGGGTGCGGTGTGGGGGGCATGTGCTGCCTGTTGTTA	Homo sapiens bone marrow stromal cell antigen 2 (BST2), mRNA.	1	139.2	155.2	133	33.9	37.5	39.4	34.8	39	44.1		0.09	0.18	0.08	-1.39	-1.25	-1.12	-1.35	-1.36	-1.45		-1.37	-1.5	0	0	0	0	BST2	-1.37	-2.62	-3.83	-0.583199	-1.5	-2.64	-4.03	-0.605305	0.26	1.02	0.01	0.33
3912	GI_27477069-S	BTAF1	Homo sapiens BTAF1 RNA polymerase II, B-TFIID transcription factor-associated, 170kDa (Mot1 homolog, S. cerevisiae) (BTAF1), mRNA.""	GI_27477069-S	GI_27477069	NM_003972.1	BTAF1	CCAGGTTTATTTGTGCTACCAGGAGGTGTTCTTAATGGGAACAGGCCTCC	Homo sapiens BTAF1 RNA polymerase II, B-TFIID transcription factor-associated, 170kDa (Mot1 homolog, S. cerevisiae) (BTAF1), mRNA.	1	50.5	54.8	49.3	56.9	50.4	50.6	45.1	51.7	57.5		-1	-0.92	-0.98	-0.88	-0.93	-0.85	-1.08	-1.06	-1.17		0.08	-0.14	0.0358	0.0024	0.0245	0.0014	BTAF1	0.08	0.15	1.02	0.00860017	-0.14	-0.24	-1.12	-0.049218	0.75	1.24	0.09	-0.62
528	GI_13376847-S	BTBD1	Homo sapiens BTB (POZ) domain containing 1 (BTBD1), mRNA.""	GI_13376847-S	GI_13376847	NM_025238.1	BTBD1	GCACCACTATACCTGTCTCTCTGTGTGGGGGACACTGCTGATGATTCCCA	Homo sapiens BTB (POZ) domain containing 1 (BTBD1), mRNA.	1	207.9	233.5	220.1	526.5	386.3	376.2	333.1	366.9	483.3		0.52	0.61	0.62	1.34	1.23	1.27	1.03	1.04	1.09		0.7	0.47	0	0	0	0	BTBD1	0.7	1.34	1.92	0.283301	0.47	0.82	1.59	0.201397	1.18	1.93	0.29	0.87
3037	GI_22748704-S	BTBD11	Homo sapiens BTB (POZ) domain containing 11 (BTBD11), mRNA.""	GI_22748704-S	GI_22748704	NM_152322.1	BTBD11	CAGCGTGTGCATTGCGGCTGTCACCTTCCTCCTCCCACTTCTGTATCCTC	Homo sapiens BTB (POZ) domain containing 11 (BTBD11), mRNA.	1	50.2	45.6	46.8	58.9	55.3	58.9	64.7	72.2	92.3		-1.01	-1.11	-1.04	-0.84	-0.83	-0.69	-0.7	-0.7	-0.67		0.26	0.36	0	0	0	0	BTBD11	0.26	0.5	1.21	0.0827854	0.36	0.64	1.43	0.155336	0.41	-1.03	-0.01	0.63
3484	GI_24308331-S	BTBD12	Homo sapiens BTB (POZ) domain containing 12 (BTBD12), mRNA.""	GI_24308331-S	GI_24308331	NM_032444.1	BTBD12	CTCCAGCCTCAGGAGCAGTGTGGAGGAAGATGAGGGCCAGGAAAGAAGGA	Homo sapiens BTB (POZ) domain containing 12 (BTBD12), mRNA.	1	106.7	104.8	96.1	60.8	56.5	56.9	98.5	116.6	131.1		-0.2	-0.23	-0.27	-0.81	-0.81	-0.73	-0.26	-0.19	-0.3		-0.55	-0.01	0	0.7616	0	0.718	BTBD12	-0.55	-1.05	-1.77	-0.247973	-0.01	-0.02	1.01	0.00432137	-0.2	-1.27	-0.1	0.11
4578	GI_31317208-A	BTBD3	Homo sapiens BTB (POZ) domain containing 3 (BTBD3), transcript variant 2, mRNA.""	GI_31317208-A	GI_31317208	NM_181443.1	BTBD3	GGCTGGCAGTCTTTGTCGTTGTTCATTCTGGGGATAAAGGGGAACTAGGC	Homo sapiens BTB (POZ) domain containing 3 (BTBD3), transcript variant 2, mRNA.	1	133.9	140	133.2	96.4	87.7	71.8	65.1	78.1	87.3		0.05	0.07	0.08	-0.35	-0.34	-0.48	-0.69	-0.61	-0.73		-0.46	-0.74	0	0	0	0	BTBD3	-0.46	-0.88	-1.61	-0.206826	-0.74	-1.31	-1.97	-0.294466	-0.9	-1.75	-0.24	-1.18
10809	GI_8923089-S	BTBD5	Homo sapiens BTB (POZ) domain containing 5 (BTBD5), mRNA.""	GI_8923089-S	GI_8923089	NM_017658.1	BTBD5	GGAGTGGTGTTGCACTCCTGTAGTCCCAGCTAATCAGGAGGCTGAGGCAA	Homo sapiens BTB (POZ) domain containing 5 (BTBD5), mRNA.	1	84.7	105.6	93.6	102	87.5	84.2	96	144	167.5		-0.45	-0.22	-0.29	-0.29	-0.35	-0.31	-0.28	0.04	-0.04		0	0.23	0.9666	0.0707	0.9583	0.0511	BTBD5	0	0.01	-1.04	-0.0170333	0.23	0.4	1.27	0.103804	-0.21	-1.25	-0.1	0.06
4536	GI_30794221-S	BTBD6	Homo sapiens BTB (POZ) domain containing 6 (BTBD6), mRNA.""	GI_30794221-S	GI_30794221	NM_033271.1	BTBD6	ACCCACGCCACCTGCTTTGAGGGGTTGGATCTTCCTGCTACCCTCTTGGA	Homo sapiens BTB (POZ) domain containing 6 (BTBD6), mRNA.	1	102.2	112.3	100.9	237.7	182.9	194.8	289.5	355.8	346.6		-0.24	-0.16	-0.21	0.55	0.44	0.57	0.88	1	0.74		0.73	1.08	0	0	0	0	BTBD6	0.73	1.39	1.93	0.285557	1.08	1.9	2.84	0.453318	1.79	2.38	0.38	2.16
4271	GI_29126237-S	BTF3	Homo sapiens basic transcription factor 3 (BTF3), mRNA.""	GI_29126237-S	GI_29126237	NM_001207.3	BTF3	TCTAGATCTCTAATATTTTTAAGCCCAAGCCCCTTGGACACTGCAGCTCT	Homo sapiens basic transcription factor 3 (BTF3), mRNA.	1	2593.1	2707	2573.5	3635	2601	2523.7	1335.8	1460.2	1542.3		3.22	3.19	3.25	3.27	3.26	3.29	2.5	2.51	2.32		0.05	-0.78	0.0093	0	0.0059	0	BTF3	0.05	0.1	1.09	0.0374265	-0.78	-1.37	-2.01	-0.303196	-0.18	-1.04	-0.02	-1
8732	GI_4502472-S	BTG1	Homo sapiens B-cell translocation gene 1, anti-proliferative (BTG1), mRNA.""	GI_4502472-S	GI_4502472	NM_001731.1	BTG1	GACCCTTAAAAAGACACTGTCTCAACTGTGGTGTTAGCACCAGCCAGCTC	Homo sapiens B-cell translocation gene 1, anti-proliferative (BTG1), mRNA.	1	392.8	374.8	312.9	271.3	212.1	199.9	414.7	545.1	681		1.2	1.11	1	0.68	0.6	0.6	1.26	1.46	1.45		-0.48	0.29	0	0.0015	0	0.0009	BTG1	-0.48	-0.91	-1.6	-0.20412	0.29	0.51	1.35	0.130334	-0.55	-1.46	-0.16	0.4
4226	GI_28872718-S	BTG2	Homo sapiens BTG family, member 2 (BTG2), mRNA.""	GI_28872718-S	GI_28872718	NM_006763.2	BTG2	GTCTGCAAACAGGTCCCTGCCTTTTTAGAAGCAGCCTCATGGTCTCATGC	Homo sapiens BTG family, member 2 (BTG2), mRNA.	1	49.7	48.2	47.2	78.9	69.5	64.3	39.4	34.1	42.8		-1.02	-1.05	-1.03	-0.55	-0.59	-0.6	-1.22	-1.5	-1.48		0.45	-0.37	0	0.0001	0	0	BTG2	0.45	0.86	1.45	0.161368	-0.37	-0.65	-1.38	-0.139879	0.11	-1.1	-0.04	0.23
4227	GI_28872721-S	BTG3	Homo sapiens BTG family, member 3 (BTG3), mRNA.""	GI_28872721-S	GI_28872721	NM_006806.3	BTG3	CAGTGACATGGGTACCTCCTCCTGGAATGCATTGTGACCGGAATCACTGG	Homo sapiens BTG family, member 3 (BTG3), mRNA.	1	896.8	896.2	890.8	554.2	396.6	393.3	307.2	352.8	446.4		2.08	2.03	2.12	1.39	1.26	1.32	0.95	1	1		-0.75	-1.1	0	0	0	0	BTG3	-0.75	-1.44	-2.03	-0.307496	-1.1	-1.92	-2.72	-0.434569	0.43	1.18	0.07	-0.38
1375	GI_17975773-A	BTN2A1	Homo sapiens butyrophilin, subfamily 2, member A1 (BTN2A1), transcript variant 1, mRNA.""	GI_17975773-A	GI_17975773	NM_007049.2	BTN2A1	TGCACGTGGATGTAGTTTGGCTCAGGTGTCCCTGCAGTTGGCAAGGAGTC	Homo sapiens butyrophilin, subfamily 2, member A1 (BTN2A1), transcript variant 1, mRNA.	1	100.6	98.4	96.6	86	76.2	67.4	67.2	86.4	112		-0.26	-0.3	-0.26	-0.46	-0.49	-0.55	-0.66	-0.51	-0.46		-0.23	-0.27	0	0	0	0	BTN2A1	-0.23	-0.44	-1.3	-0.113943	-0.27	-0.47	-1.26	-0.100371	-0.41	-1.34	-0.13	-1.08
6860	GI_37595557-I	BTN3A1	Homo sapiens butyrophilin, subfamily 3, member A1 (BTN3A1), transcript variant 1, mRNA.""	GI_37595557-I	GI_37595557	NM_007048.3	BTN3A1	TAATCCCGTTATGGACTCTGTCTCCAGGAGAGGGGTCTATCCACCCCTGC	Homo sapiens butyrophilin, subfamily 3, member A1 (BTN3A1), transcript variant 1, mRNA.	1	48.1	46.4	48.8	40.3	50	43.3	56.2	68.6	74.6		-1.05	-1.09	-0.99	-1.22	-0.94	-1.02	-0.85	-0.75	-0.89		-0.02	0.21	0.888	0	0.8638	0	BTN3A1	-0.02	-0.03	-1.07	-0.0293838	0.21	0.38	1.25	0.09691	0.36	1	0	0.54
6808	GI_37574627-A	BTN3A3	Homo sapiens butyrophilin, subfamily 3, member A3 (BTN3A3), transcript variant 2, mRNA.""	GI_37574627-A	GI_37574627	NM_197974.1	BTN3A3	TTTTTTCCCACAGGAAGAGCCCACATGTAGCCCTGAGGTTTCCTTCCCAG	Homo sapiens butyrophilin, subfamily 3, member A3 (BTN3A3), transcript variant 2, mRNA.	1	46.5	50.6	45.3	46.9	39.5	42.4	53.8	62.5	98.8		-1.09	-1	-1.07	-1.07	-1.19	-1.04	-0.89	-0.85	-0.59		-0.05	0.27	0.4399	0.0081	0.3778	0.0052	BTN3A3	-0.05	-0.09	-1.11	-0.045323	0.27	0.48	1.33	0.123852	-0.22	-1.34	-0.13	0.95
6807	GI_37574625-I	BTNL3	Homo sapiens butyrophilin-like 3 (BTNL3), transcript variant 2, mRNA.""	GI_37574625-I	GI_37574625	NM_006707.2	BTNL3	CTCCATCCAGCTAAGCGATCTTGAACAAGTCACAACCTCCCAGGCTCCTC	Homo sapiens butyrophilin-like 3 (BTNL3), transcript variant 2, mRNA.	1	54.9	56.8	56.8	54.1	53.2	56.3	49.1	56.6	82.7		-0.91	-0.88	-0.83	-0.93	-0.88	-0.74	-0.99	-0.96	-0.78		0.03	-0.04	0.7258	0.6312	0.6775	0.5774	BTNL3	0.03	0.05	-1.03	-0.0128372	-0.04	-0.07	-1.01	-0.00432137	0.22	-1.07	-0.03	0.21
6265	GI_37039609-A	BTRC	Homo sapiens beta-transducin repeat containing (BTRC), transcript variant 2, mRNA.""	GI_37039609-A	GI_37039609	NM_003939.2	BTRC	CAGCTTTCTCAAAGCGGTGACCACTCAGGCCAGCCCAGACAAATCTGAGG	Homo sapiens beta-transducin repeat containing (BTRC), transcript variant 2, mRNA.	1	67.2	65.3	62.1	58.2	58	49	58.7	54.2	60.5		-0.69	-0.73	-0.73	-0.85	-0.78	-0.89	-0.8	-1	-1.11		-0.12	-0.25	0.0004	0.0092	0.0002	0.0059	BTRC	-0.12	-0.23	-1.18	-0.071882	-0.25	-0.45	-1.24	-0.0934217	0.24	-1.1	-0.04	0.19
9455	GI_4757877-S	BUB1	Homo sapiens BUB1 budding uninhibited by benzimidazoles 1 homolog (yeast) (BUB1), mRNA.""	GI_4757877-S	GI_4757877	NM_004336.1	BUB1	CTCAGCAACAAACCATGGAACTACCAGATCGATTACTTTGGGGTTGCTGC	Homo sapiens BUB1 budding uninhibited by benzimidazoles 1 homolog (yeast) (BUB1), mRNA.	1	523.5	555.4	535.9	361.2	333.2	269.3	347.6	399.8	507.8		1.51	1.53	1.57	0.97	1.08	0.92	1.08	1.13	1.14		-0.55	-0.42	0	0	0	0	BUB1	-0.55	-1.05	-1.69	-0.227887	-0.42	-0.74	-1.44	-0.158362	-0.68	-1.52	-0.18	-0.33
1986	GI_20149508-S	BUB1B	Homo sapiens BUB1 budding uninhibited by benzimidazoles 1 homolog beta (yeast) (BUB1B), mRNA.""	GI_20149508-S	GI_20149508	NM_001211.3	BUB1B	GGTAGGGAAGTTAACTAGTCCTGGGGCTTTGCTCTTTCAGTGAGCTAGGC	Homo sapiens BUB1 budding uninhibited by benzimidazoles 1 homolog beta (yeast) (BUB1B), mRNA.	1	163	188.1	163.5	212	187.5	144.9	191	229.1	262		0.26	0.38	0.3	0.44	0.46	0.26	0.44	0.53	0.44		0.07	0.16	0.3834	0.002	0.3234	0.0012	BUB1B	0.07	0.14	1.05	0.0211893	0.16	0.28	1.19	0.075547	0.21	1.19	0.08	0.63
9456	GI_4757879-S	BUB3	Homo sapiens BUB3 budding uninhibited by benzimidazoles 3 homolog (yeast) (BUB3), mRNA.""	GI_4757879-S	GI_4757879	NM_004725.1	BUB3	CAGTAGTCTGACGTATTTCCCCTTCTGTCCCCTAGTAAGCCCAGTTGCTG	Homo sapiens BUB3 budding uninhibited by benzimidazoles 3 homolog (yeast) (BUB3), mRNA.	1	676.3	723.2	637.5	869.5	681.6	647.9	345	383.1	488.6		1.78	1.8	1.76	1.84	1.84	1.85	1.07	1.08	1.1		0.06	-0.7	0	0	0	0	BUB3	0.06	0.12	1.07	0.0293838	-0.7	-1.23	-1.88	-0.274158	0.31	1.27	0.1	-1.45
7460	GI_39930468-S	BXDC1	Homo sapiens brix domain containing 1 (BXDC1), mRNA.""	GI_39930468-S	GI_39930468	NM_032194.1	BXDC1	GAAGGGGTTGAAGAAGCGACCTGCAGAAAGGATAACAGAAGACCACGAGA	Homo sapiens brix domain containing 1 (BXDC1), mRNA.	1	196.6	230.2	258	686.1	550.2	561	358.5	350.6	384		0.46	0.6	0.79	1.61	1.61	1.69	1.11	0.99	0.84		1.02	0.37	0	0.005	0	0.0031	BXDC1	1.02	1.95	2.6	0.414973	0.37	0.64	1.44	0.158362	2.04	2.8	0.45	0.68
1027	GI_15208644-S	BYSL	Homo sapiens bystin-like (BYSL), mRNA.""	GI_15208644-S	GI_15208644	NM_004053.2	BYSL	GGGTTTGGAAGGACACCAAGACCCCCGTTGGTGACTGAAGATGACACTGA	Homo sapiens bystin-like (BYSL), mRNA.	1	82.3	89	87.8	135.6	111	108.4	99.3	92.4	121.3		-0.48	-0.41	-0.36	-0.01	-0.09	-0.05	-0.25	-0.44	-0.38		0.36	0.06	0	0.3974	0	0.3408	BYSL	0.36	0.7	1.36	0.133539	0.06	0.11	1.08	0.0334238	0.56	1.22	0.09	0.11
7994	GI_41281428-S	BZW1	Homo sapiens basic leucine zipper and W2 domains 1 (BZW1), mRNA.""	GI_41281428-S	GI_41281428	NM_014670.2	BZW1	GGTGAAACTAGCCTGGAATAATGCCACCAGAGACTGAGTGGAAATCGCCC	Homo sapiens basic leucine zipper and W2 domains 1 (BZW1), mRNA.	1	815.8	961.5	988.4	1754.8	1525.9	1451	1429.3	1576.2	1653.9		1.98	2.1	2.23	2.54	2.7	2.7	2.57	2.59	2.39		0.54	0.41	0	0	0	0	BZW1	0.54	1.04	1.7	0.230449	0.41	0.73	1.52	0.181844	0.79	1.59	0.2	0.64
10351	GI_7661743-S	BZW2	Homo sapiens basic leucine zipper and W2 domains 2 (BZW2), mRNA.""	GI_7661743-S	GI_7661743	NM_014038.1	BZW2	GGCTCAACAAGCACAATACCTAGGTTACCACACACCACTTTTTGATTGGG	Homo sapiens basic leucine zipper and W2 domains 2 (BZW2), mRNA.	1	396.6	409.4	414.2	499.7	409.5	372.4	507.9	554.9	689.6		1.21	1.2	1.3	1.29	1.3	1.26	1.48	1.48	1.46		0.05	0.24	0.2029	0	0.1601	0	BZW2	0.05	0.09	1.04	0.0170333	0.24	0.42	1.28	0.10721	-0.04	1.12	0.05	0.48
5906	GI_34222197-S	C10orf22	Homo sapiens chromosome 10 open reading frame 22 (C10orf22), mRNA.""	GI_34222197-S	GI_34222197	NM_032804.4	C10orf22	CTTGCACCTGTGTGCATAAACTGTTAGTCGTGACTGACTTGGTGTGTTGC	Homo sapiens chromosome 10 open reading frame 22 (C10orf22), mRNA.	1	118.1	123.2	113.5	148.6	113.4	107	320.9	401.7	468.2		-0.09	-0.06	-0.09	0.08	-0.07	-0.06	0.99	1.13	1.05		0.06	1.14	0.2517	0	0.2025	0	C10orf22	0.06	0.12	1.03	0.0128372	1.14	2	3	0.477121	-0.16	-1.14	-0.06	1.1
5263	GI_32563526-S	C10orf28	Homo sapiens chromosome 10 open reading frame 28 (C10orf28), mRNA.""	GI_32563526-S	GI_32563526	NM_014472.2	C10orf28	GCAGCCAGGGGGGATACCAGCTTCATTCCTCAGAGTAAACCAACCTTGGG	Homo sapiens chromosome 10 open reading frame 28 (C10orf28), mRNA.	1	91.6	96.5	90.6	76.6	64.3	61.2	61.6	76.6	84.8		-0.36	-0.32	-0.33	-0.58	-0.67	-0.65	-0.75	-0.64	-0.76		-0.3	-0.38	0	0	0	0	C10orf28	-0.3	-0.57	-1.39	-0.143015	-0.38	-0.66	-1.4	-0.146128	0.15	-1.08	-0.03	0.09
2556	GI_21389380-S	C10orf32	Homo sapiens chromosome 10 open reading frame 32 (C10orf32), mRNA.""	GI_21389380-S	GI_21389380	NM_144591.1	C10orf32	TGGTACTGACGTAATCGCGCTCACCAAGCAGGTGCTGAAAGGCTCCCGGA	Homo sapiens chromosome 10 open reading frame 32 (C10orf32), mRNA.	1	66.7	68.5	62.7	73.2	67.1	68.1	63.3	57.6	85.3		-0.7	-0.68	-0.72	-0.62	-0.63	-0.54	-0.72	-0.94	-0.75		0.1	-0.1	0.0017	0.1782	0.001	0.1398	C10orf32	0.1	0.2	1.05	0.0211893	-0.1	-0.18	-1.08	-0.0334238	0.02	-1.04	-0.02	-0.51
842	GI_14249307-S	C10orf33	Homo sapiens chromosome 10 open reading frame 33 (C10orf33), mRNA.""	GI_14249307-S	GI_14249307	NM_032709.1	C10orf33	GCTCTGACCCAGGAAGAAGACTCCACCCCTGAATTCCAAGTGCTCCATTG	Homo sapiens chromosome 10 open reading frame 33 (C10orf33), mRNA.	1	65.2	60.6	64.6	58.5	60.7	66.4	51.7	55.2	65.8		-0.73	-0.81	-0.69	-0.85	-0.74	-0.57	-0.94	-0.99	-1.03		0.03	-0.24	0.8077	0	0.7711	0	C10orf33	0.03	0.05	-1.02	-0.00860017	-0.24	-0.42	-1.23	-0.0899051	0.19	-1.13	-0.05	0.16
2731	GI_21687152-S	C10orf35	Homo sapiens chromosome 10 open reading frame 35 (C10orf35), mRNA.""	GI_21687152-S	GI_21687152	NM_145306.1	C10orf35	ACATGTTCCGATGCCTGTGGAAGACATGCCGACGTCTCCTCTGCCTAGGG	Homo sapiens chromosome 10 open reading frame 35 (C10orf35), mRNA.	1	332.9	343.3	339.8	168.7	133.8	130.2	245.4	274.6	363.7		1.02	1.02	1.09	0.21	0.11	0.15	0.71	0.73	0.79		-0.89	-0.3	0	0	0	0	C10orf35	-0.89	-1.7	-2.37	-0.374748	-0.3	-0.53	-1.29	-0.11059	-1.48	-2.1	-0.32	-0.48
4692	GI_31377559-S	C10orf47	Homo sapiens chromosome 10 open reading frame 47 (C10orf47), mRNA.""	GI_31377559-S	GI_31377559	NM_153256.2	C10orf47	GCAGTGACACCTTTGTGTTTTTATGTCTCCGCCAGCGCCGTAACAGAGCC	Homo sapiens chromosome 10 open reading frame 47 (C10orf47), mRNA.	1	122.1	125.4	115.8	81.9	72.8	76.1	41.2	42.4	58.1		-0.05	-0.04	-0.07	-0.51	-0.54	-0.42	-1.18	-1.27	-1.16		-0.44	-1.15	0	0	0	0	C10orf47	-0.44	-0.84	-1.58	-0.198657	-1.15	-2.01	-2.88	-0.459392	-1.06	-1.67	-0.22	-4.31
2555	GI_21389374-I	C10orf6	Homo sapiens chromosome 10 open reading frame 6 (C10orf6), mRNA.""	GI_21389374-I	GI_21389374	NM_144592.1	C10orf6	GGCTTTGAACTTCAATCAGACTCCTGCAGCTACAGGAAAGCCTCCTGCTC	Homo sapiens chromosome 10 open reading frame 6 (C10orf6), mRNA.	1	66.9	66.1	55	59.3	55.2	42.8	51.6	72.5	82.9		-0.7	-0.72	-0.86	-0.84	-0.84	-1.03	-0.94	-0.69	-0.78		-0.14	-0.04	0.1225	0.6692	0.092	0.6177	C10orf6	-0.14	-0.27	-1.21	-0.0827854	-0.04	-0.08	-1.02	-0.00860017	-0.81	-1.69	-0.23	-1.63
3988	GI_27532981-I	C10orf6	Homo sapiens chromosome 10 open reading frame 6 (C10orf6), mRNA.""	GI_27532981-I	GI_27532981	NM_018121.2	C10orf6	GGGGATGACTGTGGTGGTTTGTCGCTAAGGAGGCAACAGTAGGGTCCAGG	Homo sapiens chromosome 10 open reading frame 6 (C10orf6), mRNA.	1	103.9	102.6	99.1	68	64.1	56.1	52.8	61.7	79.1		-0.23	-0.26	-0.23	-0.7	-0.68	-0.74	-0.91	-0.87	-0.83		-0.47	-0.63	0	0	0	0	C10orf6	-0.47	-0.9	-1.63	-0.212188	-0.63	-1.11	-1.77	-0.247973	-0.81	-1.69	-0.23	-1.63
3573	GI_24432063-S	C10orf63	Homo sapiens chromosome 10 open reading frame 63 (C10orf63), mRNA.""	GI_24432063-S	GI_24432063	NM_145010.2	C10orf63	GACCTCTGAGATCTGCACACATGGTTCCCTCCACCCAGAAAACTGCCCTT	Homo sapiens chromosome 10 open reading frame 63 (C10orf63), mRNA.	1	63.5	71.8	77.5	72.8	71.1	60.4	63.9	75.7	90.5		-0.75	-0.63	-0.5	-0.63	-0.57	-0.67	-0.71	-0.65	-0.69		0.01	-0.06	0.9499	0.5284	0.9375	0.4699	C10orf63	0.01	0.01	-1.05	-0.0211893	-0.06	-0.1	-1.04	-0.0170333	0.08	-1.26	-0.1	0.5
430	GI_13375700-S	C10orf76	Homo sapiens chromosome 10 open reading frame 76 (C10orf76), mRNA.""	GI_13375700-S	GI_13375700	NM_024541.1	C10orf76	GCAGGAATTCAGCAGTGAGAGCATGTCTGGGACCACCTGGACTGCCATCC	Homo sapiens chromosome 10 open reading frame 76 (C10orf76), mRNA.	1	87.1	89.7	80.7	78.4	64.8	73.2	53.7	59.8	67.6		-0.42	-0.4	-0.45	-0.56	-0.67	-0.46	-0.9	-0.9	-1		-0.14	-0.51	0.0324	0	0.0221	0	C10orf76	-0.14	-0.27	-1.19	-0.075547	-0.51	-0.89	-1.58	-0.198657	0.06	-1.12	-0.05	-0.57
7651	GI_40255090-S	C10orf78	Homo sapiens chromosome 10 open reading frame 78 (C10orf78), mRNA.""	GI_40255090-S	GI_40255090	NM_145247.3	C10orf78	TGACCTCAGGTGATCCACCGCCTAGGCCTCCCAAAACCATTAGGGCTCAG	Homo sapiens chromosome 10 open reading frame 78 (C10orf78), mRNA.	1	60.5	50	50	57.5	48.4	53.3	45.1	48.3	56.2		-0.81	-1.01	-0.97	-0.87	-0.98	-0.8	-1.08	-1.13	-1.19		0.05	-0.21	0.6142	0.0057	0.5542	0.0036	C10orf78	0.05	0.09	-1.01	-0.00432137	-0.21	-0.36	-1.2	-0.0791812	-0.05	-1.13	-0.05	-1.15
4626	GI_31341691-S	C10orf83	Homo sapiens chromosome 10 open reading frame 83 (C10orf83), mRNA.""	GI_31341691-S	GI_31341691	NM_178832.2	C10orf83	GATGGGATCTCTGCAGTTTATTACGTAGGCCTCCCGTTACCCTGGTACCC	Homo sapiens chromosome 10 open reading frame 83 (C10orf83), mRNA.	1	87.2	85.2	87.5	87.2	77.3	69.6	95.7	85.2	107.8		-0.41	-0.45	-0.37	-0.45	-0.48	-0.52	-0.29	-0.52	-0.5		-0.07	-0.03	0.0327	0.7821	0.0223	0.7417	C10orf83	-0.07	-0.14	-1.12	-0.049218	-0.03	-0.05	-1	0	0.02	-1.17	-0.07	0.48
489	GI_13376420-S	C10orf88	Homo sapiens chromosome 10 open reading frame 88 (C10orf88), mRNA.""	GI_13376420-S	GI_13376420	NM_024942.1	C10orf88	GAGGCTCTCCATGGAAGGATGAACACATATGAGTCAAGGGATTGCAATTC	Homo sapiens chromosome 10 open reading frame 88 (C10orf88), mRNA.	1	81.7	80.4	84.1	131.3	113	89.9	63.1	75.6	95.3		-0.48	-0.51	-0.41	-0.04	-0.07	-0.25	-0.73	-0.65	-0.63		0.35	-0.2	0	0	0	0	C10orf88	0.35	0.67	1.34	0.127105	-0.2	-0.35	-1.18	-0.071882	0.12	-1.04	-0.02	-0.29
3292	GI_23503260-S	C10orf89	Homo sapiens chromosome 10 open reading frame 89 (C10orf89), mRNA.""	GI_23503260-S	GI_23503260	NM_153336.1	C10orf89	GGCTGGTTGCAGTGTTGCAGAATCGAGAAGAGGCCATTGAGCACGGGGTG	Homo sapiens chromosome 10 open reading frame 89 (C10orf89), mRNA.	1	62.1	72.1	64.5	49.8	50.3	47.7	41.1	51.5	51.7		-0.78	-0.63	-0.69	-1.01	-0.94	-0.92	-1.18	-1.06	-1.28		-0.25	-0.47	0	0	0	0	C10orf89	-0.25	-0.49	-1.34	-0.127105	-0.47	-0.83	-1.53	-0.184691	-0.22	-1.28	-0.11	-0.09
5118	GI_32171183-A	C10orf9	Homo sapiens chromosome 10 open reading frame 9 (C10orf9), mRNA.""	GI_32171183-A	GI_32171183	NM_181698.1	C10orf9	GGAGGCCCGCCGGAGGCCACACCATCCCTTAGTTTCTCCTTTAGTTTGAG	Homo sapiens chromosome 10 open reading frame 9 (C10orf9), mRNA.	1	73.7	65.2	66.9	82.1	68.5	72.8	93	93.9	137.7		-0.59	-0.73	-0.65	-0.51	-0.61	-0.47	-0.32	-0.42	-0.24		0.13	0.33	0.0311	0	0.0212	0	C10orf9	0.13	0.25	1.08	0.0334238	0.33	0.59	1.4	0.146128	0.57	1.2	0.08	1.11
5130	GI_32171246-I	C10orf9	Homo sapiens chromosome 10 open reading frame 9 (C10orf9), mRNA.""	GI_32171246-I	GI_32171246	NM_145012.3	C10orf9	GGGCATGTGCCTGGAACTACCGAGTAGGAGCCATTTCTTTGTACCCCTGC	Homo sapiens chromosome 10 open reading frame 9 (C10orf9), mRNA.	1	167.5	136.5	130.3	139.7	119.6	111.2	120.3	142.3	190.9		0.29	0.05	0.06	0.02	-0.01	-0.02	-0.04	0.03	0.1		-0.13	-0.1	0.1157	0.3015	0.0865	0.2494	C10orf9	-0.13	-0.26	-1.18	-0.071882	-0.1	-0.18	-1.08	-0.0334238	0.57	1.2	0.08	1.11
276	GI_12232430-S	C11orf1	Homo sapiens chromosome 11 open reading frame 1 (C11orf1), mRNA.""	GI_12232430-S	GI_12232430	NM_022761.1	C11orf1	AAATCTTGGTATACTGGCTGGGCACAGTGGCTCACACCTAATCCCAGCAC	Homo sapiens chromosome 11 open reading frame 1 (C11orf1), mRNA.	1	53.5	59.5	52.3	61.6	47	50.3	57.9	72.3	88.1		-0.94	-0.83	-0.92	-0.8	-1.01	-0.86	-0.82	-0.7	-0.72		0.01	0.15	0.9385	0.0039	0.9228	0.0024	C11orf1	0.01	0.01	-1.05	-0.0211893	0.15	0.27	1.18	0.071882	-0.5	-1.39	-0.14	0.01
10251	GI_7656933-S	C11orf10	Homo sapiens chromosome 11 open reading frame 10 (C11orf10), mRNA.""	GI_7656933-S	GI_7656933	NM_014206.1	C11orf10	TCGACGTGTTCTTCCGGTGGCGGACGGCGGATTAGCCTTCGCGGGGCAAA	Homo sapiens chromosome 11 open reading frame 10 (C11orf10), mRNA.	1	312.6	317.2	286.7	304.1	250.9	309.1	251.3	226.2	323		0.95	0.93	0.9	0.8	0.77	1.06	0.73	0.52	0.66		-0.05	-0.29	0.6317	0	0.5732	0	C11orf10	-0.05	-0.1	-1.06	-0.0253059	-0.29	-0.51	-1.28	-0.10721	0.13	1.18	0.07	0.33
2503	GI_21361869-A	C11orf17	Homo sapiens chromosome 11 open reading frame 17 (C11orf17), transcript variant 2, mRNA.""	GI_21361869-A	GI_21361869	NM_020642.2	C11orf17	TGACTGGGTCAGCCTTCCGGGAACTGGAGTCTGTCTCTTTCAGTGCTTTT	Homo sapiens chromosome 11 open reading frame 17 (C11orf17), transcript variant 2, mRNA.	1	54	58.4	55	59.5	56.9	53.9	67.3	70.7	90.5		-0.93	-0.85	-0.86	-0.83	-0.8	-0.79	-0.66	-0.72	-0.69		0.07	0.19	0.0124	0	0.008	0	C11orf17	0.07	0.14	1.01	0.00432137	0.19	0.34	1.22	0.0863598	0.65	1.31	0.12	0.35
2504	GI_21361869-I	C11orf17	Homo sapiens chromosome 11 open reading frame 17 (C11orf17), transcript variant 2, mRNA.""	GI_21361869-I	GI_21361869	NM_020642.2	C11orf17	TGACTGGGTCAGCCTTCCGGGAACTGGAGTCTGTCTCTTTCAGTGCTTTT	Homo sapiens chromosome 11 open reading frame 17 (C11orf17), transcript variant 2, mRNA.	1	101.5	98.9	92.3	106.1	96	102	113.5	145.6	154.6		-0.25	-0.29	-0.31	-0.25	-0.25	-0.11	-0.11	0.05	-0.12		0.08	0.23	0.1384	0.0002	0.1053	0.0001	C11orf17	0.08	0.15	1.04	0.0170333	0.23	0.4	1.27	0.103804	0.65	1.31	0.12	0.35
10674	GI_8393008-S	C11orf2	Homo sapiens chromosome 11 open reading frame2 (C11orf2), mRNA.""	GI_8393008-S	GI_8393008	NM_013265.2	C11orf2	GTGGACTGCCACTTTCTGCAGCTCTACCTGTGGCGTTTTGTGGCCGACGA	Homo sapiens chromosome 11 open reading frame2 (C11orf2), mRNA.	1	198.2	192.6	167.3	193.2	179.3	138.3	161.3	171.9	195.1		0.47	0.41	0.33	0.34	0.42	0.21	0.26	0.23	0.13		-0.08	-0.19	0.3493	0.0013	0.2909	0.0008	C11orf2	-0.08	-0.15	-1.1	-0.0413927	-0.19	-0.34	-1.17	-0.0681859	0.2	1.03	0.01	-0.8
223	GI_11641238-S	C11orf24	Homo sapiens chromosome 11 open reading frame 24 (C11orf24), mRNA.""	GI_11641238-S	GI_11641238	NM_022338.1	C11orf24	CCGTGGTAGACAAAACTCTCCTTCTGGTGGTGCTGTTACTCGGGGTGACC	Homo sapiens chromosome 11 open reading frame 24 (C11orf24), mRNA.	1	93	83.2	85	115.9	103.1	94.2	105.5	110.5	162.6		-0.35	-0.48	-0.4	-0.17	-0.17	-0.2	-0.18	-0.24	-0.07		0.23	0.24	0	0.0003	0	0.0002	C11orf24	0.23	0.44	1.19	0.075547	0.24	0.42	1.28	0.10721	1.09	1.64	0.21	0.5
1784	GI_19923558-S	C11orf30	Homo sapiens chromosome 11 open reading frame 30 (C11orf30), mRNA.""	GI_19923558-S	GI_19923558	NM_020193.2	C11orf30	ATGGAGCAGGACATAGACAGTAGCACGGAGGATGGAACTGAACCCAGCCC	Homo sapiens chromosome 11 open reading frame 30 (C11orf30), mRNA.	1	119.7	112.9	96.4	104.9	101.2	75.4	75.7	104.6	121.8		-0.07	-0.15	-0.26	-0.27	-0.19	-0.43	-0.53	-0.3	-0.37		-0.13	-0.24	0.1794	0.0098	0.1397	0.0063	C11orf30	-0.13	-0.25	-1.18	-0.071882	-0.24	-0.42	-1.22	-0.0863598	-0.31	-1.31	-0.12	-0.31
10176	GI_7019334-S	C11orf9	Homo sapiens chromosome 11 open reading frame 9 (C11orf9), mRNA.""	GI_7019334-S	GI_7019334	NM_013279.1	C11orf9	CTCTCCTTTGGCGTTTGTTCCTGTAGTCACTGGGCTAATCTCCCCCTAGC	Homo sapiens chromosome 11 open reading frame 9 (C11orf9), mRNA.	1	96.5	85.3	82.3	48.7	57.3	43	93	99	153.5		-0.31	-0.45	-0.43	-1.03	-0.8	-1.03	-0.32	-0.36	-0.13		-0.56	0.13	0	0.1702	0	0.1331	C11orf9	-0.56	-1.06	-1.77	-0.247973	0.13	0.22	1.16	0.064458	0.21	-1.17	-0.07	0.22
138	GI_11056017-S	C12orf10	Homo sapiens chromosome 12 open reading frame 10 (C12orf10), mRNA.""	GI_11056017-S	GI_11056017	NM_021640.1	C12orf10	GGGCTGTCCCCTCCAGTGGCCATCTTCTTTGTTATCTACACTGACCAGGC	Homo sapiens chromosome 12 open reading frame 10 (C12orf10), mRNA.	1	101.2	99.3	106.5	111.1	106.7	103.8	97.3	95.7	109.4		-0.25	-0.29	-0.16	-0.21	-0.14	-0.09	-0.27	-0.4	-0.49		0.09	-0.15	0.1227	0.0609	0.0922	0.0436	C12orf10	0.09	0.17	1.04	0.0170333	-0.15	-0.27	-1.13	-0.0530784	0.96	1.75	0.24	-0.45
604	GI_13540601-S	C12orf22	Homo sapiens chromosome 12 open reading frame 22 (C12orf22), mRNA.""	GI_13540601-S	GI_13540601	NM_030809.1	C12orf22	AGCTAGGCCTCTGATCATAGAAGCAGATAGCTTCAGTCCCAGTCTAGGCC	Homo sapiens chromosome 12 open reading frame 22 (C12orf22), mRNA.	1	56.6	56.2	59	64.6	60.3	63.5	50.9	65.1	74.6		-0.88	-0.89	-0.79	-0.75	-0.74	-0.61	-0.95	-0.81	-0.89		0.15	-0.03	0.0093	0.5856	0.0059	0.5301	C12orf22	0.15	0.29	1.09	0.0374265	-0.03	-0.06	-1.01	-0.00432137	0.2	-1.03	-0.01	-0.16
2901	GI_22095357-S	C12orf4	Homo sapiens chromosome 12 open reading frame 4 (C12orf4), mRNA.""	GI_22095357-S	GI_22095357	NM_020374.2	C12orf4	GGGAAGACAGAGGCAGAAACCAGGAGAGTGGTAGATCAGTGCAGCCCAGA	Homo sapiens chromosome 12 open reading frame 4 (C12orf4), mRNA.	1	75	70.6	80.8	66.9	62.5	53.6	54.9	63	77.6		-0.58	-0.65	-0.45	-0.71	-0.7	-0.79	-0.87	-0.84	-0.85		-0.18	-0.3	0.0084	0	0.0053	0	C12orf4	-0.18	-0.34	-1.25	-0.09691	-0.3	-0.52	-1.3	-0.113943	0.27	1.09	0.04	-0.96
11040	GI_9966848-S	C12orf5	Homo sapiens chromosome 12 open reading frame 5 (C12orf5), mRNA.""	GI_9966848-S	GI_9966848	NM_020375.1	C12orf5	CTCTGGATTGCACATGGATGATGAAGGAACTCAGCATTGAAAGTTGGGGG	Homo sapiens chromosome 12 open reading frame 5 (C12orf5), mRNA.	1	108.4	123.1	123.8	166.5	136.8	121.7	58.4	73.8	85.8		-0.18	-0.06	0	0.19	0.13	0.08	-0.81	-0.68	-0.74		0.21	-0.66	0.0016	0	0.0009	0	C12orf5	0.21	0.41	1.18	0.071882	-0.66	-1.16	-1.83	-0.262451	0.56	1.29	0.11	-2.45
2109	GI_20531764-S	C13orf1	Homo sapiens chromosome 13 open reading frame 1 (C13orf1), mRNA.""	GI_20531764-S	GI_20531764	NM_020456.1	C13orf1	ACTGGAACTTGTTAAAAATGGACACTCTCAGAACCCACACCAGACCCACC	Homo sapiens chromosome 13 open reading frame 1 (C13orf1), mRNA.	1	75.9	72	86.7	66.1	68.4	60.2	37.8	47.5	52.3		-0.56	-0.63	-0.38	-0.73	-0.61	-0.67	-1.27	-1.15	-1.27		-0.15	-0.7	0.1064	0	0.079	0	C13orf1	-0.15	-0.28	-1.21	-0.0827854	-0.7	-1.24	-1.91	-0.281033	-0.6	-1.54	-0.19	-1.59
5855	GI_34147710-S	C13orf3	Homo sapiens chromosome 13 open reading frame 3 (C13orf3), mRNA.""	GI_34147710-S	GI_34147710	NM_145061.2	C13orf3	AGAGGATGGAAAGGGGCAGAGTAATCTAGCAAAGGAGACTGAGGCCAGTG	Homo sapiens chromosome 13 open reading frame 3 (C13orf3), mRNA.	1	97.6	84.6	77.9	213.3	181.9	161.1	107.1	116.1	102.1		-0.29	-0.46	-0.49	0.44	0.43	0.37	-0.17	-0.19	-0.56		0.83	0.11	0	0.5017	0	0.4428	C13orf3	0.83	1.59	2.12	0.326336	0.11	0.19	1.14	0.0569049	2.59	3.41	0.53	0.58
2530	GI_21362045-S	C13orf7	Homo sapiens chromosome 13 open reading frame 7 (C13orf7), mRNA.""	GI_21362045-S	GI_21362045	NM_024546.2	C13orf7	GGTTTGAAAGAGCTCATCGCCAAGTTCTTGATCCACTTGCATTCCAGGGG	Homo sapiens chromosome 13 open reading frame 7 (C13orf7), mRNA.	1	231.9	240	220.9	244.9	186.7	157.8	135.2	132.2	200.6		0.63	0.64	0.62	0.58	0.46	0.35	0.08	-0.05	0.16		-0.17	-0.57	0.0162	0	0.0106	0	C13orf7	-0.17	-0.32	-1.2	-0.0791812	-0.57	-1.01	-1.67	-0.222716	0.01	-1.12	-0.05	-0.32
8029	GI_41281611-S	C13orf8	Homo sapiens chromosome 13 open reading frame 8 (C13orf8), mRNA.""	GI_41281611-S	GI_41281611	NM_032436.1	C13orf8	TCCTACTCCTGGGCCTTACATGTCGCCTGTTGGGGCTTAAGACCAGGTTG	Homo sapiens chromosome 13 open reading frame 8 (C13orf8), mRNA.	1	214.4	190.7	157.5	154.5	141.6	121.7	120	106	127.2		0.55	0.4	0.26	0.12	0.17	0.08	-0.05	-0.29	-0.33		-0.28	-0.62	0.0019	0	0.0011	0	C13orf8	-0.28	-0.54	-1.36	-0.133539	-0.62	-1.1	-1.76	-0.245513	-0.27	-1.06	-0.03	-1.26
4775	GI_31542241-S	C14orf10	Homo sapiens chromosome 14 open reading frame 10 (C14orf10), mRNA.""	GI_31542241-S	GI_31542241	NM_017917.2	C14orf10	GCTACCATGACCAATGTCTTCTTAGACCGTGTTTTCCAGGAGTGTCTCAC	Homo sapiens chromosome 14 open reading frame 10 (C14orf10), mRNA.	1	210.7	219.5	218.6	174.2	134.5	127.8	122	133.1	147.4		0.53	0.55	0.61	0.24	0.11	0.13	-0.03	-0.05	-0.17		-0.4	-0.65	0	0	0	0	C14orf10	-0.4	-0.77	-1.51	-0.178977	-0.65	-1.13	-1.79	-0.252853	-0.42	-1.43	-0.16	-0.9
2433	GI_21361536-S	C14orf100	Homo sapiens chromosome 14 open reading frame 100 (C14orf100), mRNA.""	GI_21361536-S	GI_21361536	NM_016475.2	C14orf100	CTGCTACACTGGAAGGCCGCTAGGAAGCCCTCGCTTCTCTCAACAGTTCA	Homo sapiens chromosome 14 open reading frame 100 (C14orf100), mRNA.	1	172.8	201.9	184.6	253.9	186.2	164.7	119.1	155.9	196.5		0.32	0.46	0.43	0.62	0.46	0.4	-0.06	0.12	0.13		0.09	-0.34	0.3244	0	0.2681	0	C14orf100	0.09	0.17	1.06	0.0253059	-0.34	-0.59	-1.34	-0.127105	0.13	1.07	0.03	-0.49
7637	GI_40255044-S	C14orf103	Homo sapiens chromosome 14 open reading frame 103 (C14orf103), mRNA.""	GI_40255044-S	GI_40255044	NM_018036.4	C14orf103	CTCCGAAAATCCTTCTGTGGGGGTTTGAGAAAGTGAATGTTGCAGACATG	Homo sapiens chromosome 14 open reading frame 103 (C14orf103), mRNA.	1	58.3	60.7	58.8	54.8	67.9	53.3	76.8	87.9	121.5		-0.85	-0.81	-0.79	-0.91	-0.62	-0.8	-0.52	-0.49	-0.38		0.04	0.35	0.7056	0	0.6545	0	C14orf103	0.04	0.08	-1.01	-0.00432137	0.35	0.62	1.43	0.155336	0.17	-1.07	-0.03	0.76
10731	GI_8922518-S	C14orf104	Homo sapiens chromosome 14 open reading frame 104 (C14orf104), mRNA.""	GI_8922518-S	GI_8922518	NM_018139.1	C14orf104	TGCAGGATGGTAGTGTGCAGGTCATTAAAGATCATGTGACCAATTGTGCA	Homo sapiens chromosome 14 open reading frame 104 (C14orf104), mRNA.	1	104.1	111.2	114.9	172.2	138.2	121.9	114.7	135.9	155.3		-0.22	-0.17	-0.08	0.23	0.14	0.08	-0.1	-0.02	-0.12		0.31	0.08	0	0.1659	0	0.1294	C14orf104	0.31	0.58	1.29	0.11059	0.08	0.14	1.1	0.0413927	0.55	1.29	0.11	-0.6
2487	GI_21361775-S	C14orf108	Homo sapiens chromosome 14 open reading frame 108 (C14orf108), mRNA.""	GI_21361775-S	GI_21361775	NM_018229.2	C14orf108	AAGGGTCAGGCTCCTTTTTAGTTCAGAGATTCAGGCAGCCACTCCCAGTG	Homo sapiens chromosome 14 open reading frame 108 (C14orf108), mRNA.	1	84.6	93.3	94	115.9	102.3	97.2	82.8	80.2	107.6		-0.45	-0.36	-0.29	-0.17	-0.18	-0.16	-0.44	-0.59	-0.5		0.19	-0.15	0	0.0279	0	0.0191	C14orf108	0.19	0.37	1.15	0.0606978	-0.15	-0.26	-1.12	-0.049218	0.19	1.01	0	-0.48
6548	GI_37545986-S	C14orf109	Homo sapiens chromosome 14 open reading frame 109 (C14orf109), mRNA.""	GI_37545986-S	GI_37545986	XM_058628.5	C14orf109	CTGCAGTTTCTTCACAGATCTCAGGAAGTTGTCGTGGGGCAGAGGCTTTT	Homo sapiens chromosome 14 open reading frame 109 (C14orf109), mRNA.	1	92.6	95.2	87.3	189.2	136.4	149.5	205.9	232.2	309.2		-0.35	-0.33	-0.37	0.32	0.13	0.29	0.52	0.55	0.61		0.6	0.91	0	0	0	0	C14orf109	0.6	1.14	1.71	0.232996	0.91	1.6	2.42	0.383815	1.33	1.8	0.26	1.86
4518	GI_30425545-S	C14orf11	Homo sapiens chromosome 14 open reading frame 11 (C14orf11), mRNA.""	GI_30425545-S	GI_30425545	NM_018453.2	C14orf11	AGGCGGGTCCATAAGAAGATGAGGTCTAACCGGGAAGATGCTGCCGAGAA	Homo sapiens chromosome 14 open reading frame 11 (C14orf11), mRNA.	1	217.8	238.7	257.9	282	239.9	239.5	174.3	170	259.2		0.57	0.63	0.79	0.72	0.73	0.79	0.35	0.22	0.43		0.08	-0.33	0.291	0.0004	0.238	0.0002	C14orf11	0.08	0.16	1.06	0.0253059	-0.33	-0.59	-1.34	-0.127105	-0.02	1.01	0	-0.89
10535	GI_7705729-S	C14orf111	Homo sapiens chromosome 14 open reading frame 111 (C14orf111), mRNA.""	GI_7705729-S	GI_7705729	NM_015962.1	C14orf111	GATTATGGAGCCCCTCGATTCTAATTCTTACAAGACACAGTTCCTCTGCC	Homo sapiens chromosome 14 open reading frame 111 (C14orf111), mRNA.	1	39.7	40.2	39.9	60.3	47.5	42.5	54.5	59.9	62.6		-1.26	-1.24	-1.21	-0.82	-1	-1.04	-0.88	-0.9	-1.08		0.28	0.28	0.0001	0	0	0	C14orf111	0.28	0.54	1.24	0.0934217	0.28	0.5	1.33	0.123852	0.34	1.03	0.01	0.6
5612	GI_34147218-S	C14orf112	Homo sapiens chromosome 14 open reading frame 112 (C14orf112), mRNA.""	GI_34147218-S	GI_34147218	NM_016468.3	C14orf112	CTGGAAGAATATTCGAGGACCCAGGCCTTGGGAAGATCCTGACCTCCTCC	Homo sapiens chromosome 14 open reading frame 112 (C14orf112), mRNA.	1	287.4	312.2	268	454.1	309.5	346.1	463	449.9	617.7		0.86	0.92	0.83	1.2	1	1.18	1.38	1.26	1.35		0.25	0.46	0.0004	0	0.0002	0	C14orf112	0.25	0.49	1.26	0.100371	0.46	0.8	1.58	0.198657	-0.05	-1.03	-0.01	0.09
5984	GI_34222327-S	C14orf122	Homo sapiens chromosome 14 open reading frame 122 (C14orf122), mRNA.""	GI_34222327-S	GI_34222327	NM_016049.3	C14orf122	TGACATCCGGCAGGACTGGACCAACCAGCGGCTCAACACTCAAATCACCC	Homo sapiens chromosome 14 open reading frame 122 (C14orf122), mRNA.	1	163.7	166.1	160.1	353	286.9	274.9	171.4	178.9	179		0.26	0.25	0.28	0.94	0.92	0.94	0.33	0.27	0.04		0.67	-0.05	0	0.6112	0	0.5569	C14orf122	0.67	1.28	1.85	0.267172	-0.05	-0.09	-1.02	-0.00860017	1.12	1.54	0.19	0.27
10994	GI_9910257-S	C14orf124	Homo sapiens chromosome 14 open reading frame 124 (C14orf124), mRNA.""	GI_9910257-S	GI_9910257	NM_020195.1	C14orf124	AGGCCTGTTCCTCACAGGCTTCCAGGTTAGGCACTGTGAATAGGCTCAGC	Homo sapiens chromosome 14 open reading frame 124 (C14orf124), mRNA.	1	129.4	142.2	120.7	153.5	146.4	125.8	122.3	138.3	135.2		0.01	0.09	-0.02	0.11	0.2	0.11	-0.03	0	-0.26		0.12	-0.12	0.0133	0.2077	0.0086	0.1656	C14orf124	0.12	0.22	1.08	0.0334238	-0.12	-0.22	-1.09	-0.0374265	0.39	1.19	0.08	0
1420	GI_18087836-S	C14orf126	Homo sapiens chromosome 14 open reading frame 126 (C14orf126), mRNA.""	GI_18087836-S	GI_18087836	NM_080664.1	C14orf126	GTTTGCGACCAGCCTGGGCAGAATAGCAAGACCCAGTCTCTAACATATAC	Homo sapiens chromosome 14 open reading frame 126 (C14orf126), mRNA.	1	54.4	38.6	53	59.8	53.4	57.1	60.7	56	77.8		-0.92	-1.29	-0.9	-0.83	-0.87	-0.73	-0.77	-0.97	-0.85		0.23	0.17	0.1119	0.2529	0.0835	0.2053	C14orf126	0.23	0.44	1.16	0.064458	0.17	0.31	1.19	0.075547	0.99	1.46	0.16	1.36
3635	GI_24475986-S	C14orf129	Homo sapiens chromosome 14 open reading frame 129 (C14orf129), mRNA.""	GI_24475986-S	GI_24475986	NM_016472.2	C14orf129	CTCCTTGTTGGATACACTCAGCCCCGCCTACCGAGAAGCATTTGGAAACG	Homo sapiens chromosome 14 open reading frame 129 (C14orf129), mRNA.	1	52.8	61.1	52.2	80.1	67.3	53.9	99.9	98.4	151.5		-0.95	-0.8	-0.92	-0.54	-0.63	-0.79	-0.24	-0.37	-0.14		0.24	0.64	0.0083	0	0.0052	0	C14orf129	0.24	0.46	1.2	0.0791812	0.64	1.13	1.87	0.271842	1.17	1.82	0.26	1.7
2467	GI_21361696-I	C14orf130	Homo sapiens chromosome 14 open reading frame 130 (C14orf130), mRNA.""	GI_21361696-I	GI_21361696	NM_018108.2	C14orf130	TGCAGATCCTCACGAAGGGTGGTATGTGGAGCTGGAAGGTCTTGTGGCCA	Homo sapiens chromosome 14 open reading frame 130 (C14orf130), mRNA.	1	164.8	136.7	145.8	211.9	158.5	148	214.3	239.4	306.5		0.27	0.05	0.18	0.44	0.29	0.28	0.56	0.58	0.61		0.17	0.42	0.0527	0	0.0371	0	C14orf130	0.17	0.32	1.14	0.0569049	0.42	0.74	1.51	0.178977	0.7	1.4	0.15	0.89
4172	GI_28411949-A	C14orf130	Homo sapiens chromosome 14 open reading frame 130 (C14orf130), mRNA.""	GI_28411949-A	GI_28411949	NM_175748.1	C14orf130	AGGGAAGATTGCCCAGGCCACTGACAGGAGCGATCCCCTAATGGATACCC	Homo sapiens chromosome 14 open reading frame 130 (C14orf130), mRNA.	1	120.9	117	111.8	89.3	88.1	82.3	95.3	118.2	157.4		-0.06	-0.12	-0.1	-0.43	-0.34	-0.34	-0.29	-0.17	-0.1		-0.27	-0.09	0	0.1381	0	0.1061	C14orf130	-0.27	-0.52	-1.35	-0.130334	-0.09	-0.16	-1.06	-0.0253059	0.7	1.4	0.15	0.89
4173	GI_28411949-I	C14orf130	Homo sapiens chromosome 14 open reading frame 130 (C14orf130), mRNA.""	GI_28411949-I	GI_28411949	NM_175748.1	C14orf130	AGGGAAGATTGCCCAGGCCACTGACAGGAGCGATCCCCTAATGGATACCC	Homo sapiens chromosome 14 open reading frame 130 (C14orf130), mRNA.	1	53.3	55	62.5	56.2	49.3	52.4	52	55.4	78.1		-0.94	-0.91	-0.73	-0.89	-0.96	-0.82	-0.93	-0.98	-0.84		-0.03	-0.06	0.7748	0.5162	0.7318	0.4575	C14orf130	-0.03	-0.05	-1.09	-0.0374265	-0.06	-0.1	-1.04	-0.0170333	0.7	1.4	0.15	0.89
10782	GI_8922889-S	C14orf131	Homo sapiens chromosome 14 open reading frame 131 (C14orf131), mRNA.""	GI_8922889-S	GI_8922889	NM_018335.1	C14orf131	CGTGGAGCCAGAGCCCTCACAGTGAAGTGGAGTCAGATCCTAGATTCGTC	Homo sapiens chromosome 14 open reading frame 131 (C14orf131), mRNA.	1	75.4	84.4	76.4	95.9	93.1	77.5	128.9	157.5	166.4		-0.57	-0.46	-0.51	-0.36	-0.28	-0.4	0.03	0.13	-0.04		0.17	0.55	0.0007	0	0.0004	0	C14orf131	0.17	0.32	1.12	0.049218	0.55	0.97	1.72	0.235528	0.29	1.01	0	0.31
10991	GI_9910205-S	C14orf132	Homo sapiens chromosome 14 open reading frame 132 (C14orf132), mRNA.""	GI_9910205-S	GI_9910205	NM_020215.1	C14orf132	GCTACCCAAGCACCTGGTTTCACCATGCGATCACTGACTTCTCTACAGTG	Homo sapiens chromosome 14 open reading frame 132 (C14orf132), mRNA.	1	88.1	83.9	74.7	37.1	41.1	37.5	37.1	45.9	44.5		-0.4	-0.47	-0.54	-1.3	-1.15	-1.17	-1.29	-1.18	-1.44		-0.74	-0.83	0	0	0	0	C14orf132	-0.74	-1.41	-2.13	-0.32838	-0.83	-1.47	-2.14	-0.330414	-1.82	-2.67	-0.43	-1.48
1959	GI_20127606-S	C14orf133	Homo sapiens chromosome 14 open reading frame 133 (C14orf133), mRNA.""	GI_20127606-S	GI_20127606	NM_022067.2	C14orf133	TGAGACATCCCCTTTATCTCTTCCTCTACTGCTGGCCAAGACCCGTCACT	Homo sapiens chromosome 14 open reading frame 133 (C14orf133), mRNA.	1	69.6	73.4	68.1	91.3	81.9	72.7	100	105.1	158.3		-0.66	-0.61	-0.64	-0.4	-0.42	-0.47	-0.24	-0.3	-0.1		0.2	0.42	0	0	0	0	C14orf133	0.2	0.39	1.16	0.064458	0.42	0.74	1.52	0.181844	0.03	-1.09	-0.04	0.67
2903	GI_22095362-S	C14orf135	Homo sapiens chromosome 14 open reading frame 135 (C14orf135), mRNA.""	GI_22095362-S	GI_22095362	NM_022495.2	C14orf135	CCCCATTCAGATGCCTGAGAACAGCTAAGCTCCGTAAAGTTGGTTCTCTT	Homo sapiens chromosome 14 open reading frame 135 (C14orf135), mRNA.	1	382.4	389.2	356	159.4	131.5	100	165.2	201	233.7		1.17	1.15	1.14	0.15	0.09	-0.13	0.29	0.39	0.32		-1.12	-0.82	0	0	0	0	C14orf135	-1.12	-2.13	-2.93	-0.466868	-0.82	-1.44	-2.1	-0.322219	-0.69	-1.67	-0.22	-0.46
433	GI_13375724-S	C14orf138	Homo sapiens chromosome 14 open reading frame 138 (C14orf138), mRNA.""	GI_13375724-S	GI_13375724	NM_024558.1	C14orf138	GCATGGAGTGAGAATAGAAAGACCAGTTTCAGGCTTATGCACTTACGTGG	Homo sapiens chromosome 14 open reading frame 138 (C14orf138), mRNA.	1	77.5	74.5	89.4	106	82.2	76.6	70.5	86.4	94.8		-0.54	-0.59	-0.34	-0.26	-0.41	-0.41	-0.61	-0.51	-0.64		0.13	-0.09	0.1963	0.3339	0.1545	0.2801	C14orf138	0.13	0.25	1.08	0.0334238	-0.09	-0.16	-1.07	-0.0293838	-0.09	-1.22	-0.09	-0.27
2294	GI_21314756-S	C14orf142	Homo sapiens chromosome 14 open reading frame 142 (C14orf142), mRNA.""	GI_21314756-S	GI_21314756	NM_032490.2	C14orf142	GGAGAGTCCTTGAAAGAGACCCAAGGAAACCCTGAATTCATACCCACGTC	Homo sapiens chromosome 14 open reading frame 142 (C14orf142), mRNA.	1	150.2	156.6	140.8	172.3	152.9	137	261.2	288.6	289.3		0.17	0.19	0.14	0.23	0.25	0.2	0.77	0.78	0.54		0.06	0.53	0.0039	0	0.0024	0	C14orf142	0.06	0.11	1.02	0.00860017	0.53	0.94	1.7	0.230449	-0.28	-1.19	-0.08	0.46
3069	GI_22748932-S	C14orf145	Homo sapiens chromosome 14 open reading frame 145 (C14orf145), mRNA.""	GI_22748932-S	GI_22748932	NM_152446.1	C14orf145	AGTGTCTAAGAACGTATTCCCTTTACACGCTGATCTCCTAGTGGAGAAGG	Homo sapiens chromosome 14 open reading frame 145 (C14orf145), mRNA.	1	83.7	79.8	73	70.7	67.2	68.8	74.8	81.9	96.5		-0.46	-0.52	-0.56	-0.66	-0.63	-0.53	-0.55	-0.56	-0.62		-0.09	-0.06	0.0863	0.1134	0.0631	0.0856	C14orf145	-0.09	-0.18	-1.14	-0.0569049	-0.06	-0.11	-1.04	-0.0170333	-0.1	-1.28	-0.11	0.11
1805	GI_19923718-S	C14orf147	Homo sapiens chromosome 14 open reading frame 147 (C14orf147), mRNA.""	GI_19923718-S	GI_19923718	NM_138288.1	C14orf147	ACCAAGATGCGACCAGGATCAGAGGTTCCTTGGGGAAGACCCACCCTACG	Homo sapiens chromosome 14 open reading frame 147 (C14orf147), mRNA.	1	141.3	138.8	144.3	169.6	153.3	96.7	182.8	197.3	288.8		0.1	0.06	0.17	0.21	0.25	-0.17	0.4	0.37	0.54		-0.01	0.33	0.9398	0	0.9247	0	C14orf147	-0.01	-0.02	-1.03	-0.0128372	0.33	0.57	1.39	0.143015	0.03	1.04	0.02	-0.01
8209	GI_42476071-S	C14orf159	Homo sapiens chromosome 14 open reading frame 159 (C14orf159), mRNA.""	GI_42476071-S	GI_42476071	NM_024952.4	C14orf159	GAGGGGTTAGTGCAGGTGCCGTGGACAAAGGACAACATTTCTCTGGGGCT	Homo sapiens chromosome 14 open reading frame 159 (C14orf159), mRNA.	1	56.4	56.1	49.5	91.8	80	71.7	49.1	44.1	42.5		-0.88	-0.89	-0.98	-0.4	-0.44	-0.48	-0.99	-1.23	-1.49		0.47	-0.32	0	0.043	0	0.0302	C14orf159	0.47	0.91	1.49	0.173186	-0.32	-0.56	-1.3	-0.113943	0.25	1.05	0.02	-1.15
10604	GI_7706321-S	C14orf166	Homo sapiens chromosome 14 open reading frame 166 (C14orf166), mRNA.""	GI_7706321-S	GI_7706321	NM_016039.1	C14orf166	CTGCTCAAATTCTGCGATTGCTGCACATAGAGGAGCTCAGAGAGCTACAG	Homo sapiens chromosome 14 open reading frame 166 (C14orf166), mRNA.	1	1211.5	1330	1330.6	1525.3	1250.6	1194.5	1081.1	1126.9	1398.3		2.41	2.45	2.55	2.4	2.48	2.49	2.27	2.24	2.21		0	-0.23	0.9389	0	0.9235	0	C14orf166	0	-0.01	1.01	0.00432137	-0.23	-0.4	-1.2	-0.0791812	-0.18	1.04	0.02	-0.08
447	GI_13375884-S	C14orf169	Homo sapiens chromosome 14 open reading frame 169 (C14orf169), mRNA.""	GI_13375884-S	GI_13375884	NM_024644.1	C14orf169	CCACGTTGTATGATAAGGGGCTGCTGCTCACTAAGATGCCTCTAGCCCTA	Homo sapiens chromosome 14 open reading frame 169 (C14orf169), mRNA.	1	66.7	62.9	61.7	87.8	78.9	75.7	87	78.1	98		-0.7	-0.77	-0.74	-0.44	-0.46	-0.43	-0.39	-0.61	-0.6		0.3	0.2	0	0.0127	0	0.0082	C14orf169	0.3	0.56	1.26	0.100371	0.2	0.36	1.24	0.0934217	1.29	1.82	0.26	0.76
9561	GI_4758939-S	C14orf2	Homo sapiens chromosome 14 open reading frame 2 (C14orf2), mRNA.""	GI_4758939-S	GI_4758939	NM_004894.1	C14orf2	GTACTGCTTTCAGTGTGTTCCCCCTCAGCCCCTCCGGCGTGTCAGGCATA	Homo sapiens chromosome 14 open reading frame 2 (C14orf2), mRNA.	1	161.9	167.5	159.6	182.9	145.4	132.1	253	225	302.6		0.25	0.26	0.28	0.29	0.19	0.16	0.74	0.52	0.59		-0.05	0.35	0.2749	0	0.2236	0	C14orf2	-0.05	-0.09	-1.08	-0.0334238	0.35	0.62	1.43	0.155336	-0.22	-1.09	-0.04	0.66
4687	GI_31377542-S	C14orf24	Homo sapiens chromosome 14 open reading frame 24 (C14orf24), mRNA.""	GI_31377542-S	GI_31377542	NM_173607.2	C14orf24	GATAGGTGTGTCTAAAAGTGATCTTCTGAATCCTGTCTCCCTAGAGGTAC	Homo sapiens chromosome 14 open reading frame 24 (C14orf24), mRNA.	1	137.2	154.6	143.9	128.6	104.9	93.2	135	163.5	175.3		0.07	0.18	0.17	-0.06	-0.15	-0.21	0.08	0.17	0.01		-0.28	-0.05	0	0.443	0	0.3855	C14orf24	-0.28	-0.53	-1.35	-0.130334	-0.05	-0.09	-1.02	-0.00860017	-0.71	-1.33	-0.12	-0.04
6542	GI_37545931-S	C14orf28	Homo sapiens chromosome 14 open reading frame 28 (C14orf28), mRNA.""	GI_37545931-S	GI_37545931	XM_071793.5	C14orf28	CTGCAGCTTTCCAGATTGGTGGACATTGGATGCACTATGATGGGCTCAGA	Homo sapiens chromosome 14 open reading frame 28 (C14orf28), mRNA.	1	109.3	115.3	102.3	76.9	77.1	66.7	65.4	84.5	100.1		-0.17	-0.13	-0.2	-0.58	-0.48	-0.56	-0.69	-0.53	-0.58		-0.37	-0.43	0	0	0	0	C14orf28	-0.37	-0.71	-1.49	-0.173186	-0.43	-0.76	-1.47	-0.167317	-0.73	-1.61	-0.21	-0.86
5849	GI_34147697-S	C14orf32	Homo sapiens chromosome 14 open reading frame 32 (C14orf32), mRNA.""	GI_34147697-S	GI_34147697	NM_144578.2	C14orf32	ACCCCTGGATAAAGGCACTTTCACTGCCTGTCACTGATCAGCAGATACTG	Homo sapiens chromosome 14 open reading frame 32 (C14orf32), mRNA.	1	227	238.9	231.3	220.5	207.3	145.8	142.7	174.5	197.1		0.61	0.64	0.67	0.48	0.57	0.27	0.14	0.24	0.14		-0.2	-0.47	0.0399	0	0.0276	0	C14orf32	-0.2	-0.39	-1.23	-0.0899051	-0.47	-0.82	-1.52	-0.181844	-0.64	-1.36	-0.13	-0.22
7094	GI_38327635-S	C14orf4	Homo sapiens chromosome 14 open reading frame 4 (C14orf4), mRNA.""	GI_38327635-S	GI_38327635	NM_024496.2	C14orf4	GCCTAGGTACAGAATTAATAGCCCTTAGCAACGACTGCTGCTGGTGTGTA	Homo sapiens chromosome 14 open reading frame 4 (C14orf4), mRNA.	1	74.3	78.1	66.7	149.4	136.4	123.5	370.3	393.6	583.1		-0.59	-0.54	-0.66	0.09	0.13	0.09	1.14	1.11	1.29		0.7	1.78	0	0	0	0	C14orf4	0.7	1.33	1.86	0.269513	1.78	3.12	5.45	0.736397	2.21	3.1	0.49	3.64
8663	GI_44890061-S	C14orf43	Homo sapiens chromosome 14 open reading frame 43 (C14orf43), mRNA.""	GI_44890061-S	GI_44890061	NM_194278.2	C14orf43	TGAAGGCTTTGTTGGAGGGGACAGAGCACAGGAACAGCCTTGACAGTCTG	Homo sapiens chromosome 14 open reading frame 43 (C14orf43), mRNA.	1	82.1	76.1	68.5	95.3	93.4	88	139.8	148.1	203.6		-0.48	-0.57	-0.63	-0.36	-0.28	-0.27	0.11	0.07	0.17		0.26	0.68	0	0	0	0	C14orf43	0.26	0.49	1.22	0.0863598	0.68	1.19	1.93	0.285557	0.15	-1.12	-0.05	0.49
503	GI_13376590-S	C14orf45	Homo sapiens chromosome 14 open reading frame 45 (C14orf45), mRNA.""	GI_13376590-S	GI_13376590	NM_025057.1	C14orf45	CTTCCTTTAAGGGACTGTATCTTTAGTTCATGACCCATCATCAGCTGCCT	Homo sapiens chromosome 14 open reading frame 45 (C14orf45), mRNA.	1	61.1	62.2	58.2	48.5	42.8	45	63.8	73	86.5		-0.8	-0.78	-0.8	-1.04	-1.11	-0.98	-0.71	-0.69	-0.74		-0.25	0.08	0	0	0	0	C14orf45	-0.25	-0.47	-1.34	-0.127105	0.08	0.14	1.1	0.0413927	-0.96	-1.71	-0.23	0.08
7235	GI_38570051-S	C14orf49	Homo sapiens chromosome 14 open reading frame 49 (C14orf49), mRNA.""	GI_38570051-S	GI_38570051	NM_152592.2	C14orf49	CCAACAACTTCGCCCGCTCCTTCACGCTCATGCTGCGCTACAATGGCCCA	Homo sapiens chromosome 14 open reading frame 49 (C14orf49), mRNA.	1	49.4	51.1	44.1	46.8	57.6	47.4	49.3	63.2	74.7		-1.02	-0.99	-1.1	-1.07	-0.79	-0.92	-0.99	-0.84	-0.89		0.11	0.13	0.2591	0.0217	0.2094	0.0146	C14orf49	0.11	0.21	1.05	0.0211893	0.13	0.23	1.15	0.0606978	-0.06	-1.31	-0.12	0.13
10838	GI_8923349-S	C14orf58	Homo sapiens chromosome 14 open reading frame 58 (C14orf58), mRNA.""	GI_8923349-S	GI_8923349	NM_017791.1	C14orf58	GTCCACGTTTTCGGCAGAAGTAGTGAGTCAGTGTGGAAGAGAGGTGAGGG	Homo sapiens chromosome 14 open reading frame 58 (C14orf58), mRNA.	1	46.3	47.4	45.6	49.8	56.8	52.2	45.9	45.5	51.9		-1.09	-1.07	-1.06	-1.01	-0.81	-0.82	-1.06	-1.19	-1.28		0.2	-0.1	0.0046	0.1395	0.0028	0.1073	C14orf58	0.2	0.38	1.14	0.0569049	-0.1	-0.18	-1.08	-0.0334238	-0.76	-1.64	-0.21	-0.34
4665	GI_31343346-S	C14orf65	Homo sapiens chromosome 14 open reading frame 65 (C14orf65), mRNA.""	GI_31343346-S	GI_31343346	NM_174979.2	C14orf65	GGCCTCAGAACATGCTGAGCACATTTTGTAGGGTGGCACCTTTTTATCCA	Homo sapiens chromosome 14 open reading frame 65 (C14orf65), mRNA.	1	57.5	61.5	56.9	62.3	69.5	55.8	160.7	138	200.6		-0.86	-0.79	-0.83	-0.79	-0.59	-0.75	0.26	-0.01	0.16		0.12	0.96	0.0808	0	0.0587	0	C14orf65	0.12	0.23	1.07	0.0293838	0.96	1.69	2.54	0.404834	0.73	1.17	0.07	1.5
178	GI_11345485-S	C14orf93	Homo sapiens chromosome 14 open reading frame 93 (C14orf93), mRNA.""	GI_11345485-S	GI_11345485	NM_021944.1	C14orf93	GAAGCCTGGGATGAGAAAATGAGGAGGATGGGTCCAAGAAACATGAGGCC	Homo sapiens chromosome 14 open reading frame 93 (C14orf93), mRNA.	1	102.5	119.2	99.7	72.1	62.4	59.5	80	84.9	87.1		-0.24	-0.1	-0.23	-0.64	-0.71	-0.68	-0.48	-0.53	-0.73		-0.49	-0.39	0	0	0	0	C14orf93	-0.49	-0.93	-1.67	-0.222716	-0.39	-0.68	-1.41	-0.149219	-0.51	-1.58	-0.2	-0.33
10846	GI_8923395-S	C14orf94	Homo sapiens chromosome 14 open reading frame 94 (C14orf94), mRNA.""	GI_8923395-S	GI_8923395	NM_017815.1	C14orf94	TGGGACCACCTTCACCTGGGGCTGCCTTCAGTGCAAGGGAGTGTGGAAAT	Homo sapiens chromosome 14 open reading frame 94 (C14orf94), mRNA.	1	223.4	213.5	208.9	180.3	156.8	144.9	210.8	196.1	220.9		0.59	0.52	0.57	0.27	0.27	0.26	0.55	0.37	0.26		-0.29	-0.17	0	0.0755	0	0.055	C14orf94	-0.29	-0.55	-1.35	-0.130334	-0.17	-0.29	-1.14	-0.0569049	-0.29	-1.16	-0.06	-0.27
1529	GI_18491027-S	C15orf15	Homo sapiens chromosome 15 open reading frame 15 (C15orf15), mRNA.""	GI_18491027-S	GI_18491027	NM_016304.2	C15orf15	TACTTTTCTAGCCCAGCATTGATCTAGAAGCAGAGGAATCCCAGCGCCTT	Homo sapiens chromosome 15 open reading frame 15 (C15orf15), mRNA.	1	875.3	892.8	819.9	1644.7	1179.3	1222	1080.7	1156.9	1257		2.06	2.03	2.03	2.48	2.42	2.52	2.27	2.26	2.1		0.44	0.18	0	0.0034	0	0.0021	C15orf15	0.44	0.83	1.54	0.187521	0.18	0.31	1.22	0.0863598	0.77	1.58	0.2	0.31
7730	GI_40353202-S	C15orf17	Homo sapiens chromosome 15 open reading frame 17 (C15orf17), mRNA.""	GI_40353202-S	GI_40353202	NM_020447.2	C15orf17	GTGTCCTGTGACCACCAGAGGCATGAGAGGGACAACACACTCTTTTCGCT	Homo sapiens chromosome 15 open reading frame 17 (C15orf17), mRNA.	1	50.1	58.3	54.5	87.1	79.5	61.5	114.1	133.9	164.3		-1.01	-0.85	-0.87	-0.45	-0.45	-0.65	-0.1	-0.04	-0.06		0.4	0.85	0	0	0	0	C15orf17	0.4	0.76	1.38	0.139879	0.85	1.49	2.26	0.354108	1.11	1.45	0.16	0.7
571	GI_13443017-S	C16orf33	Homo sapiens chromosome 16 open reading frame 33 (C16orf33), mRNA.""	GI_13443017-S	GI_13443017	NM_024571.1	C16orf33	CTGGTGGCTGAGCTTTTTCCCAGCAGGAATGGGTCCTCGAATCATCGTGC	Homo sapiens chromosome 16 open reading frame 33 (C16orf33), mRNA.	1	544.8	531.5	522.8	486.5	371.6	364.5	413.1	440.6	537.2		1.55	1.48	1.55	1.26	1.19	1.24	1.26	1.23	1.2		-0.29	-0.29	0	0	0	0	C16orf33	-0.29	-0.56	-1.32	-0.120574	-0.29	-0.52	-1.28	-0.10721	-0.14	-1.01	0	-0.55
10112	GI_6912301-S	C16orf35	Homo sapiens chromosome 16 open reading frame 35 (C16orf35), mRNA.""	GI_6912301-S	GI_6912301	NM_012075.1	C16orf35	AAGCCAGCAAATGCGGCGTTCCTGTGAGCAGATACCCTCAACCAGCCAGC	Homo sapiens chromosome 16 open reading frame 35 (C16orf35), mRNA.	1	179.6	184.6	168.2	109.7	101.8	89.4	168.9	205.2	185		0.36	0.36	0.33	-0.22	-0.19	-0.25	0.31	0.42	0.07		-0.57	-0.09	0	0.4664	0	0.4077	C16orf35	-0.57	-1.09	-1.78	-0.25042	-0.09	-0.15	-1.05	-0.0211893	0.16	-1.09	-0.04	-0.23
4777	GI_31542245-S	C16orf44	Homo sapiens chromosome 16 open reading frame 44 (C16orf44), mRNA.""	GI_31542245-S	GI_31542245	NM_024731.2	C16orf44	ACCATCCTCACCGTCACCTCCCAGGGCTCTGTAGACCAGCAGCAACTTCT	Homo sapiens chromosome 16 open reading frame 44 (C16orf44), mRNA.	1	113	138.7	118.7	123.9	116.4	110.4	117.1	130.1	150		-0.14	0.06	-0.04	-0.1	-0.04	-0.03	-0.07	-0.07	-0.15		-0.02	-0.06	0.8018	0.3985	0.764	0.3419	C16orf44	-0.02	-0.04	-1.06	-0.0253059	-0.06	-0.11	-1.04	-0.0170333	0.47	1.02	0.01	0.21
10177	GI_7019336-S	C16orf5	Homo sapiens chromosome 16 open reading frame 5 (C16orf5), mRNA.""	GI_7019336-S	GI_7019336	NM_013399.1	C16orf5	GCAAGACAGACTGGGCTGAGGCTGACAGGCAGAAGACTAACAGAGCGCAG	Homo sapiens chromosome 16 open reading frame 5 (C16orf5), mRNA.	1	75.1	85.3	78.7	35.6	37.1	32.2	35.3	44.3	48.5		-0.57	-0.45	-0.48	-1.34	-1.26	-1.33	-1.34	-1.22	-1.35		-0.81	-0.8	0	0	0	0	C16orf5	-0.81	-1.55	-2.28	-0.357935	-0.8	-1.41	-2.08	-0.318063	-2.84	-4.7	-0.67	-1.65
4410	GI_29825822-S	C17orf28	Homo sapiens chromosome 17 open reading frame 28 (C17orf28), mRNA.""	GI_29825822-S	GI_29825822	NM_030630.1	C17orf28	CTCTGGCCTCTGGGTCCCACCACCCAGCCCCCCGTGTCAGAACAATCTTT	Homo sapiens chromosome 17 open reading frame 28 (C17orf28), mRNA.	1	44.9	56.4	46.8	72.4	56.9	51.2	48.9	52.6	68.6		-1.13	-0.89	-1.04	-0.64	-0.8	-0.84	-1	-1.04	-0.98		0.26	0.01	0.0105	0.8956	0.0067	0.872	C17orf28	0.26	0.49	1.2	0.0791812	0.01	0.02	1.03	0.0128372	0.04	-1.24	-0.09	-0.5
8626	GI_42822890-S	C17orf37	Homo sapiens chromosome 17 open reading frame 37 (C17orf37), mRNA.""	GI_42822890-S	GI_42822890	NM_032339.3	C17orf37	GGGTACAAAGAAGGAATAGAAGATTCCGTGGCCTTGGGGGCAGGAGAGAG	Homo sapiens chromosome 17 open reading frame 37 (C17orf37), mRNA.	1	74	73	70	107	91.6	104.9	76.9	91.6	93.8		-0.59	-0.61	-0.61	-0.25	-0.3	-0.08	-0.52	-0.44	-0.65		0.39	0.07	0	0.3279	0	0.2745	C17orf37	0.39	0.75	1.4	0.146128	0.07	0.12	1.09	0.0374265	0.88	1.54	0.19	0.27
3438	GI_24308076-S	C18orf10	Homo sapiens chromosome 18 open reading frame 10 (C18orf10), mRNA.""	GI_24308076-S	GI_24308076	NM_015476.1	C18orf10	CCCCTGCCTCTGGAAGCAATGGGGAATTTGGAATCTTGTGTAAGTGCCCA	Homo sapiens chromosome 18 open reading frame 10 (C18orf10), mRNA.	1	120.1	119.2	115.6	148.4	149.4	115.4	135.3	158.8	210.7		-0.07	-0.1	-0.07	0.08	0.22	0.02	0.08	0.14	0.21		0.19	0.22	0.0037	0	0.0022	0	C18orf10	0.19	0.36	1.16	0.064458	0.22	0.39	1.26	0.100371	0.47	1.12	0.05	-0.23
2409	GI_21361441-S	C18orf8	Homo sapiens chromosome 18 open reading frame 8 (C18orf8), mRNA.""	GI_21361441-S	GI_21361441	NM_013326.2	C18orf8	TTGAACAGCGAAACCAGCGTTTGCGAGGGAGCCCCAATTTCACACCAGGG	Homo sapiens chromosome 18 open reading frame 8 (C18orf8), mRNA.	1	131	146.1	130.6	213.4	179	142.7	127.2	164.5	187.5		0.02	0.12	0.06	0.44	0.42	0.24	0.01	0.18	0.08		0.3	0.03	0	0.6919	0	0.6417	C18orf8	0.3	0.57	1.29	0.11059	0.03	0.05	1.05	0.0211893	0.38	-1.01	0	0.38
5438	GI_33457347-S	C19orf10	Homo sapiens chromosome 19 open reading frame 10 (C19orf10), mRNA.""	GI_33457347-S	GI_33457347	NM_019107.1	C19orf10	CCTTCATGAGCCTGCAGAACTGCTTTCCTATGTTTACCCAGGGGACCTCC	Homo sapiens chromosome 19 open reading frame 10 (C19orf10), mRNA.	1	724.8	757.8	657.1	710.2	628.9	643.7	1079.7	1255.9	1209.8		1.85	1.85	1.79	1.64	1.75	1.84	2.27	2.35	2.06		-0.09	0.39	0.1876	0	0.1467	0	C19orf10	-0.09	-0.17	-1.08	-0.0334238	0.39	0.69	1.5	0.176091	0.7	1.65	0.22	0.84
5672	GI_34147398-S	C19orf12	Homo sapiens chromosome 19 open reading frame 12 (C19orf12), mRNA.""	GI_34147398-S	GI_34147398	NM_031448.2	C19orf12	GGAAGGTGTGCGTAGGTTACGTGCAAACGCTATGCCATTGCCCATCAGGG	Homo sapiens chromosome 19 open reading frame 12 (C19orf12), mRNA.	1	290	273.7	275.8	134.7	117.2	104.8	176.9	204.9	233.1		0.87	0.78	0.86	-0.02	-0.04	-0.08	0.36	0.42	0.31		-0.88	-0.47	0	0	0	0	C19orf12	-0.88	-1.69	-2.38	-0.376577	-0.47	-0.83	-1.52	-0.181844	-1.89	-2.62	-0.42	-1.47
1870	GI_19924160-A	C19orf2	Homo sapiens chromosome 19 open reading frame 2 (C19orf2), transcript variant 2, mRNA.""	GI_19924160-A	GI_19924160	NM_134447.1	C19orf2	GGTTTTGCGGCTAGTTGGCTATTCAAGAAACCTCGCCCCTCTGAATGTCA	Homo sapiens chromosome 19 open reading frame 2 (C19orf2), transcript variant 2, mRNA.	1	1226.9	1369.9	1192.9	796.7	594.4	611.3	740.9	837.7	961.5		2.42	2.48	2.43	1.76	1.69	1.79	1.87	1.92	1.82		-0.7	-0.57	0	0	0	0	C19orf2	-0.7	-1.33	-1.91	-0.281033	-0.57	-1	-1.66	-0.220108	-0.8	-1.58	-0.2	-0.96
5924	GI_34222226-S	C19orf21	Homo sapiens chromosome 19 open reading frame 21 (C19orf21), mRNA.""	GI_34222226-S	GI_34222226	NM_173481.2	C19orf21	TTCCAACCCTGGGAAACCATCCAGTCTGAGGGAGGAGGCCAAACTCCCAG	Homo sapiens chromosome 19 open reading frame 21 (C19orf21), mRNA.	1	44.9	51.9	53.4	124.9	119.5	105	44.5	43.4	60.8		-1.13	-0.97	-0.9	-0.09	-0.01	-0.08	-1.1	-1.24	-1.11		0.94	-0.15	0	0.0906	0	0.0671	C19orf21	0.94	1.79	2.31	0.363612	-0.15	-0.26	-1.13	-0.0530784	0.09	1.01	0	-0.43
3081	GI_22749010-S	C19orf23	Homo sapiens chromosome 19 open reading frame 23 (C19orf23), mRNA.""	GI_22749010-S	GI_22749010	NM_152480.1	C19orf23	CCCCAGCCCATCGTTCCCTGGTTCTGTGAGCCTCTGCCTTTTCCTGGTTT	Homo sapiens chromosome 19 open reading frame 23 (C19orf23), mRNA.	1	54.8	58.7	58	73.2	66.3	63.2	53.1	67.3	93.7		-0.91	-0.84	-0.81	-0.62	-0.64	-0.62	-0.91	-0.77	-0.65		0.23	0.08	0	0.3974	0	0.3408	C19orf23	0.23	0.43	1.18	0.071882	0.08	0.13	1.1	0.0413927	-0.55	-1.5	-0.18	-0.37
8197	GI_42476017-S	C19orf24	Homo sapiens chromosome 19 open reading frame 24 (C19orf24), mRNA.""	GI_42476017-S	GI_42476017	NM_017914.2	C19orf24	TGACCCAAGGAACCTTTCTGGGAACACCTTCTCGCCGGGCTGGGAACAAT	Homo sapiens chromosome 19 open reading frame 24 (C19orf24), mRNA.	1	345.8	391.9	311.3	947.1	746.7	742.6	303.8	330.7	282.8		1.06	1.16	0.99	1.93	1.94	1.99	0.93	0.93	0.52		0.88	-0.28	0	0.0763	0	0.0556	C19orf24	0.88	1.69	2.3	0.361728	-0.28	-0.49	-1.25	-0.09691	1.19	1.88	0.27	0.03
3082	GI_22749014-S	C19orf25	Homo sapiens chromosome 19 open reading frame 25 (C19orf25), mRNA.""	GI_22749014-S	GI_22749014	NM_152482.1	C19orf25	GGCAGCACATAGACAGCGATGAACCTACCCGCCCACAGCCCATTTTGAGG	Homo sapiens chromosome 19 open reading frame 25 (C19orf25), mRNA.	1	50.4	61.7	57.1	73.3	72.2	72.1	56.5	63.8	73.7		-1	-0.79	-0.82	-0.62	-0.55	-0.48	-0.84	-0.83	-0.91		0.32	0.01	0.0001	0.881	0	0.8553	C19orf25	0.32	0.61	1.29	0.11059	0.01	0.02	1.03	0.0128372	0.43	1.03	0.01	0.09
5602	GI_34098936-S	C19orf6	Homo sapiens chromosome 19 open reading frame 6 (C19orf6), mRNA.""	GI_34098936-S	GI_34098936	NM_033420.2	C19orf6	CTTGTACCCGCTAGTGAGGTGTTTGAGCTGGTCAGCAAGGAGAGGGGGTG	Homo sapiens chromosome 19 open reading frame 6 (C19orf6), mRNA.	1	51.9	62.1	55.3	76.8	71.7	61.9	56.2	62.2	75.3		-0.97	-0.78	-0.86	-0.58	-0.56	-0.64	-0.85	-0.86	-0.88		0.28	0.01	0	0.9055	0	0.8842	C19orf6	0.28	0.53	1.23	0.0899051	0.01	0.01	1.02	0.00860017	-0.09	-1.28	-0.11	-0.25
4118	GI_27894372-A	C1D	Homo sapiens nuclear DNA-binding protein (C1D), transcript variant 2, mRNA.""	GI_27894372-A	GI_27894372	NM_173177.1	C1D	GGCTGGCAAGCTGGACAGAGGTGCAGCTTCAAGATTTGTAAAAAATGCCC	Homo sapiens nuclear DNA-binding protein (C1D), transcript variant 2, mRNA.	1	87.5	80.9	73	251.7	213.5	197.5	129.2	110.9	170.6		-0.41	-0.51	-0.56	0.61	0.6	0.59	0.03	-0.24	-0.02		1.09	0.42	0	0	0	0	C1D	1.09	2.09	2.72	0.434569	0.42	0.73	1.52	0.181844	0.85	1.57	0.2	0.48
3497	GI_24308389-S	C1orf19	Homo sapiens chromosome 1 open reading frame 19 (C1orf19), mRNA.""	GI_24308389-S	GI_24308389	NM_052965.1	C1orf19	GTGGTGCCATAGTTTGTCATCCCTGGGTCTAGGAAATAGTCAATAAACAG	Homo sapiens chromosome 1 open reading frame 19 (C1orf19), mRNA.	1	210.4	216.4	196.1	208.8	163.1	153.1	172	189.5	212.6		0.53	0.53	0.5	0.42	0.32	0.32	0.33	0.33	0.22		-0.17	-0.23	0	0	0	0	C1orf19	-0.17	-0.32	-1.2	-0.0791812	-0.23	-0.4	-1.21	-0.0827854	-0.13	-1.11	-0.05	-0.62
6987	GI_38146117-A	C1orf2	Homo sapiens chromosome 1 open reading frame 2 (C1orf2), transcript variant 2, mRNA.""	GI_38146117-A	GI_38146117	NM_198264.1	C1orf2	GTACAGGGTGACGTGTGCCTATGCAATGGGGTGGTAAGGCAGGCACGAAG	Homo sapiens chromosome 1 open reading frame 2 (C1orf2), transcript variant 2, mRNA.	1	239.9	228.7	237.6	282.4	250.1	239.8	424.9	473.3	534.1		0.67	0.59	0.7	0.72	0.77	0.79	1.29	1.31	1.19		0.11	0.61	0.0102	0	0.0065	0	C1orf2	0.11	0.21	1.09	0.0374265	0.61	1.07	1.82	0.260071	0.09	1.05	0.02	0.63
7818	GI_40788019-S	C1orf21	Homo sapiens chromosome 1 open reading frame 21 (C1orf21), mRNA.""	GI_40788019-S	GI_40788019	NM_030806.2	C1orf21	CCCCAGCTCTCTCCTGATTGGAATTCTTTGAACCCTCGAAGTGCTCCAGC	Homo sapiens chromosome 1 open reading frame 21 (C1orf21), mRNA.	1	54.6	53.7	61	46.3	50.2	42.4	49.1	53.8	59.7		-0.92	-0.94	-0.75	-1.08	-0.94	-1.04	-0.99	-1.01	-1.13		-0.15	-0.18	0.0522	0.0226	0.0367	0.0152	C1orf21	-0.15	-0.29	-1.22	-0.0863598	-0.18	-0.31	-1.16	-0.064458	-1.21	-1.99	-0.3	-0.61
6004	GI_34222356-S	C1orf26	Homo sapiens chromosome 1 open reading frame 26 (C1orf26), mRNA.""	GI_34222356-S	GI_34222356	NM_017673.4	C1orf26	TGACTGAAGCTCCTACTTCCTTATACAGCCTTTCCTTCTGTGGGCTTGTC	Homo sapiens chromosome 1 open reading frame 26 (C1orf26), mRNA.	1	67.1	55	63.2	49.8	52.9	49.9	48.7	60.2	64.3		-0.7	-0.91	-0.72	-1.01	-0.88	-0.87	-1	-0.89	-1.05		-0.15	-0.21	0.105	0.0198	0.0779	0.0133	C1orf26	-0.15	-0.28	-1.21	-0.0827854	-0.21	-0.36	-1.19	-0.075547	0.13	-1.16	-0.06	-0.21
5658	GI_34147378-S	C1orf35	Homo sapiens chromosome 1 open reading frame 35 (C1orf35), mRNA.""	GI_34147378-S	GI_34147378	NM_024319.2	C1orf35	TCCTGTGGAAGTGGCTCTGGGCACCAGCCTGTGGGGCTAAAGACTTGACA	Homo sapiens chromosome 1 open reading frame 35 (C1orf35), mRNA.	1	135.1	112.8	104.9	106.7	103.7	85.6	188.7	176.8	250.4		0.05	-0.16	-0.17	-0.25	-0.17	-0.3	0.43	0.26	0.39		-0.15	0.45	0.1037	0	0.0768	0	C1orf35	-0.15	-0.28	-1.2	-0.0791812	0.45	0.79	1.56	0.193125	0.62	1.16	0.06	0.32
4429	GI_29837653-A	C1orf9	Homo sapiens chromosome 1 open reading frame 9 (C1orf9), mRNA.""	GI_29837653-A	GI_29837653	NM_014283.2	C1orf9	CTGCACAATTAGCTATTCAGAGCAAGAGGGCCTGATTTTATAGAAGCCCC	Homo sapiens chromosome 1 open reading frame 9 (C1orf9), mRNA.	1	53	53.8	50	65.1	73.4	60.9	67.2	80.2	103.5		-0.95	-0.94	-0.97	-0.74	-0.53	-0.66	-0.66	-0.59	-0.55		0.31	0.35	0	0	0	0	C1orf9	0.31	0.58	1.27	0.103804	0.35	0.62	1.42	0.152288	0.19	1.02	0.01	1.44
4246	GI_28872801-S	C1QBP	Homo sapiens complement component 1, q subcomponent binding protein (C1QBP), nuclear gene encoding mitochondrial protein, mRNA.""	GI_28872801-S	GI_28872801	NM_001212.3	C1QBP	ATCCAGAGGATGAGGTTGGACAAGAAGACGAGGCTGAGAGTGACATCTTC	Homo sapiens complement component 1, q subcomponent binding protein (C1QBP), nuclear gene encoding mitochondrial protein, mRNA.	1	491.4	462.2	489.2	1357.2	1032.4	1085.3	620.9	713.9	989.1		1.44	1.33	1.48	2.29	2.28	2.39	1.69	1.75	1.85		0.91	0.35	0	0	0	0	C1QBP	0.91	1.73	2.38	0.376577	0.35	0.61	1.43	0.155336	1.44	2.21	0.34	0.1
3288	GI_23503232-I	C1QDC1	Homo sapiens C1q domain containing 1 (C1QDC1), transcript variant S, mRNA.""	GI_23503232-I	GI_23503232	NM_032156.1	C1QDC1	CCCCCAGGCAAGCAACCGTCTTCACTAGCTTCTCCAAATCCTCCCATGGC	Homo sapiens C1q domain containing 1 (C1QDC1), transcript variant S, mRNA.	1	76.7	60.8	63.1	56.3	54.1	56.7	80	89.3	133.7		-0.55	-0.81	-0.72	-0.89	-0.86	-0.73	-0.48	-0.47	-0.27		-0.13	0.28	0.1663	0.007	0.1286	0.0044	C1QDC1	-0.13	-0.26	-1.2	-0.0791812	0.28	0.5	1.33	0.123852	-1.03	-1.68	-0.23	1.7
3289	GI_23503234-A	C1QDC1	Homo sapiens C1q domain containing 1 (C1QDC1), transcript variant L, mRNA.""	GI_23503234-A	GI_23503234	NM_023925.2	C1QDC1	CAGCTCTTCCAGGGAGACCAGATATGGTTACGTCTGCACAGGGGAGCAAT	Homo sapiens C1q domain containing 1 (C1QDC1), transcript variant L, mRNA.	1	100	107.7	101.8	83.3	74.3	63.6	224.4	280.8	376.2		-0.27	-0.2	-0.2	-0.5	-0.52	-0.61	0.61	0.75	0.82		-0.32	0.95	0	0	0	0	C1QDC1	-0.32	-0.61	-1.41	-0.149219	0.95	1.68	2.52	0.401401	-1.03	-1.68	-0.23	1.7
7135	GI_38372916-A	C1QTNF1	Homo sapiens C1q and tumor necrosis factor related protein 1 (C1QTNF1), transcript variant 2, mRNA.""	GI_38372916-A	GI_38372916	NM_198593.1	C1QTNF1	TCCCCCACCTGGTTTTGACTAATCCTGCTTCCCTCTCTGGGCCTGGCTGC	Homo sapiens C1q and tumor necrosis factor related protein 1 (C1QTNF1), transcript variant 2, mRNA.	1	49.2	46.6	51.5	60.6	48.1	53.3	58.9	68	95.9		-1.03	-1.09	-0.93	-0.81	-0.98	-0.8	-0.8	-0.76	-0.63		0.15	0.29	0.0577	0.0001	0.0408	0	C1QTNF1	0.15	0.29	1.09	0.0374265	0.29	0.5	1.34	0.127105	0.15	-1.08	-0.03	0.09
10574	GI_7706082-S	C1RL	Homo sapiens complement component 1, r subcomponent-like (C1RL), mRNA.""	GI_7706082-S	GI_7706082	NM_016546.1	C1RL	TCCCAAAAGGCAGGTGCAATGATGCACACTTATACCCCCAGCCACTCAGG	Homo sapiens complement component 1, r subcomponent-like (C1RL), mRNA.	1	63.5	58	61.8	56.2	60.5	51.5	38.6	43	51.9		-0.75	-0.86	-0.74	-0.89	-0.74	-0.84	-1.25	-1.25	-1.28		-0.04	-0.47	0.5724	0	0.5115	0	C1RL	-0.04	-0.07	-1.09	-0.0374265	-0.47	-0.83	-1.54	-0.187521	-1.18	-2.08	-0.32	-3.97
8151	GI_41393600-A	C1S	Homo sapiens complement component 1, s subcomponent (C1S), transcript variant 1, mRNA.""	GI_41393600-A	GI_41393600	NM_001734.2	C1S	GTGCTGGTCATACATTTGTGGTCTGACTCCTTGGGGTCCTTTCCCCGGAG	Homo sapiens complement component 1, s subcomponent (C1S), transcript variant 1, mRNA.	1	121.4	125.7	103.9	39.4	33.5	38	35.4	36.9	41.5		-0.06	-0.04	-0.18	-1.24	-1.37	-1.16	-1.34	-1.42	-1.51		-1.16	-1.33	0	0	0	0	C1S	-1.16	-2.22	-3.17	-0.501059	-1.33	-2.33	-3.42	-0.534026	-1.31	-2.25	-0.35	-0.96
2129	GI_20631970-S	C2	Homo sapiens complement component 2 (C2), mRNA.""	GI_20631970-S	GI_20631970	NM_000063.3	C2	CCTCTGAATGGCCACCCTTAGACCCTGTGATCCATCCTCTCTCCTAGCTG	Homo sapiens complement component 2 (C2), mRNA.	1	56.8	53.2	53.2	59.8	57.1	52.1	49.3	56.9	65.8		-0.87	-0.95	-0.9	-0.83	-0.8	-0.82	-0.99	-0.95	-1.03		0.09	-0.08	0.0002	0.0106	0.0001	0.0068	C2	0.09	0.17	1.03	0.0128372	-0.08	-0.14	-1.06	-0.0253059	0.5	-1.02	-0.01	-0.01
873	GI_14249635-S	C20orf100	Homo sapiens chromosome 20 open reading frame 100 (C20orf100), mRNA.""	GI_14249635-S	GI_14249635	NM_032883.1	C20orf100	TGGCCCTGGCGAGTGTCTGTCTTGGTGCCCAGTGCTTCTCTCAAATCTCT	Homo sapiens chromosome 20 open reading frame 100 (C20orf100), mRNA.	1	49	45.5	48.6	140.7	119.1	105.1	180	224	269.3		-1.03	-1.11	-1	0.03	-0.02	-0.08	0.38	0.51	0.47		1.02	1.5	0	0	0	0	C20orf100	1.02	1.96	2.52	0.401401	1.5	2.64	4.19	0.622214	3.53	4.83	0.68	4.25
1462	GI_18201877-S	C20orf108	Homo sapiens chromosome 20 open reading frame 108 (C20orf108), mRNA.""	GI_18201877-S	GI_18201877	NM_080821.1	C20orf108	CTCCTGTGGCCAGGGGTCCAAACAGAAAATAACCGGAGAAGACAAGGAGG	Homo sapiens chromosome 20 open reading frame 108 (C20orf108), mRNA.	1	81.5	69.8	78.1	94.8	81.5	79.3	142.6	129.6	176.1		-0.49	-0.66	-0.49	-0.37	-0.42	-0.38	0.13	-0.07	0.02		0.16	0.57	0.0144	0	0.0093	0	C20orf108	0.16	0.3	1.1	0.0413927	0.57	1	1.75	0.243038	-0.24	-1.19	-0.08	1.13
7832	GI_40804466-S	C20orf11	Homo sapiens chromosome 20 open reading frame 11 (C20orf11), mRNA.""	GI_40804466-S	GI_40804466	NM_017896.2	C20orf11	CTTAGGCAGACATTGGGCCTTCACCTACAAGTTTTTCCTTACCCCTGTGG	Homo sapiens chromosome 20 open reading frame 11 (C20orf11), mRNA.	1	229.7	244.8	204.1	253.7	214.5	202.4	302.9	346.9	439.8		0.62	0.66	0.54	0.62	0.61	0.61	0.93	0.98	0.99		0	0.36	0.925	0	0.9068	0	C20orf11	0	0.01	-1.02	-0.00860017	0.36	0.63	1.43	0.155336	-0.03	-1.07	-0.03	0.68
3256	GI_23346408-S	C20orf111	Homo sapiens chromosome 20 open reading frame 111 (C20orf111), mRNA.""	GI_23346408-S	GI_23346408	NM_016470.6	C20orf111	GAGTCTTCGTGGATGATGTGACCATTGAGGACCTGTCAGGCTACATGGAG	Homo sapiens chromosome 20 open reading frame 111 (C20orf111), mRNA.	1	412.1	420.3	409.8	371	275.5	274.8	246.6	277	355.7		1.25	1.23	1.29	0.99	0.87	0.94	0.71	0.74	0.76		-0.32	-0.52	0	0	0	0	C20orf111	-0.32	-0.61	-1.37	-0.136721	-0.52	-0.91	-1.59	-0.201397	-0.37	-1.27	-0.1	-1.41
1416	GI_18079324-S	C20orf112	Homo sapiens chromosome 20 open reading frame 112 (C20orf112), mRNA.""	GI_18079324-S	GI_18079324	NM_080616.1	C20orf112	GCTCTGTTTAGAATCACCTTCGTGGACCCTGATGTTAGAATCCCACCCCC	Homo sapiens chromosome 20 open reading frame 112 (C20orf112), mRNA.	1	68	65	61.4	44.4	41	46.8	52.9	56	59		-0.68	-0.74	-0.75	-1.12	-1.15	-0.94	-0.91	-0.97	-1.14		-0.35	-0.29	0	0.0001	0	0.0001	C20orf112	-0.35	-0.67	-1.47	-0.167317	-0.29	-0.5	-1.28	-0.10721	-0.33	-1.44	-0.16	-0.1
337	GI_13027601-S	C20orf116	Homo sapiens chromosome 20 open reading frame 116 (C20orf116), mRNA.""	GI_13027601-S	GI_13027601	NM_023935.1	C20orf116	GATTAAAGGCCTGTGAGTACTGCTGAGCTTGGTGTGGCTTGGTGTGGCAG	Homo sapiens chromosome 20 open reading frame 116 (C20orf116), mRNA.	1	134.5	132	120.1	141.5	124.5	137.9	75.8	72.1	114.2		0.05	0.01	-0.03	0.03	0.03	0.21	-0.53	-0.7	-0.44		0.08	-0.57	0.2607	0	0.2109	0	C20orf116	0.08	0.15	1.04	0.0170333	-0.57	-1	-1.66	-0.220108	0.91	1.53	0.18	-2.27
5659	GI_34147379-S	C20orf121	Homo sapiens chromosome 20 open reading frame 121 (C20orf121), mRNA.""	GI_34147379-S	GI_34147379	NM_024331.2	C20orf121	CTTTGTGGTCAAATGTGGAAGCCGGAGACTTCAAAGCACCTCTGGGACCC	Homo sapiens chromosome 20 open reading frame 121 (C20orf121), mRNA.	1	66.8	68	66.8	58.4	57.2	53.9	86.7	99.4	130.4		-0.7	-0.69	-0.66	-0.85	-0.8	-0.79	-0.39	-0.36	-0.3		-0.13	0.33	0	0	0	0	C20orf121	-0.13	-0.25	-1.19	-0.075547	0.33	0.58	1.4	0.146128	0.01	-1.06	-0.03	0.76
3870	GI_27363462-S	C20orf133	Homo sapiens chromosome 20 open reading frame 133 (C20orf133), mRNA.""	GI_27363462-S	GI_27363462	NM_080676.2	C20orf133	TGTCTCTGCTGTGGGCAGTTGTCATAAACTCTTCTCACAATCCGAGCTGC	Homo sapiens chromosome 20 open reading frame 133 (C20orf133), mRNA.	1	53.2	55.3	53.3	52	51.7	52.2	60.1	55.6	77.4		-0.94	-0.91	-0.9	-0.97	-0.91	-0.82	-0.78	-0.98	-0.85		0.02	0.05	0.7275	0.4973	0.6793	0.4384	C20orf133	0.02	0.04	-1.04	-0.0170333	0.05	0.08	1.07	0.0293838	0.2	-1.19	-0.08	0.14
6777	GI_37555939-S	C20orf142	Homo sapiens chromosome 20 open reading frame 142 (C20orf142), mRNA.""	GI_37555939-S	GI_37555939	XM_351369.1	C20orf142	GCCAGAGCCTTGGGACTCCTTTGCTGCCTTCTCCCTGGTTCCAGTTGTCT	Homo sapiens chromosome 20 open reading frame 142 (C20orf142), mRNA.	1	56.6	58.8	58.5	57.2	56.9	51.7	55.2	66.8	125.9		-0.88	-0.84	-0.8	-0.87	-0.8	-0.83	-0.87	-0.78	-0.34		0	0.18	0.9195	0.3402	0.9003	0.286	C20orf142	0	0.01	-1.05	-0.0211893	0.18	0.31	1.24	0.0934217	-0.25	-1.2	-0.08	0.02
5653	GI_34147371-S	C20orf149	Homo sapiens chromosome 20 open reading frame 149 (C20orf149), mRNA.""	GI_34147371-S	GI_34147371	NM_024299.2	C20orf149	CCAGCACTCGCTAGCTTTCCTGACACCTGGAACTGTGCACCTGGCACCAA	Homo sapiens chromosome 20 open reading frame 149 (C20orf149), mRNA.	1	2514.6	2408.9	2167.2	1913.5	1613.4	1559.5	3906.3	4002.4	5019.3		3.19	3.07	3.07	2.63	2.76	2.78	3.63	3.59	3.57		-0.39	0.49	0	0	0	0	C20orf149	-0.39	-0.74	-1.4	-0.146128	0.49	0.85	1.63	0.212188	-0.16	-1.27	-0.1	1.14
4780	GI_31542254-S	C20orf160	Homo sapiens chromosome 20 open reading frame 160 (C20orf160), mRNA.""	GI_31542254-S	GI_31542254	NM_080625.2	C20orf160	GGATCTGGAGCCTCTATCTGGTTAGTGTCGTAACCTCTGTGTGCCTCCCG	Homo sapiens chromosome 20 open reading frame 160 (C20orf160), mRNA.	1	60.8	64.3	63.7	43.5	39.3	36.4	43.4	43.4	43.4		-0.8	-0.75	-0.71	-1.14	-1.2	-1.2	-1.12	-1.24	-1.47		-0.43	-0.52	0	0	0	0	C20orf160	-0.43	-0.82	-1.59	-0.201397	-0.52	-0.92	-1.6	-0.20412	-0.24	-1.3	-0.11	0.07
5143	GI_32189414-S	C20orf19	Homo sapiens chromosome 20 open reading frame 19 (C20orf19), mRNA.""	GI_32189414-S	GI_32189414	NM_018474.2	C20orf19	CAGTAACTCAGAAATTGAGGCTGCTTTACGCCCCAGAAACCATAACACCG	Homo sapiens chromosome 20 open reading frame 19 (C20orf19), mRNA.	1	42.2	45.3	40.8	59.7	53.6	58.5	39.5	39.6	43.8		-1.19	-1.12	-1.18	-0.83	-0.87	-0.7	-1.22	-1.34	-1.46		0.37	-0.17	0	0.0227	0	0.0153	C20orf19	0.37	0.7	1.34	0.127105	-0.17	-0.31	-1.16	-0.064458	0.44	1.11	0.05	-1.14
6785	GI_37556073-S	C20orf194	Homo sapiens chromosome 20 open reading frame 194 (C20orf194), mRNA.""	GI_37556073-S	GI_37556073	XM_045421.2	C20orf194	TAGGGGGTTTTTGAGCAAGGCCCCTGGAGCAGCGGAGAGACAAGATGGAG	Homo sapiens chromosome 20 open reading frame 194 (C20orf194), mRNA.	1	73.7	77.2	67.7	37.2	34	35.8	34.5	47.9	47.3		-0.59	-0.56	-0.64	-1.3	-1.35	-1.22	-1.36	-1.14	-1.38		-0.69	-0.69	0	0	0	0	C20orf194	-0.69	-1.33	-2.05	-0.311754	-0.69	-1.22	-1.88	-0.274158	-1.47	-2.34	-0.37	-1.13
7732	GI_40353206-S	C20orf20	Homo sapiens chromosome 20 open reading frame 20 (C20orf20), mRNA.""	GI_40353206-S	GI_40353206	NM_018270.3	C20orf20	GGCCGCCCCAGTGCTGATGGAGATGCCACTTTCGTGTGACTGCGAACATT	Homo sapiens chromosome 20 open reading frame 20 (C20orf20), mRNA.	1	299.7	308.2	293	329.3	277.5	228.6	492.7	495.7	552		0.91	0.9	0.93	0.88	0.88	0.74	1.44	1.36	1.23		-0.08	0.43	0.109	0	0.0812	0	C20orf20	-0.08	-0.15	-1.09	-0.0374265	0.43	0.76	1.54	0.187521	-0.04	-1.03	-0.01	0.8
8047	GI_41327692-S	C20orf24	Homo sapiens chromosome 20 open reading frame 24 (C20orf24), transcript variant 1, mRNA.""	GI_41327692-S	GI_41327692	NM_018840.2	C20orf24	GCCCCTTGGAACTTGGAAGACCCGTGTTTCCTGGACCGCGAATCAGTGTG	Homo sapiens chromosome 20 open reading frame 24 (C20orf24), transcript variant 1, mRNA.	1	871.8	871	781	955.9	756.5	804.6	908.7	856.1	1171.1		2.05	2	1.98	1.94	1.95	2.08	2.09	1.94	2.03		-0.02	0.01	0.7118	0.8696	0.6615	0.8418	C20orf24	-0.02	-0.04	-1.01	-0.00432137	0.01	0.02	1.04	0.0170333	0.06	1.15	0.06	0.03
7594	GI_40254910-S	C20orf27	Homo sapiens chromosome 20 open reading frame 27 (C20orf27), mRNA.""	GI_40254910-S	GI_40254910	NM_017874.2	C20orf27	GAGGTGCAGTCCCCAGCCCCCACCCCTCAGGTCTGTGTTACTTGGTTTTT	Homo sapiens chromosome 20 open reading frame 27 (C20orf27), mRNA.	1	275.4	282.5	260.4	245.5	204.6	197.5	255.7	279.1	307.4		0.82	0.81	0.8	0.58	0.56	0.59	0.75	0.75	0.61		-0.23	-0.11	0	0.0301	0	0.0206	C20orf27	-0.23	-0.45	-1.27	-0.103804	-0.11	-0.19	-1.08	-0.0334238	0.06	-1.11	-0.05	0.09
10785	GI_8922912-S	C20orf29	Homo sapiens chromosome 20 open reading frame 29 (C20orf29), mRNA.""	GI_8922912-S	GI_8922912	NM_018347.1	C20orf29	TGCAGCTCCTTTTGTGCCAAGCCCGTTCCCACCAGGCAGGCTCGAGATAA	Homo sapiens chromosome 20 open reading frame 29 (C20orf29), mRNA.	1	81.3	80.5	79.1	71.8	64	67.8	63.9	60.6	69.2		-0.49	-0.51	-0.47	-0.64	-0.68	-0.54	-0.71	-0.89	-0.97		-0.13	-0.37	0.003	0	0.0018	0	C20orf29	-0.13	-0.25	-1.19	-0.075547	-0.37	-0.64	-1.38	-0.139879	-0.34	-1.4	-0.15	-0.83
8051	GI_41327713-S	C20orf3	Homo sapiens chromosome 20 open reading frame 3 (C20orf3), mRNA.""	GI_41327713-S	GI_41327713	NM_020531.2	C20orf3	CCAAGACATGGAACTGTGTTCTCAAGGGTTATGTGGGGCGTGGGCTCTCC	Homo sapiens chromosome 20 open reading frame 3 (C20orf3), mRNA.	1	217.8	198.9	192.1	213.6	172.2	164.4	138.6	158.5	212.1		0.57	0.44	0.48	0.44	0.37	0.39	0.1	0.14	0.21		-0.09	-0.34	0.0463	0	0.0323	0	C20orf3	-0.09	-0.17	-1.12	-0.049218	-0.34	-0.6	-1.35	-0.130334	0.28	1.17	0.07	-0.86
8208	GI_42476067-S	C20orf30	Homo sapiens chromosome 20 open reading frame 30 (C20orf30), mRNA.""	GI_42476067-S	GI_42476067	NM_014145.3	C20orf30	CTGCTCATGATTCCAAGGATCAGCCTGGATGCCTAGAGGACTAGATCACC	Homo sapiens chromosome 20 open reading frame 30 (C20orf30), mRNA.	1	884.2	954.4	893.9	666.6	544.5	565.9	1175.7	1242.2	1329.5		2.07	2.1	2.12	1.58	1.6	1.7	2.36	2.34	2.16		-0.47	0.19	0	0.0056	0	0.0035	C20orf30	-0.47	-0.89	-1.55	-0.190332	0.19	0.34	1.24	0.0934217	-0.13	-1.05	-0.02	0.46
1413	GI_18034689-S	C20orf4	Homo sapiens chromosome 20 open reading frame 4 (C20orf4), mRNA.""	GI_18034689-S	GI_18034689	NM_015511.2	C20orf4	ACCTGGTCAGCCTAAATCTTCCCAGTCCCGCTGTGGAGCTGTCAGTCACC	Homo sapiens chromosome 20 open reading frame 4 (C20orf4), mRNA.	1	127.5	122	119.7	101.3	83.4	87.9	149.3	150.5	204		-0.01	-0.07	-0.03	-0.3	-0.4	-0.27	0.18	0.09	0.17		-0.29	0.18	0	0	0	0	C20orf4	-0.29	-0.55	-1.36	-0.133539	0.18	0.32	1.22	0.0863598	-0.34	-1.36	-0.13	0.12
9422	GI_45598382-S	C20orf42	Homo sapiens chromosome 20 open reading frame 42 (C20orf42), mRNA.""	GI_45598382-S	GI_45598382	NM_017671.3	C20orf42	ACAGTTTTCAGGGGAGCGTTTCTTCCATGACACACAGCAACATCCCAAAG	Homo sapiens chromosome 20 open reading frame 42 (C20orf42), mRNA.	1	210.1	184.2	161.2	261.5	225.1	204.6	261.4	322	350.6		0.53	0.36	0.29	0.65	0.66	0.63	0.77	0.9	0.75		0.25	0.41	0.0008	0	0.0005	0	C20orf42	0.25	0.48	1.23	0.0899051	0.41	0.73	1.51	0.178977	0.33	1.11	0.05	0.7
10512	GI_7705482-S	C20orf43	Homo sapiens chromosome 20 open reading frame 43 (C20orf43), mRNA.""	GI_7705482-S	GI_7705482	NM_016407.1	C20orf43	CCACTAGAAGCTTCGAAGGGCCTCGTCCCTCTGCTACAGCCCTGGGAGGA	Homo sapiens chromosome 20 open reading frame 43 (C20orf43), mRNA.	1	379.5	392.6	373	390.9	298.7	294.3	520.9	522.2	635.1		1.16	1.16	1.19	1.05	0.96	1.01	1.5	1.41	1.38		-0.16	0.26	0	0	0	0	C20orf43	-0.16	-0.31	-1.18	-0.071882	0.26	0.46	1.32	0.120574	0.14	1.11	0.05	0.46
8046	GI_41327684-S	C20orf44	Homo sapiens chromosome 20 open reading frame 44 (C20orf44), transcript variant 1, mRNA.""	GI_41327684-S	GI_41327684	NM_018244.3	C20orf44	GAGAACATTCCTCCTGGCTTAGTTGTAGCAGACCCAGACCTGTGCCCAGC	Homo sapiens chromosome 20 open reading frame 44 (C20orf44), transcript variant 1, mRNA.	1	64.9	67.6	74.5	68.6	61.3	60.1	45.3	54.6	54.9		-0.73	-0.7	-0.54	-0.69	-0.73	-0.67	-1.08	-1	-1.22		-0.04	-0.44	0.5684	0	0.5074	0	C20orf44	-0.04	-0.08	-1.1	-0.0413927	-0.44	-0.78	-1.49	-0.173186	-0.45	-1.36	-0.13	-0.22
10520	GI_7705609-S	C20orf45	Homo sapiens chromosome 20 open reading frame 45 (C20orf45), mRNA.""	GI_7705609-S	GI_7705609	NM_016045.1	C20orf45	GCGGTGGGGAAGAACAAGCATAATGGTAGGGGGAGGCTTGGCCTGAAACT	Homo sapiens chromosome 20 open reading frame 45 (C20orf45), mRNA.	1	63.8	70.1	73.3	84.8	68.3	64.5	87.8	77.5	84.6		-0.75	-0.66	-0.56	-0.48	-0.61	-0.6	-0.38	-0.62	-0.76		0.09	0.07	0.2305	0.6414	0.184	0.5882	C20orf45	0.09	0.18	1.04	0.0170333	0.07	0.12	1.09	0.0374265	0.09	1.13	0.05	0.71
1460	GI_18152784-S	C20orf52	Homo sapiens chromosome 20 open reading frame 52 (C20orf52), mRNA.""	GI_18152784-S	GI_18152784	NM_080748.1	C20orf52	TCTCAGGATCGGAATGCGGGGTCGAGAGCTGATGGGCGGCATTGGGAAAA	Homo sapiens chromosome 20 open reading frame 52 (C20orf52), mRNA.	1	1028.9	999.7	931.6	760.9	625.2	755.5	884.3	852.6	870		2.23	2.14	2.17	1.71	1.75	2.01	2.06	1.94	1.71		-0.36	-0.28	0.0004	0.0137	0.0002	0.0089	C20orf52	-0.36	-0.68	-1.39	-0.143015	-0.28	-0.49	-1.25	-0.09691	0.22	1.92	0.28	0.41
5737	GI_34147524-S	C20orf55	Homo sapiens chromosome 20 open reading frame 55 (C20orf55), mRNA.""	GI_34147524-S	GI_34147524	NM_031424.3	C20orf55	TTGGCAGCTGGCCTAGGTGGGCAGACTATAGGAGGGACTGGTTAGGAGTC	Homo sapiens chromosome 20 open reading frame 55 (C20orf55), mRNA.	1	104.9	110.6	103.1	110.7	92.2	78.6	46.6	48.1	73.7		-0.22	-0.18	-0.19	-0.21	-0.29	-0.39	-1.05	-1.13	-0.91		-0.1	-0.83	0.0687	0	0.0493	0	C20orf55	-0.1	-0.2	-1.15	-0.0606978	-0.83	-1.46	-2.14	-0.330414	0.61	1.14	0.06	0.41
4782	GI_31542262-S	C20orf59	Homo sapiens chromosome 20 open reading frame 59 (C20orf59), mRNA.""	GI_31542262-S	GI_31542262	NM_022082.2	C20orf59	CTGGCGTTCTTTCTACCTCCCTTTTCGTTGCCTGAGGAGCTGGTGGTTTC	Homo sapiens chromosome 20 open reading frame 59 (C20orf59), mRNA.	1	367.6	374.7	310.6	41.5	43	39.8	41.1	46.2	63.1		1.13	1.11	0.99	-1.19	-1.1	-1.11	-1.18	-1.18	-1.07		-2.21	-2.22	0	0	0	0	C20orf59	-2.21	-4.22	-8.46	-0.92737	-2.22	-3.9	-7.87	-0.895975	-0.13	-1.24	-0.09	-0.05
8052	GI_41327716-S	C20orf67	Homo sapiens chromosome 20 open reading frame 67 (C20orf67), mRNA.""	GI_41327716-S	GI_41327716	NM_022104.3	C20orf67	GCCGTGAGCAGGGTCCTAGCCGCGAGCCTCACCCCACTTAACATATCCTG	Homo sapiens chromosome 20 open reading frame 67 (C20orf67), mRNA.	1	61.6	48.8	50.6	49.4	42.6	46.9	49.4	47.6	60.5		-0.79	-1.04	-0.95	-1.02	-1.11	-0.93	-0.98	-1.14	-1.11		-0.1	-0.15	0.3499	0.1074	0.2914	0.0807	C20orf67	-0.1	-0.18	-1.16	-0.064458	-0.15	-0.27	-1.14	-0.0569049	0.08	-1.23	-0.09	-0.47
388	GI_13129143-S	C20orf7	Homo sapiens chromosome 20 open reading frame 7 (C20orf7), transcript variant 1, mRNA.""	GI_13129143-S	GI_13129143	NM_024120.1	C20orf7	CCTTCCCTCCTTTACTGTATTAGCAACAAGCTGTCCATGGGTGGGGGCTG	Homo sapiens chromosome 20 open reading frame 7 (C20orf7), transcript variant 1, mRNA.	1	53.6	50.5	50.6	60.5	53.6	47.9	49.1	56.1	73.5		-0.94	-1	-0.95	-0.82	-0.87	-0.91	-0.99	-0.97	-0.91		0.1	0.01	0.0064	0.8335	0.004	0.8003	C20orf7	0.1	0.19	1.04	0.0170333	0.01	0.01	1.03	0.0128372	-0.48	-1.19	-0.08	-2.33
1802	GI_19923657-S	C20orf72	Homo sapiens chromosome 20 open reading frame 72 (C20orf72), mRNA.""	GI_19923657-S	GI_19923657	NM_052865.2	C20orf72	TGTCCCTGGGTTTGGGAAACTTAAATGCCCATTACAGCCCTGGGGAAGGG	Homo sapiens chromosome 20 open reading frame 72 (C20orf72), mRNA.	1	250	253.1	219.5	253.4	229.5	171.6	140.5	150.9	193.3		0.71	0.7	0.62	0.61	0.68	0.44	0.12	0.09	0.12		-0.1	-0.57	0.2539	0	0.2045	0	C20orf72	-0.1	-0.19	-1.12	-0.049218	-0.57	-1	-1.67	-0.222716	0.07	1.01	0	-1.77
877	GI_14249687-S	C21orf119	Homo sapiens chromosome 21 open reading frame 119 (C21orf119), mRNA.""	GI_14249687-S	GI_14249687	NM_032910.1	C21orf119	AGCAGCCTGTCACTCCAGACTGTCCTCCACCCCAGACTTCCGCAAACTGA	Homo sapiens chromosome 21 open reading frame 119 (C21orf119), mRNA.	1	56.1	63.2	53.8	48.8	52.1	50.8	50.2	63	73.8		-0.89	-0.77	-0.89	-1.03	-0.9	-0.85	-0.97	-0.84	-0.9		-0.08	-0.06	0.2947	0.3323	0.2413	0.2786	C21orf119	-0.08	-0.15	-1.14	-0.0569049	-0.06	-0.1	-1.04	-0.0170333	0.14	-1.19	-0.08	-0.29
6790	GI_37559275-S	C21orf25	Homo sapiens chromosome 21 open reading frame 25 (C21orf25), mRNA.""	GI_37559275-S	GI_37559275	XM_032945.4	C21orf25	GGCCGTGTCTGTTCAGGAGCGCCAAATCCTGAAATCATTCTGCAGCACCG	Homo sapiens chromosome 21 open reading frame 25 (C21orf25), mRNA.	1	36.4	40.6	37.2	34.5	45.8	35.6	46.4	65.5	83.3		-1.35	-1.23	-1.28	-1.38	-1.04	-1.23	-1.05	-0.8	-0.78		0.08	0.41	0.5263	0	0.4638	0	C21orf25	0.08	0.15	1.02	0.00860017	0.41	0.72	1.51	0.178977	0.38	1.06	0.03	1.16
7501	GI_40018637-S	C21orf25	Homo sapiens chromosome 21 open reading frame 25 (C21orf25), mRNA.""	GI_40018637-S	GI_40018637	NM_199050.1	C21orf25	GGTCCACGGAAAGGTTTGGCCTGACGCTGGAGTGCGGTGATGAACTTACG	Homo sapiens chromosome 21 open reading frame 25 (C21orf25), mRNA.	1	66.4	74.2	71.4	134.8	108.3	95.4	300.1	348	436		-0.71	-0.6	-0.58	-0.02	-0.12	-0.18	0.92	0.98	0.98		0.52	1.59	0	0	0	0	C21orf25	0.52	1	1.58	0.198657	1.59	2.79	4.56	0.658965	0.38	1.06	0.03	1.16
6944	GI_38026959-A	C21orf33	Homo sapiens chromosome 21 open reading frame 33 (C21orf33), nuclear gene encoding mitochondrial protein, transcript variant 2, mRNA.""	GI_38026959-A	GI_38026959	NM_198155.1	C21orf33	CAGCCACATTTCAGACCTGCTGAGACTGCTGAGTGAGGAATGGCAGTGAG	Homo sapiens chromosome 21 open reading frame 33 (C21orf33), nuclear gene encoding mitochondrial protein, transcript variant 2, mRNA.	1	273.5	274	271.1	849.3	716.3	594.9	591.2	626.9	652		0.81	0.78	0.84	1.82	1.89	1.76	1.64	1.61	1.4		1.01	0.74	0	0	0	0	C21orf33	1.01	1.93	2.6	0.414973	0.74	1.3	2.06	0.313867	1.81	2.76	0.44	0.58
6945	GI_38026968-I	C21orf33	Homo sapiens chromosome 21 open reading frame 33 (C21orf33), nuclear gene encoding mitochondrial protein, transcript variant 1, mRNA.""	GI_38026968-I	GI_38026968	NM_004649.4	C21orf33	AAAGAAGTGGAGCGTGTCCTGAAGGAGTTCCACCAGGCCGGGAAGCCCAT	Homo sapiens chromosome 21 open reading frame 33 (C21orf33), nuclear gene encoding mitochondrial protein, transcript variant 1, mRNA.	1	93.1	85	88.9	220.4	197.8	147.5	164.5	169	217.2		-0.34	-0.45	-0.35	0.47	0.52	0.28	0.29	0.21	0.24		0.81	0.63	0	0	0	0	C21orf33	0.81	1.54	2.09	0.320146	0.63	1.1	1.84	0.264818	1.81	2.76	0.44	0.58
1311	GI_17158012-S	C21orf42	Homo sapiens chromosome 21 open reading frame 42 (C21orf42), mRNA.""	GI_17158012-S	GI_17158012	NM_058184.1	C21orf42	AAGACCAAGGCCACATTCCATTGACCAGAGCTCAGCCACGCGCCACACCT	Homo sapiens chromosome 21 open reading frame 42 (C21orf42), mRNA.	1	51.6	51.5	54.3	50.9	56.9	57.1	50.8	56.1	69.4		-0.98	-0.98	-0.88	-0.99	-0.8	-0.73	-0.96	-0.97	-0.97		0.11	-0.02	0.2588	0.6364	0.2091	0.5827	C21orf42	0.11	0.2	1.05	0.0211893	-0.02	-0.03	-1	0	0.57	1.03	0.01	0.78
[truncated: 6,360 more rows]
[truncated: 2 more columns]

## Sheet: OVCAR ztest plus affydiffs 05-0
Index	TargetID	Symbol	Definition	TargetID 2	Gid	Accession	Symbol 2	Probe_Sequence	Definition 2	PA call	OC1	OC2	OC3	RIA 1	RIA 2	RIA 3	RIIB 1	RIIB 2	RIIB 3		zOC1	zOC2	zOC3	zRIA 1	zRIA 2	zRIA 3	zRIIB 1	zRIIB 2	zRIIB 3		zdiffs RIA-C	zdiffs RIIB-C		(fdr) ILL RIA-C	(fdr) ILL RIIB-C		(p) ILL RIA-C	(p) ILL RIIB-IC		(zratio) ILL RIA-C	(zratio) ILL RIIB-C		(fold change) ILL RIA-IC	(fold change) ILL RIIB-C			Symbols	zrRIA-OC	fcRIA-OC
[truncated: 11,048 more rows]
[truncated: 4 more columns]
