# Supplementary material for: Regulatory subunits of PKA define an axis of cellular proliferation/differentiation in ovarian cancer cells
Source: BMC Med Genomics. 2008 Sep 26;1:43. doi: 10.1186/1755-8794-1-43 (PMC2577111; doi:10.1186/1755-8794-1-43)
Supplement: Additional file 3 — Table [file 1755-8794-1-43-S3.xls]

## Sheet: progression genes
Gene	Symbol	RIIB 1	RIIB 2	RIIB 3	OC1	OC2	OC3	RIA 1	RIA 2	RIA 3
OLR1-oxidised low density lipoprotein (lectin-like) receptor 1 (OLR1), mRNA.	OLR1	-0.6735	-0.591	-0.7817	-0.6425	-0.6219	-0.6838	1.331	1.316	1.347
EIF1AY-eukaryotic translation initiation factor 1A, Y-linked (EIF1AY), mRNA.	EIF1AY	-0.6052	-0.6803	-0.7803	-0.5927	-0.6615	-0.674	1.327	1.308	1.358
LOC90701-similar to signal peptidase complex (18kD) (LOC90701), mRNA.	LOC90701	-0.7944	-0.7129	-0.5905	-0.6585	-0.6313	-0.6041	1.312	1.299	1.38
C14orf122-chromosome 14 open reading frame 122 (C14orf122), mRNA.	C14orf122	-0.3926	-0.5608	-1.206	-0.5889	-0.6169	-0.5328	1.318	1.262	1.318
MFGE8-milk fat globule-EGF factor 8 protein (MFGE8), mRNA.	MFGE8	-0.7244	-0.6532	-1.063	-0.5107	-0.4394	-0.5463	1.324	1.306	1.306
QPCT-glutaminyl-peptide cyclotransferase (glutaminyl cyclase) (QPCT), mRNA.	QPCT	-0.9819	-0.8019	-0.7929	-0.415	-0.505	-0.433	1.313	1.34	1.277
PRSS8-protease, serine, 8 (prostasin) (PRSS8), mRNA.	PRSS8	-0.6423	-0.5864	-1.034	-0.5864	-0.4969	-0.6088	1.337	1.326	1.292
ABCB1-ATP-binding cassette, sub-family B (MDR/TAP), member 1 (ABCB1), mRNA.	ABCB1	-0.7058	-0.664	-0.8481	-0.6054	-0.5719	-0.5887	1.361	1.378	1.244
FLJ20273-RNA-binding protein (FLJ20273), mRNA.	FLJ20273	-0.7524	-0.6911	-0.9364	-0.4825	-0.5929	-0.5071	1.309	1.37	1.284
SOCS2-suppressor of cytokine signaling 2 (SOCS2), mRNA.	SOCS2	-0.956	-0.8318	-0.885	-0.3528	-0.4415	-0.4415	1.35	1.297	1.261
ZFP36-zinc finger protein 36, C3H type, homolog (mouse) (ZFP36), mRNA.	ZFP36	-0.8448	-0.6641	-0.7002	-0.5436	-0.6761	-0.5556	1.36	1.3	1.324
BSPRY-B-box and SPRY domain containing (BSPRY), mRNA.	BSPRY	-0.6327	-0.7297	-0.7782	-0.5454	-0.7103	-0.5939	1.336	1.317	1.336
ACAA2-acetyl-Coenzyme A acyltransferase 2 (mitochondrial 3-oxoacyl-Coenzyme A thiolase) (ACAA2), nuclear gene encoding mitochondrial protein, mRNA.	ACAA2	-0.8429	-0.7541	-0.7763	-0.5434	-0.5323	-0.5212	1.353	1.231	1.386
YARS-tyrosyl-tRNA synthetase (YARS), mRNA.	YARS	-0.7131	-0.7449	-0.6178	-0.5543	-0.7131	-0.6496	1.352	1.289	1.352
CGN-cingulin (CGN), mRNA.	CGN	-0.5999	-0.6552	-0.8395	-0.6552	-0.6736	-0.5631	1.261	1.39	1.335
AK3L1-adenylate kinase 3 like 1 (AK3L1), mRNA.	AK3L1	-1.242	-1.031	-1.125	-0.04687	-2.6e-16	-0.0703	1.219	1.148	1.148
MTIF3-mitochondrial translational initiation factor 3 (MTIF3), mRNA.	MTIF3	-0.4458	-0.7408	-0.8588	-0.6818	-0.6818	-0.5638	1.383	1.324	1.265
BMP4-bone morphogenetic protein 4 (BMP4), transcript variant 3, mRNA.	BMP4	-0.6405	-0.6544	-0.8145	-0.6614	-0.5987	-0.6196	1.288	1.274	1.427
LOC401886-similar to 60S ribosomal protein L17 (L23) (Amino acid starvation-induced protein) (ASI) (LOC401886), mRNA.	LOC401886	-0.6484	-0.6484	-0.9461	-0.4896	-0.6682	-0.569	1.317	1.297	1.356
KIAA1274-KIAA protein (similar to mouse paladin) (KIAA1274), mRNA.	KIAA1274	-0.6805	-0.7685	-0.9935	-0.4359	-0.5631	-0.5044	1.305	1.257	1.384
TSC-hypothetical protein FLJ20607 (TSC), mRNA.	TSC	-1.144	-1.042	-0.981	-0.1479	-0.158	-0.219	1.244	1.285	1.163
MAPK13-mitogen-activated protein kinase 13 (MAPK13), mRNA.	MAPK13	-1.09	-1.038	-1.221	-0.04361	-0.03052	-0.1352	1.212	1.199	1.147
SYK-spleen tyrosine kinase (SYK), mRNA.	SYK	-0.6177	-0.97	-1.009	-0.5002	-0.4219	-0.3828	1.32	1.222	1.359
DNAJD1-DnaJ (Hsp40) homolog, subfamily D, member 1 (DNAJD1), mRNA.	DNAJD1	-0.8162	-0.5626	-0.8365	-0.6235	-0.6032	-0.5321	1.345	1.223	1.406
CDX2-caudal type homeo box transcription factor 2 (CDX2), mRNA.	CDX2	-0.8846	-0.7727	-1.007	-0.3552	-0.3654	-0.5181	1.274	1.315	1.315
CA2-carbonic anhydrase II (CA2), mRNA.	CA2	-0.8418	-0.8321	-1.027	-0.3458	-0.4625	-0.3847	1.366	1.22	1.308
C10orf86-chromosome 10 open reading frame 86 (C10orf86), mRNA.	C10orf86	-0.8184	-0.6036	-1.371	-0.3887	-0.2353	-0.358	1.299	1.238	1.238
HNRPDL-heterogeneous nuclear ribonucleoprotein D-like (HNRPDL), transcript variant 2, mRNA.	HNRPDL	-0.8749	-1.095	-0.4779	-0.4999	-0.522	-0.4338	1.397	1.287	1.22
LCN2-lipocalin 2 (oncogene 24p3) (LCN2), mRNA.	LCN2	-0.7841	-0.6252	-0.6396	-0.5529	-0.683	-0.7046	1.253	1.332	1.404
SFRS10-splicing factor, arginine/serine-rich 10 (transformer 2 homolog, Drosophila) (SFRS10), mRNA.	SFRS10	-0.6012	-0.9216	-1.028	-0.4232	-0.4944	-0.441	1.25	1.25	1.41
FLJ25005-FLJ25005 protein (FLJ25005), mRNA.	FLJ25005	-0.4575	-0.8236	-0.8541	-0.6711	-0.6406	-0.5186	1.403	1.251	1.312
FLJ20647-hypothetical protein FLJ20647 (FLJ20647), mRNA.	FLJ20647	-0.7198	-0.7456	-0.9255	-0.6427	-0.4628	-0.4628	1.311	1.285	1.363
VIPR1-vasoactive intestinal peptide receptor 1 (VIPR1), mRNA.	VIPR1	-0.6569	-0.7864	-0.7432	-0.6138	-0.6138	-0.5706	1.199	1.415	1.371
LISCH7-liver-specific bHLH-Zip transcription factor (LISCH7), transcript variant 1, mRNA.	LISCH7	-1.156	-1.196	-1.33	0.2182	0.1378	0.1445	1.069	1.023	1.09
BIRC3-baculoviral IAP repeat-containing 3 (BIRC3), transcript variant 2, mRNA.	BIRC3	-1.087	-1.067	-1.106	-0.1302	-0.1692	-0.07159	1.217	1.139	1.276
HOXB9-homeo box B9 (HOXB9), mRNA.	HOXB9	-0.8857	-1.024	-0.7703	-0.3897	-0.3897	-0.4358	1.283	1.41	1.202
STAP2-signal-transducing adaptor protein-2 (STAP2), mRNA.	STAP2	-0.8524	-0.7595	-1.261	-0.3323	-0.2023	-0.388	1.284	1.228	1.284
FLJ32416-homolog of mouse skeletal muscle sarcoplasmic reticulum protein JP-45 (FLJ32416), mRNA.	FLJ32416	-0.5917	-0.6835	-0.8671	-0.5305	-0.6529	-0.6529	1.413	1.214	1.352
HOXB7-homeo box B7 (HOXB7), mRNA.	HOXB7	-1.278	-1.265	-1.239	0.2987	0.234	0.234	1.035	1.009	0.9706
RNPEP-arginyl aminopeptidase (aminopeptidase B) (RNPEP), mRNA.	RNPEP	-0.7448	-1.404	-0.8547	-0.3053	-0.1587	-0.232	1.307	1.197	1.197
ARHGEF16-Rho guanine exchange factor (GEF) 16 (ARHGEF16), mRNA.	ARHGEF16	-1.095	-1.247	-1.178	0.04157	0.02772	0.05543	1.053	1.15	1.192
IL4R-interleukin 4 receptor (IL4R), mRNA.	IL4R	-0.9231	-0.6763	-0.8408	-0.5118	-0.457	-0.5392	1.407	1.353	1.188
BTG2-BTG family, member 2 (BTG2), mRNA.	BTG2	-0.5913	-1.359	-1.305	-0.04267	-0.125	-0.07011	1.247	1.137	1.11
NOL5A-nucleolar protein 5A (56kDa with KKE/D repeat) (NOL5A), mRNA.	NOL5A	-0.5217	-0.9839	-1.227	-0.3027	-0.3757	-0.4	1.376	1.181	1.254
NQO1-NAD(P)H dehydrogenase, quinone 1 (NQO1), mRNA.	NQO1	-0.9626	-0.8731	-0.9067	-0.403	-0.3694	-0.3694	1.209	1.254	1.422
LOC200916-similar to RIKEN cDNA 3110001N18 (LOC200916), mRNA.	LOC200916	-0.7528	-0.8092	-0.8375	-0.5458	-0.5646	-0.4517	1.27	1.242	1.449
SLC1A1-solute carrier family 1 (neuronal/epithelial high affinity glutamate transporter, system Xag), member 1 (SLC1A1), mRNA.	SLC1A1	-0.5524	-0.6587	-0.8448	-0.7916	-0.5524	-0.579	1.362	1.335	1.282
SH3BP4-SH3-domain binding protein 4 (SH3BP4), mRNA.	SH3BP4	-0.8476	-0.8189	-0.7902	-0.4748	-0.4461	-0.5751	1.418	1.332	1.203
IFNGR1-interferon gamma receptor 1 (IFNGR1), mRNA.	IFNGR1	-0.8908	-0.7112	-0.8908	-0.4989	-0.4499	-0.4989	1.428	1.183	1.33
MGAT4A-mannosyl (alpha-1,3-)-glycoprotein beta-1,4-N-acetylglucosaminyltransferase, isoenzyme A (MGAT4A), mRNA.	MGAT4A	-0.8778	-0.8549	-1.29	-0.1908	-0.3282	-0.1908	1.321	1.183	1.229
SFRS6-splicing factor, arginine/serine-rich 6 (SFRS6), mRNA.	SFRS6	-1.333	-1.082	-1.311	0.218	0.1952	0.218	1.085	0.9709	1.039
PPIB-peptidylprolyl isomerase B (cyclophilin B) (PPIB), mRNA.	PPIB	-0.6512	-1.042	-1.005	-0.2977	-0.4279	-0.4466	1.228	1.247	1.395
FLJ20343-hypothetical protein FLJ20343 (FLJ20343), mRNA.	FLJ20343	-0.6125	-0.6125	-0.7677	-0.5607	-0.6901	-0.7418	1.458	1.277	1.251
CLDN2-claudin 2 (CLDN2), mRNA.	CLDN2	-0.5158	-0.8438	-0.8438	-0.6634	-0.647	-0.4501	1.338	1.239	1.387
GOSR2-golgi SNAP receptor complex member 2 (GOSR2), transcript variant A, mRNA.	GOSR2	-0.9706	-1.092	-0.7029	-0.4353	-0.2649	-0.3866	1.365	1.195	1.292
DKFZP564K1964-DKFZP564K1964 protein (DKFZP564K1964), mRNA.	DKFZP564K1964	-0.7939	-1.042	-1.161	-0.1389	-0.2977	-0.3275	1.3	1.26	1.201
ANXA3-annexin A3 (ANXA3), mRNA.	ANXA3	-0.8613	-0.7376	-0.784	-0.6447	-0.5055	-0.4281	1.398	1.336	1.228
SGPP2-sphingosine-1-phosphate phosphotase 2 (SGPP2), mRNA.	SGPP2	-0.7549	-0.4057	-0.8819	-0.7549	-0.6279	-0.5326	1.34	1.213	1.404
BIK-BCL2-interacting killer (apoptosis-inducing) (BIK), mRNA.	BIK	-0.885	-0.885	-0.9827	-0.3099	-0.299	-0.5161	1.285	1.253	1.34
PRO2013-hypothetical protein PRO2013 (PRO2013), mRNA.	PRO2013	-0.646	-0.9706	-0.5379	-0.4838	-0.7001	-0.619	1.22	1.301	1.436
FAT-FAT tumor suppressor homolog 1 (Drosophila) (FAT), mRNA.	FAT	-0.7806	-0.6146	-0.6423	-0.6792	-0.6146	-0.6515	1.34	1.478	1.165
ST7L-suppression of tumorigenicity 7 like (ST7L), transcript variant 4, mRNA.	ST7L	-1.188	-0.9839	-1.597	0.2422	0.3103	0.3103	0.9915	0.9915	0.9233
MRPL1-mitochondrial ribosomal protein L1 (MRPL1), nuclear gene encoding mitochondrial protein, mRNA.	MRPL1	-0.7235	-0.8599	-1.047	-0.3826	-0.4337	-0.4508	1.441	1.169	1.288
C20orf97-chromosome 20 open reading frame 97 (C20orf97), mRNA.	C20orf97	-0.7011	-0.5505	-0.7613	-0.7011	-0.5204	-0.7463	1.242	1.287	1.452
NFKBIE-nuclear factor of kappa light polypeptide gene enhancer in B-cells inhibitor, epsilon (NFKBIE), mRNA.	NFKBIE	-1.046	-0.5852	-0.9903	-0.5115	-0.3089	-0.4378	1.33	1.183	1.367
DPYSL2-dihydropyrimidinase-like 2 (DPYSL2), mRNA.	DPYSL2	-0.8177	-1.063	-1.179	-0.2346	-0.2346	-0.1996	1.212	1.375	1.142
CBLC-Cas-Br-M (murine) ecotropic retroviral transforming sequence c (CBLC), mRNA.	CBLC	-0.6468	-0.6974	-0.7734	-0.6215	-0.495	-0.7481	1.226	1.429	1.327
BRCA1-breast cancer 1, early onset (BRCA1), transcript variant BRCA1-delta9-11, mRNA.	BRCA1	-0.933	-0.4738	-0.605	-0.4738	-0.7362	-0.7362	1.396	1.265	1.297
MDA5-melanoma differentiation associated protein-5 (MDA5), mRNA.	MDA5	-0.9193	-0.8942	-0.6435	-0.4931	-0.5181	-0.468	1.488	1.237	1.212
SNX5-sorting nexin 5 (SNX5), transcript variant 2, mRNA.	SNX5	-1.072	-1.298	-1.249	0.1723	0.04308	0.14	1.077	1.142	1.045
MRPS31-mitochondrial ribosomal protein S31 (MRPS31), nuclear gene encoding mitochondrial protein, mRNA.	MRPS31	-0.9899	-1.113	-1.433	-0.005469	0.1422	0.06836	1.151	1.053	1.127
SEPHS1-selenophosphate synthetase 1 (SEPHS1), mRNA.	SEPHS1	-0.6945	-1.153	-0.9236	-0.4982	-0.2691	-0.3018	1.302	1.335	1.204
TLR2-toll-like receptor 2 (TLR2), mRNA.	TLR2	-0.6154	-0.5985	-1.14	-0.5646	-0.4121	-0.5815	1.451	1.214	1.248
MTMR6-myotubularin related protein 6 (MTMR6), mRNA.	MTMR6	-0.7022	-0.8805	-0.4219	-0.7277	-0.6512	-0.5748	1.464	1.158	1.336
KIAA1639-KIAA1639 protein (KIAA1639), mRNA.	KIAA1639	-0.7623	-0.6445	-0.8051	-0.6231	-0.591	-0.5482	1.271	1.196	1.507
HSP70-4-likely ortholog of mouse heat shock protein, 70 kDa 4 (HSP70-4), mRNA.	HSP70	-1.009	-0.9384	-1.061	-0.2375	-0.2901	-0.2375	1.304	1.357	1.112
PTER-phosphotriesterase related (PTER), mRNA.	PTER	-1.009	-0.6442	-1.095	-0.3865	-0.4724	-0.2362	1.224	1.374	1.246
FLJ11149-riboflavin kinase (FLJ11149), mRNA.	FLJ11149	-0.974	-0.5969	-1.351	-0.1257	-0.3613	-0.3142	1.288	1.194	1.241
PPAP2C-phosphatidic acid phosphatase type 2C (PPAP2C), transcript variant 2, mRNA.	PPAP2C	-0.7662	-0.6059	-0.8625	-0.499	-0.6273	-0.6059	1.233	1.233	1.5
PPA2-inorganic pyrophosphatase 2 (PPA2), transcript variant 4, mRNA.	PPA2	-1.212	-1.162	-1.261	0.08215	0.1314	0.1684	1.006	1.093	1.154
ARNT2-aryl-hydrocarbon receptor nuclear translocator 2 (ARNT2), mRNA.	ARNT2	-0.7468	-0.6939	-0.7468	-0.5616	-0.4822	-0.7468	1.344	1.423	1.211
SLC25A4-solute carrier family 25 (mitochondrial carrier; adenine nucleotide translocator), member 4 (SLC25A4), mRNA.	SLC25A4	-1.096	-1.066	-1.037	-0.08127	-0.2007	-0.1858	1.128	1.202	1.337
NFKBIA-nuclear factor of kappa light polypeptide gene enhancer in B-cells inhibitor, alpha (NFKBIA), mRNA.	NFKBIA	-1.289	-1.147	-1.348	0.2129	0.3312	0.2484	0.9817	1.029	0.9817
SDCCAG16-serologically defined colon cancer antigen 16 (SDCCAG16), mRNA.	SDCCAG16	-0.7014	-0.5741	-0.7523	-0.7523	-0.7523	-0.4468	1.36	1.335	1.284
BCAT2-branched chain aminotransferase 2, mitochondrial (BCAT2), mRNA.	BCAT2	-0.4911	-0.8769	-0.6314	-0.7015	-0.5262	-0.7366	1.158	1.438	1.368
MT1E-metallothionein 1E (functional) (MT1E), mRNA.	MT1E	-0.9061	-0.9061	-1.498	-0.08404	0.0475	-0.1498	1.133	1.133	1.231
C21orf59-chromosome 21 open reading frame 59 (C21orf59), mRNA.	C21orf59	-0.6319	-0.7555	-0.7555	-0.6319	-0.5083	-0.6937	1.47	1.161	1.346
SFXN2-sideroflexin 2 (SFXN2), mRNA.	SFXN2	-0.9205	-1.01	-1.309	0.006646	-0.1429	-0.2326	1.203	1.233	1.173
CORO1A-coronin, actin binding protein, 1A (CORO1A), mRNA.	CORO1A	-0.4278	-1.084	-0.7859	-0.5173	-0.6665	-0.4278	1.452	1.244	1.214
HNRPL-heterogeneous nuclear ribonucleoprotein L (HNRPL), mRNA.	HNRPL	-1.377	-0.693	-0.7457	-0.1667	-0.4299	-0.3509	1.281	1.307	1.176
HGRG8-high-glucose-regulated protein 8 (HGRG8), mRNA.	HGRG8	-1.184	-1.419	-0.9485	0.1112	-0.006541	0.1406	1.083	1.171	1.053
PRKCABP-protein kinase C, alpha binding protein (PRKCABP), mRNA.	PRKCABP	-0.7503	-0.6626	-0.7503	-0.5311	-0.5749	-0.7064	1.442	1.135	1.398
FLJ22662-hypothetical protein FLJ22662 (FLJ22662), mRNA.	FLJ22662	-0.9304	-1.259	-1.417	0.09494	0.1081	0.1738	1.028	1.173	1.028
STARD10-START domain containing 10 (STARD10), mRNA.	STARD10	-0.7271	-0.8717	-1.269	-0.2932	-0.4017	-0.2209	1.334	1.334	1.117
BCCIP-BRCA2 and CDKN1A interacting protein (BCCIP), transcript variant A, mRNA.	BCCIP	-0.6138	-1.107	-0.4165	-0.6138	-0.4494	-0.7124	1.425	1.162	1.326
PISD-phosphatidylserine decarboxylase (PISD), mRNA.	PISD	-0.7197	-0.6927	-1.151	-0.5577	-0.3958	-0.3688	1.142	1.412	1.331
SPPL2A-putative intramembrane cleaving protease (SPPL2A), mRNA.	SPPL2A	-1.317	-1.023	-0.8656	-0.1199	-0.06105	-0.2377	1.313	1.116	1.195
SATB2-SATB family member 2 (SATB2), mRNA.	SATB2	-0.8238	-1.079	-0.6534	-0.5255	-0.419	-0.3977	1.413	1.371	1.115
NFKB1-nuclear factor of kappa light polypeptide gene enhancer in B-cells 1 (p105) (NFKB1), mRNA.	NFKB1	-1.07	-1.2	-1.178	0.0744	0.0312	-0.12	1.176	1.198	1.09
HOXA5-homeo box A5 (HOXA5), mRNA.	HOXA5	-0.9018	-0.9018	-1.034	-0.2902	-0.3398	-0.3728	1.363	1.379	1.098
KIAA0101-KIAA0101 gene product (KIAA0101), mRNA.	KIAA0101	-1.006	-1.248	-1.394	0.06201	0.1591	0.2319	1.057	1.105	1.033
CYB5-cytochrome b-5 (CYB5), mRNA.	CYB5	-1	-1.311	-1.164	-0.1017	0.07807	0.07807	1.091	1.14	1.189
LOC88523-CG016 (LOC88523), mRNA.	LOC88523	-0.6484	-0.5524	-0.8886	-0.6965	-0.7445	-0.4323	1.417	1.345	1.201
C19orf24-chromosome 19 open reading frame 24 (C19orf24), mRNA.	C19orf24	-0.634	-0.634	-1.393	-0.3931	-0.2079	-0.5228	1.219	1.237	1.33
KIAA1883-KIAA1883 protein (KIAA1883), mRNA.	KIAA1883	-0.8093	-0.8741	-0.8741	-0.3168	-0.3946	-0.6538	1.303	1.355	1.264
ST14-suppression of tumorigenicity 14 (colon carcinoma, matriptase, epithin) (ST14), mRNA.	ST14	-0.6829	-0.7706	-0.7004	-0.5599	-0.4897	-0.7706	1.477	1.284	1.214
SNRPB2-small nuclear ribonucleoprotein polypeptide B'' (SNRPB2), transcript variant 2, mRNA.	SNRPB2	-0.4589	-0.9618	-0.7822	-0.4949	-0.7822	-0.4589	1.265	1.409	1.265
MGC10981-hypothetical protein MGC10981 (MGC10981), mRNA.	MGC10981	-1.098	-0.9327	-1.098	-0.2332	-0.1187	-0.2205	1.229	1.369	1.102
FTHFSDC1-formyltetrahydrofolate synthetase domain containing 1 (FTHFSDC1), mRNA.	FTHFSDC1	-0.8502	-0.7645	-0.8288	-0.5501	-0.6144	-0.3358	1.293	1.443	1.207
LAMP3-lysosomal-associated membrane protein 3 (LAMP3), mRNA.	LAMP3	-0.69	0.1354	-1.555	-0.4542	-0.4149	-0.6114	1.236	1.039	1.315
SFRS3-splicing factor, arginine/serine-rich 3 (SFRS3), mRNA.	SFRS3	-1.054	-0.8004	-0.8567	-0.4909	-0.2658	-0.4065	1.395	1.338	1.141
NPC2-Niemann-Pick disease, type C2 (NPC2), mRNA.	NPC2	-0.9882	-0.5023	-0.6713	-0.5657	-0.46	-0.7558	1.272	1.209	1.462
TBC1D4-TBC1 domain family, member 4 (TBC1D4), mRNA.	TBC1D4	-0.8549	-0.6057	-0.8861	-0.6992	-0.4811	-0.4188	1.45	1.201	1.294
NEO1-neogenin homolog 1 (chicken) (NEO1), mRNA.	NEO1	-1.04	-1.224	-1.298	0.1024	0.1392	-0.008189	1.171	1.134	1.024
CYB5-M-cytochrome b5 outer mitochondrial membrane precursor (CYB5-M), mRNA.	CYB5	-0.8641	-0.9259	-0.967	-0.3703	-0.4115	-0.3292	1.152	1.234	1.481
HSPA9B-heat shock 70kDa protein 9B (mortalin-2) (HSPA9B), nuclear gene encoding mitochondrial protein, mRNA.	HSPA9B	-0.9932	-1.085	-1.208	-0.2253	0.02048	-0.1024	1.126	1.218	1.249
ZNF511-zinc finger protein 511 (ZNF511), mRNA.	ZNF511	-0.5142	-0.6508	-0.8461	-0.6704	-0.5727	-0.7094	1.36	1.106	1.497
SARA2-SAR1a gene homolog 2 (S. cerevisiae) (SARA2), mRNA.	SARA2	-0.5874	-0.6377	-1.217	-0.4867	-0.5622	-0.386	1.477	1.25	1.15
MSI1-musashi homolog 1 (Drosophila) (MSI1), mRNA.	MSI1	-1.147	-1.252	-1.369	0.2675	0.2675	0.2091	1.062	1.039	0.922
SLC1A5-solute carrier family 1 (neutral amino acid transporter), member 5 (SLC1A5), mRNA.	SLC1A5	-0.9856	-0.8075	-1.271	-0.3087	-0.095	-0.2375	1.187	1.152	1.366
ST7L-suppression of tumorigenicity 7 like (ST7L), transcript variant 4, mRNA.	ST7L	0.1471	-0.7589	-1.735	-0.2013	-0.4104	-0.4801	1.053	1.193	1.193
GLS2-glutaminase 2 (liver, mitochondrial) (GLS2), nuclear gene encoding mitochondrial protein, transcript variant 2, mRNA.	GLS2	-1.175	-1.047	-1.12	-0.1504	-0.02236	-0.04066	1.167	1.075	1.313
MT1A-metallothionein 1A (functional) (MT1A), mRNA.	MT1A	-0.4832	-0.6847	-0.8694	-0.5336	-0.7183	-0.6679	1.431	1.095	1.431
MAP1LC3A-microtubule-associated protein 1 light chain 3 alpha (MAP1LC3A), transcript variant 2, mRNA.	MAP1LC3A	-0.8107	-0.4742	-0.7476	-0.4953	-0.6425	-0.7896	1.208	1.25	1.502
p30-nuclear protein p30 (p30), mRNA.	p30	-1.376	-1.212	-0.934	0.05049	0.03786	0.08835	1.123	0.9971	1.224
ARHGAP8-Rho GTPase activating protein 8 (ARHGAP8), transcript variant 5, mRNA.	ARHGAP8	-0.5616	-0.5084	-1.493	-0.2424	-0.4286	-0.5084	1.221	1.141	1.38
JTV1-JTV1 gene (JTV1), mRNA.	JTV1	-1.227	-1.518	-0.9646	0.2589	0.2589	0.1424	1.075	1.016	0.9581
APBA3-amyloid beta (A4) precursor protein-binding, family A, member 3 (X11-like 2) (APBA3), mRNA.	APBA3	-0.8202	-0.8202	-0.6913	-0.4979	-0.4334	-0.6913	1.243	1.211	1.501
HOXB8-homeo box B8 (HOXB8), mRNA.	HOXB8	-0.5297	-0.8825	-1.099	-0.4501	-0.4273	-0.4956	1.37	1.439	1.075
FLJ14753-hypothetical protein FLJ14753 (FLJ14753), mRNA.	FLJ14753	-1.459	-0.5718	-0.838	-0.3943	-0.3056	-0.1282	1.114	1.291	1.291
NDUFA6-NADH dehydrogenase (ubiquinone) 1 alpha subcomplex, 6, 14kDa (NDUFA6), mRNA.	NDUFA6	-0.6723	-0.8799	-1.562	-0.2274	-0.2274	0.009887	1.256	1.167	1.137
IGFBP2-insulin-like growth factor binding protein 2 (36kD) (IGFBP2), mRNA.	IGFBP2	-0.6839	-0.3637	-1.075	-0.3993	-0.7195	-0.6661	1.237	1.22	1.451
FLJ14360-hypothetical protein FLJ14360 (FLJ14360), mRNA.	FLJ14360	-1.158	-0.4466	-1.451	-0.2791	-0.1535	-0.06978	1.102	1.144	1.312
WDR34-WD repeat domain 34 (WDR34), mRNA.	WDR34	-0.6622	-0.8984	-1.371	-0.2988	-0.1716	-0.317	1.064	1.336	1.318
OVCA2-candidate tumor suppressor in ovarian cancer 2 (OVCA2), mRNA.	OVCA2	-0.8321	-0.9275	-1.357	-0.1643	-0.1166	-0.2597	1.076	1.219	1.362
SH3YL1-SH3 domain containing, Ysc84-like 1 (S. cerevisiae) (SH3YL1), mRNA.	SH3YL1	-0.7671	-0.5854	-0.8839	-0.3778	-0.793	-0.5465	1.322	1.257	1.374
LOC150371-hypothetical LOC150371 (LOC150371), mRNA.	LOC150371	-0.6762	-0.5236	-1.058	-0.4473	-0.4854	-0.7334	1.136	1.384	1.403
DNAJC7-DnaJ (Hsp40) homolog, subfamily C, member 7 (DNAJC7), mRNA.	DNAJC7	-1.022	-0.8117	-1.358	-0.2659	0.02799	-0.1819	1.246	1.204	1.162
P15RS-hypothetical protein FLJ10656 (P15RS), mRNA.	P15RS	-0.4913	-0.7514	-1.141	-0.6213	-0.2962	-0.5888	1.362	1.362	1.167
KIAA1257-KIAA1257 protein (KIAA1257), mRNA.	KIAA1257	-1.169	-0.378	-1.13	-0.4967	-0.2593	-0.3384	1.363	1.323	1.086
CENTA1-centaurin, alpha 1 (CENTA1), mRNA.	CENTA1	-1.151	-1.114	-1.142	-0.1179	0.04817	-0.02562	1.22	1.035	1.247
OAT-ornithine aminotransferase (gyrate atrophy) (OAT), nuclear gene encoding mitochondrial protein, mRNA.	OAT	-1.332	-1.173	-1.151	0.09568	0.09568	0.2543	1.025	1.138	1.047
TMSB4Y-thymosin, beta 4, Y-linked (TMSB4Y), mRNA.	TMSB4Y	-0.7021	-0.718	-0.8453	-0.718	-0.6543	-0.3201	1.399	1.287	1.272
EBNA1BP2-EBNA1 binding protein 2 (EBNA1BP2), mRNA.	EBNA1BP2	-0.7531	-0.8938	-1.363	-0.1199	-0.3544	-0.2137	1.147	1.17	1.381
EEF1B2-eukaryotic translation elongation factor 1 beta 2 (EEF1B2), transcript variant 2, mRNA.	EEF1B2	-0.3944	-1.193	-0.5128	-0.3944	-0.6902	-0.6902	1.44	1.292	1.144
ATP6V0A1-ATPase, H+ transporting, lysosomal V0 subunit a isoform 1 (ATP6V0A1), mRNA.	ATP6V0A1	-1.258	-1.291	-1.347	0.3849	0.4408	0.3514	0.8879	0.8767	0.9549
LOC285148-hypothetical protein LOC285148 (LOC285148), mRNA.	LOC285148	-1.08	-0.7168	-1.489	0.0101	-0.03534	-0.1716	1.282	1.055	1.146
OPRS1-opioid receptor, sigma 1 (OPRS1), transcript variant 3, mRNA.	OPRS1	-0.6354	-0.7493	-0.8631	-0.6354	-0.4932	-0.5785	1.271	1.555	1.129
MRPL45-mitochondrial ribosomal protein L45 (MRPL45), nuclear gene encoding mitochondrial protein, mRNA.	MRPL45	-0.8554	-0.7627	-1.752	-0.02061	-0.02061	0.134	1.185	0.9997	1.092
LTB-lymphotoxin beta (TNF superfamily, member 3) (LTB), transcript variant 2, mRNA.	LTB	-0.7116	-0.5366	-1.114	-0.5016	-0.6591	-0.3791	1.353	1.108	1.441
TLP19-endoplasmic reticulum thioredoxin superfamily member, 18 kDa (TLP19), mRNA.	TLP19	-1.054	-0.8314	-0.2387	-0.461	-0.8314	-0.461	1.243	1.391	1.243
XBP1-X-box binding protein 1 (XBP1), mRNA.	XBP1	-0.8411	-0.9818	-0.5034	-0.5315	-0.3908	-0.6722	1.41	1.101	1.41
FGFR1OP-FGFR1 oncogene partner (FGFR1OP), transcript variant 2, mRNA.	FGFR1OP	-0.5175	-0.3672	-1.239	-0.7578	-0.6376	-0.3372	1.255	1.375	1.225
HSPC039-HSPC039 protein (HSPC039), mRNA.	HSPC039	-0.7204	-0.7423	-1.116	-0.6105	-0.4786	-0.2149	1.214	1.367	1.302
LARGE-like-glycosyltransferase (LARGE), transcript variant 2, mRNA.	LARGE	-0.7119	-0.794	-0.6092	-0.8761	-0.486	-0.486	1.383	1.362	1.218
AIM1L-absent in melanoma 1-like (AIM1L), mRNA.	AIM1L	-0.7702	-0.889	-0.5721	-0.4137	-0.5919	-0.7108	1.111	1.468	1.369
LOC163590-AF464140 (LOC163590), mRNA.	LOC163590	-0.7024	-0.9834	-0.9366	-0.562	-0.281	-0.4215	1.311	1.452	1.124
PYM-PYM protein (PYM), mRNA.	PYM	-0.9038	-1.394	-1.26	0.1213	0.05448	0.09905	1.236	1.035	1.013
FLJ20195-hypothetical protein FLJ20195 (FLJ20195), mRNA.	FLJ20195	-0.1201	-1.102	-1.25	-0.2183	-0.6112	-0.4148	1.157	1.255	1.304
TNFRSF19-tumor necrosis factor receptor superfamily, member 19 (TNFRSF19), transcript variant 2, mRNA.	TNFRSF19	-0.7084	-0.5098	-0.9864	-0.5098	-0.5892	-0.6289	1.576	1.218	1.139
PGM1-phosphoglucomutase 1 (PGM1), mRNA.	PGM1	-1.206	-0.6375	-0.5901	-0.2582	-0.6375	-0.5427	1.354	1.164	1.354
KCNMB3-potassium large conductance calcium-activated channel, subfamily M beta member 3 (KCNMB3), transcript variant 3, mRNA.	KCNMB3	-0.9941	-0.5248	-0.7125	-0.3997	-0.8064	-0.4936	1.196	1.321	1.415
UTY-ubiquitously transcribed tetratricopeptide repeat gene, Y-linked (UTY), transcript variant 3, mRNA.	UTY	-0.1995	-0.6115	-1.347	-0.641	-0.2878	-0.6998	1.331	1.243	1.213
ATP6V0B-ATPase, H+ transporting, lysosomal 21kDa, V0 subunit c'' (ATP6V0B), mRNA.	ATP6V0B	-0.8711	-0.8996	-0.8996	-0.5575	-0.2439	-0.4149	1.181	1.238	1.467
MGC2603-hypothetical protein MGC2603 (MGC2603), mRNA.	MGC2603	-0.7237	-0.9725	-0.9951	-0.3845	-0.3845	-0.4071	1.267	1.086	1.515
FLJ10199-hypothetical protein FLJ10199 (FLJ10199), mRNA.	FLJ10199	-1.141	-1.16	-1.18	0.1548	-0.04144	-0.06107	1.234	1.077	1.117
AKR1A1-aldo-keto reductase family 1, member A1 (aldehyde reductase) (AKR1A1), transcript variant 2, mRNA.	AKR1A1	-0.7279	-0.8809	-0.9421	-0.2075	-0.5442	-0.6054	1.262	1.262	1.384
MAD2L1-MAD2 mitotic arrest deficient-like 1 (yeast) (MAD2L1), mRNA.	MAD2L1	-0.9793	-1.216	-0.7767	-0.3714	-0.2701	-0.1351	1.114	1.216	1.418
C14orf140-chromosome 14 open reading frame 140 (C14orf140), mRNA.	C14orf140	-0.9864	-0.7359	-1.07	-0.2907	-0.3185	-0.4298	1.49	1.101	1.24
TCF2-transcription factor 2, hepatic; LF-B3; variant hepatic nuclear factor (TCF2), transcript variant a, mRNA.	TCF2	-0.5511	-0.4891	-1.14	-0.6751	-0.5821	-0.4581	1.278	1.526	1.092
RUVBL2-RuvB-like 2 (E. coli) (RUVBL2), mRNA.	RUVBL2	-0.5271	-1.085	-0.7132	-0.6667	-0.5271	-0.3876	1.147	1.519	1.24
GHITM-growth hormone inducible transmembrane protein (GHITM), mRNA.	GHITM	-1.352	-1.238	-1.086	0.05493	0.207	0.2451	1.044	1.006	1.12
CD14-CD14 antigen (CD14), mRNA.	CD14	-0.6055	-0.8221	-0.6055	-0.786	-0.6777	-0.4612	1.524	1.127	1.307
C6orf113-chromosome 6 open reading frame 113 (C6orf113), mRNA.	C6orf113	-1.165	-0.9549	-1.255	-0.1736	0.006678	0.03673	1.299	1.119	1.088
KIAA0514-KIAA0514 (KIAA0514), mRNA.	KIAA0514	-0.9585	-0.3561	-0.6935	-0.7175	-0.6453	-0.5489	1.355	1.042	1.523
KRTCAP3-keratinocyte associated protein 3 (KRTCAP3), mRNA.	KRTCAP3	-0.5454	-0.7412	-0.7657	-0.7657	-0.5454	-0.5944	1.327	1.083	1.548
ENC1-ectodermal-neural cortex (with BTB-like domain) (ENC1), mRNA.	ENC1	-0.7189	-0.6474	-0.8261	-0.6474	-0.7189	-0.3972	1.247	1.533	1.176
FLJ20534-hypothetical protein FLJ20534 (FLJ20534), mRNA.	FLJ20534	-0.5812	-1.121	-1.121	-0.2906	-0.4982	-0.1661	1.37	1.287	1.121
SYT12-synaptotagmin XII (SYT12), mRNA.	SYT12	-0.4253	-0.4832	-1.237	-0.5992	-0.4253	-0.6862	1.053	1.343	1.459
ETF1-eukaryotic translation termination factor 1 (ETF1), mRNA.	ETF1	-1.062	-1.562	-0.9289	0.1369	0.03701	0.1369	1.203	1.07	0.9696
LIPE-lipase, hormone-sensitive (LIPE), mRNA.	LIPE	-0.5723	-0.5723	-1.338	-0.2591	-0.5027	-0.5723	1.307	1.412	1.098
NIFIE14-seven transmembrane domain protein (NIFIE14), mRNA.	NIFIE14	-0.9993	-1.198	-0.867	-0.1727	-0.2057	-0.2719	1.183	1.084	1.447
C19orf21-chromosome 19 open reading frame 21 (C19orf21), mRNA.	C19orf21	-0.7028	-0.9736	-0.7222	-0.7609	-0.4514	-0.3159	1.251	1.406	1.27
FLJ23375-hypothetical protein FLJ23375 (FLJ23375), mRNA.	FLJ23375	-1.261	-1.123	-0.8474	-0.08819	-0.2952	0.01534	1.292	1.154	1.154
CGI-09-CGI-09 protein (CGI-09), mRNA.	CGI	-1.479	-1.17	-0.8157	0.1572	-0.06388	0.02457	1.086	1.219	1.042
NALP2-NACHT, leucine rich repeat and PYD containing 2 (NALP2), mRNA.	NALP2	-0.8476	-0.5222	-0.7753	-0.3595	-0.703	-0.7391	1.394	1.412	1.141
PCM1-pericentriolar material 1 (PCM1), mRNA.	PCM1	-0.6092	-0.7667	-1.145	-0.6092	-0.4831	-0.2626	1.439	1.313	1.124
CDC23-CDC23 (cell division cycle 23, yeast, homolog) (CDC23), mRNA.	CDC23	-1.212	-0.897	-1.142	-0.3029	0.0466	-0.0932	1.165	1.235	1.2
HOXB6-homeo box B6 (HOXB6), transcript variant 1, mRNA.	HOXB6	-0.8708	-0.6531	-0.9252	-0.7347	-0.2449	-0.4898	1.333	1.306	1.279
RODH-3-hydroxysteroid epimerase (RODH), mRNA.	RODH	-1.074	-0.8663	-0.9703	-0.3725	-0.1386	-0.3725	1.239	1.109	1.447
EPS8L2-EPS8-like 2 (EPS8L2), mRNA.	EPS8L2	-1.683	-0.1215	-0.9023	-0.2256	-0.2776	-0.2776	1.024	1.388	1.076
KLK6-kallikrein 6 (neurosin, zyme) (KLK6), mRNA.	KLK6	-0.6947	-0.6947	-0.9076	-0.6643	-0.6034	-0.3752	1.313	1.1	1.526
EFHD1-EF hand domain containing 1 (EFHD1), mRNA.	EFHD1	-1.115	-0.9971	-1.351	0.1837	-0.08199	-0.05248	1.069	1.187	1.158
NR2F2-nuclear receptor subfamily 2, group F, member 2 (NR2F2), mRNA.	NR2F2	-0.8405	-1.285	-0.8405	-0.4479	-0.1861	-0.1338	1.332	1.096	1.306
PRPF18-PRP18 pre-mRNA processing factor 18 homolog (yeast) (PRPF18), mRNA.	PRPF18	-0.9502	-1.139	-1.139	-0.05995	-0.2758	-0.05995	1.316	1.046	1.262
LOC375044-similar to mitochondrial protein of bilaterial origin like (2H598C) (LOC375044), mRNA.	LOC375044	-0.04257	-0.4641	-1.575	-0.6173	-0.5024	-0.4257	1.375	0.9537	1.299
PRRG2-proline-rich Gla (G-carboxyglutamic acid) polypeptide 2 (PRRG2), mRNA.	PRRG2	-0.4907	-0.468	-1.102	-0.5586	-0.5586	-0.7171	1.434	1.004	1.457
HPSE-heparanase (HPSE), mRNA.	HPSE	-1.017	-0.6562	-1.247	-0.3281	-0.1969	-0.2953	1.312	1.411	1.017
TJP3-tight junction protein 3 (zona occludens 3) (TJP3), mRNA.	TJP3	-0.632	-0.8263	-0.9676	-0.2787	-0.7203	-0.4907	1.205	1.258	1.452
CENTA2-centaurin, alpha 2 (CENTA2), mRNA.	CENTA2	-0.8832	-0.2697	-0.9632	-0.4297	-0.4831	-0.8565	1.437	1.171	1.277
C14orf159-chromosome 14 open reading frame 159 (C14orf159), mRNA.	C14orf159	-0.3388	-0.9864	-1.688	-0.04198	-0.06896	-0.3118	1.253	1.145	1.037
GALC-galactosylceramidase (Krabbe disease) (GALC), mRNA.	GALC	-0.8939	-0.6658	-1.06	-0.6658	-0.3341	-0.2511	1.263	1.408	1.2
MGC10200-hypothetical protein MGC:10200 (MGC10200), mRNA.	MGC10200	-1.15	-1.096	-1.257	0.1337	-0.05348	0.02674	1.23	1.176	0.9893
NPM3-nucleophosmin/nucleoplasmin, 3 (NPM3), mRNA.	NPM3	-0.2419	-0.893	-0.8523	-0.6285	-0.5675	-0.7099	1.06	1.243	1.589
ZNF165-zinc finger protein 165 (ZNF165), mRNA.	ZNF165	-0.8046	-0.6766	-0.7497	-0.3291	-0.5669	-0.8229	1.28	1.445	1.225
PSMB2-proteasome (prosome, macropain) subunit, beta type, 2 (PSMB2), mRNA.	PSMB2	-0.9392	-1.037	-0.9717	-0.1264	-0.2565	-0.4515	1.174	1.174	1.434
ALG5-asparagine-linked glycosylation 5 homolog (yeast, dolichyl-phosphate beta-glucosyltransferase) (ALG5), mRNA.	ALG5	-1.219	-1.143	-1.174	0.06276	0.07802	0.03223	1.177	0.9481	1.238
BDH-3-hydroxybutyrate dehydrogenase (heart, mitochondrial) (BDH), nuclear gene encoding mitochondrial protein, transcript variant 1, mRNA.	BDH	-0.4743	-0.3409	-1.168	-0.5277	-0.4743	-0.8745	1.26	1.473	1.126
SERTAD1-SERTA domain containing 1 (SERTAD1), mRNA.	SERTAD1	-0.873	-0.8493	-1.348	-0.08968	-0.2558	-0.2558	1.168	1.073	1.43
LOC400451-hypothetical gene supported by AK075564; BC060873 (LOC400451), mRNA.	LOC400451	-1.036	-0.462	-1.064	-0.3799	-0.6808	-0.2158	1.261	1.207	1.371
DDX56-DEAD (Asp-Glu-Ala-Asp) box polypeptide 56 (DDX56), mRNA.	DDX56	-0.5225	-0.6327	-1.074	-0.5225	-0.7429	-0.4123	1.388	1.057	1.461
TGDS-TDP-glucose 4,6-dehydratase (TGDS), mRNA.	TGDS	-0.892	-0.3925	-0.7493	-0.8206	-0.5352	-0.5352	1.534	1.07	1.32
LOC389873-similar to Selenide,water dikinase 1 (Selenophosphate synthetase 1) (Selenium donor protein 1) (LOC389873), mRNA.	LOC389873	-0.7768	-0.4231	-0.8392	-0.6103	-0.6728	-0.6103	1.408	1.533	0.9918
BIRC3-baculoviral IAP repeat-containing 3 (BIRC3), transcript variant 1, mRNA.	BIRC3	-1.191	-1.307	-1.04	-0.09014	0.1764	0.1069	1.115	1.046	1.185
TESK1-testis-specific kinase 1 (TESK1), mRNA.	TESK1	-0.798	-0.5999	-1.293	-0.4513	-0.5008	-0.1541	1.134	1.233	1.431
MAP3K8-mitogen-activated protein kinase kinase kinase 8 (MAP3K8), mRNA.	MAP3K8	-1.105	-0.4002	-0.8504	-0.8113	-0.361	-0.3415	1.283	1.283	1.303
ETS2-v-ets erythroblastosis virus E26 oncogene homolog 2 (avian) (ETS2), mRNA.	ETS2	-0.4626	-0.5895	-0.9957	-0.5641	-0.6149	-0.6911	1.289	1.594	1.035
KLC2L-kinesin light chain 2-like (KLC2L), transcript variant 1, mRNA.	KLC2L	-0.9256	-0.9738	-0.8775	-0.3478	-0.3719	-0.3478	1.41	1.001	1.434
CERK-ceramide kinase (CERK), transcript variant 2, mRNA.	CERK	-0.7941	-0.7528	-0.7941	-0.3397	-0.5049	-0.7528	1.395	1.437	1.106
GLA-galactosidase, alpha (GLA), mRNA.	GLA	-0.5192	-0.5794	-0.8802	-0.5794	-0.5794	-0.8	1.366	1.025	1.547
JARID1D-Jumonji, AT rich interactive domain 1D (RBP2-like) (JARID1D), mRNA.	JARID1D	-0.5698	-0.9505	-0.8102	-0.6299	-0.6299	-0.3294	1.353	1.494	1.073
FLJ10916-hypothetical protein FLJ10916 (FLJ10916), mRNA.	FLJ10916	-1.06	-1.06	-1.037	0.02254	-0.2705	-0.2705	1.285	1.082	1.308
PITX2-paired-like homeodomain transcription factor 2 (PITX2), transcript variant 1, mRNA.	PITX2	-1.084	-0.9318	-1.175	-0.1708	-0.0186	-0.2621	1.351	1.26	1.032
FUCA2-fucosidase, alpha-L- 2, plasma (FUCA2), mRNA.	FUCA2	-0.9158	-0.7313	-1.1	-0.2085	-0.5775	-0.3007	1.422	1.114	1.299
ATP1B1-ATPase, Na+/K+ transporting, beta 1 polypeptide (ATP1B1), mRNA.	ATP1B1	-1.485	-1.326	-0.961	0.3403	0.2134	0.2927	1.07	0.9275	0.9275
DRG2-developmentally regulated GTP binding protein 2 (DRG2), mRNA.	DRG2	-0.9339	-0.2335	-0.88	-0.7184	-0.6106	-0.5029	1.113	1.598	1.167
FLJ20643-hypothetical protein FLJ20643 (FLJ20643), mRNA.	FLJ20643	-0.9562	-0.5921	-1.386	-0.06252	-0.228	-0.4597	1.129	1.228	1.328
FLJ90430-hypothetical protein FLJ90430 (FLJ90430), mRNA.	FLJ90430	-0.8456	-0.5953	-1.096	-0.395	-0.4451	-0.4951	1.508	1.357	1.007
FLJ11712-hypothetical protein FLJ11712 (FLJ11712), mRNA.	FLJ11712	-1.082	-1.178	-1.178	0.01591	-0.1034	0.06365	1.329	1.042	1.09
CRAT-carnitine acetyltransferase (CRAT), transcript variant 3, mRNA.	CRAT	-1.106	-0.5662	-1.166	-0.3264	-0.4463	-0.1465	1.292	1.412	1.052
CD9-CD9 antigen (p24) (CD9), mRNA.	CD9	-1.255	-1.208	-0.8279	-0.116	-0.06855	-0.06855	0.9755	1.213	1.355
LOC401470-similar to 40S ribosomal protein S26 (LOC401470), mRNA.	LOC401470	-0.6982	-1.066	-1.01	-0.5566	-0.3868	-0.1038	1.368	1.17	1.283
STAT5B-signal transducer and activator of transcription 5B (STAT5B), mRNA.	STAT5B	-1.019	-0.9513	-1.288	-0.2097	-0.176	0.05992	1.037	1.273	1.273
FLJ20156-hypothetical protein FLJ20156 (FLJ20156), mRNA.	FLJ20156	-0.8888	-0.4413	-1.56	-0.2735	-0.04972	-0.3853	1.349	1.069	1.181
LOC150739-similar to keratin 8 (LOC150739), mRNA.	LOC150739	-1.441	-1.065	-1.045	-0.0154	0.04399	0.2222	1.212	1.034	1.054
FLJ10498-hypothetical protein FLJ10498 (FLJ10498), mRNA.	FLJ10498	-0.8265	-1.141	-0.7217	-0.4074	-0.3027	-0.4423	1.548	1.234	1.059
MGC4504-hypothetical protein MGC4504 (MGC4504), mRNA.	MGC4504	-1.246	-1.145	-0.8818	-0.1935	0.1102	-0.2137	1.285	1.123	1.163
ME2-malic enzyme 2, NAD(+)-dependent, mitochondrial (ME2), nuclear gene encoding mitochondrial protein, mRNA.	ME2	-0.8514	-1.151	-0.5521	-0.582	-0.5221	-0.1929	1.393	1.364	1.094
DUSP12-dual specificity phosphatase 12 (DUSP12), mRNA.	DUSP12	-0.8882	-0.9466	-1.238	-0.188	-0.3047	-0.1297	1.446	1.037	1.212
ABHD7-abhydrolase domain containing 7 (ABHD7), mRNA.	ABHD7	-0.6864	-0.6864	-1.392	-0.2354	-0.4903	-0.255	1.392	1.02	1.334
U2AF1-U2(RNU2) small nuclear RNA auxiliary factor 1 (U2AF1), mRNA.	U2AF1	-0.9671	-1.265	-1.428	0.06327	0.3073	0.1446	0.9852	1.067	1.094
ACTA2-actin, alpha 2, smooth muscle, aorta (ACTA2), mRNA.	ACTA2	-1.453	-0.7839	-0.5833	-0.1486	-0.3826	-0.3492	1.256	1.423	1.022
CIP29-cytokine induced protein 29 kDa (CIP29), mRNA.	CIP29	-1.322	-1.086	-1.491	0.4019	0.4696	0.4019	0.9091	0.8077	0.9091
GALNT1-UDP-N-acetyl-alpha-D-galactosamine:polypeptide N-acetylgalactosaminyltransferase 1 (GalNAc-T1) (GALNT1), mRNA.	GALNT1	-0.7413	-0.9725	-0.8734	-0.378	-0.444	-0.4771	1.571	1.042	1.273
DRG1-developmentally regulated GTP binding protein 1 (DRG1), mRNA.	DRG1	-0.5665	-0.9181	-0.7775	-0.4962	-0.7071	-0.461	1.508	1.016	1.403
MGC45474-hypothetical protein MGC45474 (MGC45474), mRNA.	MGC45474	-0.4582	-0.9498	-1.032	-0.2397	-0.5128	-0.6767	1.399	1.099	1.372
RPESP-RPE-spondin (RPESP), mRNA.	RPESP	-0.6627	-0.279	-1.081	-0.279	-0.8371	-0.7325	1.256	1.325	1.291
CCDC5-coiled-coil domain containing 5 (spindle associated) (CCDC5), mRNA.	CCDC5	-0.9262	-0.8304	-1.118	-0.1022	-0.4663	-0.3513	1.431	1.105	1.258
HNRPH1-heterogeneous nuclear ribonucleoprotein H1 (H) (HNRPH1), mRNA.	HNRPH1	-1.052	-0.9619	-0.8899	-0.296	-0.224	-0.368	1.342	1.45	0.9999
HTGN29-HTGN29 protein (HTGN29), mRNA.	HTGN29	-1.018	-1.35	-0.923	0.07384	-0.2584	-0.06857	1.118	1.308	1.118
MGC26885-hypothetical protein MGC26885 (MGC26885), mRNA.	MGC26885	-0.4712	-1.089	-0.9242	-0.5536	-0.5124	-0.3065	1.382	1.464	1.011
RPL13-ribosomal protein L13 (RPL13), transcript variant 2, mRNA.	RPL13	-0.6749	-1.087	-0.8353	-0.2623	-0.4228	-0.5832	1.503	1.296	1.067
H2AFY-H2A histone family, member Y (H2AFY), transcript variant 1, mRNA.	H2AFY	-1.014	-0.8633	-1.033	-0.3177	-0.2989	-0.2613	1.018	1.507	1.263
C22orf18-chromosome 22 open reading frame 18 (C22orf18), mRNA.	C22orf18	-1.053	-1.163	-1.317	0.1344	0.1124	-0.06351	1.19	1.19	0.9698
CTSH-cathepsin H (CTSH), transcript variant 2, mRNA.	CTSH	-0.5639	-0.6829	-0.8613	-0.5639	-0.7225	-0.5441	1.28	1.042	1.617
MCLC-Mid-1-related chloride channel 1 (MCLC), mRNA.	MCLC	-0.6802	-0.2164	-1.469	-0.4947	-0.4019	-0.4483	1.453	1.314	0.9429
MX1-myxovirus (influenza virus) resistance 1, interferon-inducible protein p78 (mouse) (MX1), mRNA.	MX1	-1.278	-1.087	-0.5143	-0.2757	-0.4188	-0.1325	1.06	1.442	1.204
FLJ10847-hypothetical protein FLJ10847 (FLJ10847), mRNA.	FLJ10847	-1.119	-0.6534	-0.874	-0.6779	-0.1634	-0.3594	1.258	1.356	1.233
CASP6-caspase 6, apoptosis-related cysteine protease (CASP6), transcript variant beta, mRNA.	CASP6	-0.2128	-0.1745	-1.515	-0.7872	-0.6723	-0.2894	1.166	1.128	1.357
CaMKIINalpha-calcium/calmodulin-dependent protein kinase II (CaMKIINalpha), mRNA.	CaMKIINalpha	-0.9407	-0.921	-1.039	-0.1531	-0.4288	-0.3106	1.186	1.107	1.501
SFXN1-sideroflexin 1 (SFXN1), mRNA.	SFXN1	-1.145	-1.19	-1.471	0.3188	0.3335	0.2448	0.9842	0.8659	1.058
TRUB1-TruB pseudouridine (psi) synthase homolog 1 (E. coli) (TRUB1), mRNA.	TRUB1	-0.8544	-0.8962	-0.6455	-0.6455	-0.4365	-0.4365	1.611	1.193	1.11
CST6-cystatin E/M (CST6), mRNA.	CST6	-0.5334	-0.7801	-0.7128	-0.6679	-0.5334	-0.7128	1.284	1.026	1.631
SLC2A10-solute carrier family 2 (facilitated glucose transporter), member 10 (SLC2A10), mRNA.	SLC2A10	-1.088	-0.8516	-1.489	0.1315	-0.1052	0.02225	1.133	1.26	0.9871
API5-apoptosis inhibitor 5 (API5), mRNA.	API5	-0.8185	-1.262	0.1231	-0.6524	-0.5416	-0.5416	1.397	1.397	0.8985
CASP7-caspase 7, apoptosis-related cysteine protease (CASP7), transcript variant beta, mRNA.	CASP7	-0.7218	-1.173	-0.7218	-0.5133	-0.4786	-0.2354	1.536	1.085	1.224
ABCC4-ATP-binding cassette, sub-family C (CFTR/MRP), member 4 (ABCC4), mRNA.	ABCC4	-0.8816	-0.6962	-0.9928	-0.3625	-0.3625	-0.585	1.491	1.38	1.009
FLJ39553-hypothetical protein FLJ39553 (FLJ39553), mRNA.	FLJ39553	-0.9281	-1.222	-1.057	-0.3223	-0.06527	-0.02856	1.33	1.036	1.256
C6orf93-chromosome 6 open reading frame 93 (C6orf93), mRNA.	C6orf93	-0.4868	-1.105	-0.8631	-0.6212	-0.4062	-0.3793	1.556	1.26	1.045
AATF-apoptosis antagonizing transcription factor (AATF), mRNA.	AATF	-0.9178	-0.8047	-0.9461	-0.2672	-0.4935	-0.4369	1.091	1.204	1.572
HSA272196-hypothetical protein, clone 2746033 (HSA272196), mRNA.	HSA272196	-0.7781	0.1328	-1.234	-0.7781	-0.7781	-0.2657	1.272	1.272	1.158
GOSR2-golgi SNAP receptor complex member 2 (GOSR2), transcript variant A, mRNA.	GOSR2	-0.7486	-0.8365	-1.012	-0.4557	-0.3092	-0.5143	1.156	1.126	1.595
NDNL2-necdin-like 2 (NDNL2), mRNA.	NDNL2	-0.9256	-0.804	-0.9864	-0.4392	-0.2567	-0.4392	1.081	1.567	1.203
COMT-catechol-O-methyltransferase (COMT), transcript variant S-COMT, mRNA.	COMT	-1.035	-0.7215	-1.291	-0.3512	-0.009493	-0.2658	1.215	1.073	1.386
DNAJC3-DnaJ (Hsp40) homolog, subfamily C, member 3 (DNAJC3), mRNA.	DNAJC3	-0.6085	-0.3787	-1.221	-0.4936	-0.4936	-0.6468	1.153	1.613	1.077
MUC20-mucin 20 (MUC20), mRNA.	MUC20	-0.9259	-0.6106	-0.9484	-0.6331	-0.5655	-0.2052	1.214	1.169	1.506
C6orf83-chromosome 6 open reading frame 83 (C6orf83), mRNA.	C6orf83	-0.7068	-0.6311	-0.8204	-0.4039	-0.5932	-0.7825	1.111	1.224	1.603
SERPINB1-serine (or cysteine) proteinase inhibitor, clade B (ovalbumin), member 1 (SERPINB1), mRNA.	SERPINB1	-1.096	-0.2364	-1.177	-0.5228	-0.4819	-0.2364	0.991	1.318	1.441
ANXA9-annexin A9 (ANXA9), mRNA.	ANXA9	-0.6677	-0.3604	-1.385	-0.4628	-0.7018	-0.1897	1.108	1.347	1.313
ATP5D-ATP synthase, H+ transporting, mitochondrial F1 complex, delta subunit (ATP5D), mRNA.	ATP5D	-0.5681	-0.8565	-0.6206	-0.5681	-0.5157	-0.8041	0.9789	1.503	1.451
PHF5A-PHD finger protein 5A (PHF5A), mRNA.	PHF5A	-0.0396	-0.6187	-1.554	-0.4405	-0.396	-0.5742	1.475	0.9405	1.208
MRVLDC3-MARVEL (membrane-associating) domain containing 3 (MRVLDC3), mRNA.	MRVLDC3	-0.4221	-0.8475	-0.9387	-0.726	-0.5436	-0.4221	1.006	1.34	1.553
SAA1-serum amyloid A1 (SAA1), transcript variant 1, mRNA.	SAA1	-0.6352	-0.5007	-1.196	-0.568	-0.4559	-0.5007	1.36	0.9566	1.539
C20orf155-chromosome 20 open reading frame 155 (C20orf155), mRNA.	C20orf155	-0.9821	-0.929	-1.354	-0.2654	0.07963	-0.1062	1.327	1.168	1.062
LOC84549-RNA binding protein (LOC84549), mRNA.	LOC84549	-1.215	-1.173	-1.002	0.02374	-0.1472	0.02374	1.306	0.9637	1.22
ACAS2L-acetyl-Coenzyme A synthetase 2 (AMP forming)-like (ACAS2L), nuclear gene encoding mitochondrial protein, mRNA.	ACAS2L	-0.887	-0.2895	-1.006	-0.8631	-0.4568	-0.3612	1.097	1.36	1.407
LOC201294-Munc13-4 protein (LOC201294), mRNA.	LOC201294	-0.5776	-1.037	-1.426	-0.2417	-0.2593	-0.06483	1.031	1.138	1.438
MUF1-MUF1 protein (MUF1), mRNA.	MUF1	-1.014	-0.7391	-1.519	-0.09685	0.04078	-0.1427	1.05	1.371	1.05
HSPC117-hypothetical protein HSPC117 (HSPC117), mRNA.	HSPC117	-0.5169	-1.292	-1.447	-0.09045	-0.01292	-0.05169	1.189	0.9174	1.305
VAMP8-vesicle-associated membrane protein 8 (endobrevin) (VAMP8), mRNA.	VAMP8	-1.178	-1.047	-1.265	-0.02655	0.1255	-0.004827	1.081	0.9943	1.32
LOC377527-similar to dynein, cytoplasmic, light peptide (LOC377527), mRNA.	LOC377527	-0.1146	-0.922	-1.371	-0.5183	-0.5632	-0.2043	1.455	1.186	1.052
CKLFSF4-chemokine-like factor super family 4 (CKLFSF4), transcript variant 1, mRNA.	CKLFSF4	-1.081	-0.7056	-0.9366	-0.5613	-0.09943	-0.4458	1.402	1.315	1.113
MGC12992-hypothetical protein MGC12992 (MGC12992), mRNA.	MGC12992	-1.129	-1.341	-1.439	0.4755	0.377	0.4333	0.8275	0.9401	0.8556
OIP2-Opa-interacting protein 2 (OIP2), mRNA.	OIP2	-1.185	-1.105	-1.324	0.04864	0.1282	0.1879	1.242	0.944	1.063
PKP2-plakophilin 2 (PKP2), mRNA.	PKP2	-0.9251	-0.8062	-1.044	-0.1817	-0.3304	-0.5386	1.335	1.454	1.037
STAT5A-signal transducer and activator of transcription 5A (STAT5A), mRNA.	STAT5A	-1.027	-1.089	-1.119	-0.04437	0.04778	-0.3822	1.184	1.246	1.184
LMAN2-lectin, mannose-binding 2 (LMAN2), mRNA.	LMAN2	-0.9391	-1.507	-1.294	0.3038	0.3393	0.1263	0.943	0.9785	1.05
FLJ22729-hypothetical protein FLJ22729 (FLJ22729), mRNA.	FLJ22729	-0.9837	-0.08247	-1.355	-0.2945	-0.7187	-0.2415	1.349	1.137	1.19
PSIP1-PC4 and SFRS1 interacting protein 1 (PSIP1), mRNA.	PSIP1	-1.16	-0.3835	-1.851	0.004794	0.1342	0.2637	1.04	1.04	0.9109
NAPA-N-ethylmaleimide-sensitive factor attachment protein, alpha (NAPA), mRNA.	NAPA	-0.3753	-0.7848	-0.9895	-0.5289	-0.3241	-0.8871	1.262	1.16	1.467
CCDC3-coiled-coil domain containing 3 (CCDC3), mRNA.	CCDC3	-0.6556	-0.7285	-1.384	-0.4856	-0.09713	-0.3885	1.238	1.068	1.433
STX3A-syntaxin 3A (STX3A), mRNA.	STX3A	-1.204	-1.397	-1.042	0.1504	0.2149	0.08597	1.053	1.214	0.9241
LOC116238-hypothetical protein BC014072 (LOC116238), mRNA.	LOC116238	-1.085	-0.8644	-0.4782	-0.3678	-0.5333	-0.5333	1.398	0.9563	1.508
NADSYN1-NAD synthetase 1 (NADSYN1), mRNA.	NADSYN1	-0.3665	-0.7389	-1.164	-0.6325	-0.2069	-0.7389	1.123	1.389	1.336
PSAT1-phosphoserine aminotransferase 1 (PSAT1), transcript variant 2, mRNA.	PSAT1	-0.9727	-1.052	-1.013	-0.01769	-0.4952	-0.1769	1.335	1.216	1.176
SHOC2-soc-2 suppressor of clear homolog (C. elegans) (SHOC2), mRNA.	SHOC2	-1.226	-1.452	-0.7364	-0.05857	-0.05857	0.1674	1.222	0.9581	1.184
RANBP1-RAN binding protein 1 (RANBP1), mRNA.	RANBP1	-0.6748	-1.215	-0.9609	-0.325	-0.2614	-0.325	1.265	1.519	0.9786
NOL1-nucleolar protein 1, 120kDa (NOL1), mRNA.	NOL1	-0.7204	-1.064	-1.107	-0.291	-0.2481	-0.3339	1.555	1.04	1.169
NIF3L1BP1-Ngg1 interacting factor 3 like 1 binding protein 1 (NIF3L1BP1), mRNA.	NIF3L1BP1	-1.044	-1.044	-1.747	0.3875	0.4136	0.4396	0.7779	0.9081	0.9081
MBD3-methyl-CpG binding domain protein 3 (MBD3), mRNA.	MBD3	-0.7243	-0.8873	-1.474	-0.3658	0.05795	-0.2028	1.264	1.264	1.068
CCNB1-cyclin B1 (CCNB1), mRNA.	CCNB1	-0.574	-0.5963	-1.782	-0.2609	-0.1044	-0.1267	0.9914	1.394	1.058
SELB-elongation factor for selenoprotein translation (SELB), mRNA.	SELB	-0.8793	-0.6607	-0.4858	-0.617	-0.4858	-0.7919	1.088	1.176	1.657
SHMT1-serine hydroxymethyltransferase 1 (soluble) (SHMT1), transcript variant 2, mRNA.	SHMT1	-1.01	-1.14	-1.075	-0.1162	-0.1816	-0.09442	1.257	1.409	0.9515
HOXA7-homeo box A7 (HOXA7), mRNA.	HOXA7	-0.4542	-0.8127	-0.7649	-0.4303	-0.9561	-0.502	1.339	1.482	1.1
ATF7IP2-activating transcription factor 7 interacting protein 2 (ATF7IP2), mRNA.	ATF7IP2	-1.217	-0.9294	-1.04	0.06639	-0.177	-0.3319	1.239	1.328	1.062
TFCP2L1-transcription factor CP2-like 1 (TFCP2L1), mRNA.	TFCP2L1	-0.693	-1.115	-1.021	-0.4116	-0.1303	-0.4116	1.37	1.417	0.9952
CAPN1-calpain 1, (mu/I) large subunit (CAPN1), mRNA.	CAPN1	-0.9696	-0.8754	-1.535	0.03488	0.03488	-0.09068	1.039	1.008	1.353
XK-Kell blood group precursor (McLeod phenotype) (XK), mRNA.	XK	-1.175	-0.5455	-0.7972	-0.5455	-0.3252	-0.4511	1.594	1.028	1.217
KIAA0931-KIAA0931 protein (KIAA0931), mRNA.	KIAA0931	-1.014	-0.7676	-0.6031	-0.6031	-0.4112	-0.4935	1.371	1.563	0.9595
C22orf2-chromosome 22 open reading frame 2 (C22orf2), mRNA.	C22orf2	-0.6546	-1.218	-0.5247	-0.8279	-0.3947	-0.2214	1.251	1.251	1.338
HSU84971-vasculogenesis gene on 5q (HSU84971), mRNA.	HSU84971	-0.8345	-0.8345	-0.8345	-0.4427	-0.3773	-0.5733	1.125	1.647	1.125
NMNAT3-nicotinamide nucleotide adenylyltransferase 3 (NMNAT3), mRNA.	NMNAT3	-0.7446	-0.07446	-1.117	-0.9307	-0.5957	-0.3351	1.377	1.08	1.34
MRPS26-mitochondrial ribosomal protein S26 (MRPS26), nuclear gene encoding mitochondrial protein, mRNA.	MRPS26	-0.1646	-0.8813	-1.12	-0.3557	-0.7379	-0.5468	1.221	1.03	1.556
LOC387640-similar to RIKEN cDNA E130012A19 (LOC387640), mRNA.	LOC387640	-0.3323	-0.9912	-1.093	-0.3323	-0.7884	-0.2816	1.188	1.442	1.188
ICA1-islet cell autoantigen 1, 69kDa (ICA1), transcript variant 2, mRNA.	ICA1	-1.25	-1.265	-1.25	0.255	0.1942	0.2854	1.152	0.9845	0.8933
CUEDC2-CUE domain containing 2 (CUEDC2), mRNA.	CUEDC2	-0.6141	-0.4724	-1.323	-0.4157	-0.5007	-0.4724	1.285	0.9448	1.568
SIPL-SIPL protein (SIPL), mRNA.	SIPL	-0.8088	-0.5709	-1.332	-0.1903	-0.5234	-0.3331	1.285	1.475	0.9992
SEMA3F-sema domain, immunoglobulin domain (Ig), short basic domain, secreted, (semaphorin) 3F (SEMA3F), mRNA.	SEMA3F	-1.255	-1.255	0.8099	-0.405	-0.648	-0.405	0.8099	1.053	1.296
MRPL54-mitochondrial ribosomal protein L54 (MRPL54), nuclear gene encoding mitochondrial protein, mRNA.	MRPL54	-0.6448	-1.121	-0.9849	-0.5542	-0.05542	-0.4408	1.282	1.123	1.395
MGC5560-hypothetical protein MGC5560 (MGC5560), mRNA.	MGC5560	-1.162	-0.7662	-0.6076	-0.6473	-0.1717	-0.4888	1.493	1.255	1.096
CREB3-cAMP responsive element binding protein 3 (CREB3), mRNA.	CREB3	-0.807	-1.149	-1.234	-0.2302	0.04747	-0.2302	1.287	0.9874	1.329
LOC222901-similar to ribosomal protein L23 (LOC222901), mRNA.	LOC222901	-0.6862	-0.9332	-0.5215	-0.4391	-0.8097	-0.5215	1.578	1.331	1.002
CXCL2-chemokine (C-X-C motif) ligand 2 (CXCL2), mRNA.	CXCL2	-1.052	-1.16	-1.195	-0.2661	0.09135	0.1092	1.146	1.11	1.217
ZNF200-zinc finger protein 200 (ZNF200), mRNA.	ZNF200	0.1256	-1.035	-1.035	-0.2715	-0.7297	-0.7602	1.439	1.225	1.042
SH3BP1-SH3-domain binding protein 1 (SH3BP1), mRNA.	SH3BP1	-0.7637	-0.5365	-1.559	-0.1105	-0.1673	-0.4797	1.026	1.395	1.196
BMP4-bone morphogenetic protein 4 (BMP4), transcript variant 1, mRNA.	BMP4	-0.7625	-0.7227	-0.8222	-0.7625	-0.4443	-0.4045	1.525	1.406	0.988
LOC388279-LOC388279 (LOC388279), mRNA.	LOC388279	-0.9593	-1.032	-1.275	-0.05945	0.03783	-0.2783	1.327	0.9863	1.254
DHX9-DEAH (Asp-Glu-Ala-His) box polypeptide 9 (DHX9), transcript variant 2, mRNA.	DHX9	-0.2915	-1.269	-1.474	-0.3943	-0.08572	0.06858	1.149	1.097	1.2
C10orf7-chromosome 10 open reading frame 7 (C10orf7), mRNA.	C10orf7	-0.9476	-1.134	-1.374	0.1718	0.0385	-0.1481	1.264	0.998	1.131
MAP3K1-mitogen-activated protein kinase kinase kinase 1 (MAP3K1), mRNA.	MAP3K1	-1.006	-1.032	-1.292	-0.2538	-0.02019	0.08363	1.174	1.018	1.329
TRAF4-TNF receptor-associated factor 4 (TRAF4), transcript variant 2, mRNA.	TRAF4	-0.545	-1.104	-0.5019	-0.7171	-0.8031	-0.2008	1.262	1.434	1.176
CCT4-chaperonin containing TCP1, subunit 4 (delta) (CCT4), mRNA.	CCT4	-0.6376	-0.7419	-0.6898	-0.3768	-0.9506	-0.5333	1.084	1.345	1.501
NOP5/NOP58-nucleolar protein NOP5/NOP58 (NOP5/NOP58), mRNA.	NOP5/NOP58	-0.4954	-0.8614	-1.028	-0.6285	-0.2957	-0.5619	1.035	1.601	1.235
GALNT12-UDP-N-acetyl-alpha-D-galactosamine:polypeptide N-acetylgalactosaminyltransferase 12 (GalNAc-T12) (GALNT12), mRNA.	GALNT12	-1.058	-1.075	-1.486	0.159	0.2084	0.06032	1.08	1.212	0.8993
MT-malonyl-CoA:acyl carrier protein transacylase (malonyltransferase) (MT), mRNA.	MT	-0.4383	-0.6062	-1.529	-0.2285	-0.3124	-0.5642	1.408	1.324	0.9466
LOC55871-COBW-like protein (LOC55871), mRNA.	LOC55871	-0.3433	-0.1849	-1.611	-0.3433	-0.7791	-0.3433	1.004	1.202	1.4
KIAA0690-KIAA0690 (KIAA0690), mRNA.	KIAA0690	-0.7367	-1.106	-0.9339	-0.2191	-0.3177	-0.4902	1.235	1.013	1.556
LOC400587-similar to 60S ribosomal protein L21 (LOC400587), mRNA.	LOC400587	-1.054	-1.026	-1.34	-0.2255	0.06034	0.1461	1.261	1.061	1.118
APOBEC3B-apolipoprotein B mRNA editing enzyme, catalytic polypeptide-like 3B (APOBEC3B), mRNA.	APOBEC3B	-0.7351	-0.7081	-0.9511	-0.6541	-0.4921	-0.357	1.614	1.29	0.9931
SPUVE-protease, serine, 23 (SPUVE), mRNA.	SPUVE	-0.9539	-1.182	-1.133	-0.07421	-0.1882	-0.04163	1.327	1.327	0.9195
NXT1-NTF2-like export factor 1 (NXT1), mRNA.	NXT1	-0.5105	-0.7596	-1.092	-0.2891	-0.6766	-0.5382	1.344	0.9841	1.538
EDRF1-erythroid differentiation-related factor 1 (EDRF1), mRNA.	EDRF1	-1.235	-0.9275	-0.688	-0.3459	-0.1749	-0.3801	1.502	1.296	0.9541
RPL26-ribosomal protein L26 (RPL26), mRNA.	RPL26	-1.231	-1.143	-1.318	0.1938	0.04845	0.3101	0.9496	1.037	1.153
GRSF1-G-rich RNA sequence binding factor 1 (GRSF1), mRNA.	GRSF1	-1.174	-0.9764	-1.016	-0.2639	0.01319	-0.2243	1.438	1.003	1.201
SEC23B-Sec23 homolog B (S. cerevisiae) (SEC23B), transcript variant 2, mRNA.	SEC23B	-0.9161	-1.006	-1.298	-0.1523	-0.01747	-0.1972	1.42	0.9486	1.218
SMARCB1-SWI/SNF related, matrix associated, actin dependent regulator of chromatin, subfamily b, member 1 (SMARCB1), mRNA.	SMARCB1	-0.7148	-1.183	-1.651	0.2599	0.182	-0.013	1.118	0.9228	1.079
TNFAIP2-tumor necrosis factor, alpha-induced protein 2 (TNFAIP2), mRNA.	TNFAIP2	-0.9792	-0.5995	-1.386	-0.2742	-0.3555	-0.05724	1.326	0.946	1.38
NDUFS7-NADH dehydrogenase (ubiquinone) Fe-S protein 7, 20kDa (NADH-coenzyme Q reductase) (NDUFS7), mRNA.	NDUFS7	-0.7852	-1.022	-0.8641	-0.4694	-0.3509	-0.3509	0.9914	1.228	1.623
ZAK-sterile alpha motif and leucine zipper containing kinase AZK (ZAK), mRNA.	ZAK	-1.164	-1.03	-1.631	0.404	0.404	0.2705	0.8709	0.8709	1.004
FAM29A-family with sequence similarity 29, member A (FAM29A), mRNA.	FAM29A	-0.657	-1.213	-1.263	-0.3032	-0.1011	-0.05054	1.213	0.9603	1.415
MRPL11-mitochondrial ribosomal protein L11 (MRPL11), nuclear gene encoding mitochondrial protein, transcript variant 3, mRNA.	MRPL11	-0.2799	-0.8231	-1.317	-0.2799	-0.7737	-0.2799	1.152	1.152	1.449
PCCA-propionyl Coenzyme A carboxylase, alpha polypeptide (PCCA), mRNA.	PCCA	-0.5382	-1.044	-0.502	-0.5743	-0.9358	-0.2852	1.414	1.088	1.378
JUP-junction plakoglobin (JUP), transcript variant 2, mRNA.	JUP	-1.264	-1.18	-1.18	0.206	0.05567	0.1225	0.8907	1.124	1.225
MGC10772-hypothetical protein MGC10772 (MGC10772), mRNA.	MGC10772	-0.7389	-0.7785	-0.9764	-0.6201	-0.06597	-0.6993	1.28	1.28	1.319
USP16-ubiquitin specific protease 16 (USP16), mRNA.	USP16	-0.9508	-0.7139	-0.6547	-0.862	-0.2698	-0.4474	1.507	1.122	1.27
G10-maternal G10 transcript (G10), mRNA.	G10	-0.4462	-0.5779	-1.105	-0.3804	-0.7096	-0.6438	1.134	1.068	1.661
SCNM1-sodium channel modifier 1 (SCNM1), mRNA.	SCNM1	-0.6659	-1.171	-0.8551	-0.4136	-0.09813	-0.6028	1.353	1.037	1.416
LOC221143-hypothetical protein LOC221143 (LOC221143), mRNA.	LOC221143	-0.7126	-0.6815	-1.149	-0.4324	-0.6192	-0.2456	1.218	1.031	1.591
UFD1L-ubiquitin fusion degradation 1-like (UFD1L), mRNA.	UFD1L	-0.5951	-1.015	-0.8855	-0.2079	-0.6597	-0.4983	1.244	1.05	1.567
ADSL-adenylosuccinate lyase (ADSL), mRNA.	ADSL	-0.3766	-1.046	-1.255	-0.3766	-0.5439	-0.1255	1.046	1.172	1.506
IDH3B-isocitrate dehydrogenase 3 (NAD+) beta (IDH3B), nuclear gene encoding mitochondrial protein, transcript variant 2, mRNA.	IDH3B	-1.146	-1.062	-1.62	0.2757	0.3593	0.4429	0.9447	0.8332	0.9726
IER3-immediate early response 3 (IER3), transcript variant short, mRNA.	IER3	-1.121	-0.757	-0.08411	-0.3084	-0.8411	-0.6729	1.037	1.206	1.542
LRP3-low density lipoprotein receptor-related protein 3 (LRP3), mRNA.	LRP3	-1.123	-1.212	-1.502	0.3049	0.4387	0.2826	0.9965	0.8403	0.9742
CGI-94-comparative gene identification transcript 94 (CGI-94), mRNA.	CGI	-0.6703	-0.8029	-0.9355	-0.3388	-0.8692	-0.2725	1.285	1.451	1.153
TAC4-tachykinin 4 (hemokinin) (TAC4), mRNA.	TAC4	-1.169	-1.105	-1.105	-0.1776	-0.04973	0.1101	1.293	1.261	0.9413
HT036-hypothetical protein HT036 (HT036), mRNA.	HT036	-1.293	-1.305	-1.331	0.505	0.5176	0.4923	0.7455	0.5683	1.1
p44S10-proteasome regulatory particle subunit p44S10 (p44S10), mRNA.	p44S10	-1.385	-1.318	-1.291	0.6389	0.6121	0.5987	0.7328	0.6792	0.7328
FLJ30525-hypothetical protein FLJ30525 (FLJ30525), mRNA.	FLJ30525	-1.274	-1.315	-1.386	0.5245	0.545	0.5654	0.8617	0.7391	0.7391
HOXC6-homeo box C6 (HOXC6), transcript variant 1, mRNA.	HOXC6	-1.336	-1.362	-1.297	0.7117	0.6592	0.5936	0.738	0.6986	0.5936
BUB3-BUB3 budding uninhibited by benzimidazoles 3 homolog (yeast) (BUB3), mRNA.	BUB3	-1.365	-1.338	-1.283	0.5777	0.6324	0.523	0.7419	0.7419	0.7693
AP1M2-adaptor-related protein complex 1, mu 2 subunit (AP1M2), mRNA.	AP1M2	-1.293	-1.41	-1.293	0.6855	0.6597	0.6273	0.6403	0.6985	0.6855
UCHL5-ubiquitin carboxyl-terminal hydrolase L5 (UCHL5), mRNA.	UCHL5	-1.275	-1.372	-1.314	0.4695	0.5664	0.6052	0.9735	0.7215	0.6246
CBFB-core-binding factor, beta subunit (CBFB), transcript variant 1, mRNA.	CBFB	-1.394	-1.226	-1.327	0.6916	0.6243	0.658	0.7253	0.9272	0.3215
MRLC2-myosin regulatory light chain MRLC2 (MRLC2), mRNA.	MRLC2	-1.373	-1.228	-1.332	0.6001	0.4962	0.5585	0.4339	0.8078	1.036
GLRX2-glutaredoxin 2 (GLRX2), transcript variant 2, mRNA.	GLRX2	-1.199	-1.281	-1.348	0.3213	0.3048	0.3543	1.048	0.7178	1.081
MT1F-metallothionein 1F (functional) (MT1F), mRNA.	MT1F	-1.299	-1.263	-1.401	0.5538	0.5902	0.4739	0.7791	0.6338	0.9317
LOC342972-similar to hypothetical protein FLJ38281 (LOC342972), mRNA.	LOC342972	-1.294	-1.315	-1.273	0.4082	0.4082	0.5743	0.9895	1.072	0.429
GSTO1-glutathione S-transferase omega 1 (GSTO1), mRNA.	GSTO1	-1.336	-1.229	-1.407	0.6206	0.6918	0.5673	0.7096	0.4961	0.8875
GSTP1-glutathione S-transferase pi (GSTP1), mRNA.	GSTP1	-1.268	-1.375	-1.339	0.7316	0.5369	0.6431	0.5369	0.7139	0.8201
RPN1-ribophorin I (RPN1), mRNA.	RPN1	-1.378	-1.227	-1.292	0.4401	0.3319	0.4401	0.7865	1.025	0.8731
TAP1-transporter 1, ATP-binding cassette, sub-family B (MDR/TAP) (TAP1), mRNA.	TAP1	-1.333	-1.347	-1.235	0.3669	0.3947	0.5201	0.8127	0.8545	0.9659
CANX-calnexin (CANX), mRNA.	CANX	-1.454	-1.303	-1.227	0.6115	0.6619	0.6619	0.5737	0.8256	0.6493
IRF1-interferon regulatory factor 1 (IRF1), mRNA.	IRF1	-1.226	-1.226	-1.175	0.2555	0.1533	0.1022	1.226	0.6132	1.277
Pfs2-DNA replication complex GINS protein PSF2 (Pfs2), mRNA.	Pfs2	-1.264	-1.335	-1.383	0.7506	0.561	0.5847	0.7743	0.5373	0.7743
TAF9-TAF9 RNA polymerase II, TATA box binding protein (TBP)-associated factor, 32kDa (TAF9), transcript variant 2, mRNA.	TAF9	-1.202	-1.332	-1.41	0.5142	0.5921	0.6701	1.034	0.4622	0.6701
ESAM-endothelial cell adhesion molecule (ESAM), mRNA.	ESAM	-1.159	-1.262	-1.366	0.2547	0.3065	0.2892	1.151	0.7547	1.03
COP1-constitutive photomorphogenic protein (COP1), mRNA.	COP1	-1.201	-1.305	-1.448	0.5008	0.5658	0.5788	0.9944	0.6957	0.6177
C14orf52-chromosome 14 open reading frame 52 (C14orf52), mRNA.	C14orf52	-1.238	-1.329	-1.39	0.6493	0.5276	0.4363	0.9537	0.7406	0.6493
RARS-arginyl-tRNA synthetase (RARS), mRNA.	RARS	-1.312	-1.174	-1.22	0.2501	0.2271	0.1123	1.192	0.8701	1.054
C10orf3-chromosome 10 open reading frame 3 (C10orf3), mRNA.	C10orf3	-1.257	-1.362	-1.327	0.4941	0.7392	0.5641	0.8793	0.8793	0.3891
SIL1-endoplasmic reticulum chaperone SIL1, homolog of yeast (SIL1), mRNA.	SIL1	-1.31	-1.249	-1.417	0.5661	0.5203	0.7339	0.7644	0.5661	0.8254
UBE2V2-ubiquitin-conjugating enzyme E2 variant 2 (UBE2V2), mRNA.	UBE2V2	-1.243	-1.33	-1.2	0.3613	0.4914	0.5781	1.012	1.228	0.1012
SMBP-SM-11044 binding protein (SMBP), mRNA.	SMBP	-1.324	-1.351	-1.296	0.4688	0.7445	0.6618	0.4963	0.7445	0.8548
MT1J-metallothionein 1J (MT1J), mRNA.	MT1J	-1.204	-1.484	-1.294	0.5836	0.6953	0.6506	0.6283	0.6171	0.8071
MEST-mesoderm specific transcript homolog (mouse) (MEST), transcript variant 3, mRNA.	MEST	-1.179	-1.317	-1.465	0.5043	0.5338	0.5437	0.8489	0.7997	0.7308
GOT1-glutamic-oxaloacetic transaminase 1, soluble (aspartate aminotransferase 1) (GOT1), mRNA.	GOT1	-1.258	-1.28	-1.347	0.5131	0.3786	0.2665	0.9614	0.9166	0.8493
PTPLA-protein tyrosine phosphatase-like (proline instead of catalytic arginine), member a (PTPLA), mRNA.	PTPLA	-1.445	-1.158	-1.363	0.5451	0.5588	0.5588	0.7495	0.6678	0.8858
RAB5C-RAB5C, member RAS oncogene family (RAB5C), transcript variant 2, mRNA.	RAB5C	-1.437	-1.258	-1.169	0.3691	0.3468	0.3914	0.7704	0.9264	1.06
FAF1-Fas (TNFRSF6) associated factor 1 (FAF1), transcript variant 1, mRNA.	FAF1	-1.183	-1.245	-1.41	0.4914	0.3261	0.4707	1.153	1.008	0.3881
PSMB8-proteasome (prosome, macropain) subunit, beta type, 8 (large multifunctional protease 7) (PSMB8), transcript variant 2, mRNA.	PSMB8	-1.14	-1.254	-1.323	0.2053	0.1597	0.3421	1.072	1.254	0.6843
EGR1-early growth response 1 (EGR1), mRNA.	EGR1	-1.218	-1.307	-1.357	0.5356	0.2706	0.4725	1.141	0.6618	0.8006
UBA52-ubiquitin A-52 residue ribosomal protein fusion product 1 (UBA52), mRNA.	UBA52	-1.113	-1.381	-1.301	0.2566	0.3102	0.3371	0.8204	0.8472	1.223
KRT8-keratin 8 (KRT8), mRNA.	KRT8	-1.293	-1.425	-1.171	0.4754	0.3026	0.4449	0.8209	0.7904	1.055
AD24-AD24 protein (AD24), mRNA.	AD24	-1.245	-1.268	-1.409	0.3457	0.5094	0.6264	1.024	0.5796	0.8369
RBX1-ring-box 1 (RBX1), mRNA.	RBX1	-1.202	-1.313	-1.424	0.5333	0.3856	0.6441	0.6441	0.7179	1.013
PLEKHA4-pleckstrin homology domain containing, family A (phosphoinositide binding specific) member 4 (PLEKHA4), mRNA.	PLEKHA4	-0.9306	-0.9591	-0.8736	-0.3608	-0.3039	-0.3608	1.462	0.8071	1.519
LOC144501-hypothetical protein LOC144501 (LOC144501), mRNA.	LOC144501	-1.254	-1.19	-1.254	0.3584	0.1863	0.1003	1.283	0.7239	1.046
SNRPB-small nuclear ribonucleoprotein polypeptides B and B1 (SNRPB), transcript variant 1, mRNA.	SNRPB	-1.377	-1.221	-1.338	0.5974	0.7147	0.4019	0.5388	0.6365	1.047
STK35-serine/threonine kinase 35 (STK35), mRNA.	STK35	-1.266	-1.152	-1.209	0.5572	0.2723	0.4432	1.013	1.412	-0.06965
LBR-lamin B receptor (LBR), transcript variant 2, mRNA.	LBR	-1.244	-1.306	-1.306	0.2177	0.5286	0.3731	1.057	0.995	0.6841
XRN2-5'-3' exoribonuclease 2 (XRN2), mRNA.	XRN2	-1.269	-1.332	-1.374	0.7709	0.4135	0.6027	0.7289	0.6658	0.792
CD83-CD83 antigen (activated B lymphocytes, immunoglobulin superfamily) (CD83), mRNA.	CD83	-1.422	-1.388	-1.152	0.739	0.6039	0.5027	0.874	0.5027	0.739
CHUK-conserved helix-loop-helix ubiquitous kinase (CHUK), mRNA.	CHUK	-1.285	-1.332	-1.215	0.5178	0.2368	0.4944	1.22	0.9159	0.4475
DHFR-dihydrofolate reductase (DHFR), mRNA.	DHFR	-1.177	-1.214	-1.456	0.331	0.3124	0.4241	0.9827	1.057	0.7406
CXCL5-chemokine (C-X-C motif) ligand 5 (CXCL5), mRNA.	CXCL5	-1.333	-1.195	-1.386	0.5628	0.4707	0.2788	0.9081	0.8467	0.8467
NUDT8-nudix (nucleoside diphosphate linked moiety X)-type motif 8 (NUDT8), mRNA.	NUDT8	-1.191	-1.381	-1.168	0.3506	0.1608	0.3031	0.7302	0.8488	1.347
CEBPD-CCAAT/enhancer binding protein (C/EBP), delta (CEBPD), mRNA.	CEBPD	-1.157	-1.497	-1.254	0.4693	0.4208	0.4693	0.7849	0.7121	1.052
SLC25A28-solute carrier family 25, member 28 (SLC25A28), mRNA.	SLC25A28	-1.278	-1.257	-1.43	0.5416	0.8016	0.4766	0.7799	0.8233	0.5416
SNAPC3-small nuclear RNA activating complex, polypeptide 3, 50kDa (SNAPC3), mRNA.	SNAPC3	-1.343	-1.1	-1.413	0.359	0.3243	0.3937	1.054	0.8454	0.8801
MGC1842-hypothetical protein MGC1842 (MGC1842), mRNA.	MGC1842	-1.4	-1.218	-1.339	0.4778	0.6595	0.8412	0.9018	0.5384	0.5384
D8S2298E-reproduction 8 (D8S2298E), mRNA.	D8S2298E	-1.396	-1.227	-1.333	0.4231	0.7404	0.7404	0.8885	0.6981	0.4654
HNRPAB-heterogeneous nuclear ribonucleoprotein A/B (HNRPAB), transcript variant 2, mRNA.	HNRPAB	-1.198	-1.428	-1.302	0.6373	0.387	0.387	0.7833	0.8042	0.9293
DKFZp566O084-DKFZP566O084 protein (DKFZp566O084), mRNA.	DKFZp566O084	-0.9712	-1.125	-1.125	-0.09712	-0.09712	-0.1742	1.24	0.8798	1.471
PI4K2B-phosphatidylinositol 4-kinase type-II beta (PI4K2B), mRNA.	PI4K2B	-1.322	-1.351	-1.18	0.2398	0.325	0.5238	0.9498	1.063	0.751
FLJ10904-hypothetical protein FLJ10904 (FLJ10904), mRNA.	FLJ10904	-1.107	-1.476	-1.353	0.7073	0.6765	0.5535	0.8918	0.3383	0.7688
MGC10120-hypothetical protein MGC10120 (MGC10120), mRNA.	MGC10120	-1.221	-1.195	-1.536	0.5101	0.5888	0.5101	0.8774	0.6675	0.7987
SNX5-sorting nexin 5 (SNX5), transcript variant 1, mRNA.	SNX5	-1.113	-1.318	-1.094	0.04353	0.1181	0.1555	1.293	1.331	0.5845
RPS15-ribosomal protein S15 (RPS15), mRNA.	RPS15	-1.095	-1.179	-1.263	0.1867	-0.002334	0.01867	0.9849	1.342	1.006
NAP1L5-nucleosome assembly protein 1-like 5 (NAP1L5), mRNA.	NAP1L5	-1.178	-1.54	-1.255	0.7613	0.5803	0.632	0.7613	0.5803	0.6579
PSMB8-proteasome (prosome, macropain) subunit, beta type, 8 (large multifunctional protease 7) (PSMB8), transcript variant 2, mRNA.	PSMB8	-1.116	-1.445	-1.266	0.3914	0.3019	0.2869	0.884	0.8542	1.108
SMNDC1-survival motor neuron domain containing 1 (SMNDC1), mRNA.	SMNDC1	-1.326	-1.394	-1.156	0.306	0.306	0.5439	0.8159	0.9859	0.9179
MOCOS-molybdenum cofactor sulfurase (MOCOS), mRNA.	MOCOS	-1.193	-1.193	-1.257	0.08523	0.3409	0.08523	1.364	0.9801	0.7884
PPP2CA-protein phosphatase 2 (formerly 2A), catalytic subunit, alpha isoform (PPP2CA), mRNA.	PPP2CA	-1.231	-1.204	-1.474	0.3864	0.3864	0.602	0.6559	1.006	0.8716
MCM10-MCM10 minichromosome maintenance deficient 10 (S. cerevisiae) (MCM10), transcript variant 2, mRNA.	MCM10	-1.216	-1.216	-1.506	0.4678	0.5839	0.7291	0.9323	0.4387	0.7871
ZNF140-zinc finger protein 140 (clone pHZ-39) (ZNF140), mRNA.	ZNF140	-1.499	-1.137	-1.267	0.4653	0.4912	0.6463	0.8272	0.4136	1.06
TOPBP1-topoisomerase (DNA) II binding protein (TOPBP1), mRNA.	TOPBP1	-1.421	-1.359	-1.047	0.6377	0.5753	0.5129	1.199	0.7625	0.1386
RNPC4-RNA-binding region (RNP1, RRM) containing 4 (RNPC4), mRNA.	RNPC4	-1.22	-1.18	-1.538	0.6497	0.6497	0.4906	1.008	0.6099	0.5304
DHRS8-dehydrogenase/reductase (SDR family) member 8 (DHRS8), mRNA.	DHRS8	-1.191	-1.215	-1.567	0.5449	0.6622	0.6856	0.7091	0.6622	0.7091
PP3856-similar to CG3714 gene product (PP3856), mRNA.	PP3856	-1.133	-1.278	-1.555	0.5382	0.6304	0.5777	0.7357	0.7357	0.7488
LOC125910-similar to 40S ribosomal protein S15a (LOC125910), mRNA.	LOC125910	-1.102	-1.321	-1.504	0.5026	0.612	0.685	0.4297	0.685	1.013
SEMA4D-sema domain, immunoglobulin domain (Ig), transmembrane domain (TM) and short cytoplasmic domain, (semaphorin) 4D (SEMA4D), mRNA.	SEMA4D	-1.27	-1.114	-1.442	0.4322	0.3072	0.2603	1.057	1.01	0.7602
WDR18-WD repeat domain 18 (WDR18), mRNA.	WDR18	-1.294	-1.269	-1.32	0.5356	0.484	0.1747	0.8191	0.9222	0.948
ARHGAP12-Rho GTPase activating protein 12 (ARHGAP12), mRNA.	ARHGAP12	-1.169	-1.293	-1.231	0.01034	0.2897	0.2586	1.159	0.9724	1.003
HCAP-G-chromosome condensation protein G (HCAP-G), mRNA.	HCAP	-1.301	-1.18	-1.483	0.5749	0.4539	0.7867	0.817	0.7262	0.6052
UBE1DC1-ubiquitin-activating enzyme E1-domain containing 1 (UBE1DC1), transcript variant 1, mRNA.	UBE1DC1	-1.107	-1.058	-1.058	-0.1791	-0.1791	0.01628	1.433	1.335	0.7977
SERPINH1-serine (or cysteine) proteinase inhibitor, clade H (heat shock protein 47), member 1, (collagen binding protein 1) (SERPINH1), mRNA.	SERPINH1	-1.355	-1.401	-1.15	0.3122	0.632	0.4036	0.9518	0.9061	0.7006
GALT-galactose-1-phosphate uridylyltransferase (GALT), transcript variant 1, mRNA.	GALT	-1.103	-1.301	-1.533	0.6038	0.5541	0.4547	0.7197	0.6369	0.9682
KRT18-keratin 18 (KRT18), transcript variant 1, mRNA.	KRT18	-1.066	-1.309	-1.334	0.2609	0.095	0.2737	0.8735	1.001	1.205
RAB2-RAB2, member RAS oncogene family (RAB2), mRNA.	RAB2	-1.366	-1.417	-1.185	0.6957	0.4123	0.8245	0.7472	0.6442	0.6442
RWDD1-RWD domain containing 1 (RWDD1), mRNA.	RWDD1	-1.479	-1.155	-1.191	0.4277	0.3197	0.2478	0.8953	0.8233	1.111
EIF3S10-eukaryotic translation initiation factor 3, subunit 10 theta, 150/170kDa (EIF3S10), mRNA.	EIF3S10	-1.206	-1.23	-1.253	-0.01557	0.288	0.288	1.175	1.035	0.9184
PAK1IP1-PAK1 interacting protein 1 (PAK1IP1), mRNA.	PAK1IP1	-1.178	-1.405	-1.367	0.4123	0.6016	0.8287	0.8287	0.488	0.7909
NUDT5-nudix (nucleoside diphosphate linked moiety X)-type motif 5 (NUDT5), mRNA.	NUDT5	-1.247	-1.089	-1.473	0.3562	0.2659	0.3788	0.9207	0.6949	1.192
FLJ25286-hypothetical protein FLJ25286 (FLJ25286), mRNA.	FLJ25286	-1.172	-1.172	-1.254	0.2999	0.627	0.7088	1.363	0.8724	-0.2726
AVEN-apoptosis, caspase activation inhibitor (AVEN), mRNA.	AVEN	-1.236	-1.184	-1.21	0.1448	0.3011	-0.03764	1.213	0.9786	1.031
RANGNRF-RAN guanine nucleotide release factor (RANGNRF), mRNA.	RANGNRF	-1.352	-1.08	-1.443	0.5062	0.3022	0.3702	0.9821	0.8915	0.8235
MGC40157-hypothetical protein MGC40157 (MGC40157), mRNA.	MGC40157	-1.447	-1.447	-1.044	0.5374	0.5064	0.6304	0.8164	0.9094	0.5374
ERCC1-excision repair cross-complementing rodent repair deficiency, complementation group 1 (includes overlapping antisense sequence) (ERCC1), transcript variant 2, mRNA.	ERCC1	-1.241	-1.333	-1.149	0.4596	0.5515	0.1838	0.5515	0.4596	1.517
AP1G1-adaptor-related protein complex 1, gamma 1 subunit (AP1G1), mRNA.	AP1G1	-1.26	-1.454	-1.066	0.6818	0.4488	0.7206	1.031	0.9536	-0.0561
FLJ20360-hypothetical protein FLJ20360 (FLJ20360), mRNA.	FLJ20360	-1.38	-1.121	-1.38	0.388	0.776	0.6467	1.121	0.6467	0.3018
RPS12-ribosomal protein S12 (RPS12), mRNA.	RPS12	-1.118	-1.317	-1.484	0.6476	0.4145	0.7475	0.4145	0.6809	1.014
LOC392379-similar to constitutive photomorphogenic protein (LOC392379), mRNA.	LOC392379	-1.314	-1.093	-1.474	0.3295	0.3696	0.5499	1.031	0.8905	0.7102
GADD45B-growth arrest and DNA-damage-inducible, beta (GADD45B), mRNA.	GADD45B	-1.425	-1.169	-1.308	0.8791	0.5533	0.4602	0.5766	0.3672	1.065
HEXB-hexosaminidase B (beta polypeptide) (HEXB), mRNA.	HEXB	-1.612	-1.159	-1.184	0.6548	0.6045	0.6045	0.5289	0.7808	0.7808
PSIP1-PC4 and SFRS1 interacting protein 1 (PSIP1), mRNA.	PSIP1	-1.171	-1.147	-1.521	0.3244	0.4179	0.3244	1.095	0.9084	0.7683
24432-hypothetical protein 24432 (24432), mRNA.	24432	-1.199	-1.199	-1.514	0.5505	0.5505	0.2949	0.8257	0.7274	0.9633
FLJ20772-hypothetical protein FLJ20772 (FLJ20772), mRNA.	FLJ20772	-1.042	-1.433	-1.411	0.3473	0.4342	0.4559	0.9335	0.7815	0.9335
HSPC171-HSPC171 protein (HSPC171), mRNA.	HSPC171	-1.033	-1.432	-1.462	0.5318	0.5318	0.4704	0.8385	0.6238	0.9306
CTDSPL-CTD (carboxy-terminal domain, RNA polymerase II, polypeptide A) small phosphatase-like (CTDSPL), mRNA.	CTDSPL	-1.299	-1.099	-1.46	0.3684	0.288	0.5493	0.8909	1.112	0.6497
GMFB-glia maturation factor, beta (GMFB), mRNA.	GMFB	-1.143	-1.283	-1.508	0.4028	0.74	0.6838	0.459	0.9367	0.7119
BAT1-HLA-B associated transcript 1 (BAT1), transcript variant 2, mRNA.	BAT1	-1.215	-1.3	-1.088	0.2317	0.2317	-0.02365	0.8702	1.423	0.8702
STAT3-signal transducer and activator of transcription 3 (acute-phase response factor) (STAT3), transcript variant 2, mRNA.	STAT3	-1.157	-1.18	-1.566	0.5255	0.4346	0.4118	0.6847	0.8666	0.9803
CTH-cystathionase (cystathionine gamma-lyase) (CTH), transcript variant 2, mRNA.	CTH	-1.295	-1.112	-1.405	0.5375	0.3543	0.2077	0.7574	1.271	0.6841
MKKS-McKusick-Kaufman syndrome (MKKS), transcript variant 1, mRNA.	MKKS	-1.302	-1.059	-1.546	0.489	0.5332	0.4669	0.9976	0.5553	0.865
LOC343363-similar to Transcription factor BTF3 (RNA polymerase B transcription factor 3) (LOC343363), mRNA.	LOC343363	-1.458	-1.171	-1.232	0.1822	0.5307	0.4282	0.8792	0.8177	1.023
RELB-v-rel reticuloendotheliosis viral oncogene homolog B, nuclear factor of kappa light polypeptide gene enhancer in B-cells 3 (avian) (RELB), mRNA.	RELB	-1.204	-1.413	-1.145	0.1059	0.2845	0.4334	0.9991	0.7609	1.178
GUSB-glucuronidase, beta (GUSB), mRNA.	GUSB	-1.209	-1.371	-1.317	0.6226	0.1916	0.5687	0.6226	0.9458	0.9458
KIF11-kinesin family member 11 (KIF11), mRNA.	KIF11	-1.341	-1.512	-1.056	0.5422	0.428	0.6849	0.9417	0.8846	0.428
BTF3-basic transcription factor 3 (BTF3), mRNA.	BTF3	-1.179	-1.154	-1.622	0.5936	0.5197	0.6674	0.7166	0.692	0.7659
ALDH1B1-aldehyde dehydrogenase 1 family, member B1 (ALDH1B1), nuclear gene encoding mitochondrial protein, mRNA.	ALDH1B1	-1.375	-1.008	-1.375	0.3267	0.2299	0.2493	0.8295	1.197	0.9262
LOC389816-similar to CDNA sequence BC004853 (LOC389816), mRNA.	LOC389816	-1.526	-1.166	-1.114	0.3809	0.3551	0.2778	0.9737	0.6644	1.154
TIAL1-TIA1 cytotoxic granule-associated RNA binding protein-like 1 (TIAL1), transcript variant 1, mRNA.	TIAL1	-1.267	-1.551	-1.064	0.5996	0.4779	0.4373	1.127	0.4779	0.7619
C20orf140-chromosome 20 open reading frame 140 (C20orf140), mRNA.	C20orf140	-1.05	-1.256	-1.463	0.2705	0.3943	0.2292	0.6832	1.22	0.972
FLJ13611-hypothetical protein FLJ13611 (FLJ13611), mRNA.	FLJ13611	-1.066	-1.402	-1.402	0.3645	0.701	0.4487	1.164	0.7431	0.4487
FLJ35779-hypothetical protein FLJ35779 (FLJ35779), mRNA.	FLJ35779	-1.057	-1.264	-1.61	0.6034	0.6034	0.6726	0.9493	0.5342	0.5688
CLYBL-citrate lyase beta like (CLYBL), transcript variant 2, mRNA.	CLYBL	-1.357	-1.318	-1.239	0.7635	0.2923	0.3709	0.7243	0.9206	0.8421
MAT2B-methionine adenosyltransferase II, beta (MAT2B), transcript variant 1, mRNA.	MAT2B	-1.236	-1.315	-1.209	0.1052	0.1578	0.4996	0.9728	0.9991	1.025
CALM2-calmodulin 2 (phosphorylase kinase, delta) (CALM2), mRNA.	CALM2	-1.045	-1.275	-1.58	0.6755	0.5226	0.599	0.3314	0.7902	0.9814
PAI-RBP1-PAI-1 mRNA-binding protein (PAI-RBP1), mRNA.	PAI	-1.457	-1.268	-1.154	0.7035	0.4381	0.2864	0.7793	1.12	0.5518
NUP133-nucleoporin 133kDa (NUP133), mRNA.	NUP133	-1.321	-1.073	-1.495	0.3138	0.3881	0.5862	0.9826	0.7844	0.8339
FLJ13081-hypothetical protein FLJ13081 (FLJ13081), mRNA.	FLJ13081	-1.02	-1.124	-1.33	0.1662	0.01146	0.01146	1.146	0.6822	1.456
SSA2-Sjogren syndrome antigen A2 (60kDa, ribonucleoprotein autoantigen SS-A/Ro) (SSA2), mRNA.	SSA2	-1.621	-1.142	-1.163	0.5851	0.5227	0.6892	0.8349	0.8557	0.4394
TAF7-TAF7 RNA polymerase II, TATA box binding protein (TBP)-associated factor, 55kDa (TAF7), mRNA.	TAF7	-1.212	-1.236	-1.401	0.4172	0.1338	0.5825	0.8659	1.078	0.7715
CCNA2-cyclin A2 (CCNA2), mRNA.	CCNA2	-1.325	-1.325	-1.137	0.2875	0.6624	0.7749	0.8124	1.187	0.06249
FLJ43692-CTAGE-4 protein (FLJ43692), mRNA.	FLJ43692	-1.227	-1.527	-1.061	0.4362	0.6358	0.4029	1.135	0.9684	0.2366
EWSR1-Ewing sarcoma breakpoint region 1 (EWSR1), transcript variant EWS-b, mRNA.	EWSR1	-1.086	-1.628	-1.221	0.5428	0.5428	0.5428	0.7463	0.882	0.6785
MCM5-MCM5 minichromosome maintenance deficient 5, cell division cycle 46 (S. cerevisiae) (MCM5), mRNA.	MCM5	-1.268	-1.45	-1.216	0.6861	0.3474	0.8945	0.5819	0.8945	0.5297
PIASY-protein inhibitor of activated STAT protein PIASy (PIASY), mRNA.	PIASY	-1.06	-1.442	-1.394	0.5618	0.6095	0.2756	1.039	0.8004	0.6095
EMID1-EMI domain containing 1 (EMID1), mRNA.	EMID1	-1.055	-1.252	-1.59	0.6071	0.5507	0.4381	0.6916	0.5226	1.086
LGALS8-lectin, galactoside-binding, soluble, 8 (galectin 8) (LGALS8), transcript variant 1, mRNA.	LGALS8	-1.21	-1.047	-1.486	0.269	0.3015	0.1715	1.146	0.984	0.8702
PTE2B-peroxisomal acyl-CoA thioesterase 2B (PTE2B), mRNA.	PTE2B	-1.036	-1.313	-1.556	0.4545	0.3852	0.5585	0.9052	0.7318	0.8705
HSPC150-HSPC150 protein similar to ubiquitin-conjugating enzyme (HSPC150), mRNA.	HSPC150	-1.071	-1.333	-1.543	0.531	0.4522	0.7936	0.7674	0.6623	0.7411
DONSON-downstream neighbor of SON (DONSON), transcript variant 3, mRNA.	DONSON	-1.321	-1.174	-1.419	0.4403	0.8317	0.3425	0.9785	0.7828	0.5382
GLUD1-glutamate dehydrogenase 1 (GLUD1), mRNA.	GLUD1	-1.584	-1.313	-1.043	0.4448	0.553	0.6612	0.7694	0.7153	0.7964
ORC1L-origin recognition complex, subunit 1-like (yeast) (ORC1L), mRNA.	ORC1L	-1.161	-1.34	-1.447	0.9502	0.4493	0.5208	0.7713	0.664	0.5924
FUBP1-far upstream element (FUSE) binding protein 1 (FUBP1), mRNA.	FUBP1	-1.42	-1.152	-1.32	0.42	0.8215	0.3531	0.9553	0.42	0.9218
VIK-vav-1 interacting Kruppel-like protein (VIK), transcript variant 2, mRNA.	VIK	-1.342	-1.075	-1.494	0.4106	0.3725	0.7154	0.6773	0.9821	0.7535
MTO1-mitochondrial translation optimization 1 homolog (S. cerevisiae) (MTO1), mRNA.	MTO1	-1.27	-1.177	-1.486	0.8613	0.5216	0.3672	0.9231	0.6451	0.6143
STOML2-stomatin (EPB72)-like 2 (STOML2), mRNA.	STOML2	-1.158	-1.594	-1.132	0.5105	0.4078	0.3565	0.7928	0.8698	0.9468
CCDC2-coiled-coil domain containing 2 (CCDC2), mRNA.	CCDC2	-1.232	-1.033	-1.501	0.2568	0.3418	0.2284	1.15	0.8522	0.9372
EPM2AIP1-EPM2A (laforin) interacting protein 1 (EPM2AIP1), mRNA.	EPM2AIP1	-1.09	-1.473	-1.383	0.3951	0.6652	0.8677	0.5752	0.6652	0.7777
FBXO4-F-box only protein 4 (FBXO4), transcript variant 1, mRNA.	FBXO4	-1.113	-1.384	-1.429	0.4211	0.9174	0.5565	0.6467	0.9174	0.4662
101F6-putative tumor suppressor 101F6 (101F6), mRNA.	101F6	-1.294	-1.294	-1.294	0.4724	0.9693	0.4172	0.9141	0.2515	0.8589
IVNS1ABP-influenza virus NS1A binding protein (IVNS1ABP), mRNA.	IVNS1ABP	-1.322	-1.008	-1.591	0.6983	0.5187	0.6983	0.9227	0.6534	0.4289
PSME3-proteasome (prosome, macropain) activator subunit 3 (PA28 gamma; Ki) (PSME3), transcript variant 1, mRNA.	PSME3	-1.02	-1.183	-1.224	0.2448	0.08162	-0.08162	1.632	1.02	0.5305
LOC388783-similar to hypothetical protein (LOC388783), mRNA.	LOC388783	-1.216	-1.114	-1.445	0.2856	0.5911	0.7438	0.4129	0.362	1.38
APTX-aprataxin (APTX), transcript variant 5, mRNA.	APTX	-1.077	-1.169	-1.262	0.1752	0.1288	-0.1494	1.242	1.195	0.917
NFKB2-nuclear factor of kappa light polypeptide gene enhancer in B-cells 2 (p49/p100) (NFKB2), mRNA.	NFKB2	-1.207	-1.436	-1.298	0.3513	0.4888	0.9012	0.7179	0.6721	0.8095
ARL6IP4-ADP-ribosylation-like factor 6 interacting protein 4 (ARL6IP4), mRNA.	ARL6IP4	-0.9924	-1.318	-1.39	0.4179	0.2009	0.2009	0.5263	1.033	1.322
EIF3S6-eukaryotic translation initiation factor 3, subunit 6 48kDa (EIF3S6), mRNA.	EIF3S6	-1.501	-0.9721	-1.442	0.4371	0.5546	0.5546	0.672	0.9656	0.7307
RPS6KL1-ribosomal protein S6 kinase-like 1 (RPS6KL1), mRNA.	RPS6KL1	-1.141	-1.282	-1.479	0.3542	0.7491	0.326	0.7773	0.7209	0.9747
RFC5-replication factor C (activator 1) 5, 36.5kDa (RFC5), transcript variant 1, mRNA.	RFC5	-1.232	-1.095	-1.542	0.6621	0.421	0.3176	0.6276	0.6965	1.144
AKAP10-A kinase (PRKA) anchor protein 10 (AKAP10), nuclear gene encoding mitochondrial protein, mRNA.	AKAP10	-1.24	-1.361	-1.24	0.9436	0.337	0.5796	0.4583	1.186	0.337
SRRM1-serine/arginine repetitive matrix 1 (SRRM1), mRNA.	SRRM1	-0.9655	-1.156	-1.004	-0.2033	-0.0127	-0.2033	1.169	1.664	0.7114
MGC19780-hypothetical protein MGC19780 (MGC19780), mRNA.	MGC19780	-1.153	-1.206	-1.522	0.3219	0.3745	0.7169	0.8749	0.5589	1.033
KIAA0779-KIAA0779 protein (KIAA0779), mRNA.	KIAA0779	-1.039	-0.7168	-1.147	0.4659	0.3584	0.4659	-0.7168	1.971	0.3584
CPVL-carboxypeptidase, vitellogenic-like (CPVL), transcript variant 1, mRNA.	CPVL	-1.346	-1.081	-1.258	0.2015	0.4226	0.02457	1.042	1.263	0.7322
HRPT2-hyperparathyroidism 2 (with jaw tumor) (HRPT2), mRNA.	HRPT2	-1.088	-1.184	-1.665	0.4997	0.6199	0.6199	0.7882	0.7882	0.6199
LOC401457-hypothetical gene supported by BC062364; BX647289 (LOC401457), mRNA.	LOC401457	-1.095	-1.417	-1.187	0.1225	0.3982	0.07657	1.041	1.041	1.018
MGC2744-hypothetical protein MGC2744 (MGC2744), mRNA.	MGC2744	-1.102	-1.324	-1.473	0.7486	0.2674	0.5265	0.6376	0.6746	1.045
C12orf5-chromosome 12 open reading frame 5 (C12orf5), mRNA.	C12orf5	-1.447	-1.123	-1.272	0.1247	0.4241	0.5738	1.048	0.8981	0.7734
HNRPAB-heterogeneous nuclear ribonucleoprotein A/B (HNRPAB), transcript variant 1, mRNA.	HNRPAB	-1.056	-1.603	-1.22	0.337	0.5009	0.4736	0.8561	0.9927	0.7195
P4HA2-procollagen-proline, 2-oxoglutarate 4-dioxygenase (proline 4-hydroxylase), alpha polypeptide II (P4HA2), mRNA.	P4HA2	-1.493	-1.167	-1.086	0.4208	0.1357	0.2579	0.8688	0.828	1.235
RPS6-ribosomal protein S6 (RPS6), mRNA.	RPS6	-1.128	-1.152	-1.588	0.5158	0.3224	0.6367	0.4432	0.9268	1.024
LAP1B-lamina-associated polypeptide 1B (LAP1B), mRNA.	LAP1B	-1.372	-1.317	-1.098	0.4939	0.1646	0.6586	1.317	0.7683	0.3842
POLR3F-polymerase (RNA) III (DNA directed) polypeptide F, 39 kDa (POLR3F), mRNA.	POLR3F	-1.216	-1.245	-1.275	-0.04865	0.3892	0.3892	1.119	0.8854	1.002
C9orf82-chromosome 9 open reading frame 82 (C9orf82), mRNA.	C9orf82	-1.065	-1.13	-1.523	0.178	0.2435	0.2762	1.192	0.9956	0.8321
MTX2-metaxin 2 (MTX2), mRNA.	MTX2	-1.332	-1.172	-0.9326	0.3464	0.3464	0.1066	1.705	0.9059	0.02665
TBCA-tubulin-specific chaperone a (TBCA), mRNA.	TBCA	-1.334	-1.016	-1.553	0.4473	0.3497	0.6424	0.7156	0.862	0.8864
SUSD1-sushi domain containing 1 (SUSD1), mRNA.	SUSD1	-1.307	-1.307	-1.211	0.505	0.02825	0.505	0.95	0.8229	1.014
CD58-CD58 antigen, (lymphocyte function-associated antigen 3) (CD58), mRNA.	CD58	-1.125	-1.149	-1.613	0.6803	0.3632	0.5827	0.8998	0.412	0.9486
FLJ10706-hypothetical protein FLJ10706 (FLJ10706), mRNA.	FLJ10706	-1.488	-1.034	-1.383	0.4702	0.785	0.3653	0.9948	0.5751	0.715
LOC389445-similar to 60S ribosomal protein L21 (LOC389445), mRNA.	LOC389445	-0.9809	-1.156	-1.366	-0.03503	0.1051	0.1752	1.016	0.7707	1.471
ITPA-inosine triphosphatase (nucleoside triphosphate pyrophosphatase) (ITPA), transcript variant 2, mRNA.	ITPA	-1.141	-1.327	-1.141	0.5273	0.379	0.04532	0.4532	0.5644	1.64
REA-repressor of estrogen receptor activity (REA), mRNA.	REA	-0.9157	-1.417	-1.528	0.5321	0.6991	0.5878	0.2537	0.7548	1.033
PRDM7-PR domain containing 7 (PRDM7), mRNA.	PRDM7	-1.241	-0.9632	-1.38	0.09262	0.2315	0.03705	1.315	1.037	0.8706
PCBP2-poly(rC) binding protein 2 (PCBP2), transcript variant 2, mRNA.	PCBP2	-1.14	-1.591	-1.099	0.5425	0.3784	0.2963	0.7067	1.199	0.7067
KIAA0102-KIAA0102 gene product (KIAA0102), mRNA.	KIAA0102	-1.211	-1.094	-1.601	0.664	0.3125	0.6249	0.8983	0.8593	0.5468
EIF2S3-eukaryotic translation initiation factor 2, subunit 3 gamma, 52kDa (EIF2S3), mRNA.	EIF2S3	-1.055	-1.596	-1.21	0.6434	0.3346	0.6434	0.3346	1.029	0.875
MGC20700-hypothetical protein MGC20700 (MGC20700), mRNA.	MGC20700	-1.441	-1.161	-1.208	0.8914	0.6582	0.2851	0.2384	0.5183	1.218
FLOT2-flotillin 2 (FLOT2), mRNA.	FLOT2	-1.285	-1.066	-1.372	0.3795	0.3357	-0.0146	1.08	0.8612	1.08
PNRC2-proline-rich nuclear receptor coactivator 2 (PNRC2), mRNA.	PNRC2	-1.161	-1.291	-1.388	0.137	0.5265	0.7213	0.6564	1.208	0.5915
RPL23A-ribosomal protein L23a (RPL23A), mRNA.	RPL23A	-0.8954	-1.012	-0.8954	0.09733	-0.07786	-0.1947	-0.01947	0.8565	2.141
ARL3-ADP-ribosylation factor-like 3 (ARL3), mRNA.	ARL3	-1.256	-1.627	-1.02	0.5661	0.6336	0.3636	0.9372	0.8023	0.5998
MGC874-hypothetical protein MGC874 (MGC874), mRNA.	MGC874	-1.185	-1.065	-1.472	0.03454	0.3693	0.2975	1.063	0.8714	1.087
COPS5-COP9 constitutive photomorphogenic homolog subunit 5 (Arabidopsis) (COPS5), mRNA.	COPS5	-1.29	-1.113	-1.497	0.4234	0.2757	0.8074	0.8665	0.6302	0.896
TP53-tumor protein p53 (Li-Fraumeni syndrome) (TP53), mRNA.	TP53	-1.197	-1.029	-1.406	0.4377	0.1025	0.5216	0.4797	0.4797	1.611
TGFBR3-transforming growth factor, beta receptor III (betaglycan, 300kDa) (TGFBR3), mRNA.	TGFBR3	-1.427	-0.9884	-1.47	0.5891	0.5453	0.2386	0.8959	0.7206	0.8959
FTL-ferritin, light polypeptide (FTL), mRNA.	FTL	-1.072	-1.094	-1.666	0.5579	0.4919	0.5359	0.3597	0.6901	1.197
KLK1-kallikrein 1, renal/pancreas/salivary (KLK1), mRNA.	KLK1	-1.136	-1.056	-1.7	0.6889	0.5815	0.5547	0.5815	0.4742	1.011
HNRPM-heterogeneous nuclear ribonucleoprotein M (HNRPM), transcript variant 2, mRNA.	HNRPM	-0.8958	-1.418	-1.534	0.5542	0.4962	0.5542	0.3222	1.076	0.8442
TRIM8-tripartite motif-containing 8 (TRIM8), mRNA.	TRIM8	-1.43	-1.224	-1.224	0.8865	0.4232	0.2688	1.092	0.6291	0.5776
MEP50-MEP50 protein (MEP50), mRNA.	MEP50	-1.19	-1.238	-1.332	0.2727	0.6031	0.03671	1.122	1.075	0.6503
FLJ32370-hypothetical protein FLJ32370 (FLJ32370), mRNA.	FLJ32370	-1.287	-1.073	-1.562	0.852	0.4854	0.3632	0.6993	0.852	0.6687
C9orf58-chromosome 9 open reading frame 58 (C9orf58), mRNA.	C9orf58	-1.306	-1.244	-1.183	0.5759	0.08228	0.1131	1.193	0.8228	0.9462
FGIF-fetal globin-inducing factor (FGIF), mRNA.	FGIF	-1.196	-1.145	-1.247	0.3779	-0.07897	0.3779	1.444	1.089	0.3779
RPS15A-ribosomal protein S15a (RPS15A), mRNA.	RPS15A	-1.376	-1.091	-1.433	0.9067	0.4502	0.336	0.7355	0.5072	0.9637
MYOHD1-myosin head domain containing 1 (MYOHD1), mRNA.	MYOHD1	-1.068	-1.164	-1.613	0.4379	0.6622	0.3418	0.8545	0.4379	1.111
TTC17-tetratricopeptide repeat domain 17 (TTC17), mRNA.	TTC17	-1.564	-1.081	-1.138	0.4508	0.3373	0.1671	1.16	0.7629	0.9047
EBP-emopamil binding protein (sterol isomerase) (EBP), mRNA.	EBP	-1.076	-1.132	-1.511	0.2853	0.0608	0.3414	0.9588	0.9588	1.113
C6orf55-chromosome 6 open reading frame 55 (C6orf55), mRNA.	C6orf55	-1.391	-0.9969	-1.391	0.1862	0.2848	0.5806	0.6792	0.7778	1.271
GRCC10-likely ortholog of mouse gene rich cluster, C10 gene (GRCC10), mRNA.	GRCC10	-1.007	-1.213	-1.669	0.6368	0.477	0.4998	0.7053	0.5455	1.025
HSU15552-acidic 82 kDa protein mRNA (HSU15552), mRNA.	HSU15552	-1.282	-1.319	-1.319	0.3184	0.43	0.9883	0.7278	0.8394	0.6161
FLJ12643-hypothetical protein FLJ12643 (FLJ12643), mRNA.	FLJ12643	-1.121	-1.121	-1.569	0.3118	0.4312	0.7297	1.118	0.9386	0.2819
HELLS-helicase, lymphoid-specific (HELLS), mRNA.	HELLS	-0.9126	-1.377	-1.63	0.6287	0.5654	0.7132	0.8187	0.5443	0.6498
ARL2BP-ADP-ribosylation factor-like 2 binding protein (ARL2BP), mRNA.	ARL2BP	-1.002	-1.204	-1.474	0.5461	0.2768	0.7481	0.8827	1.287	-0.05985
AURKB-aurora kinase B (AURKB), mRNA.	AURKB	-1.301	-1.1	-1.329	0.2735	0.5024	-0.01272	0.8172	1.189	0.9603
ARMET-arginine-rich, mutated in early stage tumors (ARMET), mRNA.	ARMET	-1.124	-0.9213	-1.043	-0.07191	-0.1124	-0.3146	0.8989	1.708	0.9798
HRD1-HRD1 protein (HRD1), transcript variant 1, mRNA.	HRD1	-0.9437	-1.449	-1.449	0.6741	0.6741	0.3202	0.8763	1.028	0.2696
ATP6V1E1-ATPase, H+ transporting, lysosomal 31kDa, V1 subunit E isoform 1 (ATP6V1E1), mRNA.	ATP6V1E1	-1.542	-1.004	-1.111	0.233	0.3944	0.4482	1.04	0.1793	1.362
LOC374490-similar to bA271B5.1 (similar to ribosomal protein S7) (LOC374490), mRNA.	LOC374490	-1.024	-1.347	-1.267	0.2695	-0.0539	0.3503	0.6737	1.24	1.159
FLJ11200-hypothetical protein FLJ11200 (FLJ11200), mRNA.	FLJ11200	-1.482	-1.177	-0.9592	0.2616	0.1744	0.1308	1.439	0.7412	0.872
FXYD5-FXYD domain containing ion transport regulator 5 (FXYD5), mRNA.	FXYD5	-1.399	-1.584	-0.9038	0.7973	0.5808	0.5498	0.488	0.488	0.9828
IDE-insulin-degrading enzyme (IDE), mRNA.	IDE	-1.228	-0.9615	-0.9319	-0.1317	-0.2206	-0.1614	1.38	1.409	0.8463
DLNB14-similar to DLNB14 (DLNB14), mRNA.	DLNB14	-0.9463	-1.433	-1.433	0.3515	0.6759	0.3515	1.081	1	0.3515
BIN3-bridging integrator 3 (BIN3), mRNA.	BIN3	-1.174	-1.078	-1.608	0.3217	0.756	0.7077	1.045	0.3217	0.7077
MGC40405-hypothetical protein MGC40405 (MGC40405), mRNA.	MGC40405	-1.098	-1.136	-1.438	-0.04192	0.2976	0.3353	1.241	0.939	0.9012
FLJ25070-hypothetical protein FLJ25070 (FLJ25070), mRNA.	FLJ25070	-1.346	-0.9665	-1.574	0.363	0.439	0.7049	0.9328	0.5909	0.8568
TXN-thioredoxin (TXN), mRNA.	TXN	-1.091	-1.263	-1.306	0.3301	-0.01435	0.5453	0.5453	0.7606	1.493
HIG1-likely ortholog of mouse hypoxia induced gene 1 (HIG1), mRNA.	HIG1	-1.002	-1.304	-1.572	0.5067	0.3055	0.775	0.5738	0.6744	1.043
TMX2-thioredoxin-related transmembrane protein 2 (TMX2), mRNA.	TMX2	-1.192	-1.106	-1.106	-0.1621	0.2669	-0.07626	1.125	0.7817	1.468
ILKAP-integrin-linked kinase-associated serine/threonine phosphatase 2C (ILKAP), transcript variant 1, mRNA.	ILKAP	-1.138	-1.138	-1.316	0.3905	0.05943	-0.09339	1.206	0.9763	1.053
NUSAP1-nucleolar and spindle associated protein 1 (NUSAP1), mRNA.	NUSAP1	-0.8445	-1.241	-1.439	0.3451	0.279	0.4112	1.072	1.469	-0.0514
PTK7-PTK7 protein tyrosine kinase 7 (PTK7), transcript variant PTK7-3, mRNA.	PTK7	-1.207	-1.207	-1.426	0.2823	0.8954	0.3261	0.8079	1.114	0.4137
LGP1-D11lgp1e-like (LGP1), mRNA.	LGP1	-1.205	-1.043	-1.623	0.649	0.2781	0.394	0.7881	0.8808	0.8808
BM045-uncharacterized bone marrow protein BM045 (BM045), mRNA.	BM045	-1.278	-1.183	-1.136	-0.1396	0.382	0.1212	1.07	1.165	0.9986
ZDHHC16-zinc finger, DHHC domain containing 16 (ZDHHC16), transcript variant 4, mRNA.	ZDHHC16	-1.116	-1.223	-1.545	0.8143	0.2781	0.3496	0.8501	0.7071	0.8858
LOC162966-similar to hypothetical protein (LOC162966), mRNA.	LOC162966	-0.923	-1.018	-1.207	-0.007019	-0.1965	-0.2281	1.414	1.414	0.751
FLJ20516-timeless-interacting protein (FLJ20516), mRNA.	FLJ20516	-1.04	-1.4	-1.067	-0.1234	0.1542	0.1542	1.32	1.07	0.9315
ATF4-activating transcription factor 4 (tax-responsive enhancer element B67) (ATF4), transcript variant 2, mRNA.	ATF4	-1.338	-1.306	-0.9539	0.007119	0.4236	0.2634	1.128	1.385	0.3915
HSU84971-fetal hypothetical protein (HSU84971), mRNA.	HSU84971	-1.377	-1.317	-1.138	0.8868	0.5295	0.1721	0.3508	1.125	0.7677
SH3GL2-SH3-domain GRB2-like 2 (SH3GL2), mRNA.	SH3GL2	-1.237	-0.997	-1.408	-0.03805	0.2017	0.3729	0.8181	1.024	1.263
KIAA0266-KIAA0266 gene product (KIAA0266), mRNA.	KIAA0266	-1.092	-1.057	-1.611	0.2575	0.6035	0.4651	1.261	0.8803	0.2921
CNIH-cornichon homolog (Drosophila) (CNIH), mRNA.	CNIH	-1.52	-1.025	-1.108	0.293	0.04578	0.293	1.364	0.8698	0.7874
LOC376601-similar to RIKEN cDNA 5730434I03 gene (LOC376601), mRNA.	LOC376601	-1.177	-1.426	-1.094	0.06922	0.2353	0.6091	1.274	0.443	1.066
SESN2-sestrin 2 (SESN2), mRNA.	SESN2	-0.835	-1.58	-1.478	0.6883	0.5529	0.6206	0.6544	0.4852	0.8914
DDX52-DEAD (Asp-Glu-Ala-Asp) box polypeptide 52 (DDX52), transcript variant 1, mRNA.	DDX52	-1.327	-1.089	-1.407	0.06174	0.4586	0.6968	1.133	0.7762	0.6968
DKFZp434I1610-hypothetical protein DKFZp434I1610 (DKFZp434I1610), mRNA.	DKFZp434I1610	-1.325	-0.9271	-1.629	0.4383	0.6848	0.3814	0.8555	0.6279	0.8934
ARFD1-ADP-ribosylation factor domain protein 1, 64kDa (ARFD1), transcript variant alpha, mRNA.	ARFD1	-0.953	-1.276	-1.629	0.3982	0.3688	0.6919	1.074	0.6038	0.7213
PTEN-phosphatase and tensin homolog (mutated in multiple advanced cancers 1) (PTEN), mRNA.	PTEN	-1.158	-1.024	-1.678	0.7267	0.342	0.5728	1.015	0.7844	0.4189
NAT5-N-acetyltransferase 5 (ARD1 homolog, S. cerevisiae) (NAT5), transcript variant 3, mRNA.	NAT5	-0.9831	-1.166	-1.323	-0.1193	0.2472	-0.04072	1.163	1.006	1.216
KIAA1838-KIAA1838 (KIAA1838), mRNA.	KIAA1838	-1.562	-0.9198	-1.359	0.229	0.4655	0.5669	0.9048	1.006	0.6683
DC-TM4F2-tetraspanin similar to TM4SF9 (DC-TM4F2), mRNA.	DC	-1.14	-1.6	-1.11	0.2076	0.7591	0.6059	0.6978	0.4834	1.096
LOC402176-similar to 60S ribosomal protein L21 (LOC402176), mRNA.	LOC402176	-1.189	-1.015	-1.334	-0.174	0.203	0.232	0.9571	1.015	1.305
ITGB3BP-integrin beta 3 binding protein (beta3-endonexin) (ITGB3BP), mRNA.	ITGB3BP	-1.309	-1.013	-1.551	0.1704	0.6008	0.7084	0.9774	0.6815	0.7353
IFITM3-interferon induced transmembrane protein 3 (1-8U) (IFITM3), mRNA.	IFITM3	-1.196	-1.067	-1.368	0.7844	0.1817	0.2678	0.05261	0.9566	1.387
ZNF562-zinc finger protein 562 (ZNF562), mRNA.	ZNF562	-1.543	-1.043	-1.293	0.8967	0.2711	0.4588	0.8967	0.5213	0.8341
HARS-histidyl-tRNA synthetase (HARS), mRNA.	HARS	-1.135	-1.177	-1.506	0.8012	0.1419	0.4715	1.131	0.4303	0.8424
APC10-anaphase-promoting complex subunit 10 (APC10), mRNA.	APC10	-1.399	-0.8534	-1.555	0.3552	0.6281	0.5112	1.096	0.3162	0.9011
RPS5-ribosomal protein S5 (RPS5), mRNA.	RPS5	-1.18	-0.8976	-1.575	0.5712	0.3452	0.3452	0.06277	1.306	1.023
BOMB-BH3-only member B protein (BOMB), mRNA.	BOMB	-1.648	-0.8844	-1.246	0.603	0.402	0.5226	1.085	0.9648	0.201
AXUD1-AXIN1 up-regulated 1 (AXUD1), mRNA.	AXUD1	-0.9772	-1.125	-1.542	0.2511	0.2757	0.05459	1.013	0.767	1.283
LYN-v-yes-1 Yamaguchi sarcoma viral related oncogene homolog (LYN), mRNA.	LYN	-1.406	-1.065	-1.226	0.5392	0.07799	0.03788	1.021	0.9604	1.061
MRPL28-mitochondrial ribosomal protein L28 (MRPL28), nuclear gene encoding mitochondrial protein, mRNA.	MRPL28	-0.9549	-1.227	-1.668	0.6416	0.6416	0.302	0.5058	0.6756	1.083
MGC41943-hypothetical protein MGC41943 (MGC41943), mRNA.	MGC41943	-1.332	-1.48	-1.035	0.6989	0.1046	0.6494	0.6494	0.6494	1.095
COPG-coatomer protein complex, subunit gamma (COPG), mRNA.	COPG	-1.257	-1.684	-0.8786	0.4945	0.7313	0.5419	0.4472	1.157	0.4472
TBDN100-transcriptional coactivator tubedown-100 (TBDN100), transcript variant 2, mRNA.	TBDN100	-1.025	-1.576	-1.163	0.1454	0.593	0.3175	1.213	0.593	0.9029
BMPR1A-bone morphogenetic protein receptor, type IA (BMPR1A), mRNA.	BMPR1A	-1.155	-1.367	-0.996	0.1179	-0.04125	0.4361	1.391	1.232	0.3831
MPHOSPH1-M-phase phosphoprotein 1 (MPHOSPH1), mRNA.	MPHOSPH1	-1.21	-1.729	-0.9334	0.5877	0.6223	0.4148	0.9334	0.7951	0.5186
PPM1D-protein phosphatase 1D magnesium-dependent, delta isoform (PPM1D), mRNA.	PPM1D	-0.8812	-1.162	-1.443	0.3119	0.8734	0.5225	1.575	-0.1794	0.3821
C20orf126-chromosome 20 open reading frame 126 (C20orf126), mRNA.	C20orf126	-1.175	-1.091	-1.599	0.221	0.8134	0.3903	0.8557	0.6865	0.8981
MT-malonyl-CoA:acyl carrier protein transacylase (malonyltransferase) (MT), mRNA.	MT	-0.9544	-0.9915	-1.288	-0.06582	0.008228	-0.251	1.193	0.8598	1.489
NUP50-nucleoporin 50kDa (NUP50), transcript variant 3, mRNA.	NUP50	-1.509	-1.315	-0.7718	0.7028	0.4312	0.5088	0.9744	1.207	-0.2285
HPS6-Hermansky-Pudlak syndrome 6 (HPS6), mRNA.	HPS6	-1.084	-1.32	-1.455	0.4688	0.8738	0.1313	0.8063	0.6038	0.975
RPC62-polymerase (RNA) III (DNA directed) (62kD) (RPC62), mRNA.	RPC62	-1.141	-0.9939	-1.629	0.5214	0.3259	0.1792	0.9614	0.6192	1.157
COPS3-COP9 constitutive photomorphogenic homolog subunit 3 (Arabidopsis) (COPS3), mRNA.	COPS3	-1.194	-1.492	-0.8962	0.2702	0.09651	0.0717	1.213	0.717	1.213
ELF1-E74-like factor 1 (ets domain transcription factor) (ELF1), mRNA.	ELF1	-0.9134	-1.081	-1.383	-0.07456	-0.04101	0.1603	1.335	1.368	0.6301
NUDT15-nudix (nucleoside diphosphate linked moiety X)-type motif 15 (NUDT15), mRNA.	NUDT15	-1.175	-0.9424	-1.485	0.02582	0.06455	0.3356	0.8778	1.149	1.149
PGAM1-phosphoglycerate mutase 1 (brain) (PGAM1), mRNA.	PGAM1	-1.488	-1.332	-0.9807	0.8158	0.6205	0.1519	0.5815	1.206	0.4253
TMF1-TATA element modulatory factor 1 (TMF1), mRNA.	TMF1	-1.545	-1.303	-0.8688	0.2413	0.4344	0.1931	1.207	1.014	0.6275
XRCC4-X-ray repair complementing defective repair in Chinese hamster cells 4 (XRCC4), transcript variant 1, mRNA.	XRCC4	-1.122	-0.9879	-1.489	0.04828	0.1151	0.4494	1.318	1.151	0.5162
ATPIF1-ATPase inhibitory factor 1 (ATPIF1), nuclear gene encoding mitochondrial protein, transcript variant 1, mRNA.	ATPIF1	-0.8929	-1.215	-1.339	-0.09921	0.2232	-0.0248	0.9921	0.9425	1.414
HSD17B1-hydroxysteroid (17-beta) dehydrogenase 1 (HSD17B1), mRNA.	HSD17B1	-0.9302	-1.223	-1.604	0.4456	0.4163	0.1236	0.7969	0.7676	1.207
DCTN4-dynactin 4 (p62) (DCTN4), mRNA.	DCTN4	-0.918	-1.215	-1.75	0.3897	0.6869	0.6274	0.8058	0.7463	0.6274
SLC2A14-solute carrier family 2 (facilitated glucose transporter), member 14 (SLC2A14), mRNA.	SLC2A14	-1.579	-1.194	-1.001	0.5392	0.07702	0.5392	0.7702	1.232	0.6162
EIF3S7-eukaryotic translation initiation factor 3, subunit 7 zeta, 66/67kDa (EIF3S7), mRNA.	EIF3S7	-1.231	-1.149	-0.8194	-0.07782	-0.07782	-0.2014	0.9934	0.9934	1.57
USP22-ubiquitin specific protease 22 (USP22), mRNA.	USP22	-1.149	-1.099	-1.499	0.8994	0.6496	0.1499	0.7995	1.149	0.09994
PDCD11-programmed cell death 11 (PDCD11), mRNA.	PDCD11	-0.87	-1.377	-1.377	0.3736	0.4657	0.05118	1.295	0.2815	1.157
C20orf116-chromosome 20 open reading frame 116 (C20orf116), mRNA.	C20orf116	-1.191	-1.726	-0.907	0.6374	0.5113	0.3852	0.5743	0.5743	1.142
CTPS-CTP synthase (CTPS), mRNA.	CTPS	-1.365	-1.305	-0.8922	0.7019	0.4658	0.1115	1.233	1.174	-0.1246
PSMB1-proteasome (prosome, macropain) subunit, beta type, 1 (PSMB1), mRNA.	PSMB1	-0.9458	-1.324	-1.059	-0.227	-0.03783	0.1135	0.8701	1.324	1.286
CCAR1-cell division cycle and apoptosis regulator 1 (CCAR1), mRNA.	CCAR1	-1.456	-1.131	-1.261	1.009	0.2955	0.2955	0.9441	0.8468	0.4576
DDOST-dolichyl-diphosphooligosaccharide-protein glycosyltransferase (DDOST), mRNA.	DDOST	-0.8598	-1.443	-1.549	0.7303	0.4123	0.3062	0.6773	0.9953	0.7303
TRIM41-tripartite motif-containing 41 (TRIM41), transcript variant 1, mRNA.	TRIM41	-1.623	-1.274	-0.9249	0.9692	0.3711	0.5206	0.4209	1.069	0.4707
NUCB2-nucleobindin 2 (NUCB2), mRNA.	NUCB2	-1.208	-1.274	-1.141	-0.081	0.3166	0.648	1.046	1.377	0.3166
PNMA2-paraneoplastic antigen MA2 (PNMA2), mRNA.	PNMA2	-1.258	-0.8782	-1.548	0.1712	0.3944	0.1488	1.087	1.154	0.7294
LOC253512-hypothetical protein LOC253512 (LOC253512), mRNA.	LOC253512	-1.477	-0.9056	-1.113	0.1327	0.2365	-0.02307	1.275	1.327	0.548
CLK4-CDC-like kinase 4 (CLK4), mRNA.	CLK4	-1.36	-0.8707	-1.323	0.1842	-0.004186	0.4102	1.352	0.4102	1.201
DKFZp586C1924-hypothetical protein DKFZp586C1924 (DKFZp586C1924), mRNA.	DKFZp586C1924	-0.8837	-1.322	-1.322	0.3632	-0.04119	0.09362	0.9025	0.7002	1.509
MRPL11-mitochondrial ribosomal protein L11 (MRPL11), nuclear gene encoding mitochondrial protein, transcript variant 2, mRNA.	MRPL11	-0.8821	-1.44	-1.502	0.7925	0.2343	0.4824	0.9786	0.4204	0.9166
GCN5L2-GCN5 general control of amino-acid synthesis 5-like 2 (yeast) (GCN5L2), mRNA.	GCN5L2	-0.9493	-1.098	-1.579	0.1256	0.3109	0.1071	0.8113	1.275	0.9966
MATR3-matrin 3 (MATR3), mRNA.	MATR3	-1.509	-1.083	-1.144	0.1354	0.1354	0.6837	0.6837	0.8664	1.232
ZNF238-zinc finger protein 238 (ZNF238), transcript variant 2, mRNA.	ZNF238	-0.8299	-1.095	-1.625	0.6286	0.4076	0.4518	1.424	0.8054	-0.167
EPB41L2-erythrocyte membrane protein band 4.1-like 2 (EPB41L2), mRNA.	EPB41L2	-1.334	-1.579	-0.7621	0.381	0.5443	0.626	1.034	1.116	-0.02722
HOXD11-homeo box D11 (HOXD11), mRNA.	HOXD11	-1.407	-0.8337	-1.275	0.1814	0.3139	0.004904	1.594	0.7993	0.6228
FANCL-Fanconi anemia, complementation group L (FANCL), mRNA.	FANCL	-1.272	-1.466	-1.047	0.4695	-0.01434	0.6953	1.05	0.9856	0.5986
PRPSAP2-phosphoribosyl pyrophosphate synthetase-associated protein 2 (PRPSAP2), mRNA.	PRPSAP2	-0.8195	-0.928	-1.036	-0.2772	-0.458	-0.2772	1.639	1.169	0.9882
ASS-argininosuccinate synthetase (ASS), transcript variant 1, mRNA.	ASS	-1.328	-0.8661	-1.039	-0.05774	-0.2021	-0.05774	1.299	0.8661	1.386
PTGFRN-prostaglandin F2 receptor negative regulator (PTGFRN), mRNA.	PTGFRN	-0.9895	-0.7421	-0.94	-0.3463	-0.3958	-0.371	1.633	1.385	0.7668
VRK2-vaccinia related kinase 2 (VRK2), mRNA.	VRK2	-1.024	-0.9983	-0.9468	-0.4577	-0.09725	-0.2002	1.216	1.55	0.9582
C9orf45-chromosome 9 open reading frame 45 (C9orf45), mRNA.	C9orf45	-0.8348	-0.9165	-1.161	-0.01815	-0.2631	-0.1815	1.533	1.615	0.2268
LOC91137-hypothetical protein BC017169 (LOC91137), mRNA.	LOC91137	-0.8442	-1.213	-1.425	-0.05276	0.211	0.05276	1.372	1.108	0.7914
LZTFL1-leucine zipper transcription factor-like 1 (LZTFL1), mRNA.	LZTFL1	-1.129	-0.9932	-1.672	0.1207	0.5826	0.3924	0.963	0.8543	0.8815
FUSIP1-FUS interacting protein (serine-arginine rich) 1 (FUSIP1), transcript variant 2, mRNA.	FUSIP1	-1.003	-1.299	-1.003	-0.1891	-0.1891	0.1808	1.438	1.032	1.032
RFC4-replication factor C (activator 1) 4, 37kDa (RFC4), transcript variant 2, mRNA.	RFC4	-1.219	-0.8071	-1.786	0.5324	0.6354	0.6354	1.048	0.3778	0.5839
MGC2198-hypothetical protein MGC2198 (MGC2198), mRNA.	MGC2198	-1.301	-1.706	-0.834	0.5364	0.5675	0.2872	0.8167	0.7544	0.879
TANK-TRAF family member-associated NFKB activator (TANK), transcript variant 1, mRNA.	TANK	-1.462	-0.9815	-1.018	-0.05749	0.2382	-0.05749	1.347	0.9774	1.014
ZCCHC10-zinc finger, CCHC domain containing 10 (ZCCHC10), mRNA.	ZCCHC10	-1.418	-0.8235	-1.601	0.2745	0.5033	0.7778	0.9608	0.732	0.5948
MED8-mediator of RNA polymerase II transcription, subunit 8 homolog (yeast) (MED8), transcript variant 2, mRNA.	MED8	-1.472	-0.8317	-1.521	0.5472	0.2517	0.8426	0.8426	0.3994	0.9411
BECN1-beclin 1 (coiled-coil, myosin-like BCL2 interacting protein) (BECN1), mRNA.	BECN1	-0.8748	-1.302	-1.444	-0.02108	0.1212	0.4058	1.07	1.165	0.8801
UQCRH-ubiquinol-cytochrome c reductase hinge protein (UQCRH), mRNA.	UQCRH	-0.977	-1.334	-1.512	0.3301	0.1518	0.8648	0.6272	0.9242	0.9242
PCYT1A-phosphate cytidylyltransferase 1, choline, alpha isoform (PCYT1A), mRNA.	PCYT1A	-1.217	-0.9005	-1.444	0.1861	-0.1308	0.2767	1.182	1.046	1.001
LOC376156-similar to 60S ribosomal protein L11 (LOC376156), mRNA.	LOC376156	-1.583	-0.8972	-1.372	0.2375	0.6597	0.9764	0.6069	0.5278	0.8444
LOC374596-similar to 40S ribosomal protein S8 (LOC374596), mRNA.	LOC374596	-0.9976	-1.112	-1.418	-0.004245	-0.004245	0.4924	0.4924	1.371	1.18
SKP1A-S-phase kinase-associated protein 1A (p19A) (SKP1A), transcript variant 1, mRNA.	SKP1A	-1.032	-1.032	-1.359	0.2108	-0.2471	0.2108	0.6033	1.257	1.388
HNRPA1-heterogeneous nuclear ribonucleoprotein A1 (HNRPA1), transcript variant 2, mRNA.	HNRPA1	-0.9024	-1.236	-1.539	0.1886	0.006734	0.4613	0.9765	1.007	1.037
TIGD2-tigger transposable element derived 2 (TIGD2), mRNA.	TIGD2	-1.253	-0.9484	-0.8874	0.0271	-0.03387	-0.2777	1.673	1.307	0.3929
ZNF311-zinc finger protein 311 (ZNF311), mRNA.	ZNF311	-0.9441	-1.208	-1.473	0.1133	0.4909	-0.03776	0.9063	1.284	0.8685
UBE1C-ubiquitin-activating enzyme E1C (UBA3 homolog, yeast) (UBE1C), transcript variant 3, mRNA.	UBE1C	-1.379	-1.288	-0.8788	0.5303	0.1667	0.9394	1.303	0.8485	-0.2424
SLC35A4-solute carrier family 35, member A4 (SLC35A4), mRNA.	SLC35A4	-1.279	-1.593	-0.9657	0.1991	0.9607	0.4679	0.6919	0.5575	0.9607
DKFZp761P1010-protein kinase STYK1 (DKFZp761P1010), mRNA.	DKFZp761P1010	-1.033	-1.033	-1.643	0.4695	0.04695	0.2817	1.127	0.845	0.9389
RAB3IP-RAB3A interacting protein (rabin3) (RAB3IP), transcript variant alpha 1, mRNA.	RAB3IP	-1.343	-0.8782	-1.111	-0.2389	0.1098	0.05166	1.504	1.098	0.8071
DKFZP566D1346-hypothetical protein DKFZp566D1346 (DKFZP566D1346), mRNA.	DKFZP566D1346	-0.881	-1.319	-1.319	-0.1513	0.3351	0.2865	1.503	0.9675	0.5783
NOS2A-nitric oxide synthase 2A (inducible, hepatocytes) (NOS2A), transcript variant 2, mRNA.	NOS2A	-0.9695	-1.029	-1.833	0.4599	0.5195	0.4302	0.8471	0.6982	0.8769
RNF126-ring finger protein 126 (RNF126), transcript variant 2, mRNA.	RNF126	-0.7491	-1.465	-1.55	0.2622	0.5993	0.4729	0.9785	1.063	0.3886
MPP1-membrane protein, palmitoylated 1, 55kDa (MPP1), mRNA.	MPP1	-0.9188	-1.559	-1.165	0.4102	-0.03281	0.2133	0.9516	1.198	0.9024
SLC30A5-solute carrier family 30 (zinc transporter), member 5 (SLC30A5), mRNA.	SLC30A5	-1.114	-1.474	-1.114	0.1899	0.4597	1.089	0.9994	0.9544	0.009994
BAZ1A-bromodomain adjacent to zinc finger domain, 1A (BAZ1A), transcript variant 1, mRNA.	BAZ1A	-1.136	-1.454	-1.263	0.3246	1.15	0.2611	0.7058	0.6422	0.7693
ACAD9-acyl-Coenzyme A dehydrogenase family, member 9 (ACAD9), mRNA.	ACAD9	-0.9292	-1.231	-1.532	0.5776	0.05023	0.1256	0.8036	1.067	1.067
CGI-04-CGI-04 protein (CGI-04), mRNA.	CGI	-1.351	-1.457	-0.8224	0.235	0.235	0.7636	0.3407	1.504	0.5522
LOC222136-hypothetical protein LOC222136 (LOC222136), mRNA.	LOC222136	-1.373	-1.082	-0.9366	-0.2099	0.2261	-0.0646	1.025	1.171	1.243
NFKBIB-nuclear factor of kappa light polypeptide gene enhancer in B-cells inhibitor, beta (NFKBIB), mRNA.	NFKBIB	-0.7753	-1.312	-1.461	0.2684	0.02982	0.2087	0.8051	0.7454	1.491
PTBP1-polypyrimidine tract binding protein 1 (PTBP1), transcript variant 4, mRNA.	PTBP1	-1.053	-0.9147	-1.707	0.2909	0.3598	0.222	0.5665	1.29	0.9454
TAF5-TAF5 RNA polymerase II, TATA box binding protein (TBP)-associated factor, 100kDa (TAF5), transcript variant 2, mRNA.	TAF5	-1.328	-1.207	-1.126	0.2468	0.6507	-0.1571	1.135	1.135	0.6507
MRS2L-MRS2-like, magnesium homeostasis factor (S. cerevisiae) (MRS2L), mRNA.	MRS2L	-0.7743	-1.279	-1.784	0.6397	0.404	0.6397	0.8417	0.5387	0.7743
MGC10084-hypothetical protein MGC10084 (MGC10084), mRNA.	MGC10084	-1.086	-0.9623	-1.21	-0.2199	0.2337	-0.2199	1.306	0.7286	1.43
FLJ10359-protein BAP28 (FLJ10359), mRNA.	FLJ10359	-0.8812	-1.636	-1.164	0.1101	0.6294	0.4406	1.29	0.9127	0.299
TJP2-tight junction protein 2 (zona occludens 2) (TJP2), transcript variant 1, mRNA.	TJP2	-1.847	-0.8962	-1.027	0.6776	0.4481	0.6776	0.7432	1.005	0.2186
BNIP1-BCL2/adenovirus E1B 19kDa interacting protein 1 (BNIP1), transcript variant BNIP1-a, mRNA.	BNIP1	-1.128	-0.8879	-1.767	0.7502	0.2708	0.7103	0.4306	0.5105	1.11
BCCIP-BRCA2 and CDKN1A interacting protein (BCCIP), transcript variant C, mRNA.	BCCIP	-0.7899	-1.717	-1.276	0.4906	0.4906	0.2698	1.109	0.6673	0.7556
DDX28-DEAD (Asp-Glu-Ala-Asp) box polypeptide 28 (DDX28), nuclear gene encoding mitochondrial protein, mRNA.	DDX28	-0.9757	-1.454	-0.9757	0.09956	0.09956	-0.1991	1.235	0.9358	1.235
AYP1-AYP1 protein (AYP1), mRNA.	AYP1	-0.9976	-0.9625	-1.769	0.4403	0.4403	0.265	0.6508	0.6508	1.282
DKFZP564O092-DKFZP564O092 protein (DKFZP564O092), mRNA.	DKFZP564O092	-1.354	-0.9335	-1.424	0.6768	0.1167	1.027	1.167	0.6068	0.1167
BID-BH3 interacting domain death agonist (BID), transcript variant 3, mRNA.	BID	-1.11	-0.9382	-1.659	0.05721	0.2975	0.5034	1.156	0.9497	0.7437
H2AFZ-H2A histone family, member Z (H2AFZ), mRNA.	H2AFZ	-1.336	-1.53	-0.7881	0.1791	0.1146	0.437	0.695	1.275	0.9529
DNAJC8-DnaJ (Hsp40) homolog, subfamily C, member 8 (DNAJC8), mRNA.	DNAJC8	-0.8941	-1.738	-1.089	0.2091	0.5336	0.5336	1.312	0.6634	0.4687
LOC150978-similar to 60S acidic ribosomal protein P1 (LOC150978), mRNA.	LOC150978	-0.7301	-1.289	-1.429	0.1553	0.1087	0.3417	0.2485	0.9941	1.6
MGC17301-hypothetical protein MGC17301 (MGC17301), mRNA.	MGC17301	-0.93	-1.103	-0.8723	-0.3528	-0.06414	-0.3528	1.09	0.8595	1.725
C13orf12-chromosome 13 open reading frame 12 (C13orf12), mRNA.	C13orf12	-0.913	-1.041	-1.555	-0.05706	0.1569	0.1997	0.7561	1.141	1.312
COMMD8-COMM domain containing 8 (COMMD8), mRNA.	COMMD8	-1.322	-1.192	-1.148	-0.1453	0.2034	0.6829	1.032	0.6829	1.206
MRPL48-mitochondrial ribosomal protein L48 (MRPL48), nuclear gene encoding mitochondrial protein, mRNA.	MRPL48	-1.079	-1.124	-0.8972	-0.2621	-0.3528	0.05544	1.416	1.28	0.9627
OSBPL9-oxysterol binding protein-like 9 (OSBPL9), transcript variant 4, mRNA.	OSBPL9	-1.47	-0.6947	-1.664	0.6623	0.3716	0.7108	0.517	0.8562	0.7108
C7orf20-chromosome 7 open reading frame 20 (C7orf20), mRNA.	C7orf20	-0.7817	-1.485	-1.435	0.3238	0.1228	0.6253	0.6253	1.329	0.6756
FLJ13150-hypothetical protein FLJ13150 (FLJ13150), mRNA.	FLJ13150	-1.016	-0.6462	-1.492	0.3584	0.4112	0.4112	1.363	-0.6462	1.257
ELOVL6-ELOVL family member 6, elongation of long chain fatty acids (FEN1/Elo2, SUR4/Elo3-like, yeast) (ELOVL6), mRNA.	ELOVL6	-0.9474	-0.9764	-1.527	0.1257	0.09667	-0.1063	1.083	1.315	0.9377
DKFZp434H247-hypothetical protein DKFZp434H247 (DKFZp434H247), mRNA.	DKFZp434H247	-0.8219	-1.541	-1.233	0.1027	0.4109	0.7191	0.3082	0.5137	1.541
MELK-maternal embryonic leucine zipper kinase (MELK), mRNA.	MELK	-1.558	-1.18	-0.9441	-0.09441	0.4249	0.4721	0.9913	1.18	0.7081
LOC57117-hypothetical nuclear factor SBBI22 (LOC57117), mRNA.	LOC57117	-1.257	-1.257	-0.9809	-0.2085	0.5089	0.1778	0.8951	0.564	1.557
C6orf153-chromosome 6 open reading frame 153 (C6orf153), mRNA.	C6orf153	-1.03	-1.066	-1.567	-0.06362	0.5447	0.1869	1.081	1.046	0.8668
PSMC6-proteasome (prosome, macropain) 26S subunit, ATPase, 6 (PSMC6), mRNA.	PSMC6	-1.163	-1.05	-1.467	0.05059	0.05059	0.7335	1.265	0.7714	0.8094
SPINK2-serine protease inhibitor, Kazal type, 2 (acrosin-trypsin inhibitor) (SPINK2), mRNA.	SPINK2	-1.245	-0.8725	-1.58	0.6161	0.6161	0.02068	1.323	0.7278	0.3928
PRPF39-PRP39 pre-mRNA processing factor 39 homolog (yeast) (PRPF39), mRNA.	PRPF39	-1.241	-0.8808	-1.19	-0.2631	0.2517	0.2517	1.796	0.7664	0.5091
RBM19-RNA binding motif protein 19 (RBM19), mRNA.	RBM19	-1.033	-1.588	-1.033	0.3545	0.5626	-0.06165	1.187	0.4932	1.117
PSMA6-proteasome (prosome, macropain) subunit, alpha type, 6 (PSMA6), mRNA.	PSMA6	-0.9006	-1.119	-1.555	0.003464	0.09699	0.4711	0.627	1.001	1.375
INPP1-inositol polyphosphate-1-phosphatase (INPP1), mRNA.	INPP1	-0.8105	-1.54	-1.088	0.1621	0.3011	0.02316	0.7179	0.5442	1.691
WTAP-Wilms tumor 1 associated protein (WTAP), transcript variant 1, mRNA.	WTAP	-1.533	-0.7457	-1.502	0.1365	0.5146	0.5146	0.8927	0.7982	0.9243
AHCYL1-S-adenosylhomocysteine hydrolase-like 1 (AHCYL1), mRNA.	AHCYL1	-1.377	-1.604	-0.6948	0.3285	0.3853	0.3285	1.181	1.067	0.3853
RSHL2-radial spokehead-like 2 (RSHL2), mRNA.	RSHL2	-1.752	-0.9923	-0.9923	0.5278	0.1478	0.3378	1.098	0.9079	0.7179
MGC51082-hypothetical protein MGC51082 (MGC51082), mRNA.	MGC51082	-1.122	-0.9744	-1.467	0.5036	-0.03832	-0.03832	1.095	0.7993	1.243
PHF10-PHD finger protein 10 (PHF10), transcript variant 1, mRNA.	PHF10	-1.107	-1.002	-1.002	0.04965	-0.1606	-0.4498	1.39	1.101	1.18
FRAP1-FK506 binding protein 12-rapamycin associated protein 1 (FRAP1), mRNA.	FRAP1	-0.9418	-0.8476	-1.224	-0.1413	-0.3767	-0.1413	1.224	1.554	0.8947
PSMC4-proteasome (prosome, macropain) 26S subunit, ATPase, 4 (PSMC4), transcript variant 2, mRNA.	PSMC4	-1.017	-0.9414	-1.657	0.1506	0.4142	0.07531	1.167	1.167	0.6401
NVL-nuclear VCP-like (NVL), transcript variant 1, mRNA.	NVL	-0.9937	-0.9937	-1.64	0.2454	-0.02394	0.4071	1.107	1.161	0.7303
ING1-inhibitor of growth family, member 1 (ING1), transcript variant 3, mRNA.	ING1	-1.508	-1.07	-1.07	0.1119	0.7687	0.06812	1.294	0.9877	0.4184
DDX47-DEAD (Asp-Glu-Ala-Asp) box polypeptide 47 (DDX47), transcript variant 1, mRNA.	DDX47	-1.745	-1.006	-1.006	0.8419	0.1951	0.4723	0.3799	1.119	0.7495
HTATIP2-HIV-1 Tat interactive protein 2, 30kDa (HTATIP2), mRNA.	HTATIP2	-1.766	-1.016	-0.9539	0.4509	0.4822	0.1388	1.013	0.607	1.044
LOC54499-putative membrane protein (LOC54499), mRNA.	LOC54499	-0.9574	-0.8637	-0.8169	-0.5359	-0.3018	-0.3018	1.759	0.8221	1.197
CDK4-cyclin-dependent kinase 4 (CDK4), mRNA.	CDK4	-1.112	-1.623	-0.9079	1.033	0.2156	0.522	1.237	0.6242	0.01135
NCKAP1-NCK-associated protein 1 (NCKAP1), transcript variant 1, mRNA.	NCKAP1	-1.056	-0.9381	-1.647	0.00656	0.5379	0.4199	0.3608	1.069	1.246
COPS4-COP9 constitutive photomorphogenic homolog subunit 4 (Arabidopsis) (COPS4), mRNA.	COPS4	-1.019	-0.9188	-1.655	0.3199	0.1525	0.05208	1.257	1.023	0.7886
FLJ10747-hypothetical protein FLJ10747 (FLJ10747), mRNA.	FLJ10747	-1.554	-0.9808	-1.095	0.5095	0.2802	-0.121	1.197	0.6815	1.083
Shax3-Snf7 homologue associated with Alix 3 (Shax3), mRNA.	Shax3	-1.069	-1.069	-1.514	0.7664	-0.06799	0.4883	1.378	0.7664	0.3214
LOC399927-similar to ribosomal protein S12 (LOC399927), mRNA.	LOC399927	-1.111	-1.458	-0.9562	0.04717	-0.06861	0.5489	0.4717	1.205	1.321
IL27RA-interleukin 27 receptor, alpha (IL27RA), mRNA.	IL27RA	-0.8284	-1.21	-1.294	-0.02353	-0.2353	0.2306	0.7813	1.035	1.544
C10orf33-chromosome 10 open reading frame 33 (C10orf33), mRNA.	C10orf33	-0.8172	-1.149	-1.414	0.5743	0.04418	0.8393	-0.2209	0.508	1.634
KIAA0052-KIAA0052 protein (KIAA0052), mRNA.	KIAA0052	-1.215	-1.215	-1.125	-0.1842	0.1294	0.6671	1.429	0.9808	0.5327
MGC33302-hypothetical protein MGC33302 (MGC33302), mRNA.	MGC33302	-1.073	-1.53	-1.108	0.2264	0.7532	-0.05464	1.069	0.9991	0.7181
ADRA2C-adrenergic, alpha-2C-, receptor (ADRA2C), mRNA.	ADRA2C	-1.049	-0.8983	-1.713	0.3989	0.0972	0.248	1.153	0.7307	1.032
HCCS-holocytochrome c synthase (cytochrome c heme-lyase) (HCCS), mRNA.	HCCS	-0.6711	-1.455	-1.612	0.2702	0.7408	0.7408	0.9761	0.8193	0.1917
DDX46-DEAD (Asp-Glu-Ala-Asp) box polypeptide 46 (DDX46), mRNA.	DDX46	-1.036	-1.239	-0.8912	-0.37	-0.1094	0.0933	1.396	1.367	0.7882
CDKL3-cyclin-dependent kinase-like 3 (CDKL3), mRNA.	CDKL3	-0.7338	-1.116	-1.306	-0.123	-0.123	-0.123	1.213	0.755	1.557
PCMT1-protein-L-isoaspartate (D-aspartate) O-methyltransferase (PCMT1), mRNA.	PCMT1	-1.698	-1.374	-0.7268	0.2446	0.698	0.4389	0.7627	0.7627	0.8922
ZNF219-zinc finger protein 219 (ZNF219), mRNA.	ZNF219	-1.003	-1.368	-1.368	0.456	0.7751	-0.1368	0.9575	0.6383	1.049
RPS3A-ribosomal protein S3A (RPS3A), mRNA.	RPS3A	-1.075	-1.006	-1.319	-0.03095	0.003868	0.6653	0.07349	1.222	1.466
PELP1-proline-, glutamic acid-, leucine-rich protein 1 (PELP1), mRNA.	PELP1	-0.7798	-1.258	-0.9393	0.1772	0.2304	-0.195	0.6557	0.01772	2.091
FLJ20152-hypothetical protein FLJ20152 (FLJ20152), mRNA.	FLJ20152	-1.014	-0.9199	-1.44	-0.1866	0.2628	-0.04468	0.9724	1.493	0.8778
MAD2L2-MAD2 mitotic arrest deficient-like 2 (yeast) (MAD2L2), mRNA.	MAD2L2	-0.5921	-1.338	-1.551	0.3671	0.4737	0.4737	0.3671	0.154	1.646
EIF4ENIF1-eukaryotic translation initiation factor 4E nuclear import factor 1 (EIF4ENIF1), mRNA.	EIF4ENIF1	-0.9581	-1.067	-1.717	0.1265	0.5062	0.8858	0.3435	1.103	0.7773
LOC389141-similar to laminin receptor 1 (ribosomal protein SA); P40-3, functional; P40-8, functional; laminin receptor 1 (67kD, ribosomal protein SA) (LOC389141), mRNA.	LOC389141	-0.8461	-1.031	-1.723	0.4923	0.3077	0.9538	-0.1077	0.7692	1.185
KIAA0672-KIAA0672 gene product (KIAA0672), mRNA.	KIAA0672	-1.324	-0.9345	-1.443	0.5321	0.5022	-0.1862	0.9512	0.8913	1.011
LOC374954-similar to 40S ribosomal protein S16 (LOC374954), mRNA.	LOC374954	-0.979	-0.8981	-1.464	0.03143	-0.1706	0.2335	0.5164	1.284	1.446
ZNF24-zinc finger protein 24 (KOX 17) (ZNF24), mRNA.	ZNF24	-0.825	-0.926	-1.734	0.2862	0.5893	0.7408	0.6903	1.397	-0.2189
SIGIRR-single Ig IL-1R-related molecule (SIGIRR), mRNA.	SIGIRR	-0.8637	-1.249	-1.172	-0.09407	-0.2865	0.2523	1.022	0.8295	1.561
HBXIP-hepatitis B virus x interacting protein (HBXIP), mRNA.	HBXIP	-0.7283	-1.27	-1.703	0.3551	0.4635	1.005	0.6801	0.1384	1.059
CASC3-cancer susceptibility candidate 3 (CASC3), mRNA.	CASC3	-1.061	-1.201	-1.41	0.612	0.9607	-0.08522	0.1937	1.24	0.7515
AP2S1-adaptor-related protein complex 2, sigma 1 subunit (AP2S1), transcript variant AP17, mRNA.	AP2S1	-1.178	-1.845	-0.7603	0.9086	0.408	0.4914	0.4914	0.9086	0.5749
PPIL5-peptidylprolyl isomerase (cyclophilin) like 5 (PPIL5), transcript variant 1, mRNA.	PPIL5	-0.8619	-1.535	-1.004	-0.1181	0.1653	0.05904	1.405	1.157	0.7321
KIAA0674-KIAA0674 protein (KIAA0674), mRNA.	KIAA0674	-0.9825	-0.9825	-1.43	0.7065	0.01104	0.9549	0.2098	-0.08832	1.601
XPNPEP1-X-prolyl aminopeptidase (aminopeptidase P) 1, soluble (XPNPEP1), mRNA.	XPNPEP1	-1.74	-1.235	-0.7857	0.5051	0.6173	0.1122	0.8418	0.6735	1.01
CTBP2-C-terminal binding protein 2 (CTBP2), transcript variant 1, mRNA.	CTBP2	-1.739	-0.9534	-1.016	0.6181	0.1781	0.1467	1.027	0.9953	0.7439
RNASEH2A-ribonuclease H2, large subunit (RNASEH2A), mRNA.	RNASEH2A	-0.7048	-1.287	-1.73	0.4586	0.2647	0.3201	0.8187	0.7356	1.123
RPLP1-ribosomal protein, large, P1 (RPLP1), mRNA.	RPLP1	-0.799	-1.391	-1.209	-0.0708	0.4298	-0.02528	0.5664	0.8394	1.659
RPL4-ribosomal protein L4 (RPL4), mRNA.	RPL4	-0.8205	-1.258	-1.258	0.7658	-0.0547	0.7111	-0.2735	1.641	0.547
LOC376679-similar to dJ612B18.1 (similar to 40S ribosomal protein) (LOC376679), mRNA.	LOC376679	-1.105	-0.8811	-1.403	-0.3093	0.163	0.1381	0.9584	1.207	1.232
PKMYT1-membrane-associated tyrosine- and threonine-specific cdc2-inhibitory kinase (PKMYT1), transcript variant 1, mRNA.	PKMYT1	-1.645	-1.26	-0.7476	0.5981	0.08545	0.3418	0.4059	0.9826	1.239
LOC377917-similar to Mitochondrial import receptor subunit TOM20 homolog (Mitochondrial 20 kDa outer membrane protein) (Outer mitochondrial membrane receptor Tom20) (LOC377917), mRNA.	LOC377917	-1.586	-0.8976	-0.9602	0.1044	0.167	-0.0835	0.8558	0.9811	1.419
FLJ10597-hypothetical protein FLJ10597 (FLJ10597), mRNA.	FLJ10597	-1.169	-0.8977	-1.394	0.321	0.3661	-0.2658	1.54	0.9529	0.5466
TM4SF11-transmembrane 4 superfamily member 11 (plasmolipin) (TM4SF11), mRNA.	TM4SF11	-1.243	-0.7742	-1.545	0.2978	0.2643	-0.1042	1.102	1.202	0.8003
RPS16-ribosomal protein S16 (RPS16), mRNA.	RPS16	-0.882	-1.287	-1.287	0.414	-0.2745	0.171	0.576	1.305	1.264
LOC285741-similar to Translationally controlled tumor protein (TCTP) (p23) (Histamine-releasing factor) (HRF) (LOC285741), mRNA.	LOC285741	-1.175	-0.9934	-1.537	0.1544	0.09397	0.9397	1.242	0.6377	0.6377
QP-C-low molecular mass ubiquinone-binding protein (9.5kD) (QP-C), nuclear gene encoding mitochondrial protein, mRNA.	QP	-0.6185	-1.516	-1.561	0.7283	0.2344	0.6385	0.1895	0.818	1.087
LSM6-LSM6 homolog, U6 small nuclear RNA associated (S. cerevisiae) (LSM6), mRNA.	LSM6	-0.8632	-1.061	-1.854	0.9998	0.4052	0.4052	0.7223	0.4448	0.8016
LOC201175-hypothetical protein LOC201175 (LOC201175), mRNA.	LOC201175	-1.531	-1.415	-0.7206	0.148	0.6112	0.148	0.8428	0.6691	1.248
WDR33-WD repeat domain 33 (WDR33), mRNA.	WDR33	-0.8111	-1.319	-1.446	0.395	-0.1763	0.395	0.9662	1.347	0.6489
KIF5B-kinesin family member 5B (KIF5B), mRNA.	KIF5B	-1.321	-1.478	-0.6604	0.09434	0.3145	0.5975	1.226	1.289	-0.06289
HSPC111-hypothetical protein HSPC111 (HSPC111), mRNA.	HSPC111	-0.9031	-0.8331	-1.113	-0.4827	-0.1674	-0.2725	1.409	0.9187	1.444
DCLRE1A-DNA cross-link repair 1A (PSO2 homolog, S. cerevisiae) (DCLRE1A), mRNA.	DCLRE1A	-1.231	-0.7959	-1.633	-0.05951	0.3757	0.4091	1.012	0.9447	0.9782
CAMLG-calcium modulating ligand (CAMLG), mRNA.	CAMLG	-0.8205	-1.094	-1.812	0.2393	0.547	0.2735	1.06	0.7864	0.8205
LIG4-ligase IV, DNA, ATP-dependent (LIG4), mRNA.	LIG4	-1.544	-0.7019	-1.424	0.5014	0.08022	0.2006	1.043	0.9827	0.8624
KDELR3-KDEL (Lys-Asp-Glu-Leu) endoplasmic reticulum protein retention receptor 3 (KDELR3), transcript variant 2, mRNA.	KDELR3	-1.179	-0.7359	-1.061	-0.115	-0.322	-0.2924	1.186	0.979	1.541
CDK8-cyclin-dependent kinase 8 (CDK8), mRNA.	CDK8	-1.595	-1.146	-0.7723	-0.02491	0.4235	0.1993	1.395	1.096	0.4235
SUPT5H-suppressor of Ty 5 homolog (S. cerevisiae) (SUPT5H), mRNA.	SUPT5H	-0.8864	-0.9957	-1.105	0.0425	-0.3946	-0.34	0.9167	1.19	1.572
ASL-argininosuccinate lyase (ASL), mRNA.	ASL	-0.8211	-1.063	-1.871	0.2288	0.5115	0.6326	0.673	0.673	1.036
MAML1-mastermind-like 1 (Drosophila) (MAML1), mRNA.	MAML1	-0.9258	-1.003	-1.701	0.2756	0.004306	0.5856	0.8569	1.322	0.5856
RBPMS2-RNA-binding protein with multiple splicing 2 (RBPMS2), mRNA.	RBPMS2	-1.14	-0.8737	-1.554	0.4566	-0.1642	0.1609	1.136	0.9	1.077
TBP-TATA box binding protein (TBP), mRNA.	TBP	-0.9689	-0.8632	-1.497	-0.1233	0.1409	-0.1233	1.357	1.145	0.9337
MGC40107-hypothetical protein MGC40107 (MGC40107), mRNA.	MGC40107	-0.944	-0.944	-1.475	0.4366	-0.0413	-0.0944	0.649	0.7021	1.711
MGC2714-hypothetical protein MGC2714 (MGC2714), mRNA.	MGC2714	-0.7394	-1.511	-1.415	-0.0643	0.5144	0.3215	0.9966	0.9966	0.9002
LUC7L2-LUC7-like 2 (S. cerevisiae) (LUC7L2), mRNA.	LUC7L2	-0.8519	-1.092	-1.75	0.1664	1.005	0.5258	0.9451	0.1664	0.8852
LOC375528-similar to ribosomal protein L5; 60S ribosomal protein L5 (LOC375528), mRNA.	LOC375528	-1.663	-0.965	-1.07	0.1511	0.8138	0.08138	0.6743	0.8138	1.163
PPP1R8-protein phosphatase 1, regulatory (inhibitor) subunit 8 (PPP1R8), transcript variant 1, mRNA.	PPP1R8	-0.914	-0.9744	-1.277	-0.0672	-0.4301	0.05376	1.263	1.324	1.021
DIBD1-disrupted in bipolar affective disorder 1 (DIBD1), mRNA.	DIBD1	-1.089	-0.92	-0.8862	-0.4807	-0.04131	-0.2779	1.446	0.7698	1.48
MIS12-homolog of yeast Mis12 (MIS12), mRNA.	MIS12	-0.7623	-1.089	-1.594	0.099	0.099	-0.0198	1.346	0.8712	1.049
MCCC2-methylcrotonoyl-Coenzyme A carboxylase 2 (beta) (MCCC2), mRNA.	MCCC2	-1.075	-1.168	-0.7028	-0.1912	-0.3307	-0.09818	1.809	0.9715	0.7854
FLJ10305-hypothetical protein FLJ10305 (FLJ10305), mRNA.	FLJ10305	-1.371	-1.557	-0.5649	0.7992	0.5511	0.2411	0.4271	-0.006889	1.481
TAF15-TAF15 RNA polymerase II, TATA box binding protein (TBP)-associated factor, 68kDa (TAF15), transcript variant 1, mRNA.	TAF15	-0.7851	-0.8636	-1.492	0.5495	0.157	0.07851	-0.07851	1.963	0.471
POLDIP3-polymerase (DNA-directed), delta interacting protein 3 (POLDIP3), transcript variant 2, mRNA.	POLDIP3	-1.211	-1.211	-1.134	0.6444	0.6444	-0.2835	0.7217	0.3351	1.495
PSMB3-proteasome (prosome, macropain) subunit, beta type, 3 (PSMB3), mRNA.	PSMB3	-0.7563	-1.01	-1.155	-0.06839	-0.358	-0.3218	1.018	0.9454	1.706
SLC35D1-solute carrier family 35 (UDP-glucuronic acid/UDP-N-acetylgalactosamine dual transporter), member D1 (SLC35D1), mRNA.	SLC35D1	-1.1	-0.9076	-1.436	-0.283	0.3897	0.1014	1.014	0.8222	1.399
MGC46534-hypothetical protein MGC46534 (MGC46534), mRNA.	MGC46534	-0.9721	-1.294	-1.387	0.8698	0.04093	-0.005116	0.6396	0.8698	1.238
PTTG3-pituitary tumor-transforming 3 (PTTG3), mRNA.	PTTG3	-0.8743	-1.34	-1.297	-0.3243	0.3525	0.2679	1.114	1.114	0.9871
RPS19-ribosomal protein S19 (RPS19), mRNA.	RPS19	-0.6598	-1.196	-1.402	0.2887	-0.04124	0.04124	0.3299	0.8248	1.815
HOOK1-hook homolog 1 (Drosophila) (HOOK1), mRNA.	HOOK1	-1.358	-1.106	-0.8792	0.28	-0.0476	-0.3248	1.212	1.238	0.9856
RPL23-ribosomal protein L23 (RPL23), mRNA.	RPL23	-0.8103	-1.056	-1.22	-0.2367	-0.3187	0.132	0.7466	1.074	1.689
CTMP-C-terminal modulator protein (CTMP), transcript variant 1, mRNA.	CTMP	-0.6679	-1.108	-1.547	0.505	0.2118	0.06516	0.2118	0.505	1.824
ZNF232-zinc finger protein 232 (ZNF232), mRNA.	ZNF232	-0.7897	-1.092	-1.364	-0.336	-0.00336	0.05712	1.206	0.9946	1.327
Rab11-FIP2-KIAA0941 protein (Rab11-FIP2), mRNA.	Rab11	-0.863	-1.739	-0.9214	0.305	0.4218	0.07138	1.415	1.006	0.305
PKD2-polycystic kidney disease 2 (autosomal dominant) (PKD2), mRNA.	PKD2	-1.146	-1.146	-0.8415	-0.4609	0.03383	-0.004229	1.48	0.8331	1.252
C10orf88-chromosome 10 open reading frame 88 (C10orf88), mRNA.	C10orf88	-1.244	-0.9238	-0.8439	-0.2443	-0.3642	0.03553	1.515	1.395	0.6751
FLJ22318-hypothetical protein FLJ22318 (FLJ22318), mRNA.	FLJ22318	-1.031	-0.8228	-1.814	0.2202	0.168	0.4809	0.8981	0.7938	1.107
LOC387779-similar to phosphoglycerate mutase 1 (brain) (LOC387779), mRNA.	LOC387779	-1.435	-1.435	-0.8231	0.5238	-0.08844	0.8912	0.5238	1.197	0.6463
FLJ20445-hypothetical protein FLJ20445 (FLJ20445), mRNA.	FLJ20445	-0.7598	-1.472	-1.045	0.1425	0.04748	-0.1899	1.52	1.235	0.5223
LOC129138-hypothetical protein BC014641 (LOC129138), mRNA.	LOC129138	-1.49	-0.9052	-1.051	0.41	-0.02842	-0.2111	0.8849	1.177	1.214
SLC2A3-solute carrier family 2 (facilitated glucose transporter), member 3 (SLC2A3), mRNA.	SLC2A3	-0.9812	-0.9812	-1.58	0.4407	0.291	-0.2328	1.301	0.7401	1.002
NOR1-oxidored-nitro domain-containing protein (NOR1), transcript variant 2, mRNA.	NOR1	-1.301	-0.6848	-1.763	1.049	0.5093	0.2397	0.8175	0.5478	0.5864
LAMP2-lysosomal-associated membrane protein 2 (LAMP2), transcript variant LAMP2A, mRNA.	LAMP2	-0.8493	-1.312	-1.37	0.3088	0.5404	-0.2702	1.293	1.119	0.5404
GMDS-GDP-mannose 4,6-dehydratase (GMDS), mRNA.	GMDS	-0.7958	-0.9019	-1.273	-0.1061	-0.1592	-0.3714	1.698	1.114	0.7958
UPF2-UPF2 regulator of nonsense transcripts homolog (yeast) (UPF2), transcript variant 2, mRNA.	UPF2	-0.7855	-1.086	-1.763	0.4178	0.2674	1.095	0.04178	0.9443	0.8691
JM11-JM11 protein (JM11), mRNA.	JM11	-1.186	-0.675	-1.637	0.3475	0.07685	0.137	0.9489	1.46	0.5279
CGI-128-CGI-128 protein (CGI-128), mRNA.	CGI	-0.7382	-1.112	-1.486	0.05075	0.09228	-0.1984	0.9643	1.006	1.421
DXS1283E-GS2 gene (DXS1283E), mRNA.	DXS1283E	-1.109	-0.9245	-0.8012	-0.2465	-0.4931	-0.1233	1.602	0.7396	1.356
RP9-retinitis pigmentosa 9 (autosomal dominant) (RP9), mRNA.	RP9	-1.347	-0.6735	-1.497	0.1123	0.2993	-0.07483	1.123	0.9729	1.085
EIF3S6IP-eukaryotic translation initiation factor 3, subunit 6 interacting protein (EIF3S6IP), mRNA.	EIF3S6IP	-1.091	-1.091	-0.885	0.2823	-0.4043	0.007629	0.4196	0.8316	1.93
MAT2B-methionine adenosyltransferase II, beta (MAT2B), transcript variant 1, mRNA.	MAT2B	-1.708	-1.249	-0.7902	1.045	0.2804	0.2039	0.8922	0.5863	0.7392
TOE1-target of EGR1, member 1 (nuclear) (TOE1), mRNA.	TOE1	-1.301	-0.8328	-1.079	0.1781	-0.3397	-0.1918	1.263	1.066	1.238
LOC347265-similar to bA13B9.3 (novel protein similar to KRT8) (LOC347265), mRNA.	LOC347265	-1.211	-0.9268	-1.211	-0.3005	-0.1581	0.4112	1.351	0.9805	1.066
NDUFB8-NADH dehydrogenase (ubiquinone) 1 beta subcomplex, 8, 19kDa (NDUFB8), mRNA.	NDUFB8	-0.7179	-1.098	-1.706	0.1182	0.1562	0.2322	0.8023	0.8023	1.41
FLJ10252-hypothetical protein FLJ10252 (FLJ10252), mRNA.	FLJ10252	-0.8376	-1.03	-1.606	0.3148	0.1227	-0.1654	0.8909	0.987	1.323
POM121-POM121 membrane glycoprotein (rat) (POM121), mRNA.	POM121	-1.075	-0.9043	-1.288	-0.4356	0.2036	0.03314	1.397	1.184	0.8854
C1orf8-chromosome 1 open reading frame 8 (C1orf8), mRNA.	C1orf8	-1.773	-0.6375	-1.235	0.3785	0.7968	0.259	1.096	0.1992	0.9163
HSPA4-heat shock 70kDa protein 4 (HSPA4), transcript variant 2, mRNA.	HSPA4	-1.003	-0.9359	-1.738	0.8691	0	0.9359	0.4011	0.4011	1.07
DAZAP2-DAZ associated protein 2 (DAZAP2), mRNA.	DAZAP2	-1.205	-1.445	-0.7522	-0.2725	0.1273	0.2073	1.167	1.22	0.9536
LDHB-lactate dehydrogenase B (LDHB), mRNA.	LDHB	-1.34	-0.9458	-0.9458	0.2944	-0.213	0.689	-0.2693	1.422	1.309
FLJ23186-hypothetical protein FLJ23186 (FLJ23186), mRNA.	FLJ23186	-0.8761	-1.384	-1.085	0.1991	0.1394	-0.3982	1.274	0.9458	1.185
AF311304-hypothetical protein AF311304 (AF311304), mRNA.	AF311304	-1.383	-1.206	-0.9684	-0.3162	0.6324	0.2174	1.166	0.751	1.107
LOC375558-similar to retinitis pigmentosa 9 homolog; Pim-1 associated protein (LOC375558), mRNA.	LOC375558	-1.034	-0.8004	-1.768	0.3002	1.85e-16	0.4002	1.234	0.8671	0.8004
C14orf100-chromosome 14 open reading frame 100 (C14orf100), mRNA.	C14orf100	-1.771	-0.9323	-0.8856	0	0.6526	0.5127	1.398	0.6526	0.3729
NAGLU-N-acetylglucosaminidase, alpha- (Sanfilippo disease IIIB) (NAGLU), mRNA.	NAGLU	-0.8043	-1.176	-1.485	0.4331	0.6806	-0.1856	0.928	0.1237	1.485
HNRPA1-heterogeneous nuclear ribonucleoprotein A1 (HNRPA1), transcript variant 1, mRNA.	HNRPA1	-1.341	-1.058	-1.284	0.8121	-0.2078	1.039	0.4155	1.095	0.5288
IFIT5-interferon-induced protein with tetratricopeptide repeats 5 (IFIT5), mRNA.	IFIT5	-0.949	-0.8328	-1.298	-0.01937	-0.4261	-0.07747	1.549	0.9102	1.143
SMC6L1-SMC6 structural maintenance of chromosomes 6-like 1 (yeast) (SMC6L1), mRNA.	SMC6L1	-1.175	-1.797	-0.6567	0.795	0.4839	0.1728	1.106	0.8987	0.1728
DYRK4-dual-specificity tyrosine-(Y)-phosphorylation regulated kinase 4 (DYRK4), mRNA.	DYRK4	-0.7864	-1.008	-1.745	0.2089	0.2826	0.02457	1.167	0.6881	1.167
C17orf35-chromosome 17 open reading frame 35 (C17orf35), mRNA.	C17orf35	-0.9528	-0.7348	-1.534	0.0646	0.2099	-0.08074	1.155	0.2099	1.663
TTC4-tetratricopeptide repeat domain 4 (TTC4), mRNA.	TTC4	-1.159	-1.576	-0.6723	0.09273	-0.04636	0.2318	1.553	0.7882	0.7882
NKD2-naked cuticle homolog 2 (Drosophila) (NKD2), mRNA.	NKD2	-0.95	-1.579	-0.987	0.4935	0.08636	-0.2097	0.9376	1.197	1.012
RPS8-ribosomal protein S8 (RPS8), mRNA.	RPS8	-0.8358	-1.002	-1.555	0.4363	-0.1721	0.547	-0.006146	1.377	1.211
KLF5-Kruppel-like factor 5 (intestinal) (KLF5), mRNA.	KLF5	-1.545	-1.123	-0.7384	-0.1622	0.3372	0.1067	1.528	0.9518	0.6445
MCM3-MCM3 minichromosome maintenance deficient 3 (S. cerevisiae) (MCM3), mRNA.	MCM3	-1.277	-1.016	-0.9634	0.3424	-0.3888	-0.07545	0.8647	0.917	1.596
SHMT1-serine hydroxymethyltransferase 1 (soluble) (SHMT1), transcript variant 1, mRNA.	SHMT1	-1.602	-1.075	-0.6789	0.1563	0.06838	0.02442	1.387	1.299	0.42
CA13-carbonic anhydrase 13 (CA13), mRNA.	CA13	-0.8913	-0.8247	-1.99	0.6731	0.2737	0.7729	0.8395	0.3735	0.7729
ATPAF2-ATP synthase mitochondrial F1 complex assembly factor 2 (ATPAF2), nuclear gene encoding mitochondrial protein, mRNA.	ATPAF2	-0.723	-1.207	-1.646	0.2443	0.02443	0.7719	0.3322	0.8598	1.343
BTF-Bcl-2-associated transcription factor (BTF), mRNA.	BTF	-0.7445	-1.108	-1.042	-0.4475	-0.3154	-0.08436	1.5	1.302	0.9389
SGNE1-secretory granule, neuroendocrine protein 1 (7B2 protein) (SGNE1), mRNA.	SGNE1	-0.9389	-0.8746	-1.614	0.2499	-0.1999	0.1214	1.214	0.8282	1.214
MDS006-x 006 protein (MDS006), mRNA.	MDS006	-0.764	-0.9767	-1.118	-0.05513	-0.4096	-0.3741	0.8664	1.15	1.682
FLJ12985-hypothetical protein FLJ12985 (FLJ12985), mRNA.	FLJ12985	-0.7987	-1.158	-1.21	-0.07987	0.1255	-0.4393	0.9984	1.461	1.101
FLJ14464-hypothetical protein FLJ14464 (FLJ14464), mRNA.	FLJ14464	-1.278	-1.278	-1.14	1.133	0.03061	0.03061	0.6505	0.9949	0.8572
CYP20A1-cytochrome P450, family 20, subfamily A, polypeptide 1 (CYP20A1), transcript variant 2, mRNA.	CYP20A1	-1.589	-0.685	-1.343	0.548	0.3014	-0.1096	1.041	0.7946	1.041
ZNF554-zinc finger protein 554 (ZNF554), mRNA.	ZNF554	-1.071	-0.9201	-1.673	0.2844	1.188	0.1338	0.2844	0.7361	1.037
KCNJ8-potassium inwardly-rectifying channel, subfamily J, member 8 (KCNJ8), mRNA.	KCNJ8	-1.257	-0.7999	-1.257	0.1524	-0.419	0.1524	1.333	0.9903	1.105
RPL21-ribosomal protein L21 (RPL21), mRNA.	RPL21	-0.7362	-1.21	-1.379	-0.09391	-0.1953	0.3794	0.616	1.089	1.529
MAGOH-mago-nashi homolog, proliferation-associated (Drosophila) (MAGOH), mRNA.	MAGOH	-1.4	-1.823	-0.4883	0.4558	0.586	0.4232	0.9116	0.7813	0.5534
MGC2477-hypothetical protein MGC2477 (MGC2477), mRNA.	MGC2477	-1.04	-1.383	-0.7824	-0.353	-0.009541	0.1622	1.193	0.6774	1.536
TNFAIP8-tumor necrosis factor, alpha-induced protein 8 (TNFAIP8), mRNA.	TNFAIP8	-1.546	-0.9291	-0.9852	-0.0873	0.5861	-0.0873	1.091	0.5861	1.372
PTPRC-protein tyrosine phosphatase, receptor type, C (PTPRC), transcript variant 1, mRNA.	PTPRC	-1.194	-0.9744	-0.6821	-0.2436	0.1218	-0.2436	0.6333	2.095	0.4872
MRPS36-mitochondrial ribosomal protein S36 (MRPS36), nuclear gene encoding mitochondrial protein, mRNA.	MRPS36	-1.085	-0.6654	-1.848	0.3263	0.4026	0.2119	1.089	0.4408	1.127
FAIM-Fas apoptotic inhibitory molecule (FAIM), mRNA.	FAIM	-0.6604	-1.24	-1.617	-0.05155	0.09343	0.3544	1.166	0.9633	0.9923
Nup37-nucleoporin Nup37 (Nup37), mRNA.	Nup37	-0.7472	-1.04	-1.449	-0.1624	0.1299	-0.2209	1.416	1.124	0.9486
P2RX4-purinergic receptor P2X, ligand-gated ion channel, 4 (P2RX4), transcript variant 2, mRNA.	P2RX4	-1.084	-1.438	-1.084	0.825	0.6128	-0.3064	0.9664	0.33	1.179
Spc25-kinetochore protein Spc25 (Spc25), mRNA.	Spc25	-0.73	-1.472	-0.9949	0.1707	-0.2002	-0.04121	0.7006	0.8066	1.76
C6orf72-chromosome 6 open reading frame 72 (C6orf72), mRNA.	C6orf72	-1.65	-0.584	-1.294	0.3394	0.2683	0.05525	1.192	0.4814	1.192
APRIN-androgen-induced proliferation inhibitor (APRIN), mRNA.	APRIN	-1.625	-1.078	-0.8289	-0.1326	0.06632	0.5637	1.061	1.21	0.7626
XRCC1-X-ray repair complementing defective repair in Chinese hamster cells 1 (XRCC1), mRNA.	XRCC1	-1.229	-0.6311	-1.767	0.8038	0.1461	0.3255	0.3853	1.222	0.744
DKFZP564M082-DKFZP564M082 protein (DKFZP564M082), mRNA.	DKFZP564M082	-0.6508	-1.025	-1.087	-0.3393	-0.3393	-0.3393	0.907	1.592	1.281
PTPRG-protein tyrosine phosphatase, receptor type, G (PTPRG), mRNA.	PTPRG	-1.124	-0.8213	-1.73	0.8449	0.2087	-0.003366	0.8146	0.8449	0.9661
FLJ13149-hypothetical protein FLJ13149 (FLJ13149), mRNA.	FLJ13149	-0.6783	-1.074	-1.187	-0.2826	-0.3391	-0.05652	1.47	1.47	0.6783
MRPL52-mitochondrial ribosomal protein L52 (MRPL52), nuclear gene encoding mitochondrial protein, transcript variant 7, mRNA.	MRPL52	-1.336	-0.6803	-1.227	0.01215	0.08503	-0.3158	1.251	0.8503	1.361
LOC374718-LOC374718 (LOC374718), mRNA.	LOC374718	-0.6773	-1.409	-0.5554	0.5419	0.1761	0.298	1.03	-1.043	1.639
PCF11-pre-mRNA cleavage complex II protein Pcf11 (PCF11), mRNA.	PCF11	-0.7325	-0.9071	-2.042	0.359	0.7519	0.6209	0.9265	0.5772	0.4463
FLJ31153-hypothetical protein FLJ31153 (FLJ31153), mRNA.	FLJ31153	-1.348	-0.7514	-1.414	0.9724	0.0442	0.1105	1.304	0.9724	0.1105
PEX16-peroxisomal biogenesis factor 16 (PEX16), transcript variant 1, mRNA.	PEX16	-0.7029	-1.574	-1.225	-0.1225	0.632	0.2257	0.5739	0.69	1.503
FLJ22457-hypothetical protein FLJ22457 (FLJ22457), mRNA.	FLJ22457	-0.8534	-0.8203	-1.515	-0.02575	-0.1913	-0.02575	1.398	0.6695	1.365
SMARCA2-SWI/SNF related, matrix associated, actin dependent regulator of chromatin, subfamily a, member 2 (SMARCA2), transcript variant 2, mRNA.	SMARCA2	-1.303	-1.456	-0.6131	0.3066	0.6898	-0.07664	1.15	1.38	-0.07664
EIF4A1-eukaryotic translation initiation factor 4A, isoform 1 (EIF4A1), mRNA.	EIF4A1	-1.14	-1.367	-0.6866	0.1638	-0.2898	-0.06299	0.7307	1.638	1.014
GDA-guanine deaminase (GDA), mRNA.	GDA	-1.007	-0.9573	-1.696	-0.1204	0.8643	0.2735	0.7659	1.012	0.8643
FLJ34969-hypothetical protein FLJ34969 (FLJ34969), mRNA.	FLJ34969	-1.223	-1.223	-0.8918	-0.3611	0.4348	0.6338	1.695	0.1695	0.7665
FLJ21820-hypothetical protein FLJ21820 (FLJ21820), mRNA.	FLJ21820	-0.854	-0.8815	-1.568	0.0793	-0.2501	0.1068	1.452	0.8754	1.04
PEX16-peroxisomal biogenesis factor 16 (PEX16), transcript variant 1, mRNA.	PEX16	-0.8983	-0.7985	-1.797	1.39e-16	0.4492	0.3493	0.7486	0.4492	1.497
PITPNB-phosphotidylinositol transfer protein, beta (PITPNB), mRNA.	PITPNB	-0.5993	-1.118	-1.948	0.6454	0.2305	0.9566	0.5417	0.8529	0.438
DSIPI-delta sleep inducing peptide, immunoreactor (DSIPI), transcript variant 2, mRNA.	DSIPI	-0.9298	-0.9298	-1.456	-0.009736	-0.3602	0.3408	1.217	0.7789	1.348
FANCG-Fanconi anemia, complementation group G (FANCG), mRNA.	FANCG	-0.7423	-0.8895	-2.067	0.4349	0.641	0.4349	0.6998	0.7587	0.7292
DKFZP434G2226-kinesin family member 18A (DKFZP434G2226), mRNA.	DKFZP434G2226	-1.241	-0.5943	-1.845	0.2253	0.3547	0.9586	0.9154	0.6998	0.5272
CARS-cysteinyl-tRNA synthetase (CARS), transcript variant 2, mRNA.	CARS	-1.842	-0.9459	-0.6771	0.3983	0.3983	0.1294	0.4879	0.4879	1.563
PSMC3-proteasome (prosome, macropain) 26S subunit, ATPase, 3 (PSMC3), mRNA.	PSMC3	-0.8479	-0.9044	-1.865	0	0.3391	0.6783	0.7348	1.187	0.6783
CKN1-Cockayne syndrome 1 (classical) (CKN1), mRNA.	CKN1	-0.8764	-0.833	-1.656	-0.009631	-0.09631	0.3371	1.421	0.5538	1.16
LOC376872-similar to Ubiquinol-cytochrome C reductase complex 11 kDa protein, mitochondrial precursor (Mitochondrial hinge protein) (Cytochrome C1, nonheme 11 kDa protein) (Complex III subunit VIII) (LOC376872), mRNA.	LOC376872	-0.7778	-1.324	-1.522	-0.2317	0.4137	0.8605	1.059	0.5626	0.9598
SLC41A3-solute carrier family 41, member 3 (SLC41A3), mRNA.	SLC41A3	-1.425	-0.6157	-1.263	0.1528	-0.1708	-0.08989	1.326	1.083	1.002
LOC401505-LOC401505 (LOC401505), mRNA.	LOC401505	-0.903	-0.7794	-1.521	0.05494	-0.1923	-0.1614	0.9511	1.137	1.415
LOC56965-hypothetical protein from EUROIMAGE 1977056 (LOC56965), mRNA.	LOC56965	-1.039	-1.581	-1.039	1.062	-0.2259	0.4518	0.5873	0.7906	0.9939
C2orf22-chromosome 2 open reading frame 22 (C2orf22), mRNA.	C2orf22	-1.403	-1.206	-0.8623	-0.4202	0.2674	0.513	1.053	0.8077	1.25
MCL1-myeloid cell leukemia sequence 1 (BCL2-related) (MCL1), transcript variant 2, mRNA.	MCL1	-0.5988	-1.745	-1.115	0.3758	0.1465	0.08918	0.8918	0.4905	1.465
RAP1GDS1-RAP1, GTP-GDP dissociation stimulator 1 (RAP1GDS1), mRNA.	RAP1GDS1	-0.5619	-1.262	-1.184	-0.09509	-0.09509	-0.1729	1.461	1.539	0.3717
LOC400738-hypothetical gene supported by AK091499 (LOC400738), mRNA.	LOC400738	-1	-1.173	-1.346	0.3846	-0.4808	0.5577	0.9904	1.077	0.9904
FLJ23311-FLJ23311 protein (FLJ23311), mRNA.	FLJ23311	-0.8685	-0.8685	-1.672	0.1141	-0.1985	0.3375	1.141	1.32	0.6948
B3GNT1-UDP-GlcNAc:betaGal beta-1,3-N-acetylglucosaminyltransferase 1 (B3GNT1), transcript variant 2, mRNA.	B3GNT1	-1.045	-0.8487	-1.298	-0.3994	-0.2309	0.2746	1.285	1.089	1.173
DDX20-DEAD (Asp-Glu-Ala-Asp) box polypeptide 20 (DDX20), mRNA.	DDX20	-0.5909	-1.187	-1.535	0.3037	0.1049	-0.1436	1.546	1.099	0.4031
DBC-1-p30 DBC protein (DBC-1), transcript variant 1, mRNA.	DBC	-1.079	-1.637	-0.8	-0.2977	0.4837	0.3163	1.209	0.9302	0.8744
BANP-BTG3 associated nuclear protein (BANP), transcript variant 2, mRNA.	BANP	-1.731	-0.4127	-1.192	0.2463	0.4859	0.5458	-0.1731	0.7256	1.504
MYCBP-c-myc binding protein (MYCBP), mRNA.	MYCBP	-1.103	-0.9084	-0.7138	-0.3893	-0.4542	-0.1298	1.817	0.9733	0.9084
ZBTB3-zinc finger and BTB domain containing 3 (ZBTB3), mRNA.	ZBTB3	-1.443	-0.745	-1.164	0.163	1.28	0.163	-0.2561	1.35	0.6519
TRAPPC3-trafficking protein particle complex 3 (TRAPPC3), mRNA.	TRAPPC3	-1.281	-0.6476	-1.281	-0.1408	0.2393	-0.2675	1.19	1.506	0.6827
GALT-galactose-1-phosphate uridylyltransferase (GALT), transcript variant 1, mRNA.	GALT	-0.5173	-1.302	-1.833	0.6466	0.343	0.1406	0.7984	0.849	0.8743
RNF126-ring finger protein 126 (RNF126), transcript variant 1, mRNA.	RNF126	-0.8592	-0.7963	-1.897	0.1781	0.2724	0.1781	1.09	1.027	0.8068
KIF2-kinesin heavy chain member 2 (KIF2), mRNA.	KIF2	-1.506	-1.634	-0.3553	0.7958	0.2842	0.4761	0.6679	1.243	0.02842
RRM1-ribonucleotide reductase M1 polypeptide (RRM1), mRNA.	RRM1	-1.797	-0.8562	-0.9738	0.9085	0.08496	0.08496	0.9673	0.6143	0.9673
F-LANa-carcinoma related gene (F-LANa), mRNA.	F	-1.065	-1.25	-0.6966	-0.005122	-0.42	-0.2356	1.101	1.101	1.47
FLJ10587-hypothetical protein FLJ10587 (FLJ10587), mRNA.	FLJ10587	-0.4449	-1.412	-1.135	0.7978	0.1074	0.2455	1.35	1.212	-0.7211
FLJ36888-hypothetical protein FLJ36888 (FLJ36888), mRNA.	FLJ36888	-0.8528	-0.8528	-1.834	-0.08528	0.3411	0.5117	0.7249	1.322	0.7249
PDCD2-programmed cell death 2 (PDCD2), transcript variant 1, mRNA.	PDCD2	-0.7261	-1.225	-1.135	-0.4538	0.09077	-0.1815	1.271	1.044	1.316
MGC16063-hypothetical protein MGC16063 (MGC16063), mRNA.	MGC16063	-1.089	-0.6907	-1.456	0.1667	-0.04764	-0.3233	1.177	1.392	0.8711
CDC5L-CDC5 cell division cycle 5-like (S. pombe) (CDC5L), mRNA.	CDC5L	-1.616	-1.03	-0.87	-0.2841	0.142	0.6214	1.101	0.941	0.9942
APOL2-apolipoprotein L, 2 (APOL2), transcript variant alpha, mRNA.	APOL2	-0.7652	-0.8834	-1.386	-0.1149	-0.02627	-0.381	0.9787	0.9196	1.659
DOM3Z-dom-3 homolog Z (C. elegans) (DOM3Z), transcript variant 1, mRNA.	DOM3Z	-1.277	-1.34	-0.9023	-0.3401	0.347	0.9092	1.346	0.4095	0.8468
LOC375062-similar to Molybdenum cofactor synthesis protein cinnamon (LOC375062), mRNA.	LOC375062	-0.5541	-1.201	-1.755	0.3232	0.1385	0.09235	0.7388	0.9697	1.247
WRB-tryptophan rich basic protein (WRB), mRNA.	WRB	-0.8591	-1.241	-0.9545	0.2864	0.1909	-0.4773	1.909	0.8591	0.2864
NP-nucleoside phosphorylase (NP), mRNA.	NP	-0.8994	-0.8994	-1.727	0.4803	-0.2555	0.4803	1.032	0.5723	1.216
MGC5178-hypothetical protein MGC5178 (MGC5178), transcript variant 1, mRNA.	MGC5178	-0.941	-1.206	-0.8086	-0.0147	-0.147	0.7792	0.9116	1.838	-0.4117
ULBP2-UL16 binding protein 2 (ULBP2), mRNA.	ULBP2	-1.113	-1.28	-0.8794	0.5566	-0.2115	-0.2783	1.191	0.5232	1.492
ERH-enhancer of rudimentary homolog (Drosophila) (ERH), mRNA.	ERH	-0.5248	-1.914	-1.15	0.5865	0.1698	0.4476	1.073	0.9338	0.3782
FBXO4-F-box only protein 4 (FBXO4), transcript variant 1, mRNA.	FBXO4	-1.583	-0.4411	-1.529	0.04834	0.5378	0.8641	0.1571	1.027	0.9185
ARL6IP4-ADP-ribosylation-like factor 6 interacting protein 4 (ARL6IP4), mRNA.	ARL6IP4	-0.9123	-1.79	-0.5363	0.2159	0.8427	0.4039	0.78	1.407	-0.4109
PEF-PEF protein with a long N-terminal hydrophobic domain (peflin) (PEF), mRNA.	PEF	-0.8826	-1.708	-0.7794	0.149	-0.1605	0.2006	0.768	0.9743	1.439
HMGB2-high-mobility group box 2 (HMGB2), mRNA.	HMGB2	-1.178	-0.8263	-0.6507	-0.1236	0.2863	0.8719	0.2277	2.043	-0.6507
CDCA8-cell division cycle associated 8 (CDCA8), mRNA.	CDCA8	-1.076	-0.4651	-1.773	0.2325	0.7558	0.3197	1.017	1.279	-0.2907
DLST-dihydrolipoamide S-succinyltransferase (E2 component of 2-oxo-glutarate complex) (DLST), mRNA.	DLST	-1.047	-0.6847	-1.591	0.3121	0.04027	-0.2316	1.49	1.037	0.6746
CBR1-carbonyl reductase 1 (CBR1), mRNA.	CBR1	-0.9012	-0.8515	-1.449	0.1935	-0.4036	-0.105	1.039	1.288	1.189
RPL19-ribosomal protein L19 (RPL19), mRNA.	RPL19	-0.6377	-1.262	-1.324	0.2981	-0.3258	0.4852	0.04852	1.109	1.608
FLJ11126-hypothetical protein FLJ11126 (FLJ11126), mRNA.	FLJ11126	-1.354	-1.503	-0.5614	0.3303	-0.2147	0.2312	1.024	1.371	0.677
LOC375088-hypothetical gene supported by AF147354 (LOC375088), mRNA.	LOC375088	-0.6195	-1.052	-1.244	-0.1389	-0.3311	-0.283	0.9666	1.063	1.64
LOC374744-similar to protein 40kD (LOC374744), mRNA.	LOC374744	-1.33	-1.219	-0.9423	0	-0.2771	0.8868	1.275	0.9977	0.6097
LOC154165-similar to 60S ribosomal protein L21 (LOC154165), mRNA.	LOC154165	-0.9777	-0.9461	-1.358	-0.3447	-0.2497	0.4467	1.111	1.111	1.206
C14orf11-chromosome 14 open reading frame 11 (C14orf11), mRNA.	C14orf11	-1.125	-1.757	-0.7353	-0.05406	0.2379	1.016	0.6758	0.7245	1.016
CTH-cystathionase (cystathionine gamma-lyase) (CTH), transcript variant 1, mRNA.	CTH	-0.7632	-0.8355	-1.703	-0.04017	0.466	0.03214	1.406	1.261	0.1767
FOS-v-fos FBJ murine osteosarcoma viral oncogene homolog (FOS), mRNA.	FOS	-1.586	-0.8852	-0.9144	0.4572	-0.3599	0.1654	0.9825	0.7198	1.42
MGC10433-hypothetical protein MGC10433 (MGC10433), mRNA.	MGC10433	-0.7194	-1.755	-0.9352	0.1007	0.3165	-0.1151	0.7482	1.007	1.352
PGD-phosphogluconate dehydrogenase (PGD), mRNA.	PGD	-1.078	-1.688	-0.5701	0.3443	-0.06209	0.1411	1.056	1.513	0.3443
HDAC2-histone deacetylase 2 (HDAC2), mRNA.	HDAC2	-1.345	-1.688	-0.5722	0.9727	-0.143	0.7152	0.9727	0.5436	0.5436
FLJ12788-hypothetical protein FLJ12788 (FLJ12788), mRNA.	FLJ12788	-1.249	-0.516	-1.249	-0.1494	0.09506	-0.1494	1.439	1.562	0.2173
MASK-multiple ankyrin repeats, single KH-domain (MASK) homolog (MASK), mRNA.	MASK	-0.5464	-1.149	-1.701	0.1561	0.005576	0.6579	0.7081	1.561	0.3067
PTTG2-pituitary tumor-transforming 2 (PTTG2), mRNA.	PTTG2	-0.7978	-1.041	-1.65	-0.2501	0.7842	0.2366	0.6017	1.393	0.7234
LACE1-lactation elevated 1 (LACE1), mRNA.	LACE1	-1.186	-0.993	-0.8644	-0.5751	0.1322	-0.1572	1.418	1.097	1.129
UQCR-ubiquinol-cytochrome c reductase (6.4kD) subunit (UQCR), mRNA.	UQCR	-1.068	-0.6719	-1.762	0.3194	0.6168	-0.1762	0.8647	0.5673	1.311
COX4I1-cytochrome c oxidase subunit IV isoform 1 (COX4I1), mRNA.	COX4I1	-0.5228	-1.233	-1.411	0.8977	-0.07892	0.2762	-0.07892	0.365	1.786
COG6-component of oligomeric golgi complex 6 (COG6), mRNA.	COG6	-1.251	-0.982	-0.8025	-0.3988	-0.3539	0.1844	1.127	1.53	0.9471
NUBP1-nucleotide binding protein 1 (MinD homolog, E. coli) (NUBP1), mRNA.	NUBP1	-0.8722	-0.5496	-2.109	0.7945	0.5257	0.4182	0.9558	0.1493	0.687
LOC283871-hypothetical protein LOC283871 (LOC283871), mRNA.	LOC283871	-0.7568	-1.103	-1.68	-0.1796	0.1668	0.8595	0.6286	0.8595	1.206
TOCA1-transducer of Cdc42-dependent actin assembly 1 (TOCA1), mRNA.	TOCA1	-1.258	-0.9072	-0.556	-0.2926	0.2341	0.3219	0.7608	2.078	-0.3804
SPEC1-small protein effector 1 of Cdc42 (SPEC1), mRNA.	SPEC1	-1.654	-0.5545	-1.189	0.2068	-0.1739	0.2913	1.264	1.179	0.6297
SCAMP4-secretory carrier membrane protein 4 (SCAMP4), mRNA.	SCAMP4	-1.002	-1.164	-0.8402	-0.192	0.132	-0.5701	1.212	1.482	0.9422
LOC399909-similar to pecanex-like 3 (LOC399909), mRNA.	LOC399909	-1.347	-1.933	-0.3041	0.4127	0.543	0.543	0.9992	0.6082	0.4779
SUI1-putative translation initiation factor (SUI1), mRNA.	SUI1	-1.663	-0.9643	-0.665	0.3325	-0.1663	0.03325	0.7315	1.629	0.7315
MFAP1-microfibrillar-associated protein 1 (MFAP1), mRNA.	MFAP1	-1.122	-0.8903	-0.844	-0.5198	-0.3808	0.03602	1.611	1.055	1.055
HSPA4-heat shock 70kDa protein 4 (HSPA4), transcript variant 1, mRNA.	HSPA4	-0.672	-1.116	-1.289	-0.1042	-0.4745	0.04389	1.179	1.377	1.056
ACAT2-acetyl-Coenzyme A acetyltransferase 2 (acetoacetyl Coenzyme A thiolase) (ACAT2), mRNA.	ACAT2	-0.727	-1.266	-1.035	0.1967	-0.4961	0.1197	1.043	1.813	0.3507
ZNF319-zinc finger protein 319 (ZNF319), mRNA.	ZNF319	-0.7027	-1.24	-1.24	-0.4044	0.3116	-0.1657	0.9082	1.505	1.027
LEPROTL1-leptin receptor overlapping transcript-like 1 (LEPROTL1), mRNA.	LEPROTL1	-1.444	-0.6166	-1.103	0.1136	-0.08113	-0.3245	1.525	0.9898	0.9411
LOC151648-hypothetical protein BC001339 (LOC151648), mRNA.	LOC151648	-1.021	-0.7659	-1.596	-0.3829	0.3191	0.4468	1.149	1.34	0.5106
FLJ11171-hypothetical protein FLJ11171 (FLJ11171), mRNA.	FLJ11171	-0.7286	-1.296	-1.422	0.6586	-0.4133	0.4063	0.9738	1.352	0.4694
LOC401028-similar to Nucleophosmin 1 (LOC401028), mRNA.	LOC401028	-1.473	-0.8301	-0.9832	-0.4933	0.2416	0.1497	1.191	1.191	1.007
MCM7-MCM7 minichromosome maintenance deficient 7 (S. cerevisiae) (MCM7), transcript variant 1, mRNA.	MCM7	-0.6906	-0.9296	-1.838	0.07437	0.409	-0.02125	0.7437	1.031	1.222
RNF138-ring finger protein 138 (RNF138), transcript variant 2, mRNA.	RNF138	-0.8657	-0.9385	-1.375	-0.01618	0.2265	-0.5259	1.392	1.027	1.076
LOC93081-hypothetical protein BC015148 (LOC93081), mRNA.	LOC93081	-0.5309	-1.299	-1.597	0.4503	0.06636	-0.1469	1.303	0.7916	0.9622
SUPT16H-suppressor of Ty 16 homolog (S. cerevisiae) (SUPT16H), mRNA.	SUPT16H	-1.255	-1.729	-0.4631	0.3811	0.01173	0.17	1.225	1.12	0.5394
C5orf16-chromosome 5 open reading frame 16 (C5orf16), mRNA.	C5orf16	-1.274	-0.4932	-1.761	0.5799	0.04335	0.09213	0.8237	1.116	0.8725
POLL-polymerase (DNA directed), lambda (POLL), mRNA.	POLL	-0.9365	-1.072	-1.276	0.4909	0.5589	-0.5287	0.4229	0.6268	1.714
STRBP-spermatid perinuclear RNA binding protein (STRBP), mRNA.	STRBP	-1.542	-1.542	-0.4512	0.7609	-0.02693	0.2155	1.185	0.8215	0.5791
WDR13-WD repeat domain 13 (WDR13), mRNA.	WDR13	-0.6607	-1.038	-1.54	-0.1163	-0.2838	0.2187	1.182	0.9306	1.308
PBX4-pre-B-cell leukemia transcription factor 4 (PBX4), mRNA.	PBX4	-0.7673	-1.057	-1.522	0.5094	-0.3031	-0.129	1.264	1.032	0.9736
ZNF403-zinc finger protein 403 (ZNF403), mRNA.	ZNF403	-1.489	-1.54	-0.4661	-0.1592	0.4036	0.3013	0.9663	1.069	0.9151
MINPP1-multiple inositol polyphosphate histidine phosphatase, 1 (MINPP1), mRNA.	MINPP1	-1.364	-0.8253	-1.245	-0.2862	-0.1065	0.792	0.9717	1.271	0.792
NKX3-1-NK3 transcription factor related, locus 1 (Drosophila) (NKX3-1), mRNA.	NKX3	-0.8719	-0.8111	-1.48	0.223	-0.1419	-0.3853	1.257	1.379	0.8313
TRPM7-transient receptor potential cation channel, subfamily M, member 7 (TRPM7), mRNA.	TRPM7	-1.473	-0.573	-1.228	-0.1637	1.064	0.4093	1.555	0.4911	-0.08185
DUSP11-dual specificity phosphatase 11 (RNA/RNP complex 1-interacting) (DUSP11), mRNA.	DUSP11	-0.9652	-0.8374	-1.732	0.5678	-0.3265	0.8233	1.206	0.6955	0.5678
CDC91L1-CDC91 cell division cycle 91-like 1 (S. cerevisiae) (CDC91L1), mRNA.	CDC91L1	-1.444	-0.4016	-1.653	0.01545	0.224	0.502	1.128	0.5716	1.058
FLJ23749-hypothetical protein FLJ23749 (FLJ23749), mRNA.	FLJ23749	-0.7328	-1.162	-1.162	0.1787	-0.03575	-0.5451	0.7686	1.01	1.68
ORMDL2-ORM1-like 2 (S. cerevisiae) (ORMDL2), mRNA.	ORMDL2	-0.7791	-0.7791	-1.373	-0.06602	-0.3037	-0.3433	1.162	0.8847	1.598
TAF9-TAF9 RNA polymerase II, TATA box binding protein (TBP)-associated factor, 32kDa (TAF9), transcript variant 1, mRNA.	TAF9	-0.842	-0.6976	-1.852	0.09623	0.02406	0.4571	1.467	0.8901	0.4571
SET8-PR/SET domain containing protein 8 (SET8), mRNA.	SET8	-0.6577	-1.028	-1.768	0.9455	0.4522	-0.1644	0.6988	0.2055	1.315
KIAA1033-KIAA1033 protein (KIAA1033), mRNA.	KIAA1033	-0.9017	-0.6312	-1.894	0.3607	0.09017	1.082	1.172	0.7213	0
PEPD-peptidase D (PEPD), mRNA.	PEPD	-0.5026	-1.946	-1.08	0.7486	0.3636	0.07486	0.9411	1.037	0.3636
LOC127099-similar to 60S ACIDIC RIBOSOMAL PROTEIN P1 (LOC127099), mRNA.	LOC127099	-0.8837	-1.395	-0.6512	-0.1395	-0.3256	-0.1395	0.7907	0.9767	1.767
KIAA0377-KIAA0377 gene product (KIAA0377), mRNA.	KIAA0377	-0.8742	-0.6313	-1.991	0.3885	0.1457	0.2914	1.263	0.8256	0.5828
BCL2L1-BCL2-like 1 (BCL2L1), nuclear gene encoding mitochondrial protein, transcript variant 2, mRNA.	BCL2L1	-1.311	-1.672	-0.4867	0.7501	0.4924	-0.1775	0.4924	0.544	1.369
ATP5L-ATP synthase, H+ transporting, mitochondrial F0 complex, subunit g (ATP5L), mRNA.	ATP5L	-0.8436	-0.7661	-1.541	-0.34	0.241	-0.03013	1.558	0.5122	1.209
SFRS8-splicing factor, arginine/serine-rich 8 (suppressor-of-white-apricot homolog, Drosophila) (SFRS8), transcript variant 2B, mRNA.	SFRS8	-1.223	-1.473	-0.2223	0.1528	0.6531	0.403	0.9032	1.528	-0.7225
MGC23280-hypothetical protein MGC23280 (MGC23280), mRNA.	MGC23280	-0.8983	-0.649	-1.397	-0.186	-0.1504	-0.3284	1.274	0.7756	1.559
TDRD3-tudor domain containing 3 (TDRD3), mRNA.	TDRD3	-0.6146	-1.02	-1.684	-0.02458	-0.1721	0.2704	1.266	1.192	0.7866
CDCA2-cell division cycle associated 2 (CDCA2), mRNA.	CDCA2	-0.4382	-1.05	-0.9822	-0.3022	0.1738	0.1058	1.194	1.942	-0.6422
CTNNAL1-catenin (cadherin-associated protein), alpha-like 1 (CTNNAL1), mRNA.	CTNNAL1	-1.237	-0.8506	-1.083	-0.3866	-0.3093	0.4639	1.546	0.9279	0.9279
LOC136143-similar to ribosomal protein L18; 60S ribosomal protein L18 (LOC136143), mRNA.	LOC136143	-0.5644	-1.043	-1.595	-0.1595	0.02454	-0.04908	0.7976	1.166	1.423
TFIP11-tuftelin interacting protein 11 (TFIP11), mRNA.	TFIP11	-1.089	-0.593	-1.751	-0.2206	0.3999	0.1931	0.9791	1.145	0.9378
COG4-component of oligomeric golgi complex 4 (COG4), mRNA.	COG4	-0.5763	-1.75	-1.132	0.1647	0.7204	-0.1441	0.4734	1.029	1.214
PARC-p53-associated parkin-like cytoplasmic protein (PARC), mRNA.	PARC	-0.3902	-1.48	-0.8746	0.3364	-0.02691	0.6997	1.063	1.547	-0.8746
LOC221061-hypothetical protein LOC221061 (LOC221061), mRNA.	LOC221061	-1.922	-0.5706	-1.044	0.443	1.051	-0.03003	0.7808	0.9159	0.3754
SPAG7-sperm associated antigen 7 (SPAG7), mRNA.	SPAG7	-0.4978	-0.9459	-1.663	0.6671	-0.1394	0.7567	0.1294	-0.04978	1.742
KCNIP2-Kv channel interacting protein 2 (KCNIP2), transcript variant 7, mRNA.	KCNIP2	-0.8673	-1.813	-0.6307	0.3154	-0.03942	0.9067	-0.1577	1.143	1.143
BTAF1-BTAF1 RNA polymerase II, B-TFIID transcription factor-associated, 170kDa (Mot1 homolog, S. cerevisiae) (BTAF1), mRNA.	BTAF1	-0.9129	-0.7196	-1.783	-0.1396	0.6337	0.0537	1.02	0.537	1.31
SFRS12-splicing factor, arginine/serine-rich 12 (SFRS12), mRNA.	SFRS12	-0.5651	-1.13	-1.695	-0.2659	0.3324	0.2659	1.23	1.13	0.6981
JWA-cytoskeleton related vitamin A responsive protein (JWA), mRNA.	JWA	-0.9139	-0.6916	-1.914	-0.1358	0.9756	0.531	0.6422	0.4199	1.087
RPS7-ribosomal protein S7 (RPS7), mRNA.	RPS7	-0.921	-0.7552	-1.308	0.6815	-0.4236	0.35	-0.2026	0.6815	1.897
ABAT-4-aminobutyrate aminotransferase (ABAT), nuclear gene encoding mitochondrial protein, transcript variant 1, mRNA.	ABAT	-0.593	-0.9966	-1.086	-0.4584	-0.3687	-0.2791	1.022	1.694	1.066
VDAC1-voltage-dependent anion channel 1 (VDAC1), mRNA.	VDAC1	-1.381	-1.718	-0.3677	0.3076	-0.03001	0.6453	1.05	1.118	0.3752
TEBP-unactive progesterone receptor, 23 kD (TEBP), mRNA.	TEBP	-0.7226	-0.8211	-0.9196	0.06569	-0.427	0.4598	-0.2299	2.332	0.2628
LOC376534-similar to heterogeneous nuclear ribonucleoprotein M isoform a; heterogenous nuclear ribonucleoprotein M4; N-acetylglucosamine receptor 1; M4 protein; heterogenous nuclear ribonucleoprotein M (LOC376534), mRNA.	LOC376534	-0.5505	-1.297	-1.365	-0.2111	-0.07541	0.6033	0.5354	1.757	0.6033
ENO1-enolase 1, (alpha) (ENO1), mRNA.	ENO1	-0.8417	-0.5293	-1.623	0.1736	-0.06074	0.6422	-0.4512	1.111	1.579
TNFRSF6-tumor necrosis factor receptor superfamily, member 6 (TNFRSF6), transcript variant 6, mRNA.	TNFRSF6	-0.6781	-0.8525	-1.666	0.1937	-0.09687	-0.155	0.6006	1.124	1.531
STAG1-stromal antigen 1 (STAG1), mRNA.	STAG1	-1.533	-0.622	-1.143	-0.2965	0.2893	0.8751	1.461	0.9402	0.02893
RKHD1-ring finger (C3HC4 type) and KH domain containing 1 (RKHD1), mRNA.	RKHD1	-0.7072	-1.952	-0.8455	-0.08455	0.2613	0.6073	0.7456	1.092	0.884
DKFZp434P055-hypothetical protein DKFZp434P055 (DKFZp434P055), mRNA.	DKFZp434P055	-0.9514	-0.9514	-1.402	-0.4256	0.701	-0.05007	0.701	1.527	0.8513
FLJ12571-hypothetical protein FLJ12571 (FLJ12571), mRNA.	FLJ12571	-1.977	-0.4562	-0.9123	0.6082	0.4562	0.1521	0.7603	0	1.369
SF3B5-splicing factor 3b, subunit 5, 10kDa (SF3B5), mRNA.	SF3B5	-0.5871	-0.968	-1.539	0.2222	-0.06347	-0.2539	0.5554	0.841	1.793
EBRP-emopamil binding related protein, delta8-delta7 sterol isomerase related protein (EBRP), mRNA.	EBRP	-1.493	-0.9274	-0.9982	1.195	-0.00786	-0.1493	0.4166	0.558	1.407
RBBP9-retinoblastoma binding protein 9 (RBBP9), transcript variant 2, mRNA.	RBBP9	-1.179	-0.9649	-1.072	-0.4288	-0.3216	0.5361	1.072	1.072	1.287
HERPUD1-homocysteine-inducible, endoplasmic reticulum stress-inducible, ubiquitin-like domain member 1 (HERPUD1), mRNA.	HERPUD1	-1.052	-1.813	-0.5262	0.5847	0.2339	-0.1169	1.345	0.994	0.3508
PRO0971-hypothetical protein PRO0971 (PRO0971), mRNA.	PRO0971	-1.553	-0.6239	-1.046	-0.1595	-0.2862	0.2627	1.276	0.9383	1.192
SFRS4-splicing factor, arginine/serine-rich 4 (SFRS4), mRNA.	SFRS4	-1.59	-0.856	-0.6726	0.1987	-0.2599	-0.07643	0.9325	1.712	0.6115
LMNB2-lamin B2 (LMNB2), mRNA.	LMNB2	-0.6431	-1.407	-1.08	0.2305	0.5581	-0.4247	0.8857	1.759	0.1213
LOC122585-similar to 60S ribosomal protein L23a (LOC122585), mRNA.	LOC122585	-0.8972	-0.9879	-1.033	-0.5796	-0.2621	0.2369	0.8266	0.9174	1.779
GRHPR-glyoxylate reductase/hydroxypyruvate reductase (GRHPR), mRNA.	GRHPR	-0.7625	-0.7973	-1.738	-0.24	0.2129	0.0387	1.014	0.9792	1.293
FLJ22624-FLJ22624 protein (FLJ22624), mRNA.	FLJ22624	-0.741	-0.741	-1.259	-0.406	-0.3756	-0.1929	1.391	1.573	0.7512
HBLD1-HESB like domain containing 1 (HBLD1), mRNA.	HBLD1	-0.6022	-1.595	-1.137	-0.2205	0.4665	-0.1442	1.154	0.9245	1.154
IK-IK cytokine, down-regulator of HLA II (IK), mRNA.	IK	-1.385	-1.48	-0.5284	0.2325	0.613	-0.3382	1.184	1.184	0.5179
HSPC242-hypothetical protein HSPC242 (HSPC242), mRNA.	HSPC242	-0.8181	-0.6581	-1.992	0.1423	0.08893	0.4091	0.8359	0.8359	1.156
FLJ10407-hypothetical protein FLJ10407 (FLJ10407), mRNA.	FLJ10407	-0.7697	-1.787	-0.7213	0.05383	-0.09151	0.1023	1.313	1.216	0.6836
KDELR3-KDEL (Lys-Asp-Glu-Leu) endoplasmic reticulum protein retention receptor 3 (KDELR3), transcript variant 1, mRNA.	KDELR3	-1.562	-0.3017	-1.562	0.1832	0.08619	0.7649	1.347	0.668	0.3771
BTEB1-basic transcription element binding protein 1 (BTEB1), mRNA.	BTEB1	-1.054	-1.126	-0.9339	-0.5987	-0.1916	0.3592	1.341	1.078	1.126
HPS1-Hermansky-Pudlak syndrome 1 (HPS1), transcript variant 3, mRNA.	HPS1	-2.047	-0.7139	-0.6533	0.4378	0.07408	0.8014	1.286	0.559	0.2559
BBS7-Bardet-Biedl syndrome 7 (BBS7), transcript variant 2, mRNA.	BBS7	-0.672	-0.8485	-1.908	0.4758	0.4758	-0.1864	1.005	0.4316	1.226
ANP32C-acidic (leucine-rich) nuclear phosphoprotein 32 family, member C (ANP32C), mRNA.	ANP32C	-0.6099	-1.049	-1.543	-0.3355	0.433	-0.006099	0.433	1.147	1.531
HIST1H4D-histone 1, H4d (HIST1H4D), mRNA.	HIST1H4D	-1.845	-0.4109	-1.166	0.3061	0.004193	0.2684	1.25	0.608	0.9854
HNRPK-heterogeneous nuclear ribonucleoprotein K (HNRPK), transcript variant 3, mRNA.	HNRPK	-0.802	-0.802	-1.474	-0.4482	-0.09435	0.1887	0.6841	1.533	1.215
SHFM3-split hand/foot malformation (ectrodactyly) type 3 (SHFM3), mRNA.	SHFM3	-0.8189	-1.054	-0.9758	0.04356	-0.6229	-0.3485	1.259	1.259	1.259
UCHL3-ubiquitin carboxyl-terminal esterase L3 (ubiquitin thiolesterase) (UCHL3), mRNA.	UCHL3	-0.4367	-1.674	-1.31	1.019	0.3639	-0.1456	0.4367	0.4367	1.31
FLJ13576-hypothetical protein FLJ13576 (FLJ13576), mRNA.	FLJ13576	-0.9307	-0.7173	-1.678	-0.07707	0.4565	-0.2905	1.097	1.15	0.99
BBS7-Bardet-Biedl syndrome 7 (BBS7), transcript variant 2, mRNA.	BBS7	-1.378	-0.6759	-1.319	-0.4419	1.02	0.9619	0.9034	0.9619	-0.0325
TIF1-transcriptional intermediary factor 1 (TIF1), mRNA.	TIF1	-0.8097	-1.513	-0.8097	-0.2344	-0.3622	0.277	1.428	1.172	0.8523
LOC390113-similar to Olfactory receptor 4X1 (LOC390113), mRNA.	LOC390113	-0.9714	-0.6554	-1.814	0.1873	-0.2341	0.7666	1.135	0.5559	1.03
DRB1-developmentally regulated RNA-binding protein 1 (DRB1), mRNA.	DRB1	-0.9936	-0.5902	-1.532	0.2839	-0.1868	-0.254	1.696	0.6873	0.889
UNRIP-unr-interacting protein (UNRIP), mRNA.	UNRIP	-1.643	-0.6631	-1.109	-0.03959	-0.2177	0.8512	0.673	1.297	0.8512
CD164-CD164 antigen, sialomucin (CD164), mRNA.	CD164	-0.6435	-1.158	-0.9974	-0.5791	-0.193	-0.1609	1.577	1.223	0.9331
PNAS-131-hypothetical protein PNAS-131 (PNAS-131), mRNA.	PNAS	-0.6492	-0.9192	-1.582	0.03819	0.01364	-0.3792	1.241	0.9711	1.266
JJAZ1-joined to JAZF1 (JJAZ1), mRNA.	JJAZ1	-0.6738	-0.8663	-1.299	-0.4813	-0.09625	-0.2888	1.588	1.155	0.9625
LOC285192-similar to aquaporin 11 (LOC285192), mRNA.	LOC285192	-1.163	-1.163	-1.163	-0.02529	-0.2529	1.341	0.9991	0.5438	0.8852
PD2-hypothetical protein F23149_1 (PD2), mRNA.	PD2	-0.4552	-1.178	-1.781	-0.2142	0.328	0.3882	1.232	0.8702	0.81
HMOX1-heme oxygenase (decycling) 1 (HMOX1), mRNA.	HMOX1	-1.488	-0.3635	-1.642	0.3011	1.119	-0.0568	0.6078	0.9657	0.5567
ZNF76-zinc finger protein 76 (expressed in testis) (ZNF76), mRNA.	ZNF76	-0.504	-0.7559	-1.953	0.126	0.315	0.6299	1.386	0.9449	-0.189
FLJ22625-hypothetical protein FLJ22625 (FLJ22625), mRNA.	FLJ22625	-0.8728	-1.623	-0.917	0.3629	-0.4756	0.8483	0.6277	1.334	0.7159
MGC5576-hypothetical protein MGC5576 (MGC5576), mRNA.	MGC5576	-0.6225	-0.8851	-1.104	-0.3599	-0.3161	-0.535	1.566	1.347	0.9095
MED25-mediator subunit 25 (MED25), mRNA.	MED25	-1.075	-0.485	-1.783	-0.249	0.4588	0.4588	0.3408	0.9306	1.402
CYCS-cytochrome c, somatic (CYCS), nuclear gene encoding mitochondrial protein, mRNA.	CYCS	-1.027	-0.6228	-1.259	-0.3339	-0.4495	0.07063	1.573	0.8219	1.226
GRWD1-glutamate-rich WD repeat containing 1 (GRWD1), mRNA.	GRWD1	-0.6292	-1.097	-0.7696	-0.3484	-0.4888	-0.3484	1.149	0.6344	1.898
RRAS2-related RAS viral (r-ras) oncogene homolog 2 (RRAS2), mRNA.	RRAS2	-0.8421	-0.8421	-1.221	-0.5579	0.1053	-0.3684	1.242	1.289	1.195
TBC1D15-TBC1 domain family, member 15 (TBC1D15), mRNA.	TBC1D15	-0.6695	-1.094	-1.179	-0.4997	0.1792	-0.33	1.622	1.028	0.9429
PLXNB2-plexin B2 (PLXNB2), mRNA.	PLXNB2	-1.089	-1.832	-0.4208	0.09902	-0.01238	0.2476	0.8417	1.362	0.8045
LOC391282-similar to 60S ribosomal protein L23a (LOC391282), mRNA.	LOC391282	-1.315	-1.212	-0.5975	0.2219	-0.5463	0.2731	0.4268	1.195	1.554
C10orf78-chromosome 10 open reading frame 78 (C10orf78), mRNA.	C10orf78	-0.7118	-1.076	-1.513	1.254	-0.2022	0.08898	0.817	0.01618	1.327
STX8-syntaxin 8 (STX8), mRNA.	STX8	-1.408	-0.3941	-0.9009	0.01126	-0.09009	0.6193	1.227	-0.6982	1.633
PSMB8-proteasome (prosome, macropain) subunit, beta type, 8 (large multifunctional protease 7) (PSMB8), transcript variant 1, mRNA.	PSMB8	-0.4196	-1.312	-1.553	-0.2136	0.3357	-0.04196	1.331	0.885	0.988
KCNH2-potassium voltage-gated channel, subfamily H (eag-related), member 2 (KCNH2), transcript variant 3, mRNA.	KCNH2	-0.8432	-0.8912	-1.419	-0.555	0.3575	-0.1227	1.222	1.126	1.126
ELF2-E74-like factor 2 (ets domain transcription factor) (ELF2), transcript variant 2, mRNA.	ELF2	-1.031	-1.124	-1.124	0.5465	1.382	-0.4743	1.196	0.7321	-0.1031
SFRS9-splicing factor, arginine/serine-rich 9 (SFRS9), mRNA.	SFRS9	-0.9602	-1.67	-0.7234	0.5787	-0.4867	0.342	0.5787	1.171	1.171
RANGAP1-Ran GTPase activating protein 1 (RANGAP1), mRNA.	RANGAP1	-0.5071	-0.8506	-2.028	0.229	0.4744	0.08179	0.5725	0.6707	1.358
CDK4-cyclin-dependent kinase 4 (CDK4), transcript variant 2, mRNA.	CDK4	-0.3982	-1.221	-1.573	0.4831	-0.2807	0.2481	0.1893	0.9531	1.599
REPS1-RALBP1 associated Eps domain containing 1 (REPS1), mRNA.	REPS1	-1.334	-0.8483	-0.8483	0.2991	-0.3629	-0.4511	1.491	1.138	0.917
FLJ10486-hypothetical protein FLJ10486 (FLJ10486), mRNA.	FLJ10486	-0.9918	-0.7069	-1.087	0.005275	-0.5645	-0.422	1.145	1.097	1.525
KIAA1332-KIAA1332 protein (KIAA1332), mRNA.	KIAA1332	-0.9454	-0.4976	-0.9454	-0.2737	0.622	-0.04976	-0.9454	1.518	1.518
SMARCE1-SWI/SNF related, matrix associated, actin dependent regulator of chromatin, subfamily e, member 1 (SMARCE1), mRNA.	SMARCE1	-0.6052	-1.143	-1.071	-0.5693	-0.2468	-0.1035	1.222	1.509	1.007
EIF2B3-eukaryotic translation initiation factor 2B, subunit 3 gamma, 58kDa (EIF2B3), mRNA.	EIF2B3	-0.4621	-1.107	-1.681	-0.3187	0.47	0.3266	1.617	0.47	0.6851
BRIX-BRIX (BRIX), mRNA.	BRIX	-0.3384	-1.607	-1.353	-0.08459	1.88e-15	0.423	0.5921	1.438	0.9305
FAAH-fatty acid amide hydrolase (FAAH), mRNA.	FAAH	-0.8457	-0.8457	-1.024	0	-0.4896	-0.5786	1.068	1.602	1.113
DDIT3-DNA-damage-inducible transcript 3 (DDIT3), mRNA.	DDIT3	-1.47	-1.036	-0.241	0.3374	0.9882	-0.0241	0.2651	-0.6026	1.784
BSG-basigin (OK blood group) (BSG), transcript variant 4, mRNA.	BSG	-1.051	-2.092	-0.2587	0.7321	0.1872	0.4844	0.2862	1.079	0.633
MGC3162-hypothetical protein MGC3162 (MGC3162), mRNA.	MGC3162	-0.823	-1.655	-0.6566	0.2589	-0.1572	-0.2404	1.008	0.6751	1.591
ZMYND15-zinc finger, MYND domain containing 15 (ZMYND15), mRNA.	ZMYND15	-1.194	-0.562	-1.048	-0.2216	-0.5134	-0.07565	0.897	0.9457	1.772
PTTG1-pituitary tumor-transforming 1 (PTTG1), mRNA.	PTTG1	-0.6187	-1.012	-1.47	-0.09462	-0.4877	0.1674	1.019	1.216	1.281
RBBP8-retinoblastoma binding protein 8 (RBBP8), transcript variant 1, mRNA.	RBBP8	-1.27	-0.6124	-0.9414	-0.03656	-0.5301	-0.2011	1.773	0.8683	0.9506
LOC120376-hypothetical protein LOC120376 (LOC120376), mRNA.	LOC120376	-1.321	-0.4292	-1.278	-0.2594	-0.1745	-0.04717	0.8443	1.524	1.142
PSMA3-proteasome (prosome, macropain) subunit, alpha type, 3 (PSMA3), transcript variant 2, mRNA.	PSMA3	-0.6523	-1.178	-0.9613	-0.5287	-0.4051	-0.03433	1.263	1.016	1.48
LOC92799-hypothetical protein BC007653 (LOC92799), mRNA.	LOC92799	-0.6605	-2.08	-0.5718	-0.03943	0.7591	0.6704	0.2267	0.4042	1.291
THRAP2-thyroid hormone receptor associated protein 2 (THRAP2), mRNA.	THRAP2	-0.5845	-0.9275	-1.69	-0.3176	-0.01271	0.2541	1.016	1.436	0.8259
PSMC4-proteasome (prosome, macropain) 26S subunit, ATPase, 4 (PSMC4), transcript variant 1, mRNA.	PSMC4	-0.5144	-1.431	-0.9002	0.01607	-0.1286	-0.3215	1.511	1.559	0.209
METTL1-methyltransferase-like 1 (METTL1), transcript variant 3, mRNA.	METTL1	-0.6108	-0.9191	-1.638	0.2112	-0.09704	-0.3539	1.29	0.9819	1.136
SPATA5L1-spermatogenesis associated 5-like 1 (SPATA5L1), mRNA.	SPATA5L1	-0.9263	-1.417	-0.5585	1.035	-0.1907	0.05449	1.894	0.2997	-0.1907
ZNF322B-zinc finger protein 322B (ZNF322B), mRNA.	ZNF322B	-0.6103	-1.336	-1.128	0.5297	-0.1958	-0.403	1.462	0.3224	1.359
SLC1A4-solute carrier family 1 (glutamate/neutral amino acid transporter), member 4 (SLC1A4), mRNA.	SLC1A4	-1.458	-0.4062	-1.403	-0.24	-0.01846	0.6462	1.477	0.9231	0.48
WWP2-Nedd-4-like ubiquitin-protein ligase (WWP2), transcript variant 3, mRNA.	WWP2	-1.277	-0.1719	-1.94	0.7122	0.04911	0.4911	0.2701	1.007	0.8595
COX7A3-cytochrome c oxidase subunit VIIa polypeptide 3 (liver) (COX7A3), mRNA.	COX7A3	-1.391	-0.7414	-1.214	-0.5643	0.6168	1.148	0.9711	0.1443	1.03
LRRC16-leucine rich repeat containing 16 (LRRC16), mRNA.	LRRC16	-1.544	-0.1298	-1.667	-0.06831	0.6079	0.9153	0.6079	0.1776	1.1
AKR7A2-aldo-keto reductase family 7, member A2 (aflatoxin aldehyde reductase) (AKR7A2), mRNA.	AKR7A2	-0.4455	-1.247	-1.648	1.259	0.6571	-0.3453	0.4566	0.2562	1.058
SLK-SNF1 sucrose nonfermenting like kinase (yeast) (SLK), mRNA.	SLK	-1.12	-1.536	-0.5784	-0.5368	0.4627	0.3378	1.337	1.212	0.4211
NJMU-R1-protein kinase Njmu-R1 (NJMU-R1), mRNA.	NJMU	-0.9028	-1.256	-0.7262	0.422	-0.3729	-0.3729	1.923	0.422	0.8636
FLJ20274-hypothetical protein FLJ20274 (FLJ20274), mRNA.	FLJ20274	-1.991	-0.1176	-1.258	0.6153	0.4524	0.2081	0.9411	0.9411	0.2081
FLJ46072-FLJ46072 protein (FLJ46072), mRNA.	FLJ46072	-1.388	-1.439	-0.3683	0.2437	0.09067	-0.3173	0.9067	0.7537	1.519
SMARCA5-SWI/SNF related, matrix associated, actin dependent regulator of chromatin, subfamily a, member 5 (SMARCA5), mRNA.	SMARCA5	-0.995	-0.995	-1.392	-0.2582	0.02519	1.499	0.762	1.045	0.3086
RPL18-ribosomal protein L18 (RPL18), mRNA.	RPL18	-0.6014	-0.8246	-1.662	0.403	-0.3782	0.1798	0.124	1.519	1.24
PCDH1-protocadherin 1 (cadherin-like 1) (PCDH1), transcript variant 1, mRNA.	PCDH1	-0.8841	-0.7794	-0.9626	-0.07271	-0.6224	-0.4915	1.341	0.9219	1.55
PTPN2-protein tyrosine phosphatase, non-receptor type 2 (PTPN2), transcript variant 3, mRNA.	PTPN2	-0.6364	-0.9459	-1.41	-0.172	-0.09459	1.066	1.299	1.299	-0.4042
MGC7036-hypothetical protein MGC7036 (MGC7036), mRNA.	MGC7036	-0.6483	-0.7725	-1.517	-0.1517	-0.338	-0.1517	1.586	1.09	0.9035
LOC374751-LOC374751 (LOC374751), mRNA.	LOC374751	-1.258	-0.556	-1.258	-0.4682	0.9364	0.3219	0.5853	-0.02926	1.727
LOC158345-similar to ribosomal protein L4; 60S ribosomal protein L4; homologue of Xenopus ribosomal protein L1 (LOC158345), mRNA.	LOC158345	-1.089	-0.8503	-1.237	-0.6121	-0.04632	0.6683	0.8768	1.562	0.7279
HEL308-DNA helicase HEL308 (HEL308), mRNA.	HEL308	-1.077	-0.5517	-0.9022	-0.1428	-0.5517	-0.08438	1.727	0.03245	1.551
PTPN6-protein tyrosine phosphatase, non-receptor type 6 (PTPN6), transcript variant 2, mRNA.	PTPN6	-0.06373	-2.03	-1.129	0.5098	0.5098	0.4279	0.8376	1.083	-0.1457
NAPB-N-ethylmaleimide-sensitive factor attachment protein, beta (NAPB), mRNA.	NAPB	-1.22	-1.965	-0.1355	0.6777	0.8132	-7.52e-16	1.017	0.6777	0.1355
SKP2-S-phase kinase-associated protein 2 (p45) (SKP2), transcript variant 2, mRNA.	SKP2	-1.012	-0.8022	-0.6762	-0.2985	-0.6343	-0.4244	1.38	1.59	0.8768
MRPL47-mitochondrial ribosomal protein L47 (MRPL47), nuclear gene encoding mitochondrial protein, transcript variant 1, mRNA.	MRPL47	-0.7576	-1.579	-1.004	0.8853	-0.5933	0.9675	0.4746	1.214	0.3925
SMC2L1-SMC2 structural maintenance of chromosomes 2-like 1 (yeast) (SMC2L1), mRNA.	SMC2L1	-1.096	-0.9505	-0.5617	-0.5617	0.1674	0.216	1.917	1.188	-0.3186
FLJ22405-hypothetical protein FLJ22405 (FLJ22405), mRNA.	FLJ22405	-0.4899	-0.6029	-1.846	0.1884	0.8667	0.07536	-0.1507	0.1884	1.771
LOC116412-hypothetical protein BC012365 (LOC116412), mRNA.	LOC116412	-0.724	-0.6868	-1.804	0.05792	0.2069	-0.2772	1.361	0.8026	1.063
DGCR8-DiGeorge syndrome critical region gene 8 (DGCR8), mRNA.	DGCR8	-0.634	-1.471	-0.9384	-0.3297	0.8876	-0.02536	0.9637	-0.1014	1.648
GYLTL1B-glycosyltransferase-like 1B (GYLTL1B), mRNA.	GYLTL1B	-1.109	-0.4807	-1.597	0.566	0.1473	-0.4109	1.543	0.9847	0.3567
PRR3-proline-rich polypeptide 3 (PRR3), mRNA.	PRR3	-0.8338	-0.578	-1.857	0.2321	0.1042	-0.2369	0.8717	1.128	1.17
MAP2K1-mitogen-activated protein kinase kinase 1 (MAP2K1), mRNA.	MAP2K1	-1.756	-1.309	-0.3273	1.101	0.3868	-0.238	0.4761	0.6546	1.012
MYST1-MYST histone acetyltransferase 1 (MYST1), mRNA.	MYST1	-0.9839	-0.3709	-2.006	0.3103	0.719	-0.09839	0.3784	0.9915	1.06
LOC284064-similar to 60S ribosomal protein L29 (Cell surface heparin binding protein HIP) (LOC284064), mRNA.	LOC284064	-0.4957	-1.042	-1.816	-0.4046	0.4603	0.3692	1.006	0.961	0.961
PPFIBP1-PTPRF interacting protein, binding protein 1 (liprin beta 1) (PPFIBP1), transcript variant 1, mRNA.	PPFIBP1	-0.2832	-1.693	-1.205	0.4218	0.1507	-0.1748	0.2049	1.29	1.29
SH3BGRL2-SH3 domain binding glutamic acid-rich protein like 2 (SH3BGRL2), mRNA.	SH3BGRL2	-1.36	-1.36	-0.6106	-0.2359	-0.2359	1.013	0.6383	1.263	0.8881
KIAA1033-KIAA1033 protein (KIAA1033), mRNA.	KIAA1033	-0.6293	-0.809	-1.708	-0.1798	0.2697	1.438	0.1798	0.08989	1.348
CG018-hypothetical gene CG018 (CG018), mRNA.	CG018	-0.4617	-1.319	-1.319	0	0.1649	-0.4947	0.9893	1.022	1.418
WAC-WW domain containing adaptor with coiled-coil (WAC), transcript variant 3, mRNA.	WAC	-1.237	-0.4801	-1.416	-0.5247	0.1435	0.09899	1.079	1.302	1.034
ESPL1-extra spindle poles like 1 (S. cerevisiae) (ESPL1), mRNA.	ESPL1	-0.2211	-1.487	-1.397	-0.3115	1.045	0.7737	0.1407	1.407	0.05024
KIAA0261-KIAA0261 (KIAA0261), mRNA.	KIAA0261	-1.021	-1.659	-0.4753	-0.1113	-0.2933	0.3439	1.345	0.6169	1.254
TFDP1-transcription factor Dp-1 (TFDP1), mRNA.	TFDP1	-1.983	-1.083	-0.1833	0.7167	0.1167	0.2667	0.7167	1.317	0.1167
RPP40-ribonuclease P 40kDa subunit (RPP40), mRNA.	RPP40	-0.2989	-0.8906	-2.128	0.1315	0.8309	0.2929	0.9385	0.1853	0.9385
HTATIP-HIV-1 Tat interactive protein, 60kDa (HTATIP), transcript variant 3, mRNA.	HTATIP	-0.7769	-0.4089	-2.203	0.2811	0.3271	0.2811	0.6951	0.8791	0.9251
KCNK6-potassium channel, subfamily K, member 6 (KCNK6), mRNA.	KCNK6	-1.054	-0.6047	-1.154	0.09431	-0.3551	-0.5548	1.043	0.8932	1.692
TAF12-TAF12 RNA polymerase II, TATA box binding protein (TBP)-associated factor, 20kDa (TAF12), mRNA.	TAF12	-0.6498	-1.137	-1.332	0.6173	-0.4549	-0.2599	1.592	0.8123	0.8123
ZNF488-zinc finger protein 488 (ZNF488), mRNA.	ZNF488	-0.7978	-0.961	-0.6346	-0.3899	-0.3083	-0.6346	0.6709	1.895	1.16
RAD9A-RAD9 homolog A (S. pombe) (RAD9A), mRNA.	RAD9A	-0.2584	-1.858	-1.058	0.4684	-0.04038	0.1777	0.105	1.05	1.413
LOC377952-similar to beta-tubulin 1 (LOC377952), mRNA.	LOC377952	-0.4806	-0.822	-1.733	-0.2529	0.3162	0.08852	0.08852	1.454	1.341
STARD3-START domain containing 3 (STARD3), mRNA.	STARD3	-0.6068	-0.8344	-1.062	-0.3793	-0.3793	0.3034	1.896	1.327	-0.2655
NFYC-nuclear transcription factor Y, gamma (NFYC), mRNA.	NFYC	-0.8327	-1.418	-0.54	-0.3643	-0.2472	-0.01301	1.041	0.5139	1.861
HAT1-histone acetyltransferase 1 (HAT1), mRNA.	HAT1	-0.8221	-1.21	-1.145	-0.7251	0.05026	0.5672	1.31	0.858	1.116
FLJ10385-hypothetical protein FLJ10385 (FLJ10385), mRNA.	FLJ10385	-0.6329	-0.8607	-1.271	-0.4506	-0.4506	0.005063	1.554	0.7341	1.372
SEC24A-SEC24 related gene family, member A (S. cerevisiae) (SEC24A), mRNA.	SEC24A	-0.8248	-0.991	-0.6586	-0.6586	-0.2154	-0.3262	1.169	1.89	0.6155
NFAT5-nuclear factor of activated T-cells 5, tonicity-responsive (NFAT5), transcript variant 5, mRNA.	NFAT5	-1.599	-0.5576	-0.9836	0.05786	0.2472	-0.5102	0.9573	1.383	1.005
KIAA0186-KIAA0186 gene product (KIAA0186), mRNA.	KIAA0186	-1.635	-0.1726	-1.498	0.2843	0.5585	-0.1726	0.6042	0.6956	1.335
LOC399818-similar to CG9643-PA (LOC399818), mRNA.	LOC399818	-0.6397	-1.359	-1.215	0.5117	-0.6397	0.9435	1.087	1.231	0.07996
GPR126-G protein-coupled receptor 126 (GPR126), mRNA.	GPR126	-1.105	-1.164	-1.105	-0.6905	0.6116	1.381	0.6116	0.7891	0.6707
DDX17-DEAD (Asp-Glu-Ala-Asp) box polypeptide 17 (DDX17), transcript variant 2, mRNA.	DDX17	-1.548	-0.7831	-0.4553	-0.01821	-0.1275	-0.1275	1.075	1.894	0.09106
TOP3A-topoisomerase (DNA) III alpha (TOP3A), mRNA.	TOP3A	-0.9582	-0.4753	-1.51	-0.06132	-0.4063	0.07665	0.5596	1.732	1.042
RAD17-RAD17 homolog (S. pombe) (RAD17), transcript variant 4, mRNA.	RAD17	-1.704	0.01363	-1.397	0.6885	0.4431	0.07498	0.9952	-0.2931	1.179
MRPS14-mitochondrial ribosomal protein S14 (MRPS14), nuclear gene encoding mitochondrial protein, mRNA.	MRPS14	-0.5938	-0.9248	-1.327	0.02102	-0.4992	-0.3573	1.274	0.9432	1.463
ARG2-arginase, type II (ARG2), nuclear gene encoding mitochondrial protein, mRNA.	ARG2	-1.041	-0.5702	-1.182	-0.5702	-0.005231	-0.3348	1.36	0.8893	1.454
SCP2-sterol carrier protein 2 (SCP2), mRNA.	SCP2	-1.403	-1.513	-0.1952	0.0244	-0.0854	0.793	1.342	1.122	-0.0854
C2-complement component 2 (C2), mRNA.	C2	-1.061	-0.5649	-1.557	0.4271	-0.5649	0.05511	0.9232	1.295	1.047
FXR2-fragile X mental retardation, autosomal homolog 2 (FXR2), mRNA.	FXR2	-0.8348	-0.9469	-1.283	0.9033	0.1184	-0.6105	0.679	0.2305	1.744
LOC284422-similar to HSPC323 (LOC284422), mRNA.	LOC284422	-1.031	-0.5854	-1.253	0.5277	-0.5112	-0.1402	1.789	0.08245	1.121
COPA-coatomer protein complex, subunit alpha (COPA), mRNA.	COPA	-1.544	-0.2383	-1.544	0.5076	0.3212	-0.3315	1.067	0.7874	0.9738
DPEP1-dipeptidase 1 (renal) (DPEP1), mRNA.	DPEP1	-0.8618	-0.6522	-1.045	-0.1805	-0.495	-0.5998	0.92	1.392	1.523
FAM16AX-family with sequence similarity 16, member A, X-linked (FAM16AX), mRNA.	FAM16AX	-0.763	-1.514	-0.8703	-0.5484	-0.01192	0.7392	1.49	0.4173	1.061
USF1-upstream transcription factor 1 (USF1), mRNA.	USF1	-0.763	-0.9163	-1.008	0.003406	-0.7017	-0.3645	1.26	0.8924	1.597
HSD3B7-hydroxy-delta-5-steroid dehydrogenase, 3 beta- and steroid delta-isomerase 7 (HSD3B7), mRNA.	HSD3B7	-0.6024	-0.8962	-1.19	-0.4154	-0.549	-0.09496	0.9466	1.16	1.641
POLR2A-polymerase (RNA) II (DNA directed) polypeptide A, 220kDa (POLR2A), mRNA.	POLR2A	-1.051	-1.802	-0.2996	0.5402	0.3634	-0.2996	0.8496	1.513	0.1866
NUDT9-nudix (nucleoside diphosphate linked moiety X)-type motif 9 (NUDT9), transcript variant 3, mRNA.	NUDT9	-1.425	-0.2834	-1.223	0.1193	0.2536	-0.3505	1.663	0.05221	1.193
GCH1-GTP cyclohydrolase 1 (dopa-responsive dystonia) (GCH1), mRNA.	GCH1	-1.548	-1.392	-0.239	-0.1766	-0.02078	0.1974	1.257	1.195	0.7273
RPL13A-ribosomal protein L13a (RPL13A), mRNA.	RPL13A	-0.7145	-0.4328	-1.888	-0.2451	0.4589	0.9283	-0.292	1.351	0.8344
ANXA4-annexin A4 (ANXA4), mRNA.	ANXA4	-1.088	-0.2154	-1.572	-0.2154	0.1723	0.6569	1.82	-0.2154	0.6569
NXN-nucleoredoxin (NXN), mRNA.	NXN	-0.6954	-0.8187	-1.405	-0.3563	-0.5104	0.1679	0.9695	1.401	1.247
PRSS16-protease, serine, 16 (thymus) (PRSS16), mRNA.	PRSS16	-1.268	-0.4528	-1.268	0.1449	-0.1811	-0.5071	1.449	1.014	1.069
SKB1-SKB1 homolog (S. pombe) (SKB1), mRNA.	SKB1	-0.4683	-0.9424	-1.364	-0.1522	-0.4156	-0.2049	1.007	0.7433	1.797
FDX1-ferredoxin 1 (FDX1), nuclear gene encoding mitochondrial protein, mRNA.	FDX1	-0.1852	-1.539	-1.435	0.9605	-0.2893	0.3356	0.3356	0.3356	1.481
LOC377296-similar to 60S RIBOSOMAL PROTEIN L21 (LOC377296), mRNA.	LOC377296	-0.9103	-1.095	-1.095	-0.5872	-0.3334	0.659	0.959	1.005	1.398
C19orf13-chromosome 19 open reading frame 13 (C19orf13), mRNA.	C19orf13	-1.73	-0.9942	-0.4279	-0.258	0.365	-0.1447	1.441	0.9313	0.818
CTBP2-C-terminal binding protein 2 (CTBP2), transcript variant 1, mRNA.	CTBP2	-1.292	-0.9805	-0.4614	0.473	0.3691	-0.5652	1.511	1.407	-0.4614
TNFSF12-tumor necrosis factor (ligand) superfamily, member 12 (TNFSF12), transcript variant 1, mRNA.	TNFSF12	-0.8276	-0.5518	-1.655	0.4598	-0.4598	0.09196	1.012	1.655	0.2759
ACO1-aconitase 1, soluble (ACO1), mRNA.	ACO1	-1.916	-0.919	-0.4208	0.6754	0.6754	-0.4208	1.273	0.3765	0.6754
KIAA1361-serine/threonine protein kinase TAO1 homolog (KIAA1361), mRNA.	KIAA1361	-1.278	-0.8323	-1.189	1.486	0.5053	-0.654	0.4162	0.7729	0.7729
LOC130678-similar to 60S acidic ribosomal protein P1 (LOC130678), mRNA.	LOC130678	-1.152	-1.269	-0.535	-0.6524	-0.03588	0.05219	1.138	1.08	1.373
C20orf19-chromosome 20 open reading frame 19 (C20orf19), mRNA.	C20orf19	-0.4745	-0.9534	-1.432	-0.3547	-0.07538	-0.3148	1.082	0.9223	1.601
RNF38-ring finger protein 38 (RNF38), transcript variant 4, mRNA.	RNF38	-1.316	-1.819	-0.05598	0.06998	0.1959	0.4479	1.456	0.6998	0.3219
DEDD-death effector domain containing (DEDD), transcript variant 2, mRNA.	DEDD	-0.9582	-0.5442	-1.648	0.07665	0.3526	-0.5442	0.9045	1.042	1.318
HIS1-HMBA-inducible (HIS1), mRNA.	HIS1	-1.418	-0.2943	-0.9363	-0.214	0.107	0.9898	0.9898	1.552	-0.7758
FLJ22649-hypothetical protein FLJ22649 similar to signal peptidase SPC22/23 (FLJ22649), mRNA.	FLJ22649	-0.8556	-1.048	-0.7486	-0.6203	0.02139	-0.492	1.348	0.8128	1.583
CCND3-cyclin D3 (CCND3), mRNA.	CCND3	-0.8757	-1.439	-0.7953	0.7327	0.3306	-0.7149	1.537	0.2502	0.974
SLC37A1-solute carrier family 37 (glycerol-3-phosphate transporter), member 1 (SLC37A1), mRNA.	SLC37A1	-0.4951	-0.9335	-1.481	-0.02029	-0.2395	-0.4221	1.514	1.002	1.075
STK11IP-serine/threonine kinase 11 interacting protein (STK11IP), mRNA.	STK11IP	-0.3717	-0.8653	-1.743	0.5606	-0.262	0.06703	0.5606	0.2316	1.822
TPP2-tripeptidyl peptidase II (TPP2), mRNA.	TPP2	-0.4773	-0.7805	-1.993	-0.3257	0.3313	0.7861	1.292	0.6345	0.5335
ADPRHL2-ADP-ribosylhydrolase like 2 (ADPRHL2), mRNA.	ADPRHL2	-0.9942	-0.8091	-0.8708	-0.5622	-0.5622	0.1166	0.7954	1.166	1.721
KIF22-kinesin family member 22 (KIF22), mRNA.	KIF22	-0.2728	-1.199	-1.524	-0.08751	-0.04118	-0.1802	0.6538	1.024	1.627
K-ALPHA-1-tubulin, alpha, ubiquitous (K-ALPHA-1), mRNA.	K	-0.2138	-1.275	-1.408	0.1179	-0.2138	1.113	-0.4792	1.047	1.312
LOC388341-LOC388341 (LOC388341), mRNA.	LOC388341	-0.8621	-0.5248	-1.499	-0.2624	-0.4123	-0.03748	0.9746	1.087	1.537
RAB7L1-RAB7, member RAS oncogene family-like 1 (RAB7L1), mRNA.	RAB7L1	-0.4136	-0.7	-1.177	1.114	-0.1273	-0.03182	1.877	-0.9864	0.4455
SPC12-signal peptidase 12kDa (SPC12), mRNA.	SPC12	-1.032	-1.344	-0.4075	0.607	-0.4075	-0.09538	0.0607	0.607	2.012
FBXW8-F-box and WD-40 domain protein 8 (FBXW8), transcript variant 2, mRNA.	FBXW8	-0.7182	-1.244	-0.1921	-0.04175	0.1086	-0.04175	0.4844	-0.643	2.288
LOC127545-similar to ribosomal protein L18a; 60S ribosomal protein L18a (LOC127545), mRNA.	LOC127545	-1.274	-1.169	-0.8007	-0.8007	0.2513	0.8299	0.8299	0.9877	1.145
AKAP7-A kinase (PRKA) anchor protein 7 (AKAP7), transcript variant alpha, mRNA.	AKAP7	-0.4843	-0.9384	-0.7568	-0.4843	-0.3935	-0.2119	2.331	0.5146	0.4238
LOC342405-similar to peptidylprolyl isomerase A (cyclophilin A) (LOC342405), mRNA.	LOC342405	-0.9716	-0.7634	-1.388	-0.5968	-0.2221	0.694	1.194	1.277	0.7773
TRIM36-tripartite motif-containing 36 (TRIM36), mRNA.	TRIM36	-0.7991	-1.492	-0.6258	0.154	-0.1926	-0.5391	0.9339	0.9339	1.627
MRPL9-mitochondrial ribosomal protein L9 (MRPL9), nuclear gene encoding mitochondrial protein, mRNA.	MRPL9	-0.643	-1.222	-1.077	0.8037	-0.4983	-0.209	0.08037	1.672	1.093
FLJ20209-hypothetical protein FLJ20209 (FLJ20209), mRNA.	FLJ20209	-0.437	-0.8822	-1.921	-0.5112	0.8987	1.121	0.5277	0.5277	0.6761
Lin10-lin-10 protein homolog (Lin10), mRNA.	Lin10	-1.3	-1.224	-0.4641	-0.616	-0.008439	0.2954	1.662	0.827	0.827
DGCR14-DiGeorge syndrome critical region gene 14 (DGCR14), mRNA.	DGCR14	-0.2587	-1.035	-1.466	0.4311	-0.1725	-0.1725	0.3449	0.2587	2.069
TCF20-transcription factor 20 (AR1) (TCF20), transcript variant 2, mRNA.	TCF20	-1.631	-0.8203	-0.8203	0.6202	1.07	-0.7303	1.07	0.7103	0.5302
KIAA0020-KIAA0020 (KIAA0020), mRNA.	KIAA0020	-0.8597	-0.5784	-1.516	-0.5315	0.125	-0.2032	1.344	1.016	1.204
IMMT-inner membrane protein, mitochondrial (mitofilin) (IMMT), mRNA.	IMMT	-1.591	-0.04577	-1.385	0.5722	0.05722	-0.04577	0.9841	1.499	-0.04577
UBE3A-ubiquitin protein ligase E3A (human papilloma virus E6-associated protein, Angelman syndrome) (UBE3A), transcript variant 1, mRNA.	UBE3A	-1.467	-0.546	-1.007	-0.4692	0.4522	-0.3157	1.527	0.8361	0.9897
MYD88-myeloid differentiation primary response gene (88) (MYD88), mRNA.	MYD88	-0.7119	-0.743	-1.241	-0.2142	-0.6808	-0.1831	1.465	1.31	0.9987
CAB2-CAB2 protein (CAB2), mRNA.	CAB2	-0.3714	-1.251	-1.31	-0.4301	-0.2541	0.0391	1.153	1.388	1.036
COAS2-cyclophilin-LC (COAS2), mRNA.	COAS2	-0.2955	-1.319	-1.387	-0.1591	-0.2955	0.7275	0.1819	0.8639	1.682
FLJ10378-FLJ10378 protein (FLJ10378), transcript variant 2, mRNA.	FLJ10378	-1.974	-0.977	-0.1612	-0.0705	0.2014	0.564	1.471	0.7453	0.2014
DHX15-DEAH (Asp-Glu-Ala-His) box polypeptide 15 (DHX15), mRNA.	DHX15	-0.827	-0.7483	-0.827	-0.7483	-0.3938	-0.2757	1.693	1.339	0.7877
PLD3-phospholipase D3 (PLD3), mRNA.	PLD3	-0.4712	-0.6432	-2.076	1.019	0.7896	-0.4139	0.9043	0.3884	0.5031
CYP27B1-cytochrome P450, family 27, subfamily B, polypeptide 1 (CYP27B1), nuclear gene encoding mitochondrial protein, mRNA.	CYP27B1	-1.191	-0.3821	-1.242	-0.5338	-0.02809	-0.07866	0.781	0.8822	1.792
C14orf108-chromosome 14 open reading frame 108 (C14orf108), mRNA.	C14orf108	-0.5773	-1.528	-0.9574	-0.6406	-0.0704	0.3731	1.133	1.07	1.197
KIF2C-kinesin family member 2C (KIF2C), mRNA.	KIF2C	0.03125	-1.375	-1.844	0.125	0.7813	0.03125	0.4063	1.25	0.5938
PDE9A-phosphodiesterase 9A (PDE9A), mRNA.	PDE9A	-0.6439	-0.6439	-1.764	0.1288	-0.3735	-0.103	1.288	1.095	1.017
MAPK1-mitogen-activated protein kinase 1 (MAPK1), transcript variant 2, mRNA.	MAPK1	-1.098	-0.7583	-0.8337	0.03352	-0.4567	-0.6829	1.089	1.353	1.353
FBXO33-F-box only protein 33 (FBXO33), mRNA.	FBXO33	-0.8867	-0.2806	-2.048	0.881	-0.02806	-0.02806	1.184	0.7295	0.477
CHRNB1-cholinergic receptor, nicotinic, beta polypeptide 1 (muscle) (CHRNB1), mRNA.	CHRNB1	-0.1897	-1.696	-1.094	0.1116	-0.2902	0.7143	0.8147	1.618	0.01116
TRA2A-transformer-2 alpha (TRA2A), mRNA.	TRA2A	-0.9022	-0.4816	-1.42	-0.4816	-0.2552	-0.1258	1.136	1.524	1.006
VARS2-valyl-tRNA synthetase 2 (VARS2), mRNA.	VARS2	-0.4336	-1.055	-1.321	-0.07884	-0.5223	-0.2562	1.074	1.074	1.518
MSH2-mutS homolog 2, colon cancer, nonpolyposis type 1 (E. coli) (MSH2), mRNA.	MSH2	-1.152	-1.223	-0.8676	-0.8676	0.6231	1.262	0.6941	0.6231	0.9071
ZNF435-zinc finger protein 435 (ZNF435), mRNA.	ZNF435	-0.4782	-1.06	-1.06	-0.4394	-0.5169	-0.2455	1.577	1.267	0.9564
ZNF151-zinc finger protein 151 (pHZ-67) (ZNF151), mRNA.	ZNF151	-1.258	-0.2706	-1.521	-0.468	0.3218	0.0585	1.572	0.7167	0.8483
NACA-nascent-polypeptide-associated complex alpha polypeptide (NACA), mRNA.	NACA	-0.3751	-0.5528	-1.352	-0.1086	-0.1974	0.5133	-0.9082	1.757	1.224
MGC47869-hypothetical protein MGC47869 (MGC47869), mRNA.	MGC47869	-0.5014	-0.7871	-1.644	-0.2158	-0.3301	-0.04443	1.441	0.9267	1.155
KCTD9-potassium channel tetramerisation domain containing 9 (KCTD9), mRNA.	KCTD9	-1.87	-0.6576	-0.3724	-0.08715	0.412	-0.01585	1.624	1.054	-0.08715
FLJ25067-hypothetical protein FLJ25067 (FLJ25067), mRNA.	FLJ25067	-1.103	-0.6922	-0.9661	0.3347	-0.4868	-0.5553	0.8139	0.8139	1.841
CDC10-CDC10 cell division cycle 10 homolog (S. cerevisiae) (CDC10), mRNA.	CDC10	-1.301	-0.392	-1.514	-0.5523	0.1425	1.105	0.4633	1.051	0.9978
LOC376453-similar to 27 kDa Golgi SNARE protein (Golgi SNAP receptor complex member 2) (Membrin) (LOC376453), mRNA.	LOC376453	-0.6795	-0.9639	-0.7861	-0.5373	-0.6439	-0.1817	0.7782	1.738	1.276
PTGFRN-prostaglandin F2 receptor negative regulator (PTGFRN), mRNA.	PTGFRN	-0.6342	-1.108	-0.7289	-0.3263	-0.4447	-0.6105	1.474	1.474	0.9052
LOC374747-similar to coenzyme A diphosphatase (LOC374747), mRNA.	LOC374747	-1.053	-0.6958	-0.9879	0.1154	-0.3714	-0.7283	1.511	1.219	0.9915
EWSR1-Ewing sarcoma breakpoint region 1 (EWSR1), transcript variant EWS, mRNA.	EWSR1	-0.829	-0.7513	-0.6736	-0.4404	-0.4404	-0.7124	0.7254	1.541	1.58
SEDL-spondyloepiphyseal dysplasia, late (SEDL), mRNA.	SEDL	0.01189	-1.432	-1.593	-0.3626	0.5468	0.9748	-0.1486	0.9748	1.028
SOAT1-sterol O-acyltransferase (acyl-Coenzyme A: cholesterol acyltransferase) 1 (SOAT1), transcript variant 688113, mRNA.	SOAT1	0.05047	-0.7822	-2.221	0.5047	0.5804	0.2776	0.429	1.262	-0.1009
STAT1-signal transducer and activator of transcription 1, 91kDa (STAT1), transcript variant beta, mRNA.	STAT1	-0.9919	-0.5193	-1.202	-0.09919	-0.2042	-0.6769	1.004	1.056	1.634
UMP-CMPK-UMP-CMP kinase (UMP-CMPK), mRNA.	UMP	-1.56	-0.8554	-0.7547	-0.805	0.5535	1.157	1.057	0.8554	0.3522
SMARCD1-SWI/SNF related, matrix associated, actin dependent regulator of chromatin, subfamily d, member 1 (SMARCD1), transcript variant 2, mRNA.	SMARCD1	-0.02787	-1.617	-1.282	-0.1115	0.223	0.1394	0.9756	1.645	0.05575
FLJ14281-hypothetical protein FLJ14281 (FLJ14281), mRNA.	FLJ14281	-2.211	0.07702	-1.032	0.6316	0.285	0.2157	0.9782	0.4929	0.5623
LOC91978-hypothetical gene supported by BC009520 (LOC91978), mRNA.	LOC91978	-0.1321	-0.7579	-2.009	0.3685	0.05563	0.2434	0.3059	0.1808	1.745
FAU-Finkel-Biskis-Reilly murine sarcoma virus (FBR-MuSV) ubiquitously expressed (fox derived); ribosomal protein S30 (FAU), mRNA.	FAU	-0.5598	-0.8397	-1.259	0.06997	-0.6997	0	0.2799	1.12	1.889
DKFZP564D116-DKFZP564D116 protein (DKFZP564D116), mRNA.	DKFZP564D116	-0.5432	-0.8191	-1.292	-0.3066	-0.5826	-0.1884	1.586	0.8761	1.27
NDUFC1-NADH dehydrogenase (ubiquinone) 1, subcomplex unknown, 1, 6kDa (NDUFC1), mRNA.	NDUFC1	-0.6677	-0.7912	-1.532	0.6906	-0.09147	-0.6266	0.9788	0.4436	1.596
TADA2L-transcriptional adaptor 2 (ADA2 homolog, yeast)-like (TADA2L), transcript variant 1, mRNA.	TADA2L	-0.4937	-0.7053	-1.975	-0.4937	0.7053	0.2821	0.7759	1.199	0.7053
SUPT6H-suppressor of Ty 6 homolog (S. cerevisiae) (SUPT6H), mRNA.	SUPT6H	-1.046	-1.634	-0.384	-0.08987	-0.5311	0.4249	1.013	1.307	0.9396
MGC15419-MGC15419 protein (MGC15419), mRNA.	MGC15419	-0.2339	-1.136	-1.738	0.06683	-0.4344	0.3676	1.27	0.8688	0.9691
LOC220686-hypothetical protein LOC220686 (LOC220686), mRNA.	LOC220686	-0.1788	-0.6739	-2.283	0.4401	0.6876	-0.05501	0.3163	0.9352	0.8114
MGC33887-hypothetical protein MGC33887 (MGC33887), mRNA.	MGC33887	-0.4024	-0.8471	-1.292	-0.1482	-0.2118	-0.4659	0.36	2.012	0.9953
VPS54-vacuolar protein sorting 54 (yeast) (VPS54), mRNA.	VPS54	-0.8339	-1.142	-0.5255	-0.6283	0.3998	-0.1142	1.736	1.428	-0.3198
SCYL1-SCY1-like 1 (S. cerevisiae) (SCYL1), mRNA.	SCYL1	-1.001	0.1251	-2.208	0.5274	0.6882	0.04469	0.2056	0.7687	0.8491
DKFZp667B1218-hypothetical protein DKFZp667B1218 (DKFZp667B1218), mRNA.	DKFZp667B1218	-0.08665	-1.256	-1.516	0.4333	-0.3466	0.1083	-0.08665	1.343	1.408
C12orf10-chromosome 12 open reading frame 10 (C12orf10), mRNA.	C12orf10	-0.1137	-1.137	-1.845	0.04371	-0.271	0.7519	0.3584	0.9092	1.303
PKNOX1-PBX/knotted 1 homeobox 1 (PKNOX1), transcript variant 2, mRNA.	PKNOX1	-1.286	-0.4287	-0.9432	-0.1715	-0.6002	0.1715	1.372	1.715	0.1715
LOC400682-similar to zinc finger protein 100; zinc finger protein 100 (Y1) (LOC400682), mRNA.	LOC400682	-1.879	-0.4959	-0.719	-0.2727	-0.2281	0.7983	0.4859	1.021	1.289
CENTD1-centaurin, delta 1 (CENTD1), transcript variant 2, mRNA.	CENTD1	-0.4723	-0.6772	-1.804	-0.165	0.09106	-0.2675	1.525	0.7057	1.064
FLJ41131-FLJ41131 protein (FLJ41131), mRNA.	FLJ41131	-0.539	-1.752	-0.4581	1.078	0.5929	-0.539	1.159	0.9971	-0.539
ZNF9-zinc finger protein 9 (a cellular retroviral nucleic acid binding protein) (ZNF9), mRNA.	ZNF9	-1.664	-0.8321	-0.1387	0	-0.1387	1.109	1.109	1.248	-0.6934
ZDHHC18-zinc finger, DHHC domain containing 18 (ZDHHC18), mRNA.	ZDHHC18	-1.661	-1.15	0.1278	1.022	0.2556	-0.1278	-0.6389	1.022	1.15
LOC114971-hypothetical protein LOC114971 (LOC114971), mRNA.	LOC114971	-0.591	-0.8101	-0.8414	-0.4346	-0.6223	-0.591	1.067	1.067	1.756
B4GALT1-UDP-Gal:betaGlcNAc beta 1,4- galactosyltransferase, polypeptide 1 (B4GALT1), mRNA.	B4GALT1	-0.609	-0.4429	-1.938	-0.02768	0.5536	-0.2768	0.6367	1.633	0.4706
ACTL6-actin-like 6 (ACTL6), mRNA.	ACTL6	-0.7099	-1.586	-0.7099	-0.3492	-0.3492	1.093	0.2691	0.8358	1.506
C20orf151-chromosome 20 open reading frame 151 (C20orf151), mRNA.	C20orf151	-0.895	-0.7658	-1.283	0.3542	-0.895	0.05265	0.8711	1.302	1.259
CYorf15B-chromosome Y open reading frame 15B (CYorf15B), mRNA.	CYorf15B	-0.6993	-0.6393	-0.8191	-0.5794	-0.4995	-0.6593	1.598	1.478	0.8191
EVA1-epithelial V-like antigen 1 (EVA1), transcript variant 2, mRNA.	EVA1	-0.8561	-0.5152	-1.402	-0.1743	-0.6515	-0.07197	1.087	1.462	1.121
CHORDC1-cysteine and histidine-rich domain (CHORD)-containing, zinc binding protein 1 (CHORDC1), mRNA.	CHORDC1	-0.5639	-1.256	-0.9675	-0.6215	0.01282	1.166	1.397	1.166	-0.3332
THRAP3-thyroid hormone receptor associated protein 3 (THRAP3), mRNA.	THRAP3	-1.188	-1.415	-0.2022	-0.5054	0.02527	0.3285	0.1769	1.011	1.769
ETAA16-ETAA16 protein (ETAA16), mRNA.	ETAA16	-0.7792	-1.018	-1.018	0.4162	-0.6996	-0.4605	1.293	1.452	0.8147
TBK1-TANK-binding kinase 1 (TBK1), mRNA.	TBK1	-1.29	-0.6401	-0.6401	-0.5535	-0.3802	-0.2503	1.656	1.223	0.876
ASMTL-acetylserotonin O-methyltransferase-like (ASMTL), mRNA.	ASMTL	-1.641	-0.8142	-0.4285	0.06734	-0.153	-0.4836	0.7836	1.445	1.224
MRPS15-mitochondrial ribosomal protein S15 (MRPS15), nuclear gene encoding mitochondrial protein, mRNA.	MRPS15	-0.5918	-0.5366	-1.806	-0.2882	-0.1778	0.04293	0.7329	1.34	1.285
MGC12458-hypothetical protein MGC12458 (MGC12458), mRNA.	MGC12458	-0.7396	-0.3101	-2.028	0.242	-0.003408	-0.1874	1.254	0.8248	0.9475
MGC33214-hypothetical protein MGC33214 (MGC33214), mRNA.	MGC33214	-1.929	-1.061	0.1326	0.4581	0.7836	-0.1929	1.435	-0.08439	0.4581
HSZFP36-ZFP-36 for a zinc finger protein (HSZFP36), mRNA.	HSZFP36	-0.7697	-0.8814	-0.9931	-0.3228	-0.5462	0.9062	1.353	1.577	-0.3228
IGSF8-immunoglobulin superfamily, member 8 (IGSF8), mRNA.	IGSF8	-1.918	-0.2474	-0.8836	-0.6451	0.7864	0.866	0.866	0.9455	0.2297
HIRIP3-HIRA interacting protein 3 (HIRIP3), mRNA.	HIRIP3	-0.8314	-0.5321	-1.131	-0.3824	0.1413	-0.6069	0.8148	0.4406	2.087
TREX1-three prime repair exonuclease 1 (TREX1), transcript variant 4, mRNA.	TREX1	-0.521	-0.6363	-1.674	-0.3672	-0.1366	-0.1366	1.093	0.7857	1.593
LOC129401-mitotic phosphoprotein 44 (LOC129401), mRNA.	LOC129401	-0.2511	-0.9359	-1.552	-0.2511	0.02283	-0.2511	1.872	0.913	0.4337
FLJ20186-hypothetical protein FLJ20186 (FLJ20186), mRNA.	FLJ20186	-0.0504	-0.7307	-1.789	0.7055	0.4032	-0.2772	0.8567	-0.6551	1.537
BCCIP-BRCA2 and CDKN1A interacting protein (BCCIP), transcript variant B, mRNA.	BCCIP	-0.5754	-0.9207	-1.266	-0.8056	0.3453	0	1.841	0.9207	0.4603
DKFZp762K222-hypothetical protein DKFZp762K222 (DKFZp762K222), mRNA.	DKFZp762K222	-0.3563	-0.8764	-1.786	-0.573	0.1637	0.2504	1.247	0.7704	1.16
FLJ14451-hypothetical protein FLJ14451 (FLJ14451), mRNA.	FLJ14451	-0.5799	-0.3654	-2.081	-0.1509	0.7071	-0.07944	0.8501	0.3496	1.351
TAX1BP1-Tax1 (human T-cell leukemia virus type I) binding protein 1 (TAX1BP1), mRNA.	TAX1BP1	-0.8876	-0.647	-1.128	-0.7914	0.02674	-0.3101	1.519	1.23	0.9892
MGC15407-similar to RIKEN cDNA 4931428D14 gene (MGC15407), mRNA.	MGC15407	-0.3949	-0.6416	-2.024	-0.3949	0.09871	1.086	0.3949	0.7403	1.135
MAP2K1IP1-mitogen-activated protein kinase kinase 1 interacting protein 1 (MAP2K1IP1), mRNA.	MAP2K1IP1	-0.7447	-1.059	-0.8495	0.09309	-0.7447	-0.4829	1.297	1.35	1.14
CEBPG-CCAAT/enhancer binding protein (C/EBP), gamma (CEBPG), mRNA.	CEBPG	-0.4229	-1.692	-0.7157	0.2602	1.041	-0.6181	1.529	0.7482	-0.1301
ZFP100-zinc finger protein ZFP100 (ZFP100), mRNA.	ZFP100	-1.391	-0.8085	-0.401	0.006468	0.2393	-0.6339	0.7632	0.1811	2.044
MGC39518-hypothetical protein MGC39518 (MGC39518), mRNA.	MGC39518	-0.6722	-0.9095	-0.7908	-0.6129	-0.5536	0.03954	1.344	1.878	0.2768
CDC42-cell division cycle 42 (GTP binding protein, 25kDa) (CDC42), transcript variant 2, mRNA.	CDC42	-1.413	-1.165	-0.2344	0.3241	-0.5447	-0.1103	1.627	1.193	0.3241
WBSCR20B-Williams-Beuren Syndrome critical region protein 20 copy B (WBSCR20B), mRNA.	WBSCR20B	-0.237	-0.237	-2.05	0.1896	0.6161	0.1896	-0.1303	-0.1303	1.789
LOC402694-similar to 60S ribosomal protein L15 (LOC402694), mRNA.	LOC402694	-0.04133	-0.9711	-1.777	0.02066	-0.2273	0.5166	0.7025	0.02066	1.756
KIAA1764-KIAA1764 protein (KIAA1764), mRNA.	KIAA1764	-0.7733	-0.6377	-1.316	0.08537	-0.7733	-0.1858	1.125	1.622	0.8537
MGC70870-hypothetical LOC403340 (MGC70870), mRNA.	MGC70870	-0.6481	-0.3345	-1.965	-0.209	0.2927	-0.08362	0.9198	0.4808	1.547
LOC51236-brain protein 16 (LOC51236), mRNA.	LOC51236	-0.1658	-0.6322	-2.218	0.3005	0.9535	-0.2591	0.9535	0.7669	0.3005
PPP4C-protein phosphatase 4 (formerly X), catalytic subunit (PPP4C), mRNA.	PPP4C	-1.629	-1.086	-0.2327	0.07756	0.07756	-0.5429	1.241	1.241	0.8531
LOC374692-LOC374692 (LOC374692), mRNA.	LOC374692	-0.7593	-0.486	-1.579	0.2658	-0.691	0.06075	0.7442	0.6758	1.769
LOC203069-hypothetical protein LOC203069 (LOC203069), mRNA.	LOC203069	-0.1748	-1.9	-0.936	-0.02256	-0.2763	0.1804	1.297	0.9924	0.8402
RFP2-ret finger protein 2 (RFP2), transcript variant 2, mRNA.	RFP2	-0.7935	-0.2501	-1.725	0.9143	-0.4054	-0.01725	0.4485	0.06038	1.768
KIAA1354-KIAA1354 protein (KIAA1354), mRNA.	KIAA1354	-0.8222	-0.5515	-1.319	-0.3259	0.03509	-0.6868	1.434	1.389	0.8473
CDC20-CDC20 cell division cycle 20 homolog (S. cerevisiae) (CDC20), mRNA.	CDC20	-0.7664	-0.4708	-1.193	-0.5036	-0.3065	-0.4051	1.04	1.927	0.6788
DCTN3-dynactin 3 (p22) (DCTN3), transcript variant 1, mRNA.	DCTN3	-0.1265	-0.4682	-2.29	0.1012	0.1012	1.126	0.1012	0.4429	1.012
MGC4655-hypothetical protein MGC4655 (MGC4655), mRNA.	MGC4655	-1.11	-1.306	-0.5877	0.5224	-0.9795	0.3918	0.7836	1.371	0.9142
RNF146-ring finger protein 146 (RNF146), mRNA.	RNF146	-1.044	-0.9297	-0.9297	0.7896	0.5604	-1.044	1.134	1.363	0.1019
LOC57019-hypothetical protein LOC57019 (LOC57019), mRNA.	LOC57019	-0.5469	-0.4	-2.09	0.9959	0.1143	-0.4	1.143	0.5551	0.6285
TOP2A-topoisomerase (DNA) II alpha 170kDa (TOP2A), mRNA.	TOP2A	-0.6333	-0.572	-1.246	-0.5107	-0.3269	-0.3881	1.328	1.757	0.5924
RAD54B-RAD54B homolog (RAD54B), transcript variant 2, mRNA.	RAD54B	-1.303	-0.2729	-0.986	-0.5899	0.1233	-0.03522	2.104	0.5194	0.4402
SFRS2-splicing factor, arginine/serine-rich 2 (SFRS2), mRNA.	SFRS2	-1.11	-1.231	-0.3447	-0.6267	-0.2238	-0.02238	1.186	1.67	0.7028
RPL7-ribosomal protein L7 (RPL7), mRNA.	RPL7	-0.5456	-1.192	-1.127	-0.1579	-0.6749	1.134	0.2297	0.682	1.651
TTC13-tetratricopeptide repeat domain 13 (TTC13), mRNA.	TTC13	-0.6944	-0.8897	-1.085	-0.01085	-0.1573	-0.8897	1.503	1.112	1.112
NOXA1-NADPH oxidase activator 1 (NOXA1), mRNA.	NOXA1	-1.604	-0.5122	-0.5122	-0.5122	-0.02696	0.8223	1.793	0.8223	-0.2696
THAP10-THAP domain containing 10 (THAP10), mRNA.	THAP10	-0.7785	-0.4636	-1.566	-0.3061	0.08747	-0.5423	1.268	1.347	0.9534
INPP5F-inositol polyphosphate-5-phosphatase F (INPP5F), transcript variant 3, mRNA.	INPP5F	-0.5345	-0.8352	-1.336	-0.4343	0.06681	-0.6347	1.42	1.169	1.119
MGC45477-hypothetical protein MGC45477 (MGC45477), mRNA.	MGC45477	-1.373	-0.8786	-0.7797	0.7029	-1.076	0.9005	0.5052	1.098	0.9005
GATA2-GATA binding protein 2 (GATA2), mRNA.	GATA2	-0.7882	-0.3386	-1.787	0.3108	-0.3886	-0.2387	1.51	0.9103	0.8104
ENTPD6-ectonucleoside triphosphate diphosphohydrolase 6 (putative function) (ENTPD6), mRNA.	ENTPD6	-0.926	-1.34	-0.4531	0.1379	-0.5714	-0.4531	0.9654	1.616	1.024
OCIA-ovarian carcinoma immunoreactive antigen (OCIA), mRNA.	OCIA	-0.438	-1.286	-0.8195	-0.3109	-0.2261	-0.5652	0.6217	1.342	1.681
KIAA0804-KIAA0804 protein (KIAA0804), mRNA.	KIAA0804	-0.8788	-0.5912	-1.454	0.2716	1.134	-0.8788	0.9906	1.278	0.1278
ECHS1-enoyl Coenzyme A hydratase, short chain, 1, mitochondrial (ECHS1), nuclear gene encoding mitochondrial protein, mRNA.	ECHS1	-0.5013	-0.06644	-2.295	-0.01208	0.6946	0.3141	-0.06644	0.8576	1.075
LOC115509-hypothetical protein BC014000 (LOC115509), mRNA.	LOC115509	-1.767	0.4447	-1.609	0.5501	0.02341	0.4447	1.129	0.4447	0.3394
ZRANB1-zinc finger, RAN-binding domain containing 1 (ZRANB1), mRNA.	ZRANB1	-1.008	-2.052	0.2766	0.6782	0.2766	0.0357	1.401	0.4373	-0.04462
C9orf100-chromosome 9 open reading frame 100 (C9orf100), mRNA.	C9orf100	-1.036	-0.2112	-1.61	0.1116	0.003985	-0.5339	0.8646	0.7929	1.618
USP15-ubiquitin specific protease 15 (USP15), mRNA.	USP15	-0.3937	-0.9968	-1.148	-0.6199	-0.3183	-0.1675	1.566	0.5864	1.491
VPS4A-vacuolar protein sorting 4A (yeast) (VPS4A), mRNA.	VPS4A	-0.5959	-1.277	-0.5959	-0.2554	-0.2554	-0.5959	0.681	0.9364	1.958
CLPX-ClpX caseinolytic protease X homolog (E. coli) (CLPX), mRNA.	CLPX	-0.7722	-0.6142	-1.088	-0.193	-0.7195	-0.4563	1.386	0.9652	1.492
MGC9850-hypothetical protein MGC9850 (MGC9850), mRNA.	MGC9850	-0.3592	-1.976	-0.6286	0.449	-0.0898	-0.3592	0.5388	1.167	1.257
GTF2IRD1-GTF2I repeat domain containing 1 (GTF2IRD1), transcript variant 2, mRNA.	GTF2IRD1	-0.7126	-0.2703	-2.04	0.172	-0.4915	0.6143	1.057	1.057	0.6143
LOC377653-similar to L21 ribosomal protein (LOC377653), mRNA.	LOC377653	-0.9578	-0.896	-0.8342	-0.5871	-0.7106	0.2781	1.452	1.081	1.174
CDY2-chromodomain protein, Y-linked, 2 (CDY2), mRNA.	CDY2	-1.337	0.3821	-1.767	0.3821	-0.1337	0.812	0.5541	1.328	-0.2197
C9orf52-chromosome 9 open reading frame 52 (C9orf52), mRNA.	C9orf52	-1.064	-0.9835	-0.8225	-1.064	0.4649	0.4649	0.3844	1.109	1.511
USP10-ubiquitin specific protease 10 (USP10), mRNA.	USP10	-1.55	-0.6244	-0.1616	0.3673	-0.36	0.1028	1.161	1.756	-0.6905
MTRF1-mitochondrial translational release factor 1 (MTRF1), nuclear gene encoding mitochondrial protein, mRNA.	MTRF1	-0.05655	-1.074	-1.711	0.9613	0.5796	-0.6927	0.8341	1.216	-0.05655
TNPO1-transportin 1 (TNPO1), transcript variant 2, mRNA.	TNPO1	-2.054	-0.09524	-0.7075	1.497	-0.09524	-0.09524	0.6395	0.7619	0.1497
TOM1-target of myb1 (chicken) (TOM1), mRNA.	TOM1	-0.04736	-1.022	-1.874	1.353	0.2571	-0.5345	0.3789	0.6833	0.8051
MYO6-myosin VI (MYO6), mRNA.	MYO6	-0.8494	-0.6958	-0.9262	-0.8494	-0.3116	-0.1963	1.456	1.456	0.9177
THEA-thioesterase, adipose associated (THEA), transcript variant 1, mRNA.	THEA	-0.6104	-1.058	-0.9936	0.1561	-0.7701	-0.4507	1.434	1.05	1.242
FLJ10634-hypothetical protein FLJ10634 (FLJ10634), mRNA.	FLJ10634	-0.9838	-1.945	-0.02288	-0.4347	0.183	0.5949	1.35	0.8008	0.4576
BAP1-BRCA1 associated protein-1 (ubiquitin carboxy-terminal hydrolase) (BAP1), mRNA.	BAP1	0.1047	-1.779	-1.308	-0.1308	0.3402	-0.1308	0.8112	1.282	0.8112
EHD1-EH-domain containing 1 (EHD1), mRNA.	EHD1	-0.7531	-0.1119	-1.944	0.2544	0.1628	-0.2951	0.346	0.6208	1.72
PGGT1B-protein geranylgeranyltransferase type I, beta subunit (PGGT1B), mRNA.	PGGT1B	-0.102	-1.02	-1.388	-0.3775	0.7244	-0.1938	1.643	1.183	-0.4693
BHD-folliculin (BHD), transcript variant 2, mRNA.	BHD	-0.7712	-0.7278	-1.031	-0.4675	-0.7712	0.05302	0.9206	1.051	1.745
DKFZP547E1010-DKFZP547E1010 protein (DKFZP547E1010), mRNA.	DKFZP547E1010	-1.117	-0.736	-0.8121	0.2538	-0.203	-0.8883	1.548	1.396	0.5584
LOC127253-hypothetical protein BC009514 (LOC127253), mRNA.	LOC127253	-0.9421	-1.064	-0.6371	-0.6371	-0.5151	0.5219	1.681	1.315	0.2779
TFAM-transcription factor A, mitochondrial (TFAM), mRNA.	TFAM	0.1666	-1.137	-1.985	-0.2898	0.297	0.4926	1.275	0.5578	0.623
MPDU1-mannose-P-dolichol utilization defect 1 (MPDU1), mRNA.	MPDU1	-1.327	-0.7085	-0.6009	-0.574	-0.5471	-0.008968	1.202	1.363	1.202
HCA66-hepatocellular carcinoma-associated antigen 66 (HCA66), mRNA.	HCA66	-1.024	-1.071	-0.5094	-0.6966	-0.4627	0.1456	1.736	0.8005	1.081
FLJ10849-hypothetical protein FLJ10849 (FLJ10849), mRNA.	FLJ10849	-2.075	-0.6023	0.1339	0.4016	-0.1339	0.8031	0.4016	1.472	-0.4016
DGCR2-DiGeorge syndrome critical region gene 2 (DGCR2), mRNA.	DGCR2	-1.197	-1.871	0.1497	-0.5238	0.4191	0.9579	0.8232	0.9579	0.2844
TRIP4-thyroid hormone receptor interactor 4 (TRIP4), mRNA.	TRIP4	-1.129	-0.704	-1.087	-1.087	0.4867	0.3166	0.8268	1.082	1.295
BLM-Bloom syndrome (BLM), mRNA.	BLM	-0.5639	-1.065	-0.8459	-0.282	-0.7833	-0.282	1.629	1.097	1.097
RBL1-retinoblastoma-like 1 (p107) (RBL1), transcript variant 1, mRNA.	RBL1	-1.626	-1.196	-0.1196	-0.1196	-0.55	0.4185	1.064	0.9565	1.172
LOC338692-hypothetical protein LOC338692 (LOC338692), mRNA.	LOC338692	-0.2907	-0.3441	-2.32	-0.3441	0.4034	0.7772	0.8306	0.7238	0.5636
C9orf76-chromosome 9 open reading frame 76 (C9orf76), mRNA.	C9orf76	-1.133	-0.2973	-1.05	-0.2137	-0.6318	0.3716	2.044	0.03716	0.8733
PANK4-pantothenate kinase 4 (PANK4), mRNA.	PANK4	-0.8989	-0.2104	-1.301	0.0765	-0.3825	-0.3251	0.4781	0.3634	2.199
SRP9-signal recognition particle 9kDa (SRP9), mRNA.	SRP9	-0.1502	-0.794	-1.953	-0.08584	-0.2146	0.1073	0.7511	1.459	0.8799
ZNF364-zinc finger protein 364 (ZNF364), mRNA.	ZNF364	-1.284	-1.169	-0.4829	1.004	-0.1398	-0.826	1.347	0.6608	0.8896
OSBP-oxysterol binding protein (OSBP), mRNA.	OSBP	-1.125	0.1148	-0.712	0.2182	0.2182	-0.1952	0.1148	2.285	-0.9187
PGM2-phosphoglucomutase 2 (PGM2), mRNA.	PGM2	-0.7921	-0.5494	-0.8528	-0.5798	-0.6101	-0.5191	1.422	1.604	0.8764
SEC24B-SEC24 related gene family, member B (S. cerevisiae) (SEC24B), mRNA.	SEC24B	-0.9768	-1.254	-0.4216	-0.8843	0.1337	0.5038	1.707	1.152	0.04113
FLJ32745-hypothetical protein FLJ32745 (FLJ32745), mRNA.	FLJ32745	-0.5371	-0.8108	-0.9628	-0.7196	-0.4155	-0.2635	1.834	1.287	0.5878
SLC25A3-solute carrier family 25 (mitochondrial carrier; phosphate carrier), member 3 (SLC25A3), nuclear gene encoding mitochondrial protein, transcript variant 1a, mRNA.	SLC25A3	-1.557	-0.9962	-0.3238	-0.7721	0.1245	1.469	0.9091	0.9091	0.2366
DPP3-dipeptidylpeptidase 3 (DPP3), transcript variant 1, mRNA.	DPP3	-0.03473	-1.91	-0.8161	-0.3473	-0.03473	1.059	-0.03473	1.372	0.7467
DSTN-destrin (actin depolymerizing factor) (DSTN), mRNA.	DSTN	-0.5422	-1.635	-0.615	-0.615	-0.2509	0.1133	1.133	1.133	1.279
DKFZp434G0522-hypothetical protein DKFZp434G0522 (DKFZp434G0522), mRNA.	DKFZp434G0522	-0.5862	-0.9379	-1.055	1.641	0	-0.7035	1.172	-0.469	0.9379
C21orf62-chromosome 21 open reading frame 62 (C21orf62), mRNA.	C21orf62	-1.36	-0.9427	-0.1082	0.4482	-0.3863	-0.2473	1.839	1.144	-0.3863
HOXB5-homeo box B5 (HOXB5), mRNA.	HOXB5	-0.6094	-0.8575	-1.409	-0.1684	0.6033	-0.8851	1.265	1.099	0.9616
MUT-methylmalonyl Coenzyme A mutase (MUT), nuclear gene encoding mitochondrial protein, mRNA.	MUT	-1.726	-0.3333	-0.7619	0.3095	-0.6548	-0.0119	1.381	0.5238	1.274
LOC137392-similar to CG6405 gene product (LOC137392), mRNA.	LOC137392	-0.8252	-0.3496	-1.63	-0.3496	-0.5325	0.2724	1.114	0.8578	1.443
HIP-55-src homology 3 domain-containing protein HIP-55 (HIP-55), mRNA.	HIP	-0.7791	-1.113	-0.7791	-0.6957	0.3061	-0.6122	1.141	1.057	1.475
COQ7-coenzyme Q7 homolog, ubiquinone (yeast) (COQ7), mRNA.	COQ7	-0.8272	-0.6942	-0.9601	-0.1625	-0.3397	-0.8715	1.167	1.477	1.211
C6orf211-chromosome 6 open reading frame 211 (C6orf211), mRNA.	C6orf211	-1.136	-0.4373	-0.8183	-0.3104	-0.6913	0.07054	2.039	1.023	0.261
NDEL1-nudE nuclear distribution gene E homolog like 1 (A. nidulans) (NDEL1), mRNA.	NDEL1	-0.5077	-0.5077	-1.7	0.8829	0.6842	-0.905	1.479	0.5849	-0.01104
MALT1-mucosa associated lymphoid tissue lymphoma translocation gene 1 (MALT1), transcript variant 2, mRNA.	MALT1	-0.7146	-0.4982	-1.24	-0.3436	-0.6219	-0.3127	1.728	0.7696	1.233
RPS20-ribosomal protein S20 (RPS20), mRNA.	RPS20	-0.5272	-0.7941	-1.031	-0.2603	-0.6755	-0.4975	0.7776	1.252	1.756
UBL1-ubiquitin-like 1 (sentrin) (UBL1), mRNA.	UBL1	-0.8109	-1.008	-1.048	-0.9687	-0.1797	0.8065	1.083	0.7671	1.359
SERAC1-serine active site containing 1 (SERAC1), mRNA.	SERAC1	-1.075	-1.792	-0.08962	-9.95e-16	0.8066	-0.6274	0.8962	0.8962	0.9858
DIAPH1-diaphanous homolog 1 (Drosophila) (DIAPH1), mRNA.	DIAPH1	-0.8284	-1.087	-0.6731	0.1036	-0.7767	-0.5178	1.139	1.243	1.398
DEFB129-defensin, beta 129 (DEFB129), mRNA.	DEFB129	-1.109	-1.592	-0.03578	1.359	-0.7871	0.4472	0.07155	1.145	0.5009
FLJ10298-hypothetical protein FLJ10298 (FLJ10298), mRNA.	FLJ10298	-0.15	-0.9598	-1.68	1.56	-0.5999	0.02999	0.9298	0.7499	0.12
ZNF426-zinc finger protein 426 (ZNF426), mRNA.	ZNF426	-1.676	0.1275	-0.8563	0.1275	0.2915	-0.2004	0.9474	1.767	-0.5283
C11orf5-chromosome 11 open reading frame 5 (C11orf5), mRNA.	C11orf5	-0.7246	-0.9137	-0.9609	-0.6774	-0.6774	0.1733	1.307	1.26	1.213
IMP4-U3 snoRNP protein 4 homolog (IMP4), mRNA.	IMP4	-0.4926	-0.3264	-2.1	0.5603	-0.3818	-0.04926	0.6158	0.9483	1.225
ORC6L-origin recognition complex, subunit 6 homolog-like (yeast) (ORC6L), mRNA.	ORC6L	-0.4111	-2.18	-0.08936	0.9561	0.3128	-0.3306	0.3128	1.358	0.07149
HKE2-HLA class II region expressed gene KE2 (HKE2), mRNA.	HKE2	0.1405	-1.651	-1.335	-0.5973	0.5622	0.3514	0.246	1.195	1.089
C14orf58-chromosome 14 open reading frame 58 (C14orf58), mRNA.	C14orf58	-0.1092	-0.9608	-1.55	-0.3057	-0.1747	-0.1092	0.2184	1.529	1.463
LOC284591-hypothetical protein LOC284591 (LOC284591), mRNA.	LOC284591	-1.019	-0.2652	-1.522	-0.5165	-0.3908	0.9911	1.117	1.368	0.2373
CDCA2-cell division cycle associated 2 (CDCA2), mRNA.	CDCA2	-0.5317	-0.942	-0.8052	-0.7368	-0.395	-0.05317	1.041	2.066	0.357
PRP19-PRP19/PSO4 homolog (S. cerevisiae) (PRP19), mRNA.	PRP19	-0.0356	-0.9327	-1.766	-0.1638	-0.0356	-0.1638	0.477	0.9256	1.695
SYT15-synaptotagmin XV (SYT15), transcript variant b, mRNA.	SYT15	-1.684	-1.474	0.3158	0.3158	-0.3158	0.3158	0.9474	0.3158	1.263
RAD18-RAD18 homolog (S. cerevisiae) (RAD18), mRNA.	RAD18	-0.1806	-1.968	-0.3431	-0.1806	-0.01806	0.632	1.282	1.282	-0.5056
MTMR9-myotubularin related protein 9 (MTMR9), mRNA.	MTMR9	-0.97	-0.7357	-0.6771	-0.7357	-0.09114	-0.5599	1.784	0.8463	1.139
CTNNB1-catenin (cadherin-associated protein), beta 1, 88kDa (CTNNB1), mRNA.	CTNNB1	-1.913	0.1158	-0.926	0.3351	-0.4874	0.5544	0.3351	0.3899	1.596
SIAT9-sialyltransferase 9 (CMP-NeuAc:lactosylceramide alpha-2,3-sialyltransferase; GM3 synthase) (SIAT9), mRNA.	SIAT9	-0.5266	-0.4449	-1.671	-0.69	0.2088	0.1271	0.2088	1.761	1.026
SLC4A1AP-solute carrier family 4 (anion exchanger), member 1, adaptor protein (SLC4A1AP), mRNA.	SLC4A1AP	-0.8667	-1.038	-0.5238	0.419	-0.8667	-0.09524	2.133	0.5905	0.2476
SDF2-stromal cell-derived factor 2 (SDF2), mRNA.	SDF2	-0.5589	-0.9181	-1.062	-0.3433	-0.8463	0.08782	1.453	0.6626	1.525
LOC155340-similar to unc-93 homolog B1; unc93 (C.elegans) homolog B; unc-93 related protein (LOC155340), mRNA.	LOC155340	-0.7823	-0.5437	-1.319	-0.663	0.1724	-0.5437	1.306	1.366	1.008
INPP5A-inositol polyphosphate-5-phosphatase, 40kDa (INPP5A), mRNA.	INPP5A	-1.176	-1.302	-0.168	1.218	0.08399	-0.7979	1.344	0.9659	-0.168
L3MBTL2-l(3)mbt-like 2 (Drosophila) (L3MBTL2), mRNA.	L3MBTL2	-0.4656	-0.8465	-1.354	-0.9311	0.1693	0.127	0.4232	1.439	1.439
MKNK1-MAP kinase-interacting serine/threonine kinase 1 (MKNK1), mRNA.	MKNK1	-1.048	-2.143	0.552	0.131	0.552	0.2994	-0.1216	0.8889	0.8889
CD3Z-CD3Z antigen, zeta polypeptide (TiT3 complex) (CD3Z), transcript variant 2, mRNA.	CD3Z	-0.844	-0.2685	-1.592	0.1918	-0.3261	-0.5563	0.6522	1.515	1.228
MTX1-metaxin 1 (MTX1), transcript variant 1, mRNA.	MTX1	-0.6896	-0.9446	-0.8596	-0.09446	-0.9446	-0.1795	0.8407	1.181	1.691
CORT-cortistatin (CORT), transcript variant 1, mRNA.	CORT	-0.09414	-1.062	-1.668	0.269	-0.5783	-0.1547	1.237	1.116	0.9347
IGFBP4-insulin-like growth factor binding protein 4 (IGFBP4), mRNA.	IGFBP4	-0.7443	-1.474	0.1215	0.2582	-0.2431	0.07595	0.8507	-0.7899	1.944
LOC387791-similar to Mitochondrial import receptor subunit TOM20 homolog (Mitochondrial 20 kDa outer membrane protein) (Outer mitochondrial membrane receptor Tom20) (LOC387791), mRNA.	LOC387791	-1.598	-1.077	-0.1389	-0.5036	0.4341	-0.3994	0.955	1.32	1.007
RPL27A-ribosomal protein L27a (RPL27A), mRNA.	RPL27A	0.0619	-0.5571	-2.105	0.4333	-0.3714	0.4952	-0.2476	1.176	1.114
PMS1-PMS1 postmeiotic segregation increased 1 (S. cerevisiae) (PMS1), mRNA.	PMS1	-0.2606	-1.619	-0.1372	-0.5075	1.097	0.3566	1.838	-0.5075	-0.2606
CCNDBP1-cyclin D-type binding-protein 1 (CCNDBP1), transcript variant 1, mRNA.	CCNDBP1	-1.839	-0.8589	0.0121	-0.2057	-0.3145	0.4476	0.2298	1.645	0.8831
FLJ21613-corneal wound healing-related protein (FLJ21613), mRNA.	FLJ21613	-0.8165	-0.2481	-1.669	-0.6947	0.03609	0.07669	1.254	1.417	0.6451
HLA-DRB5-major histocompatibility complex, class II, DR beta 5 (HLA-DRB5), mRNA.	HLA	-0.2984	-1.031	-1.324	-0.6402	-0.4449	0.1411	1.118	0.9712	1.508
C10orf32-chromosome 10 open reading frame 32 (C10orf32), mRNA.	C10orf32	-0.1805	-2.166	-0.4513	-1e-15	0.1805	-0.1805	0.7221	0.6318	1.444
GMPPA-GDP-mannose pyrophosphorylase A (GMPPA), transcript variant 1, mRNA.	GMPPA	-0.9939	-0.05724	-1.603	-0.1041	-0.05724	-0.4319	0.8326	1.769	0.6452
MBD1-methyl-CpG binding domain protein 1 (MBD1), transcript variant 2, mRNA.	MBD1	-0.3712	-0.9196	-1.418	-0.3213	-0.77	0.4764	0.8753	1.623	0.8254
SUPT4H1-suppressor of Ty 4 homolog 1 (S. cerevisiae) (SUPT4H1), mRNA.	SUPT4H1	-0.112	-1.624	-0.931	-0.427	0.329	-0.364	1.652	0.392	1.085
FLJ20291-hypothetical protein FLJ20291 (FLJ20291), mRNA.	FLJ20291	0.1031	-0.9021	-1.985	0.8763	-0.5928	0.1804	1.031	0.9537	0.3351
LOC124245-hypothetical protein BC001584 (LOC124245), mRNA.	LOC124245	0.225	-1.05	-1.725	1.275	0.525	-0.7501	0.375	1.125	0
ALDH7A1-aldehyde dehydrogenase 7 family, member A1 (ALDH7A1), mRNA.	ALDH7A1	-0.4601	0.2025	-2.282	0.2025	0.865	-0.1288	-0.1288	1.196	0.5338
FLJ10374-hypothetical protein FLJ10374 (FLJ10374), mRNA.	FLJ10374	-0.2058	-1.561	-0.8836	-0.6125	0.2008	-0.251	0.7882	0.7882	1.737
ALS2CR3-amyotrophic lateral sclerosis 2 (juvenile) chromosome region, candidate 3 (ALS2CR3), mRNA.	ALS2CR3	0.0622	-0.1617	-2.177	0.3981	0.3981	0.0622	0.8459	1.294	-0.7215
LOC376101-similar to Peptidylprolyl isomerase A (cyclophilin A) (LOC376101), mRNA.	LOC376101	-0.3931	-0.4794	-1.256	0.2972	-0.8246	0.815	-0.8246	1.764	0.9013
KEAP1-kelch-like ECH-associated protein 1 (KEAP1), transcript variant 2, mRNA.	KEAP1	0.4405	-1.197	-1.8	0.4405	0.4405	-0.3352	0.009577	0.4405	1.561
ODZ3-odd Oz/Ten-m homolog 3 (ODZ3), mRNA.	ODZ3	-0.2456	-1.286	-0.9391	-0.4623	-0.2456	-0.419	1.141	1.792	0.6646
RNF25-ring finger protein 25 (RNF25), mRNA.	RNF25	-1.045	-1.131	-0.09586	-0.6135	0.163	-0.09586	1.112	-0.2684	1.975
ZNF398-zinc finger protein 398 (ZNF398), transcript variant 1, mRNA.	ZNF398	-0.886	-0.6462	-0.826	0.433	0.433	-1.066	1.632	-0.4064	1.332
PTPN2-protein tyrosine phosphatase, non-receptor type 2 (PTPN2), transcript variant 1, mRNA.	PTPN2	-0.7077	-0.4155	-1.35	-0.1234	-0.7077	-0.2402	1.863	0.6947	0.9869
DSG2-desmoglein 2 (DSG2), mRNA.	DSG2	-1.433	-1.295	0.4292	0.4982	-0.1916	0.0843	1.257	1.326	-0.6744
EPPB9-B9 protein (EPPB9), mRNA.	EPPB9	-1.007	-0.6819	-0.6819	-0.2848	-0.8624	-0.2848	1.051	1.015	1.737
LOC343384-similar to peptidyl-Pro cis trans isomerase (LOC343384), mRNA.	LOC343384	-0.5952	-1.167	-0.8095	-0.9524	-0.02381	1.476	1.048	1.19	-0.1667
VCP-valosin-containing protein (VCP), mRNA.	VCP	-0.4364	-1.418	-0.8407	0.3722	-0.8407	-0.3209	1.008	1.412	1.065
KIAA1952-KIAA1952 protein (KIAA1952), mRNA.	KIAA1952	-0.8265	0.4307	-2.188	0.745	0.1164	-0.09312	0.01164	0.6402	1.164
SEC61A1-Sec61 alpha 1 subunit (S. cerevisiae) (SEC61A1), mRNA.	SEC61A1	-1.215	-1.215	-0.1482	0.02964	0.02964	-0.7706	1.808	0.5631	0.9187
LOC201475-similar to Rab12 protein (LOC201475), mRNA.	LOC201475	-1.56	0.06446	-1.27	0.1805	-0.1676	-0.5157	1.283	1.051	0.9347
EST1B-Est1p-like protein B (EST1B), mRNA.	EST1B	-1.024	-1.342	-0.1501	-0.3885	-0.2296	-0.3885	1.28	1.678	0.5651
PCTAIRE2BP-tudor repeat associator with PCTAIRE 2 (PCTAIRE2BP), mRNA.	PCTAIRE2BP	-1.826	0.5386	-1.117	0.06569	0.6569	-0.05255	1.603	-0.1708	0.3022
C14orf124-chromosome 14 open reading frame 124 (C14orf124), mRNA.	C14orf124	-0.4084	-0.1787	-2.17	-0.1021	0.5106	-0.3319	0.6637	1.353	0.6637
HRBL-HIV-1 Rev binding protein-like (HRBL), mRNA.	HRBL	-0.3178	-1.339	-1.135	-1.135	0.8057	0.2951	0.7036	1.214	0.9079
TUBA2-tubulin, alpha 2 (TUBA2), transcript variant 1, mRNA.	TUBA2	-0.4076	-0.9529	-1.3	-0.9529	-0.06059	0.08813	1.327	1.179	1.08
SCAMP2-secretory carrier membrane protein 2 (SCAMP2), mRNA.	SCAMP2	-0.04365	-0.9603	-1.681	-0.2401	-0.2401	-0.2401	1.462	1.135	0.8076
NOD9-NOD9 protein (NOD9), transcript variant 2, mRNA.	NOD9	-0.3101	-1.623	-0.7204	0.1003	-0.1459	-0.7204	1.578	1.003	0.839
LOC400006-hypothetical gene supported by BC003510; NM_002823 (LOC400006), mRNA.	LOC400006	-0.9624	-1.064	-0.5226	-0.5902	-0.7594	0.2218	0.8985	1.508	1.271
MGC10911-hypothetical protein MGC10911 (MGC10911), mRNA.	MGC10911	0.2711	-1.626	-1.265	0.8132	0.8132	-0.9035	0.1807	0.9939	0.7228
GSG2-haspin (GSG2), mRNA.	GSG2	-0.4275	-0.5375	-1.637	-0.4825	-0.3726	-0.09772	1.167	1.551	0.8368
ZBTB7-zinc finger and BTB domain containing 7 (ZBTB7), mRNA.	ZBTB7	-1.011	-0.9055	-0.7996	1.317	-0.9055	-0.3763	0.3645	1.211	1.105
BRI3BP-BRI3 binding protein (BRI3BP), mRNA.	BRI3BP	-2.369	0.2369	-0.4739	0.4739	0.4739	-0.2369	0.9478	0.8293	0.1185
FLJ31614-hypothetical protein FLJ31614 (FLJ31614), mRNA.	FLJ31614	-0.712	-1.038	-0.6577	-0.06034	-0.712	-0.6577	1.569	1.08	1.189
LOC93082-hypothetical protein BC012317 (LOC93082), mRNA.	LOC93082	-1.264	-1.035	-0.2715	-0.5005	-0.6533	0.263	0.5684	1.485	1.408
LOC401537-similar to Laminin receptor 1 (LOC401537), mRNA.	LOC401537	-1.296	-0.1189	-1.082	-0.8146	-0.06541	0.5768	1.54	-0.06541	1.326
LOC151835-copine family member (LOC151835), mRNA.	LOC151835	-0.9512	-1.065	-0.7229	0.4185	-1.237	0.2473	0.9893	1.16	1.16
SYMPK-symplekin (SYMPK), mRNA.	SYMPK	-0.1923	-0.5505	-1.923	-0.5505	-0.01326	0.2255	0.5239	1.598	0.882
NFKBIL1-nuclear factor of kappa light polypeptide gene enhancer in B-cells inhibitor-like 1 (NFKBIL1), mRNA.	NFKBIL1	0.3397	-0.3844	-2.235	0.7421	0.01788	0.1788	-0.06258	-0.06258	1.466
LOC340075-similar to RIKEN cDNA 9330196J05 (LOC340075), mRNA.	LOC340075	0.1346	-1.228	-1.304	1.195	0.6646	-1.001	1.119	-0.3197	0.7403
ASCL2-achaete-scute complex-like 2 (Drosophila) (ASCL2), mRNA.	ASCL2	-1.208	-0.3333	-0.9165	-0.6665	0.08332	-0.4999	1.041	1.833	0.6665
PSKH1-protein serine kinase H1 (PSKH1), mRNA.	PSKH1	0.0712	-0.8026	-2.026	0.5372	-0.2783	-0.3366	1.12	0.712	1.003
ZNF345-zinc finger protein 345 (ZNF345), mRNA.	ZNF345	-0.4795	-0.4795	-1.51	-0.6083	-0.3507	1.646	0.03578	0.3578	1.388
LOC90355-hypothetical gene supported by AF038182; BC009203 (LOC90355), mRNA.	LOC90355	-0.6957	0.4313	-1.197	-0.06957	0.1809	0.4313	0.5565	-1.447	1.809
NCOA5-nuclear receptor coactivator 5 (NCOA5), mRNA.	NCOA5	-0.2791	-0.569	-1.632	1.75	-0.7623	-0.08589	0.3006	1.074	0.204
MED6-mediator of RNA polymerase II transcription, subunit 6 homolog (yeast) (MED6), mRNA.	MED6	-2.221	-0.4864	0.3395	1	-0.2386	0.1744	0.2569	1.248	-0.07341
MGC2574-hypothetical protein MGC2574 (MGC2574), mRNA.	MGC2574	-0.4672	-2.002	-0.2002	0.06674	-0.6674	0.5339	1.402	0.9344	0.4004
TAF5-TAF5 RNA polymerase II, TATA box binding protein (TBP)-associated factor, 100kDa (TAF5), transcript variant 1, mRNA.	TAF5	-0.5216	-0.8105	-1.099	-0.305	1.428	-0.8105	0.3451	1.717	0.05618
ZFR-zinc finger RNA binding protein (ZFR), mRNA.	ZFR	-0.9658	-0.07884	-1.143	1.518	-0.4336	-0.4336	0.6307	-0.611	1.518
GSTM2-glutathione S-transferase M2 (muscle) (GSTM2), mRNA.	GSTM2	-1.09	-1.556	0.07235	-0.3462	-0.2997	-0.02067	1.096	1.654	0.4909
FLJ20399-hypothetical protein FLJ20399 (FLJ20399), mRNA.	FLJ20399	-0.5091	-0.3394	-1.81	0.6223	-0.2828	-0.6788	0.792	0.6788	1.527
RPL36-ribosomal protein L36 (RPL36), transcript variant 2, mRNA.	RPL36	-0.6827	0.2185	-2.075	0.9558	-0.8465	0.71	0.71	0.3823	0.6281
SAS10-disrupter of silencing 10 (SAS10), mRNA.	SAS10	-1.379	-0.9192	-0.3447	-0.4596	-0.8043	0.5745	1.494	0.8043	1.034
IFP38-IFP38 (IFP38), mRNA.	IFP38	-0.2114	-0.6277	-1.877	-0.8061	0.0859	0.3238	0.859	1.156	1.097
SF3A1-splicing factor 3a, subunit 1, 120kDa (SF3A1), mRNA.	SF3A1	-0.7483	-1.18	-0.5325	-0.05756	-0.8347	-0.4461	1.194	1.151	1.454
RBM19-RNA binding motif protein 19 (RBM19), mRNA.	RBM19	-0.1363	-0.9248	-1.45	1.528	-1.1	0.3018	0.1266	0.8274	0.8274
CRI2-CREBBP/EP300 inhibitory protein 2 (CRI2), mRNA.	CRI2	-0.4401	-1.554	-0.5638	0.1788	-0.8114	-0.1925	0.5501	1.54	1.293
HT001-HT001 protein (HT001), mRNA.	HT001	-0.1884	-0.9914	-1.348	-0.3668	-0.6345	-0.09914	0.9716	1.596	1.061
SCML1-sex comb on midleg-like 1 (Drosophila) (SCML1), mRNA.	SCML1	-1.151	-0.5166	-0.5166	-0.6575	0.04696	-0.4462	2.231	0.3992	0.6105
APBB2-amyloid beta (A4) precursor protein-binding, family B, member 2 (Fe65-like) (APBB2), mRNA.	APBB2	-1.74	-0.1881	-0.3292	0.3762	-0.8934	1.364	1.082	-0.4702	0.7994
MADH7-MAD, mothers against decapentaplegic homolog 7 (Drosophila) (MADH7), mRNA.	MADH7	-0.9705	-0.5002	-0.7689	-0.2314	-0.7017	-0.5674	1.515	0.5748	1.65
CXCL14-chemokine (C-X-C motif) ligand 14 (CXCL14), mRNA.	CXCL14	-2.188	-0.3486	0.5169	0.3005	0.1923	0.5169	-0.4568	1.491	-0.02404
SF3B4-splicing factor 3b, subunit 4, 49kDa (SF3B4), mRNA.	SF3B4	-0.8395	-1.024	-0.5324	0.08191	-0.6552	-0.7167	1.188	0.7576	1.741
CCNT1-cyclin T1 (CCNT1), mRNA.	CCNT1	0.07069	0.07069	-2.474	0.2297	0.866	-0.08836	0.866	0.5479	-0.08836
CIDEB-cell death-inducing DFFA-like effector b (CIDEB), mRNA.	CIDEB	-0.7221	-0.2644	0.1017	0.4678	-0.2644	0.1017	-0.4475	-1.271	2.298
FLJ36812-hypothetical protein FLJ36812 (FLJ36812), mRNA.	FLJ36812	-1.085	0.4009	-2.005	0.2594	-0.3066	0.04717	0.7547	0.8255	1.108
CSRP2BP-CSRP2 binding protein (CSRP2BP), transcript variant 1, mRNA.	CSRP2BP	-0.5902	-1.024	-0.6986	-0.4818	-0.265	-0.807	1.632	1.09	1.144
LOC283537-hypothetical protein LOC283537 (LOC283537), mRNA.	LOC283537	-2.388	-0.02912	-0.2039	-0.2912	0.05825	0.5825	0.6698	0.5825	1.019
HNRPA0-heterogeneous nuclear ribonucleoprotein A0 (HNRPA0), mRNA.	HNRPA0	-0.4343	-1.343	-0.5707	-0.298	-0.3889	-0.5707	1.338	1.747	0.5202
RNPC2-RNA-binding region (RNP1, RRM) containing 2 (RNPC2), transcript variant 3, mRNA.	RNPC2	-1.488	-0.656	0.0924	-0.7392	0.1756	1.007	-0.2402	1.922	-0.07392
TUSC2-tumor suppressor candidate 2 (TUSC2), mRNA.	TUSC2	-0.4821	-1.894	-0.2207	-0.3775	-0.06389	-0.2207	1.034	0.668	1.557
C9orf83-chromosome 9 open reading frame 83 (C9orf83), mRNA.	C9orf83	-0.3572	-0.3572	-1.804	-1	0.6073	0.4466	1.572	0.2858	0.6073
NUDT2-nudix (nucleoside diphosphate linked moiety X)-type motif 2 (NUDT2), transcript variant 1, mRNA.	NUDT2	-0.6474	-0.4499	-1.339	0.3896	-0.6968	-0.5487	0.7846	0.5871	1.92
GARS-glycyl-tRNA synthetase (GARS), mRNA.	GARS	-1.588	-0.02482	-0.9182	-0.6948	0.1985	-0.1365	0.6452	1.762	0.7569
PSMB6-proteasome (prosome, macropain) subunit, beta type, 6 (PSMB6), mRNA.	PSMB6	-0.0867	-0.0867	-2.33	0.2059	-0.0867	0.1084	0.401	0.401	1.474
RBM16-RNA binding motif protein 16 (RBM16), mRNA.	RBM16	-1.216	-1.045	-0.1045	-0.1045	-0.6177	-0.2756	1.606	1.521	0.2376
LOC90379-hypothetical protein BC002926 (LOC90379), mRNA.	LOC90379	-0.4527	-2.142	0.1435	0.3423	0.1435	-0.3533	0.4416	1.634	0.2429
LOC400647-hypothetical gene supported by BX640930 (LOC400647), mRNA.	LOC400647	-0.07855	0.2042	-2.482	0.06284	0.487	0.2042	1.053	0.6284	-0.07855
CIRH1A-cirrhosis, autosomal recessive 1A (cirhin) (CIRH1A), mRNA.	CIRH1A	-0.1975	-1.034	-1.243	-0.1452	-0.4589	-0.6157	1.109	1.005	1.58
T54-T54 protein (T54), mRNA.	T54	0.1792	-0.01054	-2.572	0.4638	0.3689	-0.01054	0.2741	0.4638	0.8433
MIZF-MBD2 (methyl-CpG-binding protein)-interacting zinc finger protein (MIZF), transcript variant 1, mRNA.	MIZF	-0.03995	-0.3995	-1.927	-0.3995	0.5892	-0.2197	0.2297	0.3196	1.848
RPL9-ribosomal protein L9 (RPL9), mRNA.	RPL9	-0.4751	-0.6088	-1.455	-0.876	-0.386	0.9948	0.2376	1.173	1.396
MRPL18-mitochondrial ribosomal protein L18 (MRPL18), nuclear gene encoding mitochondrial protein, mRNA.	MRPL18	-0.4844	-0.9558	-0.9263	-0.6907	-0.6907	-0.1015	1.047	1.342	1.46
RNP24-coated vesicle membrane protein (RNP24), mRNA.	RNP24	-1.633	-1.092	0.5329	0.06876	-0.08595	0.1461	1.074	1.539	-0.5501
FLJ23151-hypothetical protein FLJ23151 (FLJ23151), mRNA.	FLJ23151	-0.8972	0.06696	-1.801	-0.7165	-0.1741	0.6093	1.091	1.212	0.6093
POGK-pogo transposable element with KRAB domain (POGK), mRNA.	POGK	-0.2717	-0.621	-0.7375	-0.5046	-0.03881	-0.3881	1.824	1.591	-0.8539
PPIL3-peptidylprolyl isomerase (cyclophilin)-like 3 (PPIL3), transcript variant PPIL3a, mRNA.	PPIL3	-0.8906	-1.139	-0.4557	-0.08285	-1.077	0.2278	0.5385	1.284	1.595
C6orf96-chromosome 6 open reading frame 96 (C6orf96), mRNA.	C6orf96	-0.163	-0.7916	-1.56	-0.6519	-0.5122	0.8847	0.3958	0.745	1.653
TBPL1-TBP-like 1 (TBPL1), mRNA.	TBPL1	-0.01765	-0.6532	-1.924	-0.4943	-0.1765	0.1412	1.412	0.6179	1.095
PREI3-preimplantation protein 3 (PREI3), transcript variant 1, mRNA.	PREI3	-0.9468	-0.4614	-0.785	-0.5154	-0.2457	-0.7311	1.966	1.049	0.6712
MYBL2-v-myb myeloblastosis viral oncogene homolog (avian)-like 2 (MYBL2), mRNA.	MYBL2	0.2233	-1.228	-1.228	0.1116	-0.1116	-0.4465	0.4465	0.1116	2.121
ABCF2-ATP-binding cassette, sub-family F (GCN20), member 2 (ABCF2), nuclear gene encoding mitochondrial protein, transcript variant 2, mRNA.	ABCF2	-0.9101	-1.098	-0.2223	-0.4099	-0.535	-0.3474	1.591	1.653	0.2779
ASAHL-N-acylsphingosine amidohydrolase (acid ceramidase)-like (ASAHL), mRNA.	ASAHL	-1.765	0.3473	-1.173	0.7697	0.1784	-0.8354	0.9387	0.7697	0.7697
KCNV1-potassium channel, subfamily V, member 1 (KCNV1), mRNA.	KCNV1	-0.6042	-1.221	-0.6042	-0.6042	-0.7724	0.1806	1.638	0.7412	1.246
SOC-socius (SOC), mRNA.	SOC	0.1628	-0.3257	-2.182	0.2606	0.2606	-0.3257	0.06514	1.628	0.456
S164-S164 protein (S164), mRNA.	S164	-1.579	-1.089	0.6262	-0.7215	1.116	0.5037	0.9938	0.7488	-0.599
PRKAB1-protein kinase, AMP-activated, beta 1 non-catalytic subunit (PRKAB1), mRNA.	PRKAB1	0.2203	-1.849	-0.8143	0.3928	-0.5556	-0.03832	0.9101	1.6	0.1341
LOC344178-similar to peptidylprolyl isomerase A (cyclophilin A) (LOC344178), mRNA.	LOC344178	-1.234	-1.131	0.05739	-0.3042	-0.5108	0.005739	1.607	1.504	0.005739
HEAB-ATP/GTP-binding protein (HEAB), mRNA.	HEAB	-0.5177	-1.072	-0.9615	0.5917	-0.9615	-0.5177	1.479	0.9245	1.035
C14orf138-chromosome 14 open reading frame 138 (C14orf138), mRNA.	C14orf138	-1.002	-0.2378	-1.232	-0.4672	-0.8494	1.062	1.673	0.5266	0.5266
TLK1-tousled-like kinase 1 (TLK1), mRNA.	TLK1	-0.5243	-0.8907	-1.028	-0.8449	-0.6159	0.2087	1.079	1.033	1.583
HARS2-histidyl-tRNA synthetase 2 (HARS2), mRNA.	HARS2	-0.2581	-0.3591	-1.672	-0.7631	1.56	-0.2581	0.7519	-0.1571	1.156
FLJ11286-hypothetical protein FLJ11286 (FLJ11286), mRNA.	FLJ11286	-2.146	0.4088	-0.8176	-1.14e-15	0.3066	-0.3066	1.124	0.511	0.9198
KCNK5-potassium channel, subfamily K, member 5 (KCNK5), mRNA.	KCNK5	-0.2948	-1.121	-1.078	-0.03383	-0.9471	-0.2078	1.358	1.097	1.227
RABGGTA-Rab geranylgeranyltransferase, alpha subunit (RABGGTA), transcript variant 1, mRNA.	RABGGTA	-0.9648	-0.9648	-0.603	-1.085	0.8442	-0.3618	0.603	1.568	0.9648
VAMP5-vesicle-associated membrane protein 5 (myobrevin) (VAMP5), mRNA.	VAMP5	-0.7081	-0.8967	-0.595	-0.331	-0.5573	-0.7835	1.555	0.838	1.479
RCP-Rab coupling protein (RCP), mRNA.	RCP	-1.686	0.1482	-0.9354	-0.602	-0.01852	0.06483	0.815	0.4816	1.732
MTND3-NADH dehydrogenase 3 (MTND3), mRNA.	MTND3	-0.3046	-0.5788	-1.323	-0.3829	-0.4221	-0.3829	0.1654	1.379	1.849
SERPING1-serine (or cysteine) proteinase inhibitor, clade G (C1 inhibitor), member 1, (angioedema, hereditary) (SERPING1), mRNA.	SERPING1	-1.301	0.6696	-1.764	0.3219	-0.4894	0.4378	0.5537	0.206	1.365
MGC61716-hypothetical protein MGC61716 (MGC61716), mRNA.	MGC61716	0.09741	-1.042	-1.568	0.2727	-0.07793	-0.7793	0.5358	0.9741	1.588
COMT-catechol-O-methyltransferase (COMT), transcript variant MB-COMT, mRNA.	COMT	-1.084	-0.9779	-0.3417	-0.8718	-0.4477	0.1885	0.7187	1.779	1.037
DAZAP1-DAZ associated protein 1 (DAZAP1), transcript variant 1, mRNA.	DAZAP1	-0.1472	-1.914	-0.1472	0.07362	0.8466	-0.6994	0.6258	1.62	-0.2577
FUNDC1-FUN14 domain containing 1 (FUNDC1), mRNA.	FUNDC1	-0.5348	-0.8995	-0.9724	-1.045	-0.1702	-0.09724	1.216	1.58	0.9238
PURA-purine-rich element binding protein A (PURA), mRNA.	PURA	-1.576	0.3047	-1.106	0.6182	-1.106	0.8532	0.148	1.167	0.6965
ZBTB8-zinc finger and BTB domain containing 8 (ZBTB8), mRNA.	ZBTB8	-0.6258	-0.8036	-0.8629	0.08563	-1.041	-0.2108	0.5599	1.983	0.9156
DMXL1-Dmx-like 1 (DMXL1), mRNA.	DMXL1	-1.692	0.5558	-0.6767	-0.02417	0.4108	-0.02417	-0.3867	2.006	-0.1692
LOC285958-hypothetical protein LOC285958 (LOC285958), mRNA.	LOC285958	-0.1192	-1.159	-1.094	-0.4766	-0.08665	-0.6066	1.083	0.6607	1.798
CXXC1-CXXC finger 1 (PHD domain) (CXXC1), mRNA.	CXXC1	-0.5244	-1.032	-0.9812	0.7443	-0.7274	-0.8289	0.7951	1.15	1.404
CDW92-CDW92 antigen (CDW92), mRNA.	CDW92	-1.156	-0.1045	-1.211	-0.8238	-0.1045	-0.1599	1.389	1.389	0.7808
C21orf124-chromosome 21 open reading frame 124 (C21orf124), mRNA.	C21orf124	-0.1159	-2.029	-0.3768	-0.7246	0.2319	0.1449	1.362	0.4928	1.014
SHMT2-serine hydroxymethyltransferase 2 (mitochondrial) (SHMT2), mRNA.	SHMT2	-0.668	-0.2922	-1.482	0.02087	-0.4801	-0.668	0.835	1.085	1.649
CYP17A1-cytochrome P450, family 17, subfamily A, polypeptide 1 (CYP17A1), mRNA.	CYP17A1	-1.062	-1.299	0.5178	-0.1141	-0.3511	0.7548	-0.1141	2.019	-0.3511
TADA2L-transcriptional adaptor 2 (ADA2 homolog, yeast)-like (TADA2L), transcript variant 2, mRNA.	TADA2L	-0.6702	-0.4107	-1.189	-0.735	-0.1513	-0.4756	0.9512	1.924	0.7566
MGC3731-hypothetical protein MGC3731 (MGC3731), mRNA.	MGC3731	-0.7633	-0.1499	-1.561	-0.1499	-0.4566	-0.518	1.506	1.016	1.077
OAZ1-ornithine decarboxylase antizyme 1 (OAZ1), mRNA.	OAZ1	-0.3872	-0.6275	-1.168	0.3939	-1.048	0.03338	-0.1469	0.9947	1.956
HNRPM-heterogeneous nuclear ribonucleoprotein M (HNRPM), transcript variant 1, mRNA.	HNRPM	-0.5913	-1.53	-0.4348	0.2696	-1.296	0.6609	0.8956	0.8174	1.209
SMARCC1-SWI/SNF related, matrix associated, actin dependent regulator of chromatin, subfamily c, member 1 (SMARCC1), mRNA.	SMARCC1	-1.185	-1.373	0.0697	-0.244	0.00697	-0.6831	1.011	1.575	0.8225
RANBP2-RAN binding protein 2 (RANBP2), mRNA.	RANBP2	-1.94	-0.8763	0.4529	-0.5218	0.5415	0.009846	1.162	1.162	0.009846
SF3A2-splicing factor 3a, subunit 2, 66kDa (SF3A2), mRNA.	SF3A2	0.3697	-2.04	-0.663	0.1402	0.255	-0.4335	0.0255	1.517	0.8287
LOC375936-similar to peptidylprolyl isomerase A (cyclophilin A) (LOC375936), mRNA.	LOC375936	-1.091	-1.351	0.2598	-0.3638	-0.4677	0.4677	1.715	1.143	-0.3118
DONSON-downstream neighbor of SON (DONSON), transcript variant 1, mRNA.	DONSON	-1.613	-0.3746	-0.237	-0.3746	-0.4434	0.03822	1.414	1.689	-0.09937
MADHIP-MAD, mothers against decapentaplegic homolog (Drosophila) interacting protein, receptor activation anchor (MADHIP), transcript variant 3, mRNA.	MADHIP	-0.08566	-1.077	-0.8566	-0.7465	2.117	-0.4161	-0.1958	0.7954	0.465
FLJ34503-hypothetical protein FLJ34503 (FLJ34503), mRNA.	FLJ34503	-1.245	-1.123	0.3382	-0.1488	-0.7577	1.556	-0.5141	0.9471	0.9471
FLJ23471-MICAL-like 2 (FLJ23471), transcript variant 2, mRNA.	FLJ23471	-0.327	-0.8175	-0.9401	-0.2044	-0.9401	0.4088	0.1635	2.248	0.4088
RPS25-ribosomal protein S25 (RPS25), mRNA.	RPS25	0.4617	-0.7018	-1.533	0.1293	-0.5356	0.7942	-1.034	1.127	1.293
RRAGA-Ras-related GTP binding A (RRAGA), mRNA.	RRAGA	-2.049	-0.4684	0.1639	0.7963	-0.6792	-0.04684	1.429	0.5855	0.2693
TIMP1-tissue inhibitor of metalloproteinase 1 (erythroid potentiating activity, collagenase inhibitor) (TIMP1), mRNA.	TIMP1	-0.7705	-0.3726	-1.026	-0.3442	-0.4863	-0.6852	0.8779	0.821	1.986
LOC51693-unknown (LOC51693), mRNA.	LOC51693	0.01917	0.01917	-2.051	0.1917	0.4504	-0.4121	-0.1533	0.1054	1.83
THOC1-THO complex 1 (THOC1), mRNA.	THOC1	-0.4303	-0.6723	-1.277	-0.6723	1.143	-0.7934	1.506	1.022	0.1748
ZNF410-zinc finger protein 410 (ZNF410), mRNA.	ZNF410	-0.6884	-1.265	-0.4002	-0.8325	-0.2081	-0.3522	1.569	1.281	0.8965
SP192-hypothetical protein SP192 (SP192), mRNA.	SP192	-0.4298	-2.031	0.1038	0.6374	0.7708	-1.097	0.9042	0.6374	0.504
RP4-622L5-hypothetical protein RP4-622L5 (RP4-622L5), mRNA.	RP4	-1.946	-0.9048	0.7049	0.04208	-0.6208	1.368	0.5155	0.3262	0.5155
CGI-41-CGI-41 protein (CGI-41), mRNA.	CGI	-1.353	-1.075	-0.03093	-0.4484	0.1778	-0.7268	0.8737	1.57	1.013
TPRA40-seven transmembrane domain orphan receptor (TPRA40), mRNA.	TPRA40	-0.3331	-0.9607	-1.03	-1.17	-0.1937	1.41	0.3641	0.4338	1.48
GEMIN5-gem (nuclear organelle) associated protein 5 (GEMIN5), mRNA.	GEMIN5	-0.5446	-0.7744	-0.7361	-0.6595	-0.6595	-0.3914	1.715	1.523	0.5276
FOSB-FBJ murine osteosarcoma viral oncogene homolog B (FOSB), mRNA.	FOSB	-1.946	-1.108	0.7355	0.5679	0.06517	-0.4376	0.4841	0.4003	1.238
DNAJA2-DnaJ (Hsp40) homolog, subfamily A, member 2 (DNAJA2), mRNA.	DNAJA2	-2.205	-0.6442	0.4708	-0.3097	0.2478	0.02478	1.251	0.3593	0.8052
DCLRE1C-DNA cross-link repair 1C (PSO2 homolog, S. cerevisiae) (DCLRE1C), mRNA.	DCLRE1C	-0.125	-1.733	-0.4466	-0.125	0.8395	-0.9288	0.6788	0.1965	1.643
TGIF-TGFB-induced factor (TALE family homeobox) (TGIF), transcript variant 5, mRNA.	TGIF	-0.5231	-0.7115	-0.8998	-0.5231	1.36	-0.8998	-0.3348	1.548	0.9835
KIF3B-kinesin family member 3B (KIF3B), mRNA.	KIF3B	-1.023	-0.7982	0.212	-0.7982	1.335	-0.01247	0.8855	1.335	-1.135
SPEC2-non-kinase Cdc42 effector protein SPEC2 (SPEC2), mRNA.	SPEC2	0.4674	-1.017	-1.265	-0.3574	-0.4399	1.21	0.6323	1.54	-0.7698
ELOVL1-elongation of very long chain fatty acids (FEN1/Elo2, SUR4/Elo3, yeast)-like 1 (ELOVL1), mRNA.	ELOVL1	-0.9838	-0.5244	-0.6497	-0.232	-0.1485	-0.942	0.9374	0.478	2.065
AAAS-achalasia, adrenocortical insufficiency, alacrimia (Allgrove, triple-A) (AAAS), mRNA.	AAAS	0.5548	-0.4055	-2.134	-0.1174	-0.3094	1.035	0.1707	1.323	-0.1174
TIMM17A-translocase of inner mitochondrial membrane 17 homolog A (yeast) (TIMM17A), mRNA.	TIMM17A	-0.493	-0.6859	-1.168	-0.2036	-0.3483	-0.927	1.195	1.243	1.388
SGTA-small glutamine-rich tetratricopeptide repeat (TPR)-containing, alpha (SGTA), mRNA.	SGTA	-0.3906	-0.7811	-1.128	-0.1736	-0.8245	-0.4774	0.9113	1.215	1.649
SB153-hypothetical protein SB153 (SB153), transcript variant 1, mRNA.	SB153	-0.3225	-1.588	-0.5458	0.7939	-0.918	-0.4714	1.017	1.389	0.6451
MAN2B1-mannosidase, alpha, class 2B, member 1 (MAN2B1), mRNA.	MAN2B1	0.04291	-0.5364	-1.985	0.4291	-0.826	-0.05364	0.8153	1.105	1.008
DCP2-decapping enzyme hDcp2 (DCP2), mRNA.	DCP2	-1.067	-0.1737	-0.8436	-0.5458	-0.6947	0.4218	1.836	1.315	-0.2481
G22P1-thyroid autoantigen 70kDa (Ku antigen) (G22P1), mRNA.	G22P1	-0.5251	-0.6432	-1.057	-0.8204	-0.5251	-0.1706	0.6563	1.424	1.66
KIAA1052-KIAA1052 protein (KIAA1052), mRNA.	KIAA1052	-0.1221	-0.5446	-1.728	0.385	-0.2911	-0.7981	1.399	1.315	0.385
KBTBD7-kelch repeat and BTB (POZ) domain containing 7 (KBTBD7), mRNA.	KBTBD7	-0.3237	-0.7036	-1.464	-1.274	0.05629	0.5629	1.07	1.133	0.9429
LOC344382-similar to UNR-interacting protein (WD-40 repeat protein PT-WD) (MAP activator with WD repeats) (LOC344382), mRNA.	LOC344382	-0.8702	-1.697	0.1027	-0.5783	-0.5783	0.4918	1.367	0.9783	0.7837
LNX2-ligand of numb-protein X 2 (LNX2), mRNA.	LNX2	-0.5174	-0.9408	-0.7714	-0.5174	0.03293	-0.8985	1.896	1.091	0.6256
C6orf139-chromosome 6 open reading frame 139 (C6orf139), mRNA.	C6orf139	-0.9016	-0.408	-0.9016	-0.8091	-0.5314	-0.1611	1.567	0.5794	1.567
LOC89894-hypothetical protein BC000282 (LOC89894), mRNA.	LOC89894	-0.6979	-0.05368	-1.718	0.5368	-0.4831	-0.7516	0.8589	0.9663	1.342
KIAA1946-KIAA1946 protein (KIAA1946), mRNA.	KIAA1946	-0.7227	-0.4604	-1.195	-0.8801	-0.5653	0.06411	1.323	1.323	1.113
DERP6-S-phase 2 protein (DERP6), mRNA.	DERP6	0.2237	-1.186	-1.488	-0.1789	-0.7829	0.2237	0.727	1.029	1.432
MGC2941-hypothetical protein MGC2941 (MGC2941), mRNA.	MGC2941	-0.4839	-0.7304	-1.141	-0.5661	0.0913	-0.8947	1.159	0.9952	1.57
ZNF133-zinc finger protein 133 (clone pHZ-13) (ZNF133), mRNA.	ZNF133	-1.437	-0.1083	-0.6398	-0.01968	1.309	-1.171	-0.01968	0.689	1.398
CEACAM8-carcinoembryonic antigen-related cell adhesion molecule 8 (CEACAM8), mRNA.	CEACAM8	-0.6299	-0.3276	-0.252	-0.5543	0.2016	-0.1764	-1.159	2.318	0.5795
UBXD1-UBX domain containing 1 (UBXD1), mRNA.	UBXD1	0.267	-0.2336	-1.836	0.5674	1.168	-1.035	0.5674	-0.534	1.068
EVA1-epithelial V-like antigen 1 (EVA1), transcript variant 2, mRNA.	EVA1	-0.6323	-0.6323	-0.929	-0.2817	-0.6593	-0.7672	1.31	1.579	1.013
EYA3-eyes absent homolog 3 (Drosophila) (EYA3), transcript variant 1, mRNA.	EYA3	-2.19	-0.8335	1.002	0.04433	0.04433	0.4433	0.8424	-0.1153	0.7625
FLJ11383-hypothetical protein FLJ11383 (FLJ11383), transcript variant 2, mRNA.	FLJ11383	0.4633	-1.705	-0.871	1.131	-0.03707	-0.871	0.6301	1.297	-0.03707
LOC388284-LOC388284 (LOC388284), mRNA.	LOC388284	-1.011	-0.5485	0.06856	1.611	-0.857	-0.0857	-0.857	1.611	0.06856
KIAA1797-KIAA1797 (KIAA1797), mRNA.	KIAA1797	0.8651	-0.8119	-1.77	0.386	1.105	-0.6921	-0.3327	1.224	0.02662
MGC42174-hypothetical protein MGC42174 (MGC42174), mRNA.	MGC42174	-0.3518	-0.2639	-1.407	0.08796	0.08796	-0.8796	0.08796	0.4398	2.199
HDLBP-high density lipoprotein binding protein (vigilin) (HDLBP), mRNA.	HDLBP	0.1972	-0.5501	-2.045	-0.5501	0.1972	-0.1764	0.5708	1.225	1.131
FLJ20277-O-linked mannose beta1,2-N-acetylglucosaminyltransferase (FLJ20277), mRNA.	FLJ20277	0.3896	0.06088	-2.569	0.1705	0.1705	0.06088	0.3896	0.3896	0.9375
DGCR6-DiGeorge syndrome critical region gene 6 (DGCR6), mRNA.	DGCR6	-0.6296	-0.5319	-0.9227	-0.6296	-0.825	0.6404	0.05427	0.7381	2.106
ATP6V1G1-ATPase, H+ transporting, lysosomal 13kDa, V1 subunit G isoform 1 (ATP6V1G1), mRNA.	ATP6V1G1	0.1362	-0.1702	-1.855	-1.089	0.2894	1.515	0.7489	-0.1702	0.5958
LOC374395-similar to RIKEN cDNA 1810059G22 (LOC374395), mRNA.	LOC374395	-0.5863	-2.015	0.7329	0.4031	0.8428	-0.6962	1.283	-0.1466	0.1832
LOC375297-similar to p53-activated gene 608; p53 target zinc finger protein (LOC375297), mRNA.	LOC375297	-0.9111	-1.249	0.1033	0.1878	-1.165	0.7796	0.1878	1.878	0.1878
LOC51249-hypothetical protein LOC51249 (LOC51249), mRNA.	LOC51249	-1.573	-0.8078	0.2445	0.1488	0.3401	-0.9035	1.679	-0.1382	1.01
MGC2452-hypothetical protein MGC2452 (MGC2452), mRNA.	MGC2452	-0.415	-1.038	-0.166	0.2075	0.332	-0.9131	0.2075	2.324	-0.5396
KIAA1586-KIAA1586 protein (KIAA1586), mRNA.	KIAA1586	-0.6968	-1.289	-0.3511	-0.9437	-0.3511	-0.05487	1.575	1.031	1.081
FLJ10719-hypothetical protein FLJ10719 (FLJ10719), mRNA.	FLJ10719	-0.544	-0.4861	-1.297	-0.9786	-0.3992	0.1223	1.513	1.368	0.7017
MGC4093-hypothetical protein MGC4093 (MGC4093), mRNA.	MGC4093	0.3403	-0.2222	-2.16	0.09027	-0.2847	0.1528	0.02778	0.3403	1.715
APEX1-APEX nuclease (multifunctional DNA repair enzyme) 1 (APEX1), transcript variant 2, mRNA.	APEX1	-0.2272	-0.718	-1.454	0.09998	-0.9634	-0.309	1.163	1.082	1.327
LOC377950-similar to Serine/threonine-protein kinase PRP4 homolog (PRP4 pre-mRNA processing factor 4 homolog) (Pre-mRNA protein kinase) (LOC377950), mRNA.	LOC377950	-1.299	-1.189	0.2451	0.02451	-0.08579	-0.7476	1.458	1.458	0.1348
DLX2-distal-less homeo box 2 (DLX2), mRNA.	DLX2	-1.347	-0.2715	-0.7601	-0.4669	0.7058	-1.053	1.292	0.6081	1.292
LOC131691-similar to peptidyl-Pro cis trans isomerase (LOC131691), mRNA.	LOC131691	-0.2478	-2.143	0.6442	0.3097	-0.3593	0.5327	1.09	0.8672	-0.6937
CAP350-centrosome-associated protein 350 (CAP350), mRNA.	CAP350	-2.09	-0.2572	0.4179	0.1286	-0.0643	-0.0643	1.19	1.286	-0.5465
EEF1G-eukaryotic translation elongation factor 1 gamma (EEF1G), mRNA.	EEF1G	-0.02107	-1.159	-0.9694	0.7376	-0.7797	-0.5901	-0.1159	1.496	1.401
CREG-cellular repressor of E1A-stimulated genes (CREG), mRNA.	CREG	-1.035	-0.952	-0.2449	-0.3697	-0.5776	-0.6192	1.585	0.8364	1.377
RUSC1-RUN and SH3 domain containing 1 (RUSC1), mRNA.	RUSC1	0.05358	-0.6215	-1.682	0.4393	0.15	-1.104	1.018	0.2464	1.5
SF3A3-splicing factor 3a, subunit 3, 60kDa (SF3A3), mRNA.	SF3A3	-1.31	-0.6797	-0.3013	-0.2382	-0.7427	-0.4905	1.275	0.96	1.528
KIAA0664-KIAA0664 protein (KIAA0664), mRNA.	KIAA0664	-0.8436	-0.3154	-1.174	0.1467	-0.5795	-0.9096	0.9389	1.401	1.335
DSCR3-Down syndrome critical region gene 3 (DSCR3), mRNA.	DSCR3	0.2629	-1.964	0.1237	0.1237	-0.1547	0.2629	-0.4331	1.933	-0.1547
CAMK1-calcium/calmodulin-dependent protein kinase I (CAMK1), mRNA.	CAMK1	7.51e-16	-0.9466	-1.352	0.3381	-1.217	0.1352	1.217	0.4057	1.42
EIF5A-eukaryotic translation initiation factor 5A (EIF5A), mRNA.	EIF5A	-1.113	-0.472	-0.6144	-0.2109	-0.7093	-0.6618	1.213	1.735	0.8332
MGC50831-hypothetical protein MGC50831 (MGC50831), mRNA.	MGC50831	0.1216	-0.8575	-1.577	-0.2528	-0.2528	-0.5695	0.5823	1.533	1.273
RPS4Y2-ribosomal protein S4, Y-linked 2 (RPS4Y2), mRNA.	RPS4Y2	-1.411	0.3896	-1.316	-0.6528	0.01053	-0.179	0.8634	0.7686	1.527
HM13-histocompatibility (minor) 13 (HM13), transcript variant 2, mRNA.	HM13	-0.4444	-0.2044	-1.244	-1.244	0.4355	0.5155	0.9955	1.715	-0.5244
LOC390046-similar to olfactory receptor MOR8-1 (LOC390046), mRNA.	LOC390046	-0.5224	0.2359	-1.028	-0.2696	-0.118	-0.01685	-1.331	1.298	1.753
TMPO-thymopoietin (TMPO), mRNA.	TMPO	-0.14	-0.14	-0.881	-0.7328	0.3787	0.2305	1.564	1.268	-1.548
LOC196463-hypothetical protein LOC196463 (LOC196463), mRNA.	LOC196463	-0.1131	-1.131	-0.7916	0.2262	1.244	-1.47	0.05655	1.414	0.5655
APEH-N-acylaminoacyl-peptide hydrolase (APEH), mRNA.	APEH	-0.4551	-1.239	-0.6293	-0.01936	-0.1065	-1.152	0.9392	1.113	1.549
MGC3121-hypothetical protein MGC3121 (MGC3121), mRNA.	MGC3121	-0.2156	-1.339	-0.4199	0.2951	1.623	-1.543	0.6015	0.6015	0.3972
ERO1LB-ERO1-like beta (S. cerevisiae) (ERO1LB), mRNA.	ERO1LB	-1.74	-0.4422	-0.09613	-1.048	-0.009612	0.3364	1.115	1.461	0.4229
PASK-PAS domain containing serine/threonine kinase (PASK), mRNA.	PASK	-0.5278	-0.706	-1.003	-0.5872	-0.1715	-0.8841	1.432	1.313	1.135
TIMM10-translocase of inner mitochondrial membrane 10 homolog (yeast) (TIMM10), mRNA.	TIMM10	-0.2238	-0.5258	-1.533	-0.3244	-0.5762	-0.4251	1.035	0.8838	1.689
DKFZP564D172-hypothetical protein DKFZp564D172 (DKFZP564D172), mRNA.	DKFZP564D172	-0.4443	-0.3917	-1.444	-0.3391	-0.4443	-0.6547	1.608	1.134	0.9762
HMG1L10-high-mobility group (nonhistone chromosomal) protein 1-like 10 (HMG1L10), mRNA.	HMG1L10	-1.035	-0.4657	-0.7505	-0.9132	-0.6284	0.06329	0.8364	1.569	1.325
MGC27466-hypothetical protein MGC27466 (MGC27466), mRNA.	MGC27466	0.4621	-0.4529	-2.116	0.3789	-0.3697	-0.2865	1.128	1.211	0.04621
RIOK1-RIO kinase 1 (yeast) (RIOK1), transcript variant 2, mRNA.	RIOK1	-0.05087	0.5901	-1.791	0.3154	0.4985	-0.3256	0.9563	1.139	-1.333
TSN-translin (TSN), mRNA.	TSN	0.2231	-0.2905	-2.158	-0.6174	-0.3372	0.5966	0.7367	1.157	0.69
CCNT2-cyclin T2 (CCNT2), transcript variant a, mRNA.	CCNT2	-1.945	-0.5811	0.5558	-0.8085	0.6695	0.1011	1.465	0.5558	-0.01263
LOC317671-LOC317671 (LOC317671), mRNA.	LOC317671	-0.7608	0.844	-2.152	0.5231	-0.6538	0.2021	0.63	0.63	0.737
C10orf63-chromosome 10 open reading frame 63 (C10orf63), mRNA.	C10orf63	-0.8739	-0.07406	-0.6073	-1.407	0.1925	1.925	0.1925	0.9923	-0.3407
MGC10471-hypothetical protein MGC10471 (MGC10471), mRNA.	MGC10471	-0.4088	-0.1105	-1.801	-0.7072	0.0884	-0.4088	0.7845	1.282	1.282
HIRIP5-HIRA interacting protein 5 (HIRIP5), mRNA.	HIRIP5	-0.3474	-0.681	-1.14	-0.681	-0.5142	-0.4308	1.07	0.9451	1.779
RRBP1-ribosome binding protein 1 homolog 180kDa (dog) (RRBP1), mRNA.	RRBP1	-0.3955	-1.639	-6.27e-16	-0.6215	-0.2825	0.0565	0.113	2.034	0.7345
TTYH1-tweety homolog 1 (Drosophila) (TTYH1), mRNA.	TTYH1	-1.426	-0.5254	0.1501	-1.051	0.6005	0.1501	-0.1501	0.2252	2.027
MGC8721-hypothetical protein MGC8721 (MGC8721), mRNA.	MGC8721	-0.2903	-0.7654	-0.9238	-0.4487	-0.3695	-0.6862	0.8974	2.164	0.4223
FANCA-Fanconi anemia, complementation group A (FANCA), mRNA.	FANCA	1.393	-1.897	-1.185	0.4149	-0.02964	0.1482	-0.1185	0.7706	0.5038
IDH2-isocitrate dehydrogenase 2 (NADP+), mitochondrial (IDH2), mRNA.	IDH2	-0.8539	-0.5666	-0.7102	-0.6743	-0.3152	-0.7821	1.193	1.66	1.049
CYP4F11-cytochrome P450, family 4, subfamily F, polypeptide 11 (CYP4F11), mRNA.	CYP4F11	-0.495	-0.495	-1.183	-0.5312	-0.3863	-0.7123	1.026	1.026	1.751
SNX3-sorting nexin 3 (SNX3), transcript variant 2, mRNA.	SNX3	0.3158	-0.2171	-1.638	1.026	0.1382	-0.9276	1.559	-0.75	0.4934
SNRP70-small nuclear ribonucleoprotein 70kDa polypeptide (RNP antigen) (SNRP70), mRNA.	SNRP70	0.6672	-1.334	-1.334	0.5132	-0.4106	-0.4875	-0.1796	1.283	1.283
DKFZp761B1514-hypothetical protein DKFZp761B1514 (DKFZp761B1514), mRNA.	DKFZp761B1514	-1.041	-0.3101	-0.9081	-0.9745	-0.443	-0.1107	1.418	1.285	1.085
ATP6V1B2-ATPase, H+ transporting, lysosomal 56/58kDa, V1 subunit B, isoform 2 (ATP6V1B2), mRNA.	ATP6V1B2	-1.562	-0.7073	-0.04223	-0.04223	-0.7073	-0.5173	1.288	1.098	1.193
NR2C1-nuclear receptor subfamily 2, group C, member 1 (NR2C1), mRNA.	NR2C1	-0.7227	0.2215	-1.457	-0.408	-0.1982	-0.3031	2.11	0.746	0.01166
MMRN2-multimerin 2 (MMRN2), mRNA.	MMRN2	-1.8	-0.7518	0.8683	-0.2753	-0.08471	0.3918	-0.3706	1.726	0.2965
CETN3-centrin, EF-hand protein, 3 (CDC31 homolog, yeast) (CETN3), mRNA.	CETN3	-0.559	0.1232	-1.838	-0.7295	-0.559	0.4643	1.061	0.8906	1.146
SLC4A2-solute carrier family 4, anion exchanger, member 2 (erythrocyte membrane protein band 3-like 1) (SLC4A2), mRNA.	SLC4A2	-0.01189	-1.724	-0.3329	0.0951	-0.8678	-0.01189	0.3091	1.914	0.63
LOC112970-hypothetical protein BC012173 (LOC112970), mRNA.	LOC112970	-0.3846	-0.8895	-0.8174	-0.3846	-0.4568	-0.8174	1.923	0.9135	0.9135
SCYE1-small inducible cytokine subfamily E, member 1 (endothelial monocyte-activating) (SCYE1), mRNA.	SCYE1	-0.8409	-1.134	-0.1573	-0.7921	-0.4991	-0.1085	1.845	1.21	0.4774
LOC113386-similar to envelope protein (LOC113386), mRNA.	LOC113386	0.05964	-0.7455	-1.014	-1.014	1.536	-0.4771	0.05964	-0.07455	1.67
PKM2-pyruvate kinase, muscle (PKM2), transcript variant 1, mRNA.	PKM2	-0.8195	-1.613	0.6873	0.3701	-0.02644	-0.5816	-0.423	0.608	1.798
FKRP-fukutin related protein (FKRP), mRNA.	FKRP	-1.02	0.4352	-0.7957	-0.6838	-0.1243	0.659	-1.131	1.778	0.8828
FOXB1-forkhead box B1 (FOXB1), mRNA.	FOXB1	0.2554	-2.178	0.3456	1.202	-0.1953	-0.5559	1.022	0.3906	-0.2855
CCS-copper chaperone for superoxide dismutase (CCS), mRNA.	CCS	-0.09983	-0.6133	-1.255	0.4136	-0.09983	-1.127	2.082	0.2852	0.4136
RTN4IP1-reticulon 4 interacting protein 1 (RTN4IP1), mRNA.	RTN4IP1	-0.5375	0.2965	-1.038	-0.5375	1.798	-0.7042	1.297	0.2965	-0.871
RPL36A-ribosomal protein L36a (RPL36A), mRNA.	RPL36A	-0.0548	0.1096	-1.699	0.274	-1.206	1.096	-0.3836	0.4384	1.425
OGDH-oxoglutarate (alpha-ketoglutarate) dehydrogenase (lipoamide) (OGDH), mRNA.	OGDH	-0.2707	-1.054	-0.4447	1.121	-1.054	-0.4447	-0.5317	1.034	1.643
CCT6A-chaperonin containing TCP1, subunit 6A (zeta 1) (CCT6A), mRNA.	CCT6A	-0.5065	-0.7724	-0.9243	-0.7724	-0.8104	-0.08864	1.393	1.317	1.165
MFAP3-microfibrillar-associated protein 3 (MFAP3), mRNA.	MFAP3	-0.7632	-1.754	0.4406	-0.6924	0.01574	-0.05507	0.7946	1.715	0.299
MESDC1-mesoderm development candidate 1 (MESDC1), mRNA.	MESDC1	0.8552	-1.641	-0.9129	0.7512	-0.3929	-0.3929	0.8552	-0.4969	1.375
SERTAD3-SERTA domain containing 3 (SERTAD3), transcript variant 1, mRNA.	SERTAD3	-0.8797	-1.571	0.2514	-0.6912	-0.377	0	0.6284	1.634	1.005
AMPD2-adenosine monophosphate deaminase 2 (isoform L) (AMPD2), mRNA.	AMPD2	-0.273	0.1658	-1.853	0.6045	-0.8873	-0.1853	0.3413	0.3413	1.745
DPCK-bifunctional phosphopantetheine adenylyl transferase/dephospho CoA kinase (DPCK), mRNA.	DPCK	-0.6377	-0.03111	-1.571	-0.4977	-0.1711	-0.6377	1.135	0.8555	1.555
LOC376475-LOC376475 (LOC376475), mRNA.	LOC376475	-0.05736	-1.477	0.07171	-1.09	-0.1864	1.75	0.3298	-0.4446	1.104
RPS26-ribosomal protein S26 (RPS26), mRNA.	RPS26	-0.3294	-0.7	-1.071	-0.2924	-0.8112	-0.4777	0.56	1.338	1.783
KRTHB2-keratin, hair, basic, 2 (KRTHB2), mRNA.	KRTHB2	0.04065	-0.9655	0.3151	0.1321	0.3151	-0.2337	-1.972	1.413	0.9553
UCN3-urocortin 3 (stresscopin) (UCN3), mRNA.	UCN3	-0.03371	-1.247	0.2697	-0.1854	0.8766	-0.4889	-1.399	1.787	0.4214
LOC376422-similar to Hypothetical protein KIAA0176 (LOC376422), mRNA.	LOC376422	-0.6515	-0.3965	-0.3965	0.5382	-0.5665	-0.6515	-0.7364	0.5382	2.323
BP75-bromodomain containing protein 75 kDa human homolog (BP75), mRNA.	BP75	-0.8394	-0.9743	0.5097	-1.447	0.8469	1.117	0.8469	0.7795	-0.8394
POLRMT-polymerase (RNA) mitochondrial (DNA directed) (POLRMT), nuclear gene encoding mitochondrial protein, mRNA.	POLRMT	-0.3156	-1.389	-0.3787	-0.4418	-0.1262	-0.7574	1.83	0.3156	1.262
MIDORI-likely ortholog of mouse myocytic induction/differentiation originator (MIDORI), mRNA.	MIDORI	-0.01236	-0.902	-0.4572	-1.347	0.9885	0.4325	-1.013	1.545	0.7661
SLC7A6-solute carrier family 7 (cationic amino acid transporter, y+ system), member 6 (SLC7A6), mRNA.	SLC7A6	-0.3521	-0.6893	-1.094	-0.8916	-0.3521	-0.3521	1.468	1.603	0.6593
ZDHHC2-zinc finger, DHHC domain containing 2 (ZDHHC2), mRNA.	ZDHHC2	-0.6311	-0.7889	-0.7494	-0.9072	-0.6705	-0.1578	1.381	1.381	1.144
NKD1-naked cuticle homolog 1 (Drosophila) (NKD1), mRNA.	NKD1	-0.6808	-1.112	-0.3457	-0.3936	-0.7765	-0.4893	1.665	0.8031	1.33
SCMH1-sex comb on midleg homolog 1 (Drosophila) (SCMH1), mRNA.	SCMH1	0.6184	-1.179	-1.469	-1.063	0.2706	0.2706	0.4445	0.6184	1.488
C9orf23-chromosome 9 open reading frame 23 (C9orf23), transcript variant 2, mRNA.	C9orf23	-0.3428	-1.335	-0.453	-1.555	0.7591	0.09795	0.8693	0.6489	1.31
USF2-upstream transcription factor 2, c-fos interacting (USF2), mRNA.	USF2	-0.381	-2	0.6667	-0.2857	0.381	-0.2857	1.333	1.048	-0.4762
RFC5-replication factor C (activator 1) 5, 36.5kDa (RFC5), transcript variant 2, mRNA.	RFC5	-0.3305	-0.1854	-1.636	-0.4756	-0.0403	-0.6932	0.6126	1.773	0.9753
LOC92912-hypothetical protein LOC92912 (LOC92912), mRNA.	LOC92912	-0.04455	-1.398	-0.7963	-0.9968	-0.245	-0.09467	1.259	1.359	0.9578
LOC349236-hypothetical protein LOC349236 (LOC349236), mRNA.	LOC349236	-0.5456	-1.313	-0.3154	-0.8525	-0.6223	0.0682	1.756	0.8355	0.9889
OR2H1-olfactory receptor, family 2, subfamily H, member 1 (OR2H1), mRNA.	OR2H1	0.09829	-1.376	-0.1966	1.278	-0.7864	-0.4915	-0.7864	0.6881	1.573
ENSA-endosulfine alpha (ENSA), mRNA.	ENSA	-0.7329	-1.063	-0.4031	-0.8978	0.5863	-0.8978	1.576	1.081	0.7512
LUC7A-cisplatin resistance-associated overexpressed protein (LUC7A), mRNA.	LUC7A	-0.7756	-1.203	-0.01583	-1.108	-0.4432	0.7439	1.456	1.361	-0.01583
CUL4A-cullin 4A (CUL4A), mRNA.	CUL4A	-0.9453	-1.553	0.3916	0.3916	-0.7022	-0.5807	1.364	1.242	0.3916
FLJ90811-hypothetical protein FLJ90811 (FLJ90811), mRNA.	FLJ90811	-0.8852	-0.1324	-1.073	-0.3206	-1.073	0.1185	0.6831	0.7458	1.938
DDX3X-DEAD (Asp-Glu-Ala-Asp) box polypeptide 3, X-linked (DDX3X), transcript variant 2, mRNA.	DDX3X	-1.04	-1.19	0.1113	-0.8901	-0.2392	-0.1391	1.713	1.213	0.4617
C21orf42-chromosome 21 open reading frame 42 (C21orf42), mRNA.	C21orf42	-0.449	-0.5553	-0.5553	-0.6616	-0.6616	0.4017	-0.768	1.252	1.997
OCLN-occludin (OCLN), mRNA.	OCLN	-0.9734	-0.591	-0.5214	-0.6953	-0.6953	-0.3824	1.669	1.356	0.8343
WWOX-WW domain containing oxidoreductase (WWOX), transcript variant 6, mRNA.	WWOX	-0.1225	-0.8115	-1.271	-0.1225	-0.7655	-0.6277	1.393	0.9799	1.347
BRPF1-bromodomain and PHD finger containing, 1 (BRPF1), mRNA.	BRPF1	-1.39	-1.506	1.39	0.1159	-0.3476	0.4634	0.3476	1.159	-0.2317
CCNDBP1-cyclin D-type binding-protein 1 (CCNDBP1), transcript variant 2, mRNA.	CCNDBP1	-1.157	0.1866	-0.03733	-0.3733	0.1866	-0.03733	1.866	0.8585	-1.493
C20orf158-chromosome 20 open reading frame 158 (C20orf158), mRNA.	C20orf158	-0.5816	-0.8988	-0.6873	0.2644	-0.7931	-0.9517	1.427	1.48	0.7402
C12orf22-chromosome 12 open reading frame 22 (C12orf22), mRNA.	C12orf22	-1.328	0.02141	-0.7495	-0.6531	-0.7495	0.2141	0.5996	0.6959	1.949
FLJ11323-hypothetical protein FLJ11323 (FLJ11323), mRNA.	FLJ11323	-0.9051	0.06136	-1.319	-1.043	0.6136	-0.6289	1.097	0.8207	1.304
TMPRSS4-transmembrane protease, serine 4 (TMPRSS4), transcript variant 2, mRNA.	TMPRSS4	-1.979	0.8683	-0.6462	0.6866	-0.7673	-0.101	0.02019	0.9894	0.9289
HSA9947-putative ATPase (HSA9947), mRNA.	HSA9947	-0.5738	-0.8158	-0.7351	-0.7351	-1.219	0.9592	0.9592	0.7172	1.443
LOC400845-hypothetical gene supported by AK090932 (LOC400845), mRNA.	LOC400845	0.1458	-1.691	-0.5101	-0.5757	0.08017	-0.5757	1.261	1.589	0.2769
FLJ40504-hypothetical protein FLJ40504 (FLJ40504), mRNA.	FLJ40504	-0.7028	-1.248	-0.1939	-1.212	-0.1212	0.02423	0.933	0.824	1.696
LOC137814-similar to homeobox protein NKX2-6 (LOC137814), mRNA.	LOC137814	-0.2469	-2.001	0.6887	-0.1299	0.8057	-0.7147	0.104	-0.01299	1.507
TA-KRP-T-cell activation kelch repeat protein (TA-KRP), mRNA.	TA	0.2015	-1.185	-1.185	-0.2786	-0.1719	-0.8653	0.7883	1.482	1.215
GABARAPL1-GABA(A) receptor-associated protein like 1 (GABARAPL1), mRNA.	GABARAPL1	-1.752	-1.114	1.438	-0.02025	-0.2025	0.4353	0.162	-0.1114	1.164
THRAP5-thyroid hormone receptor associated protein 5 (THRAP5), mRNA.	THRAP5	-0.5303	0.3788	-1.894	0.3788	-0.606	-0.606	0.5303	0.9848	1.364
SPAM1-sperm adhesion molecule 1 (PH-20 hyaluronidase, zona pellucida binding) (SPAM1), transcript variant 1, mRNA.	SPAM1	-0.8105	0.7062	-1.605	0.3451	-0.955	0.2006	-0.08828	1.717	0.4895
RAD51C-RAD51 homolog C (S. cerevisiae) (RAD51C), transcript variant 1, mRNA.	RAD51C	-0.2544	-0.9539	-0.8903	0	-0.5724	-0.9539	1.844	0.9539	0.8268
CNTFR-ciliary neurotrophic factor receptor (CNTFR), transcript variant 2, mRNA.	CNTFR	-1.45	-0.7147	0.9393	1.674	-0.5309	-0.7147	-0.1634	0.9393	0.02042
C6orf49-chromosome 6 open reading frame 49 (C6orf49), mRNA.	C6orf49	-0.2458	-0.7297	-1.006	-0.2458	-0.6605	-0.6605	0.3764	1.206	1.966
BTNL3-butyrophilin-like 3 (BTNL3), transcript variant 2, mRNA.	BTNL3	-1.366	-1.001	1.191	-0.3924	-0.02706	0.5818	-0.6359	-0.02706	1.678
ZZEF1-zinc finger, ZZ-type with EF hand domain 1 (ZZEF1), mRNA.	ZZEF1	-1.673	-0.5066	0.1296	0.5537	-0.1885	-1.249	0.6598	1.084	1.19
NPR2-natriuretic peptide receptor B/guanylate cyclase B (atrionatriuretic peptide receptor B) (NPR2), mRNA.	NPR2	-2.008	-0.3501	1.225	1.142	-0.5159	-0.1013	-0.433	0.3962	0.6449
SERF1A-small EDRK-rich factor 1A (telomeric) (SERF1A), mRNA.	SERF1A	-1.615	-0.1296	-0.2357	-1.349	0.2416	0.2416	0.9841	1.514	0.3477
ZNF30-zinc finger protein 30 (KOX 28) (ZNF30), mRNA.	ZNF30	-0.9751	0.285	-1.47	-0.6601	-0.57	-0.07501	1.185	1.275	1.005
LOC375539-LOC375539 (LOC375539), mRNA.	LOC375539	0.1985	-1.588	-0.3758	-0.8862	-0.1843	0.2623	0.4537	0.0709	2.049
SEPHS2-selenophosphate synthetase 2 (SEPHS2), mRNA.	SEPHS2	0.05291	-1.058	-1.138	-0.2646	-0.4233	-0.8201	1.482	1.323	0.8466
MMD-monocyte to macrophage differentiation-associated (MMD), mRNA.	MMD	-1.538	-1.189	1.253	-0.6073	0.323	0.2067	1.37	-0.2584	0.4393
SF3B3-splicing factor 3b, subunit 3, 130kDa (SF3B3), mRNA.	SF3B3	-0.6588	-0.6588	-0.8149	0.04334	-0.9709	-0.7369	1.058	1.136	1.604
DDX55-DEAD (Asp-Glu-Ala-Asp) box polypeptide 55 (DDX55), mRNA.	DDX55	-0.8341	-0.417	0.417	-0.417	0.8341	-0.417	2.085	2.32e-15	-1.251
HNRPR-heterogeneous nuclear ribonucleoprotein R (HNRPR), mRNA.	HNRPR	-0.4421	-0.8969	-0.5558	-0.5558	-0.4421	-0.6695	1.377	1.945	0.24
FDPS-farnesyl diphosphate synthase (farnesyl pyrophosphate synthetase, dimethylallyltranstransferase, geranyltranstransferase) (FDPS), mRNA.	FDPS	0.5243	-0.5041	-2.017	-0.6251	0.1008	-0.3226	0.5848	1.069	1.19
HYPB-huntingtin interacting protein B (HYPB), transcript variant 1, mRNA.	HYPB	1.052	-1.599	-0.7154	-0.3366	-0.5891	1.052	0.7995	1.052	-0.7154
ARF6-ADP-ribosylation factor 6 (ARF6), mRNA.	ARF6	-0.5207	0.2475	-1.673	0.09389	-1.058	0.01707	1.323	0.1707	1.4
COX15-COX15 homolog, cytochrome c oxidase assembly protein (yeast) (COX15), nuclear gene encoding mitochondrial protein, transcript variant 2, mRNA.	COX15	0.1217	0.01217	-1.959	-1.302	0.4503	0.3407	0.8884	1.107	0.3407
MGC39372-hypothetical protein MGC39372 (MGC39372), mRNA.	MGC39372	-0.3667	-0.4937	-0.6206	-0.6206	-1.001	1.093	-0.3667	2.109	0.268
GLCE-glucuronyl C5-epimerase (GLCE), mRNA.	GLCE	-1.307	-1.179	1.378	0.09943	-0.02841	0.09943	1.633	-0.1562	-0.5397
CCNC-cyclin C (CCNC), mRNA.	CCNC	-1.001	-0.5453	-0.5102	-0.8257	-0.2999	-0.6154	1.663	1.418	0.7167
PPFIA1-protein tyrosine phosphatase, receptor type, f polypeptide (PTPRF), interacting protein (liprin), alpha 1 (PPFIA1), transcript variant 1, mRNA.	PPFIA1	-1.393	-0.3856	0.9579	0.3981	0.0622	-0.2737	1.63	0.3981	-1.393
RGS11-regulator of G-protein signalling 11 (RGS11), transcript variant 1, mRNA.	RGS11	-0.5151	-0.2622	-1.358	-0.8102	-0.6416	-0.1358	1.508	1.171	1.044
IDUA-iduronidase, alpha-L- (IDUA), mRNA.	IDUA	-0.6365	-0.9327	0.4499	-1.13	-0.3402	1.635	1.339	-0.7352	0.3511
SNRPA-small nuclear ribonucleoprotein polypeptide A (SNRPA), mRNA.	SNRPA	0.5609	-1.23	-1.393	-0.4975	-0.579	-0.09046	1.049	1.375	0.8051
RAI1-retinoic acid induced 1 (RAI1), mRNA.	RAI1	-0.6707	0.5494	-1.762	-1.056	0.6778	-0.3496	0.8062	1.191	0.6136
RAB36-RAB36, member RAS oncogene family (RAB36), mRNA.	RAB36	-0.9174	-0.8115	-0.3352	0.247	-0.7057	-1.023	0.7233	1.041	1.782
DDX3Y-DEAD (Asp-Glu-Ala-Asp) box polypeptide 3, Y-linked (DDX3Y), mRNA.	DDX3Y	-0.3674	-0.7229	-1.007	-0.4385	-1.114	-0.0474	1.268	0.8058	1.623
ZFP95-zinc finger protein 95 homolog (mouse) (ZFP95), transcript variant 2, mRNA.	ZFP95	0.1213	-0.4247	-1.08	0.4489	-1.517	0.7765	1.104	1.323	-0.7523
OSBPL8-oxysterol binding protein-like 8 (OSBPL8), mRNA.	OSBPL8	-0.188	-0.3994	-1.245	-1.034	0.4464	-0.5052	2.032	0.1292	0.7636
PIGO-phosphatidylinositol glycan, class O (PIGO), transcript variant 2, mRNA.	PIGO	0.3046	-0.5482	-1.767	0.3655	-0.9746	-0.4264	1.096	0.731	1.218
LOC253724-hypothetical LOC253724 (LOC253724), mRNA.	LOC253724	-0.9052	-0.4764	-0.7492	-0.2036	-1.139	-0.3595	1.395	1.278	1.161
SSTK-IP-SSTK-interacting protein (SSTK-IP), mRNA.	SSTK	-0.3263	-0.8067	-0.9135	-0.2729	-0.9669	-0.433	1.382	0.6347	1.702
CPA1-carboxypeptidase A1 (pancreatic) (CPA1), mRNA.	CPA1	-1.268	-1.162	1.185	-0.9483	0.8653	0.1185	-0.5216	1.185	0.5453
POLR2G-polymerase (RNA) II (DNA directed) polypeptide G (POLR2G), mRNA.	POLR2G	-0.6126	0.02356	-1.249	-0.4006	-0.9307	0.1296	1.826	-0.08247	1.296
C2orf6-chromosome 2 open reading frame 6 (C2orf6), mRNA.	C2orf6	-0.9905	-1.205	0.2983	0.08353	-0.2387	-0.9905	0.8353	1.909	0.2983
MGC5242-hypothetical protein MGC5242 (MGC5242), mRNA.	MGC5242	0.1451	-1.636	-0.5672	-1.042	0.2638	-0.4485	1.214	1.095	0.9762
MPL-myeloproliferative leukemia virus oncogene (MPL), mRNA.	MPL	0.02105	-0.642	-0.3579	0.2105	0.3052	-0.9262	1.252	-1.495	1.631
KCNH4-potassium voltage-gated channel, subfamily H (eag-related), member 4 (KCNH4), mRNA.	KCNH4	-1.626	-0.7256	1.301	0.7005	0.6255	-1.101	-0.3503	0.9257	0.2502
STK11-serine/threonine kinase 11 (Peutz-Jeghers syndrome) (STK11), mRNA.	STK11	-1.027	-0.574	-0.3927	-0.9365	0.3323	-0.8459	0.8761	0.6948	1.873
PITPNM2-phosphatidylinositol transfer protein, membrane-associated 2 (PITPNM2), mRNA.	PITPNM2	-2.013	0.5032	0.647	1.006	0.2157	-0.8627	-0.7908	0.5751	0.7189
HOXA2-homeo box A2 (HOXA2), mRNA.	HOXA2	0.0472	-0.8024	-1.227	-1.567	0.0472	0.3871	1.067	0.9818	1.067
BCL7B-B-cell CLL/lymphoma 7B (BCL7B), transcript variant 1, mRNA.	BCL7B	-0.6043	-1.474	0.1571	-1.148	0.3746	-0.3867	0.8097	1.68	0.5922
SUFU-suppressor of fused homolog (Drosophila) (SUFU), mRNA.	SUFU	-0.02233	-1.563	0.04467	-0.8934	0.3127	-0.2233	-0.08934	0.3127	2.122
HSPC056-HSPC056 protein (HSPC056), mRNA.	HSPC056	-1.96	0.9114	-0.1139	1.322	-0.7292	-0.5241	-0.1139	0.5013	0.7064
RRS1-RRS1 ribosome biogenesis regulator homolog (S. cerevisiae) (RRS1), mRNA.	RRS1	-1.045	-0.7528	-0.2856	-0.1687	-0.8697	-0.6944	1.525	1.292	0.9995
LOC401288-hypothetical gene supported by AK056013 (LOC401288), mRNA.	LOC401288	-1.621	0.4339	0.2284	1.256	-0.5937	-0.5937	-0.902	0.4339	1.359
LOC130617-hypothetical protein BC018415 (LOC130617), mRNA.	LOC130617	0.04227	-1.023	-0.9467	-0.186	-0.1099	-1.099	0.8791	0.4987	1.944
LOC401035-similar to archease (LOC401035), mRNA.	LOC401035	-0.7709	-0.3855	-0.9251	-0.848	-0.7709	-0.1542	1.234	1.079	1.542
RPL6-ribosomal protein L6 (RPL6), mRNA.	RPL6	-0.8943	-0.4114	-0.6528	-0.008943	-1.297	-0.1699	0.3935	1.279	1.762
LOC389697-similar to epiplakin (LOC389697), mRNA.	LOC389697	-0.6062	-0.8177	-0.6062	-0.4793	-0.1833	-1.071	1.466	1.593	0.7049
SPAG1-sperm associated antigen 1 (SPAG1), transcript variant 2, mRNA.	SPAG1	0.1973	-0.857	-1.301	0.1973	-1.412	-0.02466	1.307	0.9741	0.9187
MGC4293-hypothetical protein MGC4293 (MGC4293), mRNA.	MGC4293	-0.09593	0.2278	-1.985	-0.04197	-0.5276	-0.5276	1.199	1.361	0.3897
FNTB-farnesyltransferase, CAAX box, beta (FNTB), mRNA.	FNTB	0.5238	-0.7619	-0.7619	1.167	-0.119	-1.19	1.595	0.5238	-0.9762
FLJ13057-hypothetical protein FLJ13057 similar to germ cell-less (FLJ13057), mRNA.	FLJ13057	0.4688	-1.509	-0.1904	-0.4541	-1.245	1.524	0.9962	0.6006	-0.1904
VARS2L-valyl-tRNA synthetase 2-like (VARS2L), mRNA.	VARS2L	0.07231	0.7231	-2.205	-0.2531	0.3977	-0.5785	0.07231	0.3977	1.374
SEC24D-SEC24 related gene family, member D (S. cerevisiae) (SEC24D), mRNA.	SEC24D	-1.501	-0.4475	0.1102	-0.5714	-0.5095	-0.2616	1.102	1.907	0.1721
ICAM1-intercellular adhesion molecule 1 (CD54), human rhinovirus receptor (ICAM1), mRNA.	ICAM1	-2.272	0.3862	0.9995	-0.6361	-0.02272	0.8973	0.284	-0.2272	0.5906
LYSAL1-lysosomal apyrase-like 1 (LYSAL1), mRNA.	LYSAL1	-0.8006	-1.348	1.115	-0.2534	-1.166	1.48	0.6588	-0.1622	0.4763
TSTA3-tissue specific transplantation antigen P35B (TSTA3), mRNA.	TSTA3	1.228	-0.9827	-1.271	0.6516	0.3632	-1.079	-0.4059	0.07477	1.421
NHP2L1-NHP2 non-histone chromosome protein 2-like 1 (S. cerevisiae) (NHP2L1), mRNA.	NHP2L1	1.014	-1.05	-1.267	0.688	-0.9414	-0.181	0.9052	-0.5069	1.34
UQCRB-ubiquinol-cytochrome c reductase binding protein (UQCRB), mRNA.	UQCRB	-0.5252	1.05	-1.528	-1.241	1.05	0.191	-0.5252	0.4774	1.05
FLJ10826-hypothetical protein FLJ10826 (FLJ10826), mRNA.	FLJ10826	-0.1869	-1.757	0.1495	0.2617	-0.5234	-0.8599	1.72	0.3738	0.8225
APCDD1-adenomatosis polyposis coli down-regulated 1 (APCDD1), mRNA.	APCDD1	-0.2641	-0.8021	-0.9815	-0.7573	-0.2641	-0.7573	1.26	1.619	0.9466
SLC35C1-solute carrier family 35, member C1 (SLC35C1), mRNA.	SLC35C1	0.3875	-0.9204	-1.356	-0.9204	-0.8332	0.5619	1.085	1.259	0.7363
SPPL2B-SPPL2b (SPPL2B), mRNA.	SPPL2B	0.1083	-0.7775	-0.689	1.703	-0.5118	-1.575	0.9941	0.374	0.374
MGC13272-hypothetical protein MGC13272 (MGC13272), mRNA.	MGC13272	0.04473	-0.2773	-1.646	-0.6799	-0.7604	0.1252	0.5278	0.9303	1.735
MGC50844-hypothetical protein MGC50844 (MGC50844), mRNA.	MGC50844	-0.1284	1.316	-2.151	-0.8219	0.3917	0.5073	0.4495	0.565	-0.1284
MAN1-integral inner nuclear membrane protein (MAN1), mRNA.	MAN1	-0.09403	-0.7865	-1.017	-1.094	-0.7865	0.5215	1.752	0.9061	0.5984
MGC955-hypothetical protein MGC955 (MGC955), mRNA.	MGC955	-0.1091	-1.288	-0.5675	-0.502	-0.6329	-0.502	0.8076	0.873	1.921
CRADD-CASP2 and RIPK1 domain containing adaptor with death domain (CRADD), mRNA.	CRADD	0.1395	-0.7673	-1.395	-0.6278	0	-0.9069	1.256	1.186	1.116
MGC15716-hypothetical protein MGC15716 (MGC15716), mRNA.	MGC15716	0.5479	-1.202	-0.8836	-0.7246	-0.7246	0.5479	-0.2474	1.82	0.866
FANCC-Fanconi anemia, complementation group C (FANCC), mRNA.	FANCC	-0.04858	-0.4858	-1.457	-0.2915	-0.2915	-0.9716	0.9716	1.652	0.923
LOC90522-similar to putative transmembrane protein; homolog of yeast Golgi membrane protein Yif1p (Yip1p-interacting factor) (LOC90522), mRNA.	LOC90522	0.7892	-1.673	-0.7261	-0.06314	-0.4419	-0.4419	-0.06314	1.642	0.9786
PDCL-phosducin-like (PDCL), mRNA.	PDCL	-0.5023	-1.407	0.6279	-1.067	-0.05023	0.5149	-0.7284	1.193	1.419
NOL6-nucleolar protein family 6 (RNA-associated) (NOL6), transcript variant gamma, mRNA.	NOL6	-1.207	-1.486	1.393	-0.9285	0.7428	-0.1857	0.6499	0.4642	0.5571
ZIC5-Zic family member 5 (odd-paired homolog, Drosophila) (ZIC5), mRNA.	ZIC5	0.8159	-1.132	-0.6827	-0.6827	-0.6827	1.116	-0.8326	0.5162	1.565
FLJ20014-hypothetical protein FLJ20014 (FLJ20014), mRNA.	FLJ20014	-0.1744	-0.5667	-1.273	-0.7236	0.06102	-0.959	1.552	1.003	1.081
SLC25A17-solute carrier family 25 (mitochondrial carrier; peroxisomal membrane protein, 34kDa), member 17 (SLC25A17), nuclear gene encoding mitochondrial protein, mRNA.	SLC25A17	0.1096	-1.644	-0.3288	0.2192	-0.548	-0.9864	0.548	1.096	1.534
DLGAP1-discs, large (Drosophila) homolog-associated protein 1 (DLGAP1), mRNA.	DLGAP1	-1.37	-0.9588	1.507	-0.5479	-0.137	0.6849	0.7876	0.8904	-0.8561
RABL2B-RAB, member of RAS oncogene family-like 2B (RABL2B), mRNA.	RABL2B	1.161	-1.786	-0.7143	0.08929	0.3571	-0.9822	-0.04464	1.027	0.8929
ASB3-ankyrin repeat and SOCS box-containing 3 (ASB3), transcript variant 2, mRNA.	ASB3	-1.134	-0.5604	-0.3311	-1.134	-0.5604	0.01274	1.044	1.159	1.503
EPHA1-EphA1 (EPHA1), mRNA.	EPHA1	-0.4628	0.1157	-1.62	-0.1157	-0.8485	-0.54	1.157	0.9256	1.388
MFN2-mitofusin 2 (MFN2), nuclear gene encoding mitochondrial protein, mRNA.	MFN2	0.4837	-1.191	-0.9675	0.4837	-0.8558	-0.7442	0.2605	0.707	1.823
LOC401074-similar to double homeobox protein (LOC401074), mRNA.	LOC401074	-1.384	0.4911	-0.4464	-0.9822	0.2232	-0.04464	-0.3125	2.098	0.3571
CLPTM1-cleft lip and palate associated transmembrane protein 1 (CLPTM1), mRNA.	CLPTM1	-0.6393	-1.358	-0.01598	-0.3516	-0.4954	-0.8311	1.183	0.9909	1.518
TEKT3-tektin 3 (TEKT3), mRNA.	TEKT3	-0.3973	-1.498	1.116	1.116	0.1528	-1.223	0.4279	-0.6724	0.9781
FLJ11807-hypothetical protein FLJ11807 (FLJ11807), mRNA.	FLJ11807	1.02	-0.4871	-1.309	0.4719	-1.035	0.4719	1.157	-1.172	0.8829
FBL-fibrillarin (FBL), mRNA.	FBL	-0.2755	-0.6241	-1.05	-0.4304	-0.7403	-0.5854	1.042	0.7317	1.933
FLJ22054-hypothetical protein FLJ22054 (FLJ22054), transcript variant 1, mRNA.	FLJ22054	-0.2343	-0.1616	-1.397	0.05655	-1.179	-0.2343	1.729	1.22	0.2019
EREG-epiregulin (EREG), mRNA.	EREG	-0.4506	-0.5007	-1.051	-0.8261	-0.5507	-0.4506	1.702	0.8511	1.277
PERQ1-PERQ amino acid rich, with GYF domain 1 (PERQ1), mRNA.	PERQ1	-1.54	0.681	-0.9178	-0.02961	-0.5625	-0.6514	0.4145	1.392	1.214
SPAG5-sperm associated antigen 5 (SPAG5), mRNA.	SPAG5	-0.03616	0.01808	-1.772	-0.7412	0.01808	-0.5785	0.94	1.699	0.4519
C13orf10-chromosome 13 open reading frame 10 (C13orf10), mRNA.	C13orf10	-0.438	0.3665	-1.323	-1.082	-0.7598	1.09	0.8491	1.493	-0.1966
RAD51C-RAD51 homolog C (S. cerevisiae) (RAD51C), transcript variant 2, mRNA.	RAD51C	0.2366	-0.7461	-0.7461	-0.5823	-0.5823	0.2366	2.038	-0.9099	1.056
MGC10871-hypothetical protein similar to RNA-binding protein lark (MGC10871), mRNA.	MGC10871	-1.538	-0.9157	1.883	0.3283	-0.2937	0.1728	0.7947	0.1728	-0.6047
VAMP2-vesicle-associated membrane protein 2 (synaptobrevin 2) (VAMP2), mRNA.	VAMP2	-0.4057	-1.318	0.3245	-1.501	1.055	-0.3144	-0.04057	1.329	0.8722
ZNF436-zinc finger protein 436 (ZNF436), mRNA.	ZNF436	-0.8431	-0.2537	-0.5484	-0.9167	-0.03274	-0.4747	2.03	1.293	-0.2537
FLJ13448-hypothetical protein FLJ13448 (FLJ13448), mRNA.	FLJ13448	-1.792	-0.6874	0.7487	-0.02455	-0.356	-0.7978	1.191	0.6383	1.08
IL28B-interleukin 28B (interferon, lambda 3) (IL28B), mRNA.	IL28B	-0.06408	-0.2563	-0.4485	0.5126	-0.833	-0.1602	-0.833	-0.3524	2.435
DLG1-discs, large homolog 1 (Drosophila) (DLG1), mRNA.	DLG1	-0.1588	-1.112	-0.4565	-0.8734	-0.6947	0.1389	1.151	1.985	0.01985
CLTC-clathrin, heavy polypeptide (Hc) (CLTC), mRNA.	CLTC	-0.4903	-1.529	0.1846	-1.009	-0.8018	0.4442	0.8076	1.275	1.119
FLJ34633-hypothetical protein FLJ34633 (FLJ34633), mRNA.	FLJ34633	-0.6134	-0.5314	-0.8867	-0.5041	-1.16	-0.1488	1.218	1.3	1.327
GAS41-glioma-amplified sequence-41 (GAS41), mRNA.	GAS41	1.42	-2.147	-0.06605	-0.3633	-0.3633	0.677	0.677	-0.2147	0.3798
EBAG9-estrogen receptor binding site associated, antigen, 9 (EBAG9), transcript variant 1, mRNA.	EBAG9	-0.1398	0.08896	-1.512	0.6608	-1.627	-0.02542	1.118	1.118	0.3177
ZNF434-zinc finger protein 434 (ZNF434), mRNA.	ZNF434	-1.028	-0.4444	-0.5278	-0.7778	-0.7778	-0.2778	1.639	0.8889	1.306
PPP1R7-protein phosphatase 1, regulatory subunit 7 (PPP1R7), mRNA.	PPP1R7	-0.03409	-1.077	-0.8933	-0.2796	-0.5864	-0.8933	1.316	1.009	1.439
CTCF-CCCTC-binding factor (zinc finger protein) (CTCF), mRNA.	CTCF	-0.7148	-1.21	0.9348	0.11	-0.8798	0.2749	1.265	1.265	-1.045
LOC402343-similar to fatty acid binding protein 9, testis; testis lipid binding protein (LOC402343), mRNA.	LOC402343	-0.1701	1.631	-2.061	0.01	-0.3501	0.4602	-0.1701	-0.1701	0.8203
LOC286177-hypothetical protein LOC286177 (LOC286177), mRNA.	LOC286177	-0.1257	-0.5783	0.3269	0.5532	0.7795	-1.257	-1.483	0.1006	1.685
TPBG-trophoblast glycoprotein (TPBG), mRNA.	TPBG	-2.186	0.7809	0.4685	-0.4685	8.67e-16	0.1562	0.937	0.937	-0.6247
EIF2AK3-eukaryotic translation initiation factor 2-alpha kinase 3 (EIF2AK3), mRNA.	EIF2AK3	0.807	-1.071	-0.9461	-0.06957	-1.572	1.057	0.5565	1.183	0.05565
FLJ10458-Notchless gene homolog (Drosophila) (FLJ10458), mRNA.	FLJ10458	-0.0785	-1.774	0.1334	-1.35	-0.0785	0.2041	0.7693	1.123	1.052
MPST-mercaptopyruvate sulfurtransferase (MPST), mRNA.	MPST	1.376	-2.001	-0.3126	-0.5377	-0.4252	0.7003	-0.2001	0.8128	0.5878
ATF4-activating transcription factor 4 (tax-responsive enhancer element B67) (ATF4), transcript variant 1, mRNA.	ATF4	-0.3838	-1.535	0.614	8.52e-16	0.1535	-0.9978	0.307	1.996	-0.1535
FLJ11193-hypothetical protein FLJ11193 (FLJ11193), mRNA.	FLJ11193	-0.9197	-1.365	1.75	0.2373	-0.4747	0.3263	0.8603	0.5043	-0.9197
FLJ13063-hypothetical protein FLJ13063 (FLJ13063), mRNA.	FLJ13063	-0.8021	-0.4702	-0.5532	-1.3	-0.2213	-0.05532	0.8574	0.5255	2.019
RBM10-RNA binding motif protein 10 (RBM10), transcript variant 2, mRNA.	RBM10	-0.5965	-1.472	0.1621	-0.5381	-0.5965	-0.4798	0.7456	1.096	1.679
C20orf99-chromosome 20 open reading frame 99 (C20orf99), mRNA.	C20orf99	0.06904	-1.174	-0.7594	0.06904	-0.4487	-1.174	1.001	1.726	0.6904
OR2F1-olfactory receptor, family 2, subfamily F, member 1 (OR2F1), mRNA.	OR2F1	0.3916	-1.119	-0.7413	-0.7413	-0.8672	0.5175	-0.3636	1.273	1.65
FLJ13491-hypothetical protein FLJ13491 (FLJ13491), mRNA.	FLJ13491	-0.9494	-0.5934	0.356	0.5934	-0.4747	-0.9494	0.4747	2.136	-0.5934
UNQ564-MVAL564 (UNQ564), mRNA.	UNQ564	0.3307	-1.339	-0.1774	0.1129	0.4759	-1.339	0.4033	-0.3952	1.928
MAPK14-mitogen-activated protein kinase 14 (MAPK14), transcript variant 3, mRNA.	MAPK14	-0.4036	-1.455	0.1699	-0.4036	-0.308	-0.6904	0.2655	2.082	0.7435
LOC161577-LOC161577 protein (LOC161577), mRNA.	LOC161577	-0.2074	-0.3941	-1.203	-1.514	0.4148	-0.3319	1.41	0.6638	1.162
CDK5RAP1-CDK5 regulatory subunit associated protein 1 (CDK5RAP1), transcript variant 1, mRNA.	CDK5RAP1	-0.5005	-1.319	1.056	-0.2548	-1.156	1.219	0.8917	-0.7461	0.8098
LOC375834-similar to ATP-dependent DNA helicase II, 70 kDa subunit (Lupus Ku autoantigen protein p70) (Ku70) (70 kDa subunit of Ku antigen) (Thyroid-lupus autoantigen) (TLAA) (CTC box binding factor 75 kDa subunit) (CTCBF) (CTC75) (LOC375834), mRNA.	LOC375834	-0.3315	-0.8004	-0.8004	-0.2889	-0.7577	-0.7577	0.6914	1.16	1.885
GHRHR-growth hormone releasing hormone receptor (GHRHR), mRNA.	GHRHR	0.3779	-1.923	0.3779	0.5779	-0.6224	-0.6224	-0.1223	0.2779	1.678
AACS-acetoacetyl-CoA synthetase (AACS), mRNA.	AACS	-0.296	-0.5765	-0.9971	-1.418	-0.01558	-0.1558	1.387	1.527	0.5453
NDUFV1-NADH dehydrogenase (ubiquinone) flavoprotein 1, 51kDa (NDUFV1), mRNA.	NDUFV1	0.5613	0.7556	-2.353	-0.5074	0.07556	-0.02159	0.4642	1.047	-0.02159
KIAA1018-KIAA1018 protein (KIAA1018), mRNA.	KIAA1018	-0.4619	1.171	-1.798	-1.353	0.2805	0.5774	0.5774	0.7259	0.2805
SBP1-HBV pre-s2 binding protein 1 (SBP1), mRNA.	SBP1	0.1868	0.02669	-1.495	-0.6939	0.6672	-0.854	1.068	1.628	-0.5338
CHC1-chromosome condensation 1 (CHC1), mRNA.	CHC1	-0.3077	-0.7085	-0.9635	-0.6356	-0.5263	-0.7085	1.696	1.295	0.8583
PRDX1-peroxiredoxin 1 (PRDX1), transcript variant 3, mRNA.	PRDX1	-0.4742	0.6201	-1.35	-0.3648	-0.5837	0.07296	-0.8025	1.058	1.824
COX15-COX15 homolog, cytochrome c oxidase assembly protein (yeast) (COX15), nuclear gene encoding mitochondrial protein, transcript variant 1, mRNA.	COX15	-0.7603	-0.8847	-0.3248	-0.8847	-0.6359	-0.3248	1.355	1.666	0.7948
AKR1A1-aldo-keto reductase family 1, member A1 (aldehyde reductase) (AKR1A1), transcript variant 1, mRNA.	AKR1A1	-0.2837	-0.2229	-1.378	-1.013	-0.5878	-0.04053	0.6283	1.48	1.419
KIAA0703-KIAA0703 gene product (KIAA0703), mRNA.	KIAA0703	-0.4127	-1.365	-0.1746	-0.746	-0.4603	-0.5556	1.397	1.492	0.8254
RPS13-ribosomal protein S13 (RPS13), mRNA.	RPS13	-0.5154	-0.9468	-0.4075	-0.7311	-0.7311	-0.2996	0.3476	1.642	1.642
TRIP3-thyroid hormone receptor interactor 3 (TRIP3), mRNA.	TRIP3	0.0218	0.218	-1.646	-0.4686	-0.07629	-0.5667	1.395	-0.4686	1.591
SEMA4C-sema domain, immunoglobulin domain (Ig), transmembrane domain (TM) and short cytoplasmic domain, (semaphorin) 4C (SEMA4C), mRNA.	SEMA4C	-1.899	1.623	-0.3333	0.3188	-0.9855	0.5797	0.05797	0.4493	0.1884
LOC113179-hypothetical protein BC011824 (LOC113179), mRNA.	LOC113179	-0.4362	-0.4362	-0.9751	0.2566	-0.5132	-1.36	0.7955	0.9494	1.719
ACP2-acid phosphatase 2, lysosomal (ACP2), mRNA.	ACP2	0.09383	-0.5818	-1.426	-0.4692	-0.244	-0.9758	1.164	1.389	1.051
C6orf89-chromosome 6 open reading frame 89 (C6orf89), mRNA.	C6orf89	-1.282	-0.2873	-0.0884	-0.0884	-0.4862	-0.884	2.099	0.9061	0.1105
RBM18-RNA binding motif protein 18 (RBM18), mRNA.	RBM18	-0.3238	-0.8536	-0.7653	-0.4121	-0.7653	-0.677	1.266	0.7359	1.795
FLJ14827-hypothetical protein FLJ14827 (FLJ14827), mRNA.	FLJ14827	0.39	-0.4875	-1.525	0.07092	-0.008865	-1.365	1.427	0.39	1.108
SEMA4F-sema domain, immunoglobulin domain (Ig), transmembrane domain (TM) and short cytoplasmic domain, (semaphorin) 4F (SEMA4F), mRNA.	SEMA4F	-1.053	-0.9442	0.9079	-1.489	-0.2905	1.126	0.5811	0.03632	1.126
DEDD-death effector domain containing (DEDD), transcript variant 1, mRNA.	DEDD	-0.4122	0.4607	-1.794	-0.4849	-0.6304	-0.3395	1.188	0.6789	1.334
HIF1AN-hypoxia-inducible factor 1, alpha subunit inhibitor (HIF1AN), mRNA.	HIF1AN	-1.337	-0.9757	1.671	0.8287	0.1069	-1.096	0.7084	0.2272	-0.1337
NDUFS2-NADH dehydrogenase (ubiquinone) Fe-S protein 2, 49kDa (NADH-coenzyme Q reductase) (NDUFS2), mRNA.	NDUFS2	-0.4889	1.161	-1.772	-0.1222	-0.1222	-0.4889	1.344	0.9778	-0.4889
ABCB10-ATP-binding cassette, sub-family B (MDR/TAP), member 10 (ABCB10), nuclear gene encoding mitochondrial protein, mRNA.	ABCB10	-0.02952	0.05904	-1.801	-0.8266	-0.3838	-0.2952	1.476	0.7675	1.033
VPS13C-vacuolar protein sorting 13C (yeast) (VPS13C), mRNA.	VPS13C	-0.2333	-1.57	0.7211	-1.474	0.2439	0.5302	1.294	0.8166	-0.3287
LOXL3-lysyl oxidase-like 3 (LOXL3), mRNA.	LOXL3	-1.004	0.098	-0.9163	-0.0784	-0.7399	-0.8281	0.4067	1.686	1.377
FADD-Fas (TNFRSF6)-associated via death domain (FADD), mRNA.	FADD	-0.2178	0.8322	-2.038	-0.5677	-0.5677	0.06222	1.182	0.3422	0.9722
ZFP1-zinc finger protein 1 homolog (mouse) (ZFP1), mRNA.	ZFP1	-0.1661	0.08305	-1.578	-0.9965	-0.5813	0.1661	1.827	0.6644	0.5813
LOC285388-similar to zinc finger protein 161 (LOC285388), mRNA.	LOC285388	-1.375	0.4957	-0.7996	-1.375	-0.07996	0.06397	0.7836	1.359	0.9275
TUBGCP6-tubulin, gamma complex associated protein 6 (TUBGCP6), mRNA.	TUBGCP6	0.2321	-1.509	0.05803	-0.9864	1.102	-0.9864	-0.1161	1.277	0.9284
PPHLN1-periphilin 1 (PPHLN1), transcript variant 1, mRNA.	PPHLN1	-0.7355	0.3421	-1.043	-0.7355	-1.351	0.9579	0.4961	1.574	0.4961
PLEKHF2-pleckstrin homology domain containing, family F (with FYVE domain) member 2 (PLEKHF2), mRNA.	PLEKHF2	-0.6799	-0.7598	-0.4799	-0.9998	-0.5199	-0.3199	1.52	1.64	0.5999
LOC377524-similar to peptidylprolyl isomerase A (LOC377524), mRNA.	LOC377524	-0.8627	-1.266	0.4986	-0.7619	-0.2577	-0.409	1.356	1.658	0.04482
PCDH7-BH-protocadherin (brain-heart) (PCDH7), transcript variant a, mRNA.	PCDH7	-0.225	-0.9843	-0.3515	0.1547	-1.744	0.2812	0.914	0.2812	1.673
LOC374496-similar to hypothetical protein FLJ10826 (LOC374496), mRNA.	LOC374496	-1	-0.7874	-0.1496	-0.7874	-1	-0.007874	1.197	1.48	1.055
FLJ20699-hypothetical protein FLJ20699 (FLJ20699), mRNA.	FLJ20699	-0.7514	-0.6188	-0.4199	0.3757	-0.3536	-1.613	1.238	0.7735	1.37
LOC343171-similar to seven transmembrane helix receptor (LOC343171), mRNA.	LOC343171	-1.927	-0.3343	1.79	0.1082	-0.06883	-0.1573	0.9046	0.01967	-0.3343
KHDRBS1-KH domain containing, RNA binding, signal transduction associated 1 (KHDRBS1), mRNA.	KHDRBS1	-1.111	0.5283	-0.7834	-0.4555	-0.1275	-0.6194	-0.4555	2.004	1.02
DMPK-dystrophia myotonica-protein kinase (DMPK), mRNA.	DMPK	1.131	0.2362	-2.226	0.46	-0.8828	-0.09947	0.3481	0.3481	0.6838
SNW1-SKI-interacting protein (SNW1), mRNA.	SNW1	-1.195	-0.9523	0.4223	-0.7906	-0.4672	-0.3055	1.797	1.069	0.4223
MGC52010-hypothetical protein MGC52010 (MGC52010), mRNA.	MGC52010	-0.04971	-0.6462	-1.205	-0.8699	-0.2734	-0.6462	1.255	0.8077	1.628
ABCE1-ATP-binding cassette, sub-family E (OABP), member 1 (ABCE1), mRNA.	ABCE1	-1	-0.6495	-0.2403	-1.234	-0.4157	-0.1234	1.63	1.221	0.8119
CDK2AP1-CDK2-associated protein 1 (CDK2AP1), mRNA.	CDK2AP1	0.1448	-0.4417	-1.419	-0.3765	-0.7024	-0.5069	0.21	1.383	1.709
LOC374395-similar to RIKEN cDNA 1810059G22 (LOC374395), mRNA.	LOC374395	0.4996	-2.111	0.9348	0.4996	-0.9509	0.06447	0.4996	0.9348	-0.3707
VPS11-vacuolar protein sorting 11 (yeast) (VPS11), mRNA.	VPS11	0.09245	-0.4623	-1.156	-0.04623	-1.294	-0.04623	0.7858	0.09245	2.034
LOC374845-similar to BC003940 protein (LOC374845), mRNA.	LOC374845	0.547	0.1126	-1.842	-1.191	0.2574	-0.03218	0.3298	0.185	1.633
C22orf3-chromosome 22 open reading frame 3 (C22orf3), mRNA.	C22orf3	-1.422	-0.6432	0.804	-1.645	0.3587	0.2474	1.027	0.3587	0.9153
LOC391023-similar to ribosomal protein L18a; 60S ribosomal protein L18a (LOC391023), mRNA.	LOC391023	-1.12	0.0521	-0.06512	-0.06512	-1.003	0.0521	-0.8857	1.107	1.928
WDR23-WD repeat domain 23 (WDR23), transcript variant 2, mRNA.	WDR23	1.089	-0.3552	-1.902	-0.2521	0.3667	-1.077	0.3667	0.7792	0.9854
KIAA0999-KIAA0999 protein (KIAA0999), mRNA.	KIAA0999	-0.0556	-0.4726	-0.6394	-1.474	1.112	-0.6394	1.029	1.529	-0.3892
KIAA0523-KIAA0523 protein (KIAA0523), mRNA.	KIAA0523	-0.08237	-0.9473	-0.762	-0.4531	-0.8237	-0.4531	0.3501	1.956	1.215
SSA1-Sjogren syndrome antigen A1 (52kDa, ribonucleoprotein autoantigen SS-A/Ro) (SSA1), mRNA.	SSA1	-1.096	-0.9288	1.077	0.5759	-0.4272	-0.9288	0.4087	1.746	-0.4272
SCAM-1-vinexin beta (SH3-containing adaptor molecule-1) (SCAM-1), mRNA.	SCAM	0.206	-1.751	1.339	1.03	-0.515	-0.515	-0.927	0.618	0.515
MGC52423-hypothetical protein MGC52423 (MGC52423), mRNA.	MGC52423	-0.5867	-1.375	0.5166	-1.611	0.2802	0.04378	0.4378	1.147	1.147
BAIAP2-BAI1-associated protein 2 (BAIAP2), transcript variant 3, mRNA.	BAIAP2	-0.6318	-0.6318	-0.4323	-1.53	-0.2328	0.1663	1.164	0.3658	1.762
KIAA0720-KIAA0720 protein (KIAA0720), transcript variant 1, mRNA.	KIAA0720	-0.8007	-1.385	1.829	-0.2164	-0.3138	0.3679	-0.7033	1.147	0.07574
KIAA1971-similar to junction-mediating and regulatory protein p300 JMY (KIAA1971), mRNA.	KIAA1971	-0.9184	-0.8668	-0.1435	-0.2468	-0.7634	-0.8668	0.993	1.251	1.561
LOC374822-LOC374822 (LOC374822), mRNA.	LOC374822	0.1834	-1.975	0.4373	-0.5784	-0.5784	-0.07054	1.199	0.05643	1.326
FLJ12436-hypothetical protein FLJ12436 (FLJ12436), mRNA.	FLJ12436	-0.02701	0.2161	-1.729	-0.2701	-1.364	0.2161	1.188	0.9453	0.8238
LOC375758-LOC375758 (LOC375758), mRNA.	LOC375758	-0.4726	-0.4292	-1.037	-0.3424	-0.516	-1.037	1.003	1.263	1.567
DKFZP586A0522-DKFZP586A0522 protein (DKFZP586A0522), mRNA.	DKFZP586A0522	-0.229	-0.03817	-1.489	-0.4199	-0.2672	-0.9925	1.412	1.489	0.5344
MGC5987-hypothetical protein MGC5987 (MGC5987), mRNA.	MGC5987	0.9267	0.5097	-1.714	0.7877	-0.3244	-0.6024	-0.3244	-0.7414	1.483
WFDC10A-WAP four-disulfide core domain 10A (WFDC10A), mRNA.	WFDC10A	-0.956	-0.6164	1.082	0.4025	0.1761	-0.956	-0.05031	-0.956	1.874
FLJ23584-hypothetical protein FLJ23584 (FLJ23584), mRNA.	FLJ23584	-0.8189	0.5945	-1.122	0.4936	-0.7179	-1.021	0.9984	1.705	-0.1122
LOC339985-hypothetical LOC339985 (LOC339985), mRNA.	LOC339985	0.1057	-0.03019	-0.5735	-1.932	-0.03019	1.6	0.7848	0.649	-0.5735
LOC375731-similar to DKFZP586G1517 protein (LOC375731), mRNA.	LOC375731	-0.3629	-0.9664	-0.6114	-0.2564	-0.6469	-1.002	1.59	1.128	1.128
MAP17-membrane-associated protein 17 (MAP17), mRNA.	MAP17	-0.3242	-0.3242	-1.216	-0.6889	-0.851	-0.2837	0.8104	1.094	1.783
KIAA0076-KIAA0076 (KIAA0076), mRNA.	KIAA0076	-1.034	0.09602	-0.7682	0.4284	-1.101	-0.9676	1.093	1.492	0.7608
LOC51255-hypothetical protein LOC51255 (LOC51255), mRNA.	LOC51255	0.2794	1.025	-1.77	-0.5589	0.09315	0.09315	0.3726	-1.025	1.49
ERK8-extracellular signal-regulated kinase 8 (ERK8), mRNA.	ERK8	-0.8061	-1.456	1.901	-0.9144	0.1684	0.4933	-0.2647	0.2767	0.6016
LOC285331-hypothetical protein LOC285331 (LOC285331), mRNA.	LOC285331	0.3232	-0.4422	-1.361	-0.2126	0.4763	-1.667	0.9355	1.089	0.859
LOC125704-similar to RIKEN cDNA 2900024C23 (LOC125704), mRNA.	LOC125704	-1.285	-1.285	1.494	0.05975	-0.5676	-0.478	0.239	0.5975	1.225
LOC253436-hypothetical LOC253436 (LOC253436), mRNA.	LOC253436	0.3596	-0.6044	-0.5355	0.2219	0.8415	-1.775	-0.1224	-0.1913	1.805
USP8-ubiquitin specific protease 8 (USP8), mRNA.	USP8	-0.4375	-0.8413	-0.6394	-0.5384	-0.8917	-0.4879	1.582	1.531	0.7235
PIGA-phosphatidylinositol glycan, class A (paroxysmal nocturnal hemoglobinuria) (PIGA), transcript variant 3, mRNA.	PIGA	-1.007	-0.4576	-0.4576	-1.144	-0.4576	-0.3203	1.396	1.258	1.19
GIP-gastric inhibitory polypeptide (GIP), mRNA.	GIP	-1.42	0.3288	-0.2092	-0.6127	0.05978	-0.7472	1.001	1.943	-0.3437
LOC150084-hypothetical protein LOC150084 (LOC150084), mRNA.	LOC150084	0.2	-0.5411	-1.282	-0.3823	-1.176	-0.06469	0.4646	1.841	0.941
ZNF215-zinc finger protein 215 (ZNF215), mRNA.	ZNF215	0.1129	-0.03226	-1.339	-0.1774	0.2581	-1.339	0.5485	-0.03226	2
LOC387821-hypothetical gene supported by BC039676 (LOC387821), mRNA.	LOC387821	-0.8908	0.06778	0.2421	-0.8036	-0.6293	0.852	1.113	-1.414	1.462

## Sheet: differentiation genes
Gene	Symbol	RIIB 1	RIIB 2	RIIB 3	OC1	OC2	OC3	RIA 1	RIA 2	RIA 3
ANTXR2-anthrax toxin receptor 2 (ANTXR2), mRNA.	ANTXR2	1.315	1.322	1.287	-0.4579	-0.4224	-0.4153	-0.8551	-0.8834	-0.8905
KIAA0802-KIAA0802 protein (KIAA0802), mRNA.	KIAA0802	1.163	1.138	1.163	0.002742	0.02742	-0.04662	-1.059	-1.083	-1.305
SLC12A7-solute carrier family 12 (potassium/chloride transporters), member 7 (SLC12A7), mRNA.	SLC12A7	1.303	1.248	1.359	-0.4277	-0.3724	-0.4461	-0.888	-0.9617	-0.8144
ZYX-zyxin (ZYX), mRNA.	ZYX	1.26	1.26	1.209	-0.1613	-0.1917	-0.2628	-1.034	-1.075	-1.004
NSF-N-ethylmaleimide-sensitive factor (NSF), mRNA.	NSF	1.125	1.106	1.066	0.1243	0.06542	0.1047	-1.191	-1.053	-1.348
FLJ90798-hypothetical protein FLJ90798 (FLJ90798), mRNA.	FLJ90798	1.282	1.311	1.378	-0.4674	-0.5343	-0.5916	-0.8306	-0.7541	-0.7924
HEY1-hairy/enhancer-of-split related with YRPW motif 1 (HEY1), mRNA.	HEY1	1.307	1.386	1.29	-0.5216	-0.5477	-0.6435	-0.7828	-0.7132	-0.7741
URKL1-uridine kinase-like 1 (URKL1), mRNA.	URKL1	1.364	1.278	1.335	-0.5668	-0.711	-0.6821	-0.6245	-0.8839	-0.5092
VEGFC-vascular endothelial growth factor C (VEGFC), mRNA.	VEGFC	1.299	1.284	1.327	-0.5083	-0.3793	-0.3793	-0.9959	-0.8812	-0.7665
STX1A-syntaxin 1A (brain) (STX1A), mRNA.	STX1A	1.261	1.304	1.431	-0.673	-0.6518	-0.6412	-0.6837	-0.6837	-0.6624
LOC64744-hypothetical protein AL133206 (LOC64744), mRNA.	LOC64744	1.314	1.251	1.399	-0.5936	-0.6572	-0.6996	-0.4876	-0.9541	-0.5724
KIAA2028-similar to PH (pleckstrin homology) domain (KIAA2028), mRNA.	KIAA2028	1.24	1.369	1.369	-0.6201	-0.5167	-0.5813	-0.6976	-0.8655	-0.6976
CSAGE-chondrosarcoma associated gene 1 (CSAGE), transcript variant b, mRNA.	CSAGE	1.392	1.316	1.278	-0.736	-0.6214	-0.5928	-0.8314	-0.6119	-0.5928
PPARG-peroxisome proliferative activated receptor, gamma (PPARG), transcript variant 4, mRNA.	PPARG	1.28	1.349	1.267	-0.4644	-0.3264	-0.4023	-0.9126	-0.9816	-0.8092
RPS6KC1-ribosomal protein S6 kinase, 52kDa, polypeptide 1 (RPS6KC1), mRNA.	RPS6KC1	1.281	1.318	1.391	-0.5307	-0.6406	-0.6772	-0.7321	-0.6406	-0.7687
DKK1-dickkopf homolog 1 (Xenopus laevis) (DKK1), mRNA.	DKK1	1.21	1.243	1.374	-0.4628	-0.4737	-0.4409	-0.6705	-1.359	-0.419
FLJ37659-hypothetical protein FLJ37659 (FLJ37659), mRNA.	FLJ37659	1.403	1.32	1.262	-0.6502	-0.5172	-0.617	-0.7583	-0.7999	-0.6419
KIAA0492-KIAA0492 protein (KIAA0492), mRNA.	KIAA0492	1.426	1.261	1.261	-0.5344	-0.5015	-0.5344	-0.7485	-0.6167	-1.012
PLAU-plasminogen activator, urokinase (PLAU), mRNA.	PLAU	1.236	1.357	1.296	-0.3935	-0.3226	-0.4542	-0.8285	-0.8589	-1.031
FOXP1-forkhead box P1 (FOXP1), mRNA.	FOXP1	1.346	1.226	1.208	-0.2935	-0.2244	-0.2762	-0.9149	-0.9149	-1.157
SMARCA3-SWI/SNF related, matrix associated, actin dependent regulator of chromatin, subfamily a, member 3 (SMARCA3), transcript variant 2, mRNA.	SMARCA3	1.097	1.123	1.212	0.02134	0.02134	-0.01707	-0.9263	-1.221	-1.31
G0S2-putative lymphocyte G0/G1 switch gene (G0S2), mRNA.	G0S2	1.322	1.269	1.301	-0.3395	-0.5003	-0.3395	-1.004	-0.8219	-0.8863
C5orf13-chromosome 5 open reading frame 13 (C5orf13), mRNA.	C5orf13	1.317	1.185	1.273	-0.3354	-0.2253	-0.2473	-1.217	-0.9084	-0.8422
EDEM1-ER degradation enhancer, mannosidase alpha-like 1 (EDEM1), mRNA.	EDEM1	1.33	1.311	1.273	-0.5439	-0.3527	-0.4101	-0.8308	-0.7543	-1.022
ALS2CR2-amyotrophic lateral sclerosis 2 (juvenile) chromosome region, candidate 2 (ALS2CR2), mRNA.	ALS2CR2	1.318	1.228	1.437	-0.649	-0.5596	-0.5894	-0.6788	-0.8278	-0.6788
MGST1-microsomal glutathione S-transferase 1 (MGST1), transcript variant 1a, mRNA.	MGST1	1.311	1.29	1.248	-0.4494	-0.3656	-0.2608	-1.162	-0.7428	-0.8685
ADAM19-a disintegrin and metalloproteinase domain 19 (meltrin beta) (ADAM19), transcript variant 2, mRNA.	ADAM19	1.234	1.19	1.304	-0.13	-0.2532	-0.2444	-1.107	-1.071	-0.9218
FLJ23309-hypothetical protein FLJ23309 (FLJ23309), mRNA.	FLJ23309	1.224	1.31	1.372	-0.4782	-0.3302	-0.4289	-0.9715	-0.8728	-0.8235
CDKN2B-cyclin-dependent kinase inhibitor 2B (p15, inhibits CDK4) (CDKN2B), transcript variant 1, mRNA.	CDKN2B	1.201	1.385	1.267	-0.2902	-0.343	-0.3826	-1.003	-0.8971	-0.9367
LOC389289-similar to annexin II receptor (LOC389289), mRNA.	LOC389289	1.283	1.449	1.257	-0.7074	-0.5543	-0.6436	-0.6436	-0.7456	-0.6946
IMMP2L-IMP2 inner mitochondrial membrane protease-like (S. cerevisiae) (IMMP2L), mRNA.	IMMP2L	1.2	1.37	1.314	-0.2968	-0.4105	-0.4294	-0.903	-0.903	-0.9409
LOC203427-similar to solute carrier family 25 , member 16 (LOC203427), mRNA.	LOC203427	1.192	1.398	1.398	-0.5787	-0.5787	-0.6817	-0.7228	-0.7228	-0.7023
LOC402617-LOC402617 (LOC402617), mRNA.	LOC402617	1.111	1.218	1.091	-0.01193	0.04663	0.04663	-1.134	-1.212	-1.154
PLS3-plastin 3 (T isoform) (PLS3), mRNA.	PLS3	1.399	1.187	1.399	-0.5868	-0.5483	-0.6447	-0.7218	-0.7603	-0.7218
COL4A5-collagen, type IV, alpha 5 (Alport syndrome) (COL4A5), transcript variant 1, mRNA.	COL4A5	1.212	1.312	1.162	-0.2217	-0.1219	-0.2342	-1.307	-0.9574	-0.8452
MGC46719-hypothetical protein MGC46719 (MGC46719), mRNA.	MGC46719	1.308	1.287	1.136	-0.2201	-0.2846	-0.1985	-0.7367	-1.189	-1.103
C3orf1-chromosome 3 open reading frame 1 (C3orf1), mRNA.	C3orf1	1.107	1.199	1.268	-0.06647	-0.1355	-0.04346	-1.079	-1.056	-1.194
SERPINE2-serine (or cysteine) proteinase inhibitor, clade E (nexin, plasminogen activator inhibitor type 1), member 2 (SERPINE2), mRNA.	SERPINE2	1.209	1.312	1.463	-0.6059	-0.6811	-0.5495	-0.6529	-0.7094	-0.7846
KIAA1265-KIAA1265 protein (KIAA1265), mRNA.	KIAA1265	1.321	1.394	1.248	-0.7011	-0.5062	-0.4819	-0.6037	-0.9204	-0.7499
SLC35F2-solute carrier family 35, member F2 (SLC35F2), mRNA.	SLC35F2	1.414	1.327	1.24	-0.615	-0.7309	-0.4991	-0.586	-0.7889	-0.7599
SNAI2-snail homolog 2 (Drosophila) (SNAI2), mRNA.	SNAI2	1.232	1.413	1.3	-0.6082	-0.4038	-0.4946	-0.9035	-0.6536	-0.8808
KIAA1068-KIAA1068 protein (KIAA1068), mRNA.	KIAA1068	1.361	1.361	1.192	-0.3285	-0.4552	-0.4974	-0.8352	-0.8775	-0.9197
DNAPTP6-DNA polymerase-transactivated protein 6 (DNAPTP6), mRNA.	DNAPTP6	1.396	1.25	1.202	-0.2776	-0.3503	-0.4231	-0.8354	-1.126	-0.8354
LAGE2A-cancer/testis antigen 1-A (LAGE2A), mRNA.	LAGE2A	1.354	1.226	1.391	-0.6067	-0.5334	-0.7717	-0.8999	-0.6067	-0.5518
NAV2-neuron navigator 2 (NAV2), transcript variant 2, mRNA.	NAV2	1.251	1.101	1.165	-0.03206	0.01069	-0.09619	-1.08	-1.186	-1.133
BMP6-bone morphogenetic protein 6 (BMP6), mRNA.	BMP6	1.247	1.386	1.351	-0.4824	-0.7418	-0.6208	-0.7591	-0.7245	-0.6553
ANKRD9-ankyrin repeat domain 9 (ANKRD9), mRNA.	ANKRD9	1.282	1.182	1.416	-0.3927	-0.3257	-0.4262	-0.8281	-0.8951	-1.012
MAPBPIP-mitogen-activated protein-binding protein-interacting protein (MAPBPIP), mRNA.	MAPBPIP	1.376	1.376	1.201	-0.618	-0.6879	-0.4781	-0.8279	-0.8978	-0.4431
LOC51064-glutathione S-transferase subunit 13 homolog (LOC51064), mRNA.	LOC51064	1.141	1.182	1.161	0.023	0.04369	-0.1219	-1.136	-1.239	-1.053
CGI-69-CGI-69 protein (CGI-69), mRNA.	CGI	1.321	1.244	1.398	-0.5023	-0.5793	-0.7591	-0.8619	-0.4766	-0.7848
RAI17-retinoic acid induced 17 (RAI17), mRNA.	RAI17	1.167	1.348	1.337	-0.4457	-0.2971	-0.3184	-0.9127	-0.7853	-1.093
RNF13-ring finger protein 13 (RNF13), transcript variant 5, mRNA.	RNF13	1.24	1.288	1.361	-0.4786	-0.4544	-0.2608	-0.8658	-1.035	-0.7932
TBX2-T-box 2 (TBX2), mRNA.	TBX2	1.228	1.343	1.343	-0.4603	-0.6905	-0.4603	-1.151	-0.5754	-0.5754
SLC16A3-solute carrier family 16 (monocarboxylic acid transporters), member 3 (SLC16A3), mRNA.	SLC16A3	1.215	1.381	1.23	-0.4054	-0.2237	-0.3449	-0.9656	-1.117	-0.7688
AGPAT2-1-acylglycerol-3-phosphate O-acyltransferase 2 (lysophosphatidic acid acyltransferase, beta) (AGPAT2), mRNA.	AGPAT2	1.115	1.043	1.115	0.1387	0.1568	0.03015	-1.308	-1.29	-1.001
DGAT1-diacylglycerol O-acyltransferase homolog 1 (mouse) (DGAT1), mRNA.	DGAT1	1.272	1.214	1.472	-0.5345	-0.4524	-0.5815	-0.7575	-0.8748	-0.7575
FLJ38564-hypothetical protein FLJ38564 (FLJ38564), mRNA.	FLJ38564	1.287	1.429	1.215	-0.6373	-0.4592	-0.4592	-0.6017	-1.065	-0.7086
CHST7-carbohydrate (N-acetylglucosamine 6-O) sulfotransferase 7 (CHST7), mRNA.	CHST7	1.371	1.329	1.163	-0.27	-0.4153	-0.3946	-0.9968	-0.8099	-0.976
DMN-desmuslin (DMN), transcript variant B, mRNA.	DMN	1.353	1.353	1.16	-0.4103	-0.2725	-0.4103	-0.9889	-0.9613	-0.8236
S100A4-S100 calcium binding protein A4 (calcium protein, calvasculin, metastasin, murine placental homolog) (S100A4), transcript variant 2, mRNA.	S100A4	1.222	1.243	1.514	-0.625	-0.6563	-0.6146	-0.5833	-0.719	-0.7816
FLJ10159-hypothetical protein FLJ10159 (FLJ10159), mRNA.	FLJ10159	1.157	1.393	1.322	-0.4048	-0.4522	-0.3102	-1.02	-0.9964	-0.6888
TTC3-tetratricopeptide repeat domain 3 (TTC3), mRNA.	TTC3	1.18	1.285	1.478	-0.5725	-0.5024	-0.5199	-0.6251	-0.7127	-1.011
TRIM9-tripartite motif-containing 9 (TRIM9), transcript variant 2, mRNA.	TRIM9	1.185	1.475	1.303	-0.5155	-0.621	-0.5155	-0.8846	-0.6605	-0.7659
AP3M1-adaptor-related protein complex 3, mu 1 subunit (AP3M1), mRNA.	AP3M1	1.248	1.469	1.192	-0.4487	-0.4118	-0.4118	-0.8174	-0.8912	-0.928
LOC51123-HSPC038 protein (LOC51123), mRNA.	LOC51123	1.294	1.154	1.2	-0.05962	-0.2463	-0.1529	-1.086	-1.249	-0.8528
FTSJ1-FtsJ homolog 1 (E. coli) (FTSJ1), transcript variant 2, mRNA.	FTSJ1	0.873	0.932	0.932	0.4151	0.3561	0.3708	-1.298	-1.446	-1.136
SLC26A11-solute carrier family 26, member 11 (SLC26A11), mRNA.	SLC26A11	1.346	1.164	1.346	-0.4673	-0.286	-0.3223	-0.7937	-0.9025	-1.084
ZAP3-ZAP3 protein (ZAP3), mRNA.	ZAP3	1.271	1.067	1.169	-0.61	-0.4067	-0.5592	0	-0.2033	-1.728
ASB9-ankyrin repeat and SOCS box-containing 9 (ASB9), mRNA.	ASB9	1.325	1.403	1.147	-0.4309	-0.3087	-0.3753	-0.9087	-0.9532	-0.8976
TNFAIP1-tumor necrosis factor, alpha-induced protein 1 (endothelial) (TNFAIP1), mRNA.	TNFAIP1	1.187	1.104	1.146	-0.0528	0.1125	-0.03214	-1.293	-1.169	-1.003
FLJ13263-hypothetical protein FLJ13263 (FLJ13263), mRNA.	FLJ13263	1.271	1.502	1.194	-0.6901	-0.5747	-0.6708	-0.6324	-0.517	-0.8823
NOV-nephroblastoma overexpressed gene (NOV), mRNA.	NOV	1.129	1.181	1.217	0.03716	-0.1565	-0.03325	-1.054	-1.265	-1.054
FLJ11196-acheron (FLJ11196), transcript variant 2, mRNA.	FLJ11196	1.053	1.068	1.113	0.1505	0.1956	0.04514	-1.264	-1.354	-1.008
DKFZP564K0822-hypothetical protein DKFZp564K0822 (DKFZP564K0822), mRNA.	DKFZP564K0822	1.24	1.21	1.511	-0.5648	-0.5347	-0.5949	-0.6249	-0.7152	-0.9257
DKFZP434F0318-hypothetical protein DKFZp434F0318 (DKFZP434F0318), mRNA.	DKFZP434F0318	1.338	1.443	1.127	-0.5281	-0.5985	-0.5281	-1.091	-0.7746	-0.3873
ZDHHC3-zinc finger, DHHC domain containing 3 (ZDHHC3), mRNA.	ZDHHC3	1.229	1.253	1.466	-0.4563	-0.5512	-0.6699	-0.6461	-1.002	-0.6224
SPATA7-spermatogenesis associated 7 (SPATA7), mRNA.	SPATA7	1.297	1.349	1.218	-0.2244	-0.408	-0.4867	-1.09	-0.8278	-0.8278
GUK1-guanylate kinase 1 (GUK1), mRNA.	GUK1	1.265	1.265	1.23	-0.3613	-0.2229	-0.5343	-1.019	-1.295	-0.3267
SUPV3L1-suppressor of var1, 3-like 1 (S. cerevisiae) (SUPV3L1), mRNA.	SUPV3L1	1.38	1.111	1.38	-0.3879	-0.3207	-0.4102	-0.9696	-0.9473	-0.8354
TRIM9-tripartite motif-containing 9 (TRIM9), transcript variant 1, mRNA.	TRIM9	1.209	1.513	1.233	-0.5405	-0.5872	-0.4588	-0.8671	-0.7971	-0.7038
FLJ31340-hypothetical protein FLJ31340 (FLJ31340), mRNA.	FLJ31340	1.215	1.176	1.469	-0.364	-0.364	-0.4419	-1.163	-0.7929	-0.7344
SLC2A4RG-SLC2A4 regulator (SLC2A4RG), mRNA.	SLC2A4RG	1.15	1.287	1.196	-0.03547	-0.2635	-0.1267	-0.8565	-1.221	-1.13
SNTA1-syntrophin, alpha 1 (dystrophin-associated protein A1, 59kDa, acidic component) (SNTA1), mRNA.	SNTA1	1.427	1.278	1.154	-0.259	-0.4325	-0.3829	-0.854	-1.003	-0.9284
PLAT-plasminogen activator, tissue (PLAT), transcript variant 2, mRNA.	PLAT	1.277	1.18	1.2	-0.2762	-0.1597	-0.02373	-0.9364	-1.15	-1.111
SPAG9-sperm associated antigen 9 (SPAG9), transcript variant 1, mRNA.	SPAG9	1.072	1.196	1.27	-0.06598	-0.0165	-0.165	-0.9073	-0.9568	-1.427
NDST2-N-deacetylase/N-sulfotransferase (heparan glucosaminyl) 2 (NDST2), mRNA.	NDST2	1.248	1.462	1.187	-0.3434	-0.527	-0.4046	-0.7106	-0.8942	-1.017
USP52-ubiquitin specific protease 52 (USP52), mRNA.	USP52	1.442	1.324	1.147	-0.4752	-0.7112	-0.5932	-0.7112	-0.3572	-1.065
DHX29-DEAH (Asp-Glu-Ala-His) box polypeptide 29 (DHX29), mRNA.	DHX29	1.214	1.214	1.396	-0.2097	-0.3588	-0.4581	-1.12	-1.005	-0.6734
SLC35E1-solute carrier family 35, member E1 (SLC35E1), mRNA.	SLC35E1	1.363	1.275	1.333	-0.4314	-0.6078	-0.8137	-0.8431	-0.6373	-0.6373
CDC42EP4-CDC42 effector protein (Rho GTPase binding) 4 (CDC42EP4), mRNA.	CDC42EP4	1.158	1.21	1.21	0.05819	-0.1513	-0.1775	-0.9893	-1.12	-1.199
MGC20262-hypothetical protein MGC20262 (MGC20262), mRNA.	MGC20262	1.374	1.315	1.077	-0.2534	-0.2772	-0.2653	-1.168	-1.014	-0.788
RGS17-regulator of G-protein signalling 17 (RGS17), mRNA.	RGS17	1.303	1.485	1.146	-0.5143	-0.3931	-0.5386	-0.9021	-0.8294	-0.7567
COTL1-coactosin-like 1 (Dictyostelium) (COTL1), mRNA.	COTL1	1.116	1.299	1.403	-0.2179	-0.3487	-0.3748	-1.002	-0.8194	-1.055
NDRG1-N-myc downstream regulated gene 1 (NDRG1), mRNA.	NDRG1	1.102	1.44	1.335	-0.3491	-0.4243	-0.3717	-0.9204	-0.958	-0.8527
ANXA7-annexin A7 (ANXA7), transcript variant 1, mRNA.	ANXA7	1.374	1.496	1.1	-0.6059	-0.5907	-0.5754	-0.7125	-0.6973	-0.7887
PEG10-paternally expressed 10 (PEG10), mRNA.	PEG10	1.006	1.032	1.123	0.1006	0.1783	0.243	-1.374	-1.206	-1.103
ABLIM3-actin binding LIM protein family, member 3 (ABLIM3), mRNA.	ABLIM3	1.221	1.1	1.342	-0.1413	-0.2473	-0.08075	-1.125	-1.05	-1.019
LOC92312-hypothetical protein LOC92312 (LOC92312), mRNA.	LOC92312	1.291	1.24	1.367	-0.3616	-0.7176	-0.4633	-0.921	-1.023	-0.4125
GJA1-gap junction protein, alpha 1, 43kDa (connexin 43) (GJA1), mRNA.	GJA1	1.121	1.142	1.311	-0.1889	-0.05163	-0.01995	-1.055	-1.234	-1.023
NRBF2-nuclear receptor binding factor 2 (NRBF2), mRNA.	NRBF2	1.092	1.424	1.424	-0.5458	-0.6225	-0.4946	-0.5458	-0.7504	-0.9807
ORC2L-origin recognition complex, subunit 2-like (yeast) (ORC2L), mRNA.	ORC2L	1.175	1.209	1.451	-0.2717	-0.3062	-0.444	-1.03	-0.754	-1.03
CADPS2-Ca2+-dependent activator protein for secretion 2 (CADPS2), mRNA.	CADPS2	1.294	1.177	1.488	-0.4781	-0.7701	-0.6533	-0.8285	-0.7506	-0.4781
WBSCR24-Williams Beuren syndrome chromosome region 24 (WBSCR24), mRNA.	WBSCR24	1.299	1.299	1.28	-0.2843	-0.3027	-0.6157	-1.039	-0.9102	-0.7261
CYLN2-cytoplasmic linker 2 (CYLN2), transcript variant 2, mRNA.	CYLN2	1.232	1.232	1.464	-0.4471	-0.5629	-0.7655	-0.7945	-0.3892	-0.9682
DPP7-dipeptidylpeptidase 7 (DPP7), mRNA.	DPP7	1.175	1.238	1.554	-0.6295	-0.5662	-0.7245	-0.6612	-0.5662	-0.8195
STK38-serine/threonine kinase 38 (STK38), mRNA.	STK38	1.154	1.291	1.429	-0.5846	-0.3101	-0.4474	-0.5846	-0.7676	-1.179
MDK-midkine (neurite growth-promoting factor 2) (MDK), mRNA.	MDK	1.22	1.064	1.056	0.1236	0.1001	-0.009576	-1.232	-1.271	-1.052
DHX36-DEAH (Asp-Glu-Ala-His) box polypeptide 36 (DHX36), mRNA.	DHX36	1.24	1.367	1.351	-0.7389	-0.5647	-0.3431	-0.7231	-0.8022	-0.7864
PRSS11-protease, serine, 11 (IGF binding) (PRSS11), mRNA.	PRSS11	1.27	1.369	1.329	-0.4137	-0.7305	-0.8295	-0.5919	-0.8097	-0.5919
NES-nestin (NES), mRNA.	NES	1.471	1.264	1.14	-0.5355	-0.3493	-0.3907	-1.156	-0.7009	-0.7423
HSF1-heat shock transcription factor 1 (HSF1), mRNA.	HSF1	1.512	1.273	1.153	-0.5908	-0.5224	-0.4027	-0.9156	-0.813	-0.6934
MGC33993-hypothetical protein MGC33993 (MGC33993), mRNA.	MGC33993	1.131	1.41	1.357	-0.2873	-0.4597	-0.5392	-1.017	-0.8044	-0.7911
VDAC2-voltage-dependent anion channel 2 (VDAC2), mRNA.	VDAC2	1.214	1.246	1.086	0.06388	-0.09582	-0.1597	-1.182	-1.054	-1.118
TRAG3-taxol resistance associated gene 3 (TRAG3), mRNA.	TRAG3	1.429	1.352	1.189	-0.8745	-0.5798	-0.5143	-0.7654	-0.6453	-0.5907
APP-amyloid beta (A4) precursor protein (protease nexin-II, Alzheimer disease) (APP), transcript variant 1, mRNA.	APP	1.089	1.319	1.291	-0.3523	-0.1217	-0.237	-1.275	-0.6117	-1.102
ATP1A3-ATPase, Na+/K+ transporting, alpha 3 polypeptide (ATP1A3), mRNA.	ATP1A3	1.267	1.113	1.209	0.05146	-0.1608	-0.1801	-1.048	-1.126	-1.126
SH3KBP1-SH3-domain kinase binding protein 1 (SH3KBP1), mRNA.	SH3KBP1	1.47	1.122	1.238	-0.2908	-0.314	-0.4066	-0.8236	-0.8699	-1.125
SPRED1-sprouty-related, EVH1 domain containing 1 (SPRED1), mRNA.	SPRED1	1.329	1.26	1.088	-0.2864	-0.08019	-0.1489	-0.9393	-1.111	-1.111
TU12B1-TY-TU12B1-TY protein (TU12B1-TY), mRNA.	TU12B1	1.224	1.104	1.304	-0.3327	-0.1331	-0.09315	-1.091	-0.6121	-1.371
FLJ90805-hypothetical protein FLJ90805 (FLJ90805), mRNA.	FLJ90805	1.24	1.49	1.24	-0.4352	-0.7385	-0.7648	-0.7648	-0.6198	-0.6462
FLJ14775-hypothetical protein FLJ14775 (FLJ14775), mRNA.	FLJ14775	1.262	1.338	1.187	-0.1296	-0.3177	-0.4682	-0.6939	-0.9949	-1.183
eIF2A-eukaryotic translation initiation factor (eIF) 2A (eIF2A), mRNA.	eIF2A	1.351	1.437	1.065	-0.3942	-0.3656	-0.337	-0.7661	-0.9378	-1.052
ARHGEF6-Rac/Cdc42 guanine nucleotide exchange factor (GEF) 6 (ARHGEF6), mRNA.	ARHGEF6	1.146	1.336	1.146	-0.2926	-0.04826	-0.1568	-1.216	-1.243	-0.6726
POLG2-polymerase (DNA directed), gamma 2, accessory subunit (POLG2), mRNA.	POLG2	1.338	1.158	1.398	-0.5792	-0.5792	-0.2796	-0.5792	-0.759	-1.119
ITPR1-inositol 1,4,5-triphosphate receptor, type 1 (ITPR1), mRNA.	ITPR1	1.075	1.403	1.488	-0.5941	-0.5518	-0.7103	-0.7843	-0.7209	-0.6046
C1QDC1-C1q domain containing 1 (C1QDC1), transcript variant L, mRNA.	C1QDC1	1.083	1.326	1.448	-0.4459	-0.3243	-0.3243	-0.8455	-0.8802	-1.037
KCNK10-potassium channel, subfamily K, member 10 (KCNK10), transcript variant 3, mRNA.	KCNK10	1.461	1.377	1.084	-0.5489	-0.7582	-0.5489	-1.051	-0.507	-0.507
MYNN-myoneurin (MYNN), mRNA.	MYNN	1.41	1.145	1.278	-0.3084	-0.3084	-0.5727	-0.5727	-1.234	-0.837
ISG20-interferon stimulated gene 20kDa (ISG20), mRNA.	ISG20	1.064	1.478	1.401	-0.5149	-0.5925	-0.5149	-0.9291	-0.7479	-0.6443
SLC25A29-solute carrier family 25, member 29 (SLC25A29), mRNA.	SLC25A29	1.369	1.341	1.228	-0.3305	-0.5571	-0.7555	-0.6138	-0.9821	-0.6988
SERPIND1-serine (or cysteine) proteinase inhibitor, clade D (heparin cofactor), member 1 (SERPIND1), mRNA.	SERPIND1	1.468	1.339	1.161	-0.7743	-0.7259	-0.4356	-0.7582	-0.6453	-0.6291
KIAA1495-KIAA1495 protein (KIAA1495), mRNA.	KIAA1495	1.137	1.124	1.313	-0.2382	-0.04905	-0.02382	-1.361	-0.9698	-0.932
ADSSL1-adenylosuccinate synthase like 1 (ADSSL1), transcript variant 2, mRNA.	ADSSL1	1.176	1.215	1.545	-0.533	-0.4359	-0.6302	-0.9798	-0.669	-0.6884
TBXAS1-thromboxane A synthase 1 (platelet, cytochrome P450, family 5, subfamily A) (TBXAS1), transcript variant TXS-I, mRNA.	TBXAS1	1.383	1.357	1.226	-0.6654	-0.4027	-0.8493	-0.6917	-0.7705	-0.5866
FLJ11856-putative G-protein coupled receptor GPCR41 (FLJ11856), mRNA.	FLJ11856	1.213	1.039	1.364	-0.1299	-0.1083	-0.1516	-1.191	-1.169	-0.8662
DOCK11-dedicator of cytokinesis 11 (DOCK11), mRNA.	DOCK11	1.396	1.338	1.106	-0.4818	-0.3076	-0.2302	-0.869	-0.9852	-0.9658
GNPDA1-glucosamine-6-phosphate deaminase 1 (GNPDA1), mRNA.	GNPDA1	1.235	1.489	1.199	-0.5029	-0.3943	-0.7202	-0.684	-1.046	-0.5754
FBXO11-F-box only protein 11 (FBXO11), transcript variant 1, mRNA.	FBXO11	1.042	1.471	1.257	-0.5426	-0.5854	-0.7139	-0.07139	-0.5426	-1.314
TNC-tenascin C (hexabrachion) (TNC), mRNA.	TNC	1.265	1.424	1.226	-0.7187	-0.7583	-0.3615	-0.9171	-0.8377	-0.3219
ACK1-activated Cdc42-associated kinase 1 (ACK1), mRNA.	ACK1	1.308	1.462	1.153	-0.6744	-0.3338	-0.5196	-0.6435	-0.7364	-1.015
LPIN1-lipin 1 (LPIN1), mRNA.	LPIN1	1.48	1.424	1.056	-0.6411	-0.528	-0.6977	-0.8391	-0.6411	-0.6128
USP54-ubiquitin specific protease 54 (USP54), mRNA.	USP54	1.094	1.118	1.284	0.05008	0.002636	-0.1634	-1.017	-1.041	-1.326
FCHO1-FCH domain only 1 (FCHO1), mRNA.	FCHO1	1.257	1.071	1.018	0.02212	0.1018	0.08849	-1.212	-1.186	-1.159
LOC375693-similar to Selenoprotein T (LOC375693), mRNA.	LOC375693	1.176	1.105	1.319	-0.01322	-0.2511	-0.06079	-1.012	-1.084	-1.179
AFAP-actin filament associated protein (AFAP), transcript variant 1, mRNA.	AFAP	1.087	1.347	1.444	-0.343	-0.5055	-0.603	-1.188	-0.5705	-0.668
MGC25181-hypothetical protein MGC25181 (MGC25181), mRNA.	MGC25181	1.392	1.392	1.087	-0.5257	-0.2748	-0.4361	-0.92	-0.6511	-1.063
DSCR1-Down syndrome critical region gene 1 (DSCR1), transcript variant 1, mRNA.	DSCR1	1.465	1.192	1.09	-0.243	-0.2771	-0.2771	-0.7213	-0.9946	-1.234
PFN2-profilin 2 (PFN2), transcript variant 2, mRNA.	PFN2	1.025	0.9969	1.156	0.2179	0.07717	0.2086	-1.227	-1.256	-1.199
CLN2-ceroid-lipofuscinosis, neuronal 2, late infantile (Jansky-Bielschowsky disease) (CLN2), mRNA.	CLN2	1.058	1.35	1.131	-0.1109	-0.01353	-0.1353	-0.9387	-0.9144	-1.426
KNS2-kinesin 2 60/70kDa (KNS2), mRNA.	KNS2	1.4	1.423	1.065	-0.3203	-0.432	-0.5214	-0.8789	-0.7225	-1.013
LOC145788-hypothetical LOC145788 (LOC145788), mRNA.	LOC145788	1.378	1.179	1.278	-0.5644	-0.2158	-0.2656	-0.8632	-1.112	-0.8134
LMAN2L-lectin, mannose-binding 2-like (LMAN2L), mRNA.	LMAN2L	1.14	1.14	1.065	0.05802	0.2072	-0.05388	-1.21	-1.136	-1.21
VCX-variable charge, X-linked (VCX), mRNA.	VCX	1.442	1.234	1.142	-0.313	-0.6131	-0.6362	-1.329	-0.567	-0.3592
OCRL-oculocerebrorenal syndrome of Lowe (OCRL), transcript variant b, mRNA.	OCRL	1.145	1.204	1.582	-0.5427	-0.4633	-0.503	-0.7611	-0.7412	-0.9199
ACOX2-acyl-Coenzyme A oxidase 2, branched chain (ACOX2), mRNA.	ACOX2	1.501	1.407	1.04	-0.5621	-0.6145	-0.5097	-0.7297	-0.8763	-0.6563
LOXL1-lysyl oxidase-like 1 (LOXL1), mRNA.	LOXL1	1.218	1.036	1.347	-0.1295	-0.02591	-0.1814	-1.218	-1.01	-1.036
KIAA1093-KIAA1093 protein (KIAA1093), mRNA.	KIAA1093	1.315	1.051	1.448	-0.4042	-0.6026	-0.6687	-1.198	-0.1396	-0.801
C9orf78-chromosome 9 open reading frame 78 (C9orf78), mRNA.	C9orf78	1.336	1.484	1.114	-0.8099	-0.6249	-0.4399	-0.4399	-0.6989	-0.921
RPS24-ribosomal protein S24 (RPS24), transcript variant 2, mRNA.	RPS24	1.534	1.25	1.073	-0.4536	-0.5955	-0.631	-1.163	-0.2761	-0.7375
DNM1-dynamin 1 (DNM1), mRNA.	DNM1	1.253	1.113	1.113	0.1323	-0.1129	-0.1129	-1.339	-1.129	-0.9184
GDI1-GDP dissociation inhibitor 1 (GDI1), mRNA.	GDI1	1.305	1.075	1.407	-0.5547	-0.2745	-0.3255	-1.37	-0.6056	-0.6566
SPRED2-sprouty-related, EVH1 domain containing 2 (SPRED2), mRNA.	SPRED2	1.091	1.312	1.534	-0.6807	-0.6438	-0.4223	-0.8283	-0.4961	-0.8652
SFRS14-splicing factor, arginine/serine-rich 14 (SFRS14), mRNA.	SFRS14	1.142	1.365	1.315	-0.5211	-0.1737	-0.5211	-0.546	-0.7941	-1.266
HRASLS-HRAS-like suppressor (HRASLS), mRNA.	HRASLS	0.9644	1.028	1.05	0.2606	0.3246	0.1327	-1.275	-1.296	-1.189
HK1-hexokinase 1 (HK1), nuclear gene encoding mitochondrial protein, transcript variant 1, mRNA.	HK1	1.16	1.5	1.245	-0.2584	-0.5137	-0.5704	-0.8824	-0.9108	-0.7689
HCCR1-cervical cancer 1 protooncogene (HCCR1), mRNA.	HCCR1	1.179	1.262	1.472	-0.4146	-0.7081	-0.3308	-0.7081	-0.75	-1.002
LDOC1-leucine zipper, down-regulated in cancer 1 (LDOC1), mRNA.	LDOC1	1.233	1.068	1.293	-0.009204	-0.04471	-0.2696	-1.228	-1.015	-1.027
MMP17-matrix metalloproteinase 17 (membrane-inserted) (MMP17), mRNA.	MMP17	1.195	1.001	1.237	0.1126	0.001542	-0.08171	-1.081	-1.275	-1.109
ALDH4A1-aldehyde dehydrogenase 4 family, member A1 (ALDH4A1), nuclear gene encoding mitochondrial protein, transcript variant P5CDhL, mRNA.	ALDH4A1	1.093	1.4	1.298	-0.7514	-0.3415	-0.5465	-0.7514	-1.264	-0.1366
MGC50896-hypothetical protein MGC50896 (MGC50896), mRNA.	MGC50896	1.359	1.097	1.294	-0.08381	-0.2478	-0.4118	-1.068	-1.068	-0.8709
LOC124220-similar to common salivary protein 1 (LOC124220), mRNA.	LOC124220	1.421	1.399	1.054	-0.7824	-0.5232	-0.4584	-1.171	-0.5232	-0.4152
SRC-v-src sarcoma (Schmidt-Ruppin A-2) viral oncogene homolog (avian) (SRC), transcript variant 2, mRNA.	SRC	1.208	1.116	1.633	-0.5826	-0.675	-0.7119	-0.7303	-0.6011	-0.6565
VCL-vinculin (VCL), transcript variant VCL, mRNA.	VCL	1.071	1.071	1.373	-0.06555	-0.03677	-0.03677	-1.087	-1.073	-1.217
PLOD2-procollagen-lysine, 2-oxoglutarate 5-dioxygenase (lysine hydroxylase) 2 (PLOD2), transcript variant 2, mRNA.	PLOD2	1.032	1.294	1.417	-0.3235	-0.1541	-0.2465	-0.8935	-1.017	-1.109
RAGE-renal tumor antigen (RAGE), mRNA.	RAGE	1.036	1.177	1.02	0.04542	0.2498	0.1083	-1.307	-1.197	-1.134
WHSC1-Wolf-Hirschhorn syndrome candidate 1 (WHSC1), transcript variant 9, mRNA.	WHSC1	1.399	1.188	1.369	-0.9261	-0.5335	-0.4429	-0.6241	-0.7751	-0.6543
LOC283820-hypothetical protein LOC283820 (LOC283820), mRNA.	LOC283820	1.187	1.155	1.506	-0.28	-0.3119	-0.5352	-0.7266	-0.9499	-1.046
ARPC1A-actin related protein 2/3 complex, subunit 1A, 41kDa (ARPC1A), mRNA.	ARPC1A	1.525	1.272	1.104	-0.7483	-0.6641	-0.4116	-1.001	-0.3274	-0.7483
PPGB-protective protein for beta-galactosidase (galactosialidosis) (PPGB), mRNA.	PPGB	1.322	1.322	1.106	-0.1923	-0.09958	-0.4395	-1.058	-0.9958	-0.9649
BCL6-B-cell CLL/lymphoma 6 (zinc finger protein 51) (BCL6), transcript variant 1, mRNA.	BCL6	1.042	1.281	1.601	-0.634	-0.5941	-0.6939	-0.6141	-0.9532	-0.4345
TAF11-TAF11 RNA polymerase II, TATA box binding protein (TBP)-associated factor, 28kDa (TAF11), mRNA.	TAF11	1.301	1.112	1.238	-0.4615	-0.2098	-0.08391	-0.7132	-0.6503	-1.531
BAF53A-BAF53 (BAF53A), transcript variant 2, mRNA.	BAF53A	1.131	1.286	1.402	-0.5334	-0.3398	-0.1463	-0.727	-1.037	-1.037
ETV5-ets variant gene 5 (ets-related molecule) (ETV5), mRNA.	ETV5	1.335	1.471	1.063	-0.2518	-0.5238	-0.3878	-0.8863	-0.8863	-0.9317
FLJ43855-similar to sodium- and chloride-dependent creatine transporter (FLJ43855), mRNA.	FLJ43855	1.386	1.071	1.472	-0.674	-0.7599	-0.3879	-0.9602	-0.5882	-0.5596
IKBKG-inhibitor of kappa light polypeptide gene enhancer in B-cells, kinase gamma (IKBKG), mRNA.	IKBKG	1.49	1.255	1.073	-0.3066	-0.2285	-0.4628	-0.9314	-0.8013	-1.088
ADFP-adipose differentiation-related protein (ADFP), mRNA.	ADFP	0.9076	1.127	0.9991	0.2574	0.2025	0.2666	-1.336	-1.162	-1.263
LOC284345-similar to LL5 beta (LOC284345), mRNA.	LOC284345	1.471	1.026	1.39	-0.3508	-0.5937	-0.5532	-1.039	-0.8771	-0.4723
C20orf121-chromosome 20 open reading frame 121 (C20orf121), mRNA.	C20orf121	1.079	1.222	1.509	-0.4038	-0.356	-0.2125	-1.121	-0.882	-0.8342
EML1-echinoderm microtubule associated protein like 1 (EML1), mRNA.	EML1	1.388	1.388	1.109	-0.2432	-0.3934	-0.6509	-1.016	-0.8012	-0.7797
ZHX3-zinc fingers and homeoboxes 3 (ZHX3), mRNA.	ZHX3	1.101	1.004	0.9551	0.08094	0.2752	0.2266	-0.9389	-1.667	-1.036
CINP-cyclin-dependent kinase 2-interacting protein (CINP), mRNA.	CINP	1.112	1.554	1.239	-0.4983	-0.4667	-0.7825	-0.4035	-1.004	-0.7509
MRPS21-mitochondrial ribosomal protein S21 (MRPS21), nuclear gene encoding mitochondrial protein, transcript variant 2, mRNA.	MRPS21	1.264	1.058	1.557	-0.4702	-0.3526	-0.529	-0.5877	-0.911	-1.029
PRPS1-phosphoribosyl pyrophosphate synthetase 1 (PRPS1), mRNA.	PRPS1	1.218	1.121	1.509	-0.3342	-0.3342	-0.6253	-0.6738	-1.207	-0.6738
FLJ46603-FLJ46603 protein (FLJ46603), mRNA.	FLJ46603	1.02	0.979	1.244	0.1224	0.1632	0.08159	-1.183	-1.387	-1.04
MGST1-microsomal glutathione S-transferase 1 (MGST1), transcript variant 1b, mRNA.	MGST1	1.133	1.155	1.541	-0.281	-0.281	-0.4524	-0.9881	-0.881	-0.9453
RPL22-ribosomal protein L22 (RPL22), mRNA.	RPL22	1.147	1.079	1.181	-0.1053	-0.07144	0.1993	-0.9512	-1.019	-1.459
VAV3-vav 3 oncogene (VAV3), mRNA.	VAV3	1.35	1.35	1.041	-0.2975	-0.6752	-0.4005	-1.327	-0.8811	-0.1602
C20orf149-chromosome 20 open reading frame 149 (C20orf149), mRNA.	C20orf149	1.271	1.166	1.114	0.1218	-0.1914	-0.1914	-1.34	-1.001	-0.9485
PFN2-profilin 2 (PFN2), transcript variant 1, mRNA.	PFN2	1.223	1.109	1.611	-0.4554	-0.7065	-0.5353	-0.7179	-0.8207	-0.7065
PDIR-for protein disulfide isomerase-related (PDIR), mRNA.	PDIR	1.13	0.9467	1.02	0.2519	0.2153	0.06907	-1.284	-0.8085	-1.54
ZNF358-zinc finger protein 358 (ZNF358), mRNA.	ZNF358	1.341	1.497	1.005	-0.3352	-0.3352	-0.4469	-0.7597	-0.8938	-1.073
XTP2-HBxAg transactivated protein 2 (XTP2), mRNA.	XTP2	1.186	1.151	1.562	-0.8346	-0.4411	-0.5663	-0.6736	-0.3696	-1.013
LGMN-legumain (LGMN), mRNA.	LGMN	1.168	1.33	1.427	-0.3199	-0.8697	-0.6756	-0.708	-0.9021	-0.4492
LOXL2-lysyl oxidase-like 2 (LOXL2), mRNA.	LOXL2	0.8492	0.9029	0.885	0.4912	0.4286	0.357	-1.415	-1.29	-1.209
CRTAP-cartilage associated protein (CRTAP), mRNA.	CRTAP	1.058	1.033	0.9836	0.3425	0.2192	0.09589	-1.359	-1.112	-1.26
FLJ30656-hypothetical protein FLJ30656 (FLJ30656), mRNA.	FLJ30656	1.214	1.037	1.509	-0.3806	-0.3215	-0.5577	-0.9711	-1.266	-0.2624
P5326-hypothetical protein p5326 (P5326), mRNA.	P5326	1.023	1.247	1.532	-0.362	-0.3009	-0.3416	-0.8506	-1.197	-0.7488
S100A16-S100 calcium binding protein A16 (S100A16), mRNA.	S100A16	1.231	1.124	1.587	-0.4255	-0.8173	-0.6926	-0.7995	-0.657	-0.5502
GALNT2-UDP-N-acetyl-alpha-D-galactosamine:polypeptide N-acetylgalactosaminyltransferase 2 (GalNAc-T2) (GALNT2), mRNA.	GALNT2	0.9551	1.121	1.213	0.08999	0.2004	0.01636	-1.235	-1.162	-1.199
SMARCA3-SWI/SNF related, matrix associated, actin dependent regulator of chromatin, subfamily a, member 3 (SMARCA3), transcript variant 1, mRNA.	SMARCA3	1.101	1.015	1.361	-0.09617	0.004809	0.01923	-1.034	-1.092	-1.279
MDS010-x 010 protein (MDS010), mRNA.	MDS010	0.9911	1.452	1.221	-0.2174	-0.3901	-0.3901	-0.3901	-0.7353	-1.541
LOC51248-hypothetical protein LOC51248 (LOC51248), mRNA.	LOC51248	1.488	1.256	1.116	-0.2791	-0.3256	-0.6512	-0.7442	-1.116	-0.7442
MAP3K4-mitogen-activated protein kinase kinase kinase 4 (MAP3K4), transcript variant 2, mRNA.	MAP3K4	1.273	1.035	1.6	-0.572	-0.5423	-0.4232	-0.9291	-0.572	-0.8696
FLJ20628-hypothetical protein FLJ20628 (FLJ20628), mRNA.	FLJ20628	1.222	1.087	1.493	-0.7162	-0.3556	-0.4007	-0.4909	-0.4909	-1.347
GPRC5B-G protein-coupled receptor, family C, group 5, member B (GPRC5B), mRNA.	GPRC5B	1.32	1.083	1.421	-0.3674	-0.5699	-0.165	-0.7723	-1.177	-0.7723
ANKRD25-ankyrin repeat domain 25 (ANKRD25), mRNA.	ANKRD25	1.476	1.101	1.176	-0.1001	-0.4002	-0.2877	-1.151	-0.8505	-0.9631
LOC375788-hypothetical gene supported by BC035696 (LOC375788), mRNA.	LOC375788	1.369	1.262	1.155	-0.04751	-0.3949	-0.5018	-0.769	-0.8759	-1.197
PBP-prostatic binding protein (PBP), mRNA.	PBP	1.149	1.205	1.428	-0.241	-0.7416	-0.5747	-1.353	-0.5747	-0.2966
MADH3-MAD, mothers against decapentaplegic homolog 3 (Drosophila) (MADH3), mRNA.	MADH3	1.094	1.39	1.061	-0.09145	0.04024	-0.1573	-1.079	-1.145	-1.112
DNASE1L1-deoxyribonuclease I-like 1 (DNASE1L1), mRNA.	DNASE1L1	1.595	1.007	1.316	-0.4468	-0.5705	-0.5086	-0.7561	-0.9107	-0.7251
RPL12-ribosomal protein L12 (RPL12), mRNA.	RPL12	1.383	1.147	1.336	-0.1788	-0.6996	-0.4629	-1.126	-0.6523	-0.7469
CASPR3-cell recognition molecule CASPR3 (CASPR3), transcript variant 1, mRNA.	CASPR3	1.239	1.239	1.379	-0.5498	-0.1305	-0.6616	-1.165	-0.6895	-0.6616
LOC286157-similar to mCBP (LOC286157), mRNA.	LOC286157	0.9054	1.142	1.212	0.1024	0.1024	0.1496	-1.126	-1.22	-1.268
SLC33A1-solute carrier family 33 (acetyl-CoA transporter), member 1 (SLC33A1), mRNA.	SLC33A1	1.131	1.151	1.59	-0.386	-0.5457	-0.3061	-0.8851	-0.8052	-0.945
TORC2-transducer of regulated cAMP response element-binding protein (CREB) 2 (TORC2), mRNA.	TORC2	1.154	1.154	1.396	-0.4161	-0.1745	-0.6577	-0.1745	-1.382	-0.8993
HIP14-huntingtin interacting protein 14 (HIP14), mRNA.	HIP14	1.463	1.191	1.282	-0.8623	-0.2886	-0.5604	-0.6812	-0.7415	-0.8019
FLJ22329-hypothetical protein FLJ22329 (FLJ22329), mRNA.	FLJ22329	1.191	1.092	1.587	-0.4581	-0.2932	-0.557	-0.6559	-0.8538	-1.052
COL6A1-collagen, type VI, alpha 1 (COL6A1), mRNA.	COL6A1	1.12	1.016	1.435	-0.0733	-0.1047	-0.1047	-1.183	-1.131	-0.9738
MGC10765-hypothetical protein MGC10765 (MGC10765), mRNA.	MGC10765	1.195	1.195	1.371	-0.3916	-0.3035	-0.8323	-0.1273	-1.273	-0.8323
LOC400621-LOC400621 (LOC400621), mRNA.	LOC400621	1.505	1.4	0.9995	-0.6648	-0.3488	-0.5173	-1.002	-0.6648	-0.7069
GATA3-GATA binding protein 3 (GATA3), mRNA.	GATA3	1.028	1.069	1.028	0.329	0.04113	0.1234	-1.522	-0.8225	-1.275
LOC119710-hypothetical protein BC009561 (LOC119710), mRNA.	LOC119710	1.22	1.028	1.555	-0.458	-0.5539	-0.3142	-0.6497	-1.321	-0.5059
ZNF579-zinc finger protein 579 (ZNF579), mRNA.	ZNF579	1.263	1.191	1.407	-0.3198	-0.2839	-0.7876	-0.5357	-1.111	-0.8236
CALD1-caldesmon 1 (CALD1), transcript variant 5, mRNA.	CALD1	0.9226	0.9055	1.111	0.2892	0.2549	0.3234	-1.354	-1.235	-1.218
SGSH-N-sulfoglucosamine sulfohydrolase (sulfamidase) (SGSH), mRNA.	SGSH	1.234	1.19	1.456	-0.6319	-0.1432	-0.5653	-0.9874	-0.6764	-0.8763
HLX1-H2.0-like homeo box 1 (Drosophila) (HLX1), mRNA.	HLX1	1.393	1.393	0.945	-0.2778	-0.2506	-0.237	-1.215	-0.9707	-0.7805
CGI-07-CGI-07 protein (CGI-07), mRNA.	CGI	1.231	1.002	1.536	-0.4754	-0.73	-0.4244	-0.2971	-0.4754	-1.367
BHC80-BRAF35/HDAC2 complex (80 kDa) (BHC80), mRNA.	BHC80	0.9854	1.437	1.494	-0.5115	-0.3703	-0.681	-0.7092	-0.7375	-0.9069
PNMA1-paraneoplastic antigen MA1 (PNMA1), mRNA.	PNMA1	1.088	1.548	1.112	-0.2693	-0.2935	-0.1966	-0.9478	-0.972	-1.069
KIAA1078-KIAA1078 protein (KIAA1078), mRNA.	KIAA1078	1.162	1.615	1.097	-0.3598	-0.6512	-0.5864	-0.4245	-0.7807	-1.072
ACVR1-activin A receptor, type I (ACVR1), mRNA.	ACVR1	1.205	1.491	0.9968	-0.2254	-0.2254	-0.1474	-0.9795	-1.136	-0.9795
TPTE-transmembrane phosphatase with tensin homology (TPTE), transcript variant 1, mRNA.	TPTE	1.353	1.566	0.9808	-0.774	-0.4549	-0.5879	-0.3752	-0.8006	-0.9069
MAN1B1-mannosidase, alpha, class 1B, member 1 (MAN1B1), mRNA.	MAN1B1	1.232	1.253	0.9513	-0.0623	0.1318	-0.0623	-1.011	-1.248	-1.184
LOC148523-hypothetical protein BC017397 (LOC148523), mRNA.	LOC148523	1.457	1.511	0.9411	-0.6877	-0.7149	-0.4705	-0.9592	-0.4977	-0.5791
MGC17337-similar to RIKEN cDNA 5730528L13 gene (MGC17337), mRNA.	MGC17337	0.955	1.126	1.098	0.04124	0.2982	0.09835	-0.901	-1.272	-1.444
GPR30-G protein-coupled receptor 30 (GPR30), mRNA.	GPR30	1.457	1.486	0.9737	-0.5627	-0.8473	-0.4774	-0.9042	-0.6196	-0.5058
TCEA2-transcription elongation factor A (SII), 2 (TCEA2), transcript variant 1, mRNA.	TCEA2	1.231	1.131	0.9496	0.09	0.1892	-0.04224	-1.051	-1.381	-1.117
LOC118487-similar to RIKEN cDNA 1110001O19 (LOC118487), mRNA.	LOC118487	1.419	1.012	1.2	-0.02086	-0.2086	-0.3025	-1.179	-1.241	-0.678
PPIF-peptidylprolyl isomerase F (cyclophilin F) (PPIF), nuclear gene encoding mitochondrial protein, mRNA.	PPIF	1.352	0.9686	1.419	-0.428	-0.1577	-0.2703	-0.8785	-0.7208	-1.284
LARS-leucyl-tRNA synthetase (LARS), mRNA.	LARS	1.116	1.489	1.259	-0.3188	-0.7205	-0.2614	-0.9501	-0.6344	-0.9788
FLJ13052-NAD kinase (FLJ13052), mRNA.	FLJ13052	1.144	1.678	1.099	-0.4604	-0.7277	-0.6386	-0.8168	-0.505	-0.7723
LOC401529-LOC401529 (LOC401529), mRNA.	LOC401529	0.9357	1.532	1.465	-0.5424	-0.5695	-0.8001	-0.6102	-0.6509	-0.7594
CNO-cappuccino (CNO), mRNA.	CNO	1.165	1.636	1.125	-0.7589	-0.3664	-0.6411	-0.7196	-0.8374	-0.6019
MAPKAPK3-mitogen-activated protein kinase-activated protein kinase 3 (MAPKAPK3), mRNA.	MAPKAPK3	1.485	1.519	0.907	-0.5215	-0.6916	-0.6235	-0.8616	-0.7596	-0.4535
DKFZp434G2311-hypothetical protein DKFZp434G2311 (DKFZp434G2311), mRNA.	DKFZp434G2311	1.117	1.261	1.204	0.1088	-0.09284	-0.3521	-0.986	-0.986	-1.274
SMARCA4-SWI/SNF related, matrix associated, actin dependent regulator of chromatin, subfamily a, member 4 (SMARCA4), mRNA.	SMARCA4	1.023	1.398	1.211	-0.01044	-0.1044	-0.3392	-1.091	-0.9027	-1.184
KIAA1078-KIAA1078 protein (KIAA1078), mRNA.	KIAA1078	0.9311	1.461	1.428	-0.4931	-0.3275	-0.3606	-0.5594	-1.089	-0.9899
CLOCK-clock homolog (mouse) (CLOCK), mRNA.	CLOCK	1.033	1.228	1.658	-0.7156	-0.438	-0.5491	-0.8822	-0.6323	-0.7018
IFIT2-interferon-induced protein with tetratricopeptide repeats 2 (IFIT2), mRNA.	IFIT2	1.123	1.575	1.102	-0.3765	-0.1711	-0.3971	-0.9516	-0.9516	-0.9516
DENR-density-regulated protein (DENR), mRNA.	DENR	1.101	1.059	1.652	-0.5506	-0.5506	-0.4659	-0.2965	-0.72	-1.228
CDKN2A-cyclin-dependent kinase inhibitor 2A (melanoma, p16, inhibits CDK4) (CDKN2A), transcript variant 4, mRNA.	CDKN2A	1.012	0.8343	1.053	0.2599	0.3146	0.3419	-1.422	-1.19	-1.204
RW1-RW1 protein (RW1), mRNA.	RW1	0.8868	1.127	1.227	0.1067	0.08668	0.1667	-1.133	-1.053	-1.413
MXD4-MAX dimerization protein 4 (MXD4), mRNA.	MXD4	1.321	1.39	1.099	-0.131	-0.2335	-0.6265	-0.9682	-0.934	-0.9169
AKAP13-A kinase (PRKA) anchor protein 13 (AKAP13), transcript variant 3, mRNA.	AKAP13	1.636	1.067	1.209	-0.64	-0.64	-0.32	-0.7467	-0.6756	-0.8889
SLC6A8-solute carrier family 6 (neurotransmitter transporter, creatine), member 8 (SLC6A8), mRNA.	SLC6A8	1.356	0.9447	1.583	-0.414	-0.5581	-0.414	-0.867	-0.9287	-0.7023
LOC145853-similar to ENSANGP00000021391 (LOC145853), mRNA.	LOC145853	1.452	1.286	0.9959	-0.1245	-0.2075	-0.4565	-1.12	-0.7469	-1.079
ACTG1-actin, gamma 1 (ACTG1), mRNA.	ACTG1	1.025	1.082	0.9872	0.3647	0.06288	0.1949	-1.295	-1.107	-1.314
DKFZP566G1424-hypothetical protein DKFZp566G1424 (DKFZP566G1424), mRNA.	DKFZP566G1424	0.962	1.108	1.437	-0.09742	-0.06089	-0.134	-0.8646	-0.8281	-1.522
RAC1-ras-related C3 botulinum toxin substrate 1 (rho family, small GTP binding protein Rac1) (RAC1), transcript variant Rac1b, mRNA.	RAC1	1.059	1.059	1.214	0.2031	-0.1469	0.1253	-1.314	-1.275	-0.9247
CHD6-chromodomain helicase DNA binding protein 6 (CHD6), mRNA.	CHD6	0.9786	1.151	1.531	-0.1957	-0.2648	-0.2648	-0.6102	-0.921	-1.405
PGLS-6-phosphogluconolactonase (PGLS), mRNA.	PGLS	1.347	0.9708	1.26	0.01607	-0.3022	-0.07072	-0.8229	-1.141	-1.257
RASA3-RAS p21 protein activator 3 (RASA3), mRNA.	RASA3	0.8858	0.974	1.121	0.2386	0.2092	0.3563	-1.32	-1.262	-1.203
MAPK8IP3-mitogen-activated protein kinase 8 interacting protein 3 (MAPK8IP3), transcript variant 2, mRNA.	MAPK8IP3	1.091	1.513	1.119	-0.3158	-0.06254	-0.4002	-0.7942	-0.9068	-1.244
FLJ90396-hypothetical protein FLJ90396 (FLJ90396), mRNA.	FLJ90396	1.175	1.3	1.393	-0.5095	-0.2288	-0.9151	-0.5095	-1.102	-0.6031
LOC146784-hypothetical protein LOC146784 (LOC146784), mRNA.	LOC146784	0.9348	1.359	1.493	-0.248	-0.4265	-0.248	-1.029	-0.9621	-0.8728
PTPNS1-protein tyrosine phosphatase, non-receptor type substrate 1 (PTPNS1), mRNA.	PTPNS1	1.032	1.054	1.32	0.1674	0.01231	-0.1428	-1.317	-1.207	-0.9184
IFNGR2-interferon gamma receptor 2 (interferon gamma transducer 1) (IFNGR2), mRNA.	IFNGR2	1.205	1.651	1.006	-0.3335	-0.4328	-0.4824	-0.8297	-0.8793	-0.9041
DIPA-hepatitis delta antigen-interacting protein A (DIPA), mRNA.	DIPA	1.297	0.9622	1.148	0.1242	0.06829	-0.1552	-1.049	-1.366	-1.03
AB026190-Kelch motif containing protein (AB026190), mRNA.	AB026190	1	1.388	1.527	-0.9389	-0.4956	-0.4402	-0.551	-0.8004	-0.6895
POT1-protection of telomeres 1 (POT1), mRNA.	POT1	1.079	1.108	1.709	-0.4679	-0.4679	-0.5824	-0.8116	-0.6684	-0.8975
FBXL11-F-box and leucine-rich repeat protein 11 (FBXL11), mRNA.	FBXL11	1.448	1.073	1.073	-0.3333	-0.8958	-0.5208	0.1354	-0.5208	-1.458
DKFZp761A132-hypothetical protein DKFZp761A132 (DKFZp761A132), mRNA.	DKFZp761A132	1.551	1.104	1.153	-0.6842	-0.2373	-0.7339	-1.082	-0.8829	-0.1876
PPP2R2C-protein phosphatase 2 (formerly 2A), regulatory subunit B (PR 52), gamma isoform (PPP2R2C), transcript variant 2, mRNA.	PPP2R2C	1.196	0.9239	0.9602	0.1449	0.2899	0.1993	-1.341	-1.051	-1.322
FRMD3-FERM domain containing 3 (FRMD3), mRNA.	FRMD3	0.9361	1.269	1.446	-0.06159	-0.1724	-0.2833	-1.17	-1.059	-0.9041
FBXW2-F-box and WD-40 domain protein 2 (FBXW2), mRNA.	FBXW2	1.132	1.132	1.586	-0.7844	-0.2801	-0.734	-0.734	-1.037	-0.2801
TRIF-TIR domain containing adaptor inducing interferon-beta (TRIF), mRNA.	TRIF	0.8954	1.524	1.465	-0.4826	-0.4227	-0.6624	-0.5425	-0.8121	-0.9619
KIF14-kinesin family member 14 (KIF14), mRNA.	KIF14	1.062	1.168	1.593	-0.6372	-0.239	-0.3983	-0.7169	-0.6372	-1.195
LOC389887-similar to RIKEN cDNA 1110012O05 (LOC389887), mRNA.	LOC389887	1.102	1.002	1.102	0.2527	0.2277	-0.07219	-1.447	-1.072	-1.097
LOC121642-similar to prostate cancer antigen-1 (LOC121642), mRNA.	LOC121642	1.115	0.9123	1.276	0.1034	0.1438	-0.05842	-1.514	-1.07	-0.9078
MGC4645-hypothetical protein MGC4645 (MGC4645), mRNA.	MGC4645	1.489	1.416	0.975	-0.4569	-0.8241	-0.3468	-0.8975	-0.8975	-0.4569
KLHL12-kelch-like 12 (Drosophila) (KLHL12), mRNA.	KLHL12	1.1	1.368	1.292	-0.5882	-0.01279	-0.3964	-0.6649	-0.8184	-1.279
DKFZP586N0721-DKFZP586N0721 protein (DKFZP586N0721), mRNA.	DKFZP586N0721	1.071	1.097	1.752	-0.7099	-0.5266	-0.6837	-0.6837	-0.6314	-0.6837
H1F0-H1 histone family, member 0 (H1F0), mRNA.	H1F0	1.15	0.9193	0.9705	0.1252	0.3301	0.2533	-1.36	-1.181	-1.207
SEC24C-SEC24 related gene family, member C (S. cerevisiae) (SEC24C), transcript variant 2, mRNA.	SEC24C	0.861	1.213	1.213	0.05591	0.08107	0.1314	-1.353	-1.227	-0.9756
BHLHB2-basic helix-loop-helix domain containing, class B, 2 (BHLHB2), mRNA.	BHLHB2	0.8462	1.055	1.169	0.2377	0.2282	0.1997	-1.246	-1.246	-1.246
NCOA3-nuclear receptor coactivator 3 (NCOA3), transcript variant 2, mRNA.	NCOA3	0.8639	1.43	1.507	-0.4491	-0.3976	-0.4748	-0.5778	-0.6293	-1.273
BCKDK-branched chain alpha-ketoacid dehydrogenase kinase (BCKDK), mRNA.	BCKDK	1.088	1.203	1.491	-0.2367	-0.6398	-0.8701	-0.2943	-1.273	-0.467
RBBP5-retinoblastoma binding protein 5 (RBBP5), mRNA.	RBBP5	1.242	1.047	1.567	-0.4478	-0.8379	-0.3178	-0.9679	-0.9029	-0.3828
TRIP8-thyroid hormone receptor interactor 8 (TRIP8), mRNA.	TRIP8	1.012	1.296	1.183	-0.2649	-0.02366	0.1467	-0.932	-1.131	-1.287
UBP1-upstream binding protein 1 (LBP-1a) (UBP1), mRNA.	UBP1	1.247	0.983	1.643	-0.4959	-0.311	-0.6279	-0.8392	-0.6279	-0.9712
FLJ14054-hypothetical protein FLJ14054 (FLJ14054), mRNA.	FLJ14054	0.955	1.094	1.32	0.03286	-0.08893	0.1721	-1.081	-1.359	-1.046
CA5B-carbonic anhydrase VB, mitochondrial (CA5B), nuclear gene encoding mitochondrial protein, mRNA.	CA5B	1.337	1.548	1.02	-0.9321	-0.6419	-0.3254	-0.5891	-0.5628	-0.8529
VKORC1-vitamin K epoxide reductase complex, subunit 1 (VKORC1), mRNA.	VKORC1	1.224	1.293	0.8416	-0.06177	-0.02702	-0.06177	-1.521	-1.278	-0.4092
IL17RC-interleukin 17 receptor C (IL17RC), transcript variant 5, mRNA.	IL17RC	1.108	0.873	1.154	0.2163	0.07557	0.2632	-1.332	-1.144	-1.214
PLSCR4-phospholipid scramblase 4 (PLSCR4), mRNA.	PLSCR4	0.9334	1.462	1.462	-0.5459	-0.2289	-0.5988	-1.021	-0.8629	-0.5988
ARF1-ADP-ribosylation factor 1 (ARF1), mRNA.	ARF1	1.238	1.316	1.001	-0.1006	0.09621	-0.3367	-1.321	-0.7697	-1.124
FBXO9-F-box only protein 9 (FBXO9), transcript variant 1, mRNA.	FBXO9	1.373	1.329	0.9391	-0.4479	-0.3612	-0.05779	-0.5346	-0.708	-1.532
C20orf36-chromosome 20 open reading frame 36 (C20orf36), mRNA.	C20orf36	1.005	1.126	1.634	-0.3252	-0.3252	-0.3736	-0.6881	-0.7849	-1.269
FLJ23018-hypothetical protein FLJ23018 (FLJ23018), mRNA.	FLJ23018	1.102	1.283	1.192	-0.2505	-0.3407	-0.8818	-1.333	-0.972	0.2004
JMJD1-jumonji domain containing 1 (JMJD1), mRNA.	JMJD1	0.9929	1.615	1.189	-0.4474	-0.2182	-0.4474	-0.7092	-0.7747	-1.2
WNT5A-wingless-type MMTV integration site family, member 5A (WNT5A), mRNA.	WNT5A	1.113	1.021	1.484	-0.3402	-0.09278	-0.06185	-1.206	-1.175	-0.7422
ADAM23-a disintegrin and metalloproteinase domain 23 (ADAM23), mRNA.	ADAM23	1.267	1.36	1.082	-0.1816	-0.4898	-0.8598	-1.446	-0.3974	-0.3357
USP9X-ubiquitin specific protease 9, X-linked (fat facets-like, Drosophila) (USP9X), transcript variant 2, mRNA.	USP9X	0.889	1.425	1.318	-0.1468	-0.1111	-0.2183	-1.004	-0.9326	-1.218
TRIP-Br2-transcriptional regulator interacting with the PHS-bromodomain 2 (TRIP-Br2), mRNA.	TRIP	0.9757	1.155	1.56	-0.1697	-0.2371	-0.3494	-1.091	-0.6189	-1.225
FLJ23614-hypothetical protein FLJ23614 (FLJ23614), mRNA.	FLJ23614	0.9689	1.354	1.354	-0.8692	-0.3135	-0.399	-0.9547	0.07125	-1.211
NPC1-Niemann-Pick disease, type C1 (NPC1), mRNA.	NPC1	0.8369	1.103	1.159	0.1636	0.2338	0.2197	-1.197	-1.239	-1.281
CLECSF2-C-type (calcium dependent, carbohydrate-recognition domain) lectin, superfamily member 2 (activation-induced) (CLECSF2), mRNA.	CLECSF2	1.096	1.485	1.252	-0.5352	-0.1856	-0.846	-0.6906	-1.157	-0.4187
DXS9879E-DNA segment on chromosome X (unique) 9879 expressed sequence (DXS9879E), mRNA.	DXS9879E	1.606	1.423	0.8743	-0.4372	-0.6812	-0.6202	-0.7727	-0.8032	-0.5897
POLG-polymerase (DNA directed), gamma (POLG), mRNA.	POLG	0.954	1.674	1.263	-0.6913	-0.6913	-0.3828	-0.7427	-0.4856	-0.8969
HCBP6-hepatitis C virus core-binding protein 6 (HCBP6), mRNA.	HCBP6	1.645	1.283	0.9543	-0.5265	-0.7898	-0.3949	-0.7239	-0.9543	-0.4936
ZNF36-zinc finger protein 36 (KOX 18) (ZNF36), mRNA.	ZNF36	1.083	1.083	1.598	-0.6427	-0.2793	-0.3096	-0.5518	-0.6427	-1.339
KNS2-kinesin 2 60/70kDa (KNS2), mRNA.	KNS2	1.048	1.07	1.615	-0.2217	-0.3123	-0.2443	-1.128	-0.9471	-0.8791
ZNF302-zinc finger protein 302 (ZNF302), mRNA.	ZNF302	0.9	1.182	1.407	0.01671	-0.09606	-0.03968	-1.036	-1.205	-1.13
NCOR2-nuclear receptor co-repressor 2 (NCOR2), mRNA.	NCOR2	1.265	0.9456	1.607	-0.3093	-0.3093	-0.5603	-0.8569	-0.6744	-1.108
PTPRH-protein tyrosine phosphatase, receptor type, H (PTPRH), mRNA.	PTPRH	1.423	1.314	0.904	-0.2973	-0.05157	-0.1608	-0.9525	-1.226	-0.9525
SIAT4C-sialyltransferase 4C (beta-galactoside alpha-2,3-sialyltransferase) (SIAT4C), mRNA.	SIAT4C	1.434	1.26	0.8551	-0.36	-0.1864	-0.4757	-1.691	-0.3022	-0.5336
MYST4-MYST histone acetyltransferase (monocytic leukemia) 4 (MYST4), mRNA.	MYST4	1.216	1.566	1.041	-0.777	-0.6371	-0.2176	-0.5323	-1.197	-0.4623
GMPS-guanine monphosphate synthetase (GMPS), mRNA.	GMPS	1.09	1.049	1.494	-0.346	-0.1034	-0.02247	-0.9527	-1.094	-1.115
FLNA-filamin A, alpha (actin binding protein 280) (FLNA), mRNA.	FLNA	1.172	1.358	0.9064	0.05609	0.02952	-0.1565	-1.405	-1.113	-0.8473
ICAM3-intercellular adhesion molecule 3 (ICAM3), mRNA.	ICAM3	1.645	1.349	0.8926	-0.397	-0.6388	-0.5582	-0.8537	-0.8537	-0.5851
DNAJB2-DnaJ (Hsp40) homolog, subfamily B, member 2 (DNAJB2), mRNA.	DNAJB2	1.015	1.015	1.469	-0.008419	-0.04631	-0.08419	-1.145	-1.183	-1.031
LOC352909-similar to hypothetical testis protein from macaque (LOC352909), mRNA.	LOC352909	1.64	1.215	1.018	-0.9457	-0.4874	-0.4547	-0.8475	-0.3565	-0.782
LOC387908-similar to Ferritin heavy chain (Ferritin H subunit) (LOC387908), mRNA.	LOC387908	1.164	1.164	1.475	-0.1515	-0.7734	-0.3189	-1.18	-0.5342	-0.8451
MRPS16-mitochondrial ribosomal protein S16 (MRPS16), nuclear gene encoding mitochondrial protein, mRNA.	MRPS16	1.484	1.533	0.8551	-0.4518	-0.4034	-0.5728	-0.8148	-0.9358	-0.6938
FLJ39616-apoptosis-related protein PNAS-1 (FLJ39616), mRNA.	FLJ39616	1.129	1.368	1.129	0.1129	-0.2456	-0.4249	-0.8431	-0.8431	-1.381
MRPS25-mitochondrial ribosomal protein S25 (MRPS25), nuclear gene encoding mitochondrial protein, mRNA.	MRPS25	1.062	1.751	1.062	-0.6761	-0.4588	-0.6399	-0.4588	-0.6761	-0.9659
PRPH-peripherin (PRPH), mRNA.	PRPH	1.25	1.25	1.028	-0.01404	0.04914	-0.4247	-1.151	-1.404	-0.5827
LOC339665-similar to RIKEN cDNA A330108F03 (LOC339665), mRNA.	LOC339665	1.286	1.042	1.503	-0.5615	-0.07246	-0.5887	-1.023	-0.9148	-0.6702
FLJ10201-hypothetical protein FLJ10201 (FLJ10201), mRNA.	FLJ10201	1.216	1.176	1.176	0.1661	-0.3995	-0.0763	-1.005	-1.207	-1.046
TIGD7-tigger transposable element derived 7 (TIGD7), mRNA.	TIGD7	0.8703	1.002	1.046	0.1463	0.3437	0.3657	-1.433	-0.9727	-1.368
MGC3222-hypothetical protein MGC3222 (MGC3222), mRNA.	MGC3222	0.9067	1.096	1.118	0.08434	0.3585	0.1265	-1.075	-1.328	-1.286
DDX50-DEAD (Asp-Glu-Ala-Asp) box polypeptide 50 (DDX50), mRNA.	DDX50	0.9383	0.8809	0.7947	0.3926	0.3926	0.5075	-1.13	-1.475	-1.302
LOC90580-hypothetical protein BC011833 (LOC90580), mRNA.	LOC90580	1.335	1.23	0.9692	0.1335	-0.2844	-0.1799	-1.172	-1.329	-0.7022
CLK2-CDC-like kinase 2 (CLK2), transcript variant phclk2/139, mRNA.	CLK2	1.048	0.9671	1.537	-0.2531	-0.3344	-0.5785	-0.8225	-0.009039	-1.555
LOC344525-similar to chromosome 11 open reading frame 25 (LOC344525), mRNA.	LOC344525	0.8971	1.203	1.683	-0.4558	-0.674	-0.7177	-1.198	-0.4995	-0.2376
WDR4-WD repeat domain 4 (WDR4), transcript variant 2, mRNA.	WDR4	1.183	1.046	1.32	0.03049	0.003049	-0.436	-1.314	-1.204	-0.6281
ICMT-isoprenylcysteine carboxyl methyltransferase (ICMT), transcript variant 1, mRNA.	ICMT	1.453	1.023	1.414	-0.2255	-0.9281	-0.6548	-0.5768	-0.889	-0.6158
ROCK2-Rho-associated, coiled-coil containing protein kinase 2 (ROCK2), mRNA.	ROCK2	0.7846	1.313	1.577	-0.5353	-0.6013	-0.6013	-0.07333	-0.4693	-1.393
FLJ10707-hypothetical protein FLJ10707 (FLJ10707), mRNA.	FLJ10707	0.9377	1.316	1.278	-0.349	0.06728	-0.1219	-0.9924	-0.6518	-1.484
LOC375391-hypothetical gene supported by BC038466; BC047038 (LOC375391), mRNA.	LOC375391	1.584	1.213	1.001	-0.1649	-0.6418	-0.4828	-1.225	-0.7478	-0.5358
FLJ12684-hypothetical protein FLJ12684 (FLJ12684), mRNA.	FLJ12684	0.901	0.8798	0.8375	0.5199	0.3293	0.4352	-1.407	-1.407	-1.089
ASPH-aspartate beta-hydroxylase (ASPH), transcript variant 3, mRNA.	ASPH	0.9171	1.128	1.291	-0.1351	0.1455	0.1221	-0.9301	-1.07	-1.468
MRPS21-mitochondrial ribosomal protein S21 (MRPS21), nuclear gene encoding mitochondrial protein, transcript variant 1, mRNA.	MRPS21	1.257	1.284	0.8362	0.04678	0.02047	-0.05848	-0.9532	-1.532	-0.9005
HCLS1-hematopoietic cell-specific Lyn substrate 1 (HCLS1), mRNA.	HCLS1	0.94	1.124	1.216	-0.1328	0.235	0.1124	-1.543	-1.022	-0.9298
KIAA1102-KIAA1102 protein (KIAA1102), mRNA.	KIAA1102	0.9496	1.226	1.696	-0.8205	-0.6822	-0.378	-0.4057	-0.7099	-0.8758
AKAP12-A kinase (PRKA) anchor protein (gravin) 12 (AKAP12), transcript variant 2, mRNA.	AKAP12	0.9018	1.071	1.385	0.0406	0.0406	0.06669	-1.069	-1.251	-1.186
KIAA0763-KIAA0763 gene product (KIAA0763), mRNA.	KIAA0763	0.9396	1.234	1.638	-0.5311	-0.384	-0.2369	-1.083	-0.862	-0.7149
LNK-lymphocyte adaptor protein (LNK), mRNA.	LNK	1.062	0.997	1.536	-0.04903	-0.1308	-0.2288	-0.8989	-1.046	-1.242
SIM2-single-minded homolog 2 (Drosophila) (SIM2), transcript variant SIM2, mRNA.	SIM2	0.9314	1.555	1.126	-0.2383	-0.6281	-0.3942	-1.525	-0.1213	-0.7061
D4ST1-dermatan 4 sulfotransferase 1 (D4ST1), mRNA.	D4ST1	1.224	1.008	1.369	-0.7923	-0.3601	-0.1441	-1.224	-1.152	0.07203
PMP22-peripheral myelin protein 22 (PMP22), transcript variant 3, mRNA.	PMP22	0.888	1.319	1.517	-0.2075	-0.1537	-0.3871	-0.9439	-1.016	-1.016
COX6A1-cytochrome c oxidase subunit VIa polypeptide 1 (COX6A1), nuclear gene encoding mitochondrial protein, mRNA.	COX6A1	1.26	0.7875	1.417	-0.315	-0.7087	-0.4725	-1.26	-1.102	0.3937
ABHD8-abhydrolase domain containing 8 (ABHD8), mRNA.	ABHD8	1.351	0.8559	1.624	-0.4073	-0.3825	-0.4321	-0.7788	-1.027	-0.8036
SELT-selenoprotein T (SELT), mRNA.	SELT	1.068	1.018	1.441	-0.2732	-0.09935	0.09935	-0.8445	-1.341	-1.068
PARG1-PTPL1-associated RhoGAP 1 (PARG1), mRNA.	PARG1	0.9157	1.337	1.632	-0.3489	-0.6651	-0.8969	-0.7073	-0.7705	-0.4965
KIAA0922-KIAA0922 protein (KIAA0922), mRNA.	KIAA0922	1.418	1.195	1.15	-1.036	-0.233	-0.5008	-0.3223	-0.4115	-1.259
HERC2-hect domain and RLD 2 (HERC2), mRNA.	HERC2	0.8403	1.296	1.478	-0.4353	-0.3442	-0.7998	-0.3442	-0.162	-1.529
DKFZP564D166-putative ankyrin-repeat containing protein (DKFZP564D166), mRNA.	DKFZP564D166	1.306	1.346	0.8486	-0.006629	-0.1458	-0.006629	-1.001	-1.2	-1.14
CHPT1-choline phosphotransferase 1 (CHPT1), mRNA.	CHPT1	1.279	0.9287	1.667	-0.5875	-0.7819	-0.3153	-0.5875	-0.6652	-0.9374
ZNF134-zinc finger protein 134 (clone pHZ-15) (ZNF134), mRNA.	ZNF134	1.418	1.285	1.019	-0.6202	-4.92e-16	-0.3987	-1.329	-0.5316	-0.8417
FGD1-faciogenital dysplasia (Aarskog-Scott syndrome) (FGD1), mRNA.	FGD1	0.8982	1.093	1.288	0.2408	-0.002706	-0.002706	-1.098	-1.488	-0.928
DZIP3-zinc finger DAZ interacting protein 3 (DZIP3), mRNA.	DZIP3	1.279	1.161	1.338	-0.3737	0.03934	-0.6983	-1.023	-1.052	-0.6688
EEF1A1-eukaryotic translation elongation factor 1 alpha 1 (EEF1A1), mRNA.	EEF1A1	0.8655	0.8319	0.7898	0.5543	0.4954	0.4113	-1.305	-1.414	-1.229
C7orf2-chromosome 7 open reading frame 2 (C7orf2), mRNA.	C7orf2	0.9933	1.031	1.403	-0.1987	0.1366	-0.08691	-1.093	-0.6829	-1.502
DLX1-distal-less homeo box 1 (DLX1), mRNA.	DLX1	1.584	1.006	1.04	-0.1172	-0.1853	-0.1853	-1.002	-0.968	-1.172
LOC254531-PlSC domain containing hypothetical protein (LOC254531), mRNA.	LOC254531	1.268	0.9106	1.048	-0.02445	0.1956	0.2231	-1.18	-1.18	-1.262
NPR3-natriuretic peptide receptor C/guanylate cyclase C (atrionatriuretic peptide receptor C) (NPR3), mRNA.	NPR3	1.145	1.518	0.9845	-0.6701	-0.1364	-0.3499	-1.417	-0.8836	-0.1898
FBXL6-F-box and leucine-rich repeat protein 6 (FBXL6), transcript variant 2, mRNA.	FBXL6	1.538	0.9364	1.347	-0.678	-0.2402	-0.2402	-0.8421	-0.8969	-0.9242
TRAF3-TNF receptor-associated factor 3 (TRAF3), transcript variant 3, mRNA.	TRAF3	1.303	0.8934	1.457	-0.3357	-0.2845	-0.7966	-1.155	-1.104	0.02276
DYRK2-dual-specificity tyrosine-(Y)-phosphorylation regulated kinase 2 (DYRK2), transcript variant 1, mRNA.	DYRK2	0.9047	1.377	1.488	-0.1791	-0.2347	-0.596	-0.9295	-0.7071	-1.124
FLJ12806-hypothetical protein FLJ12806 (FLJ12806), mRNA.	FLJ12806	0.8213	1.289	1.684	-0.4846	-0.657	-0.5338	-0.2382	-0.7802	-1.101
FLJ30317-hypothetical protein FLJ30317 (FLJ30317), mRNA.	FLJ30317	1.408	1.408	0.8363	-0.2777	-0.09701	-0.2174	-0.8196	-1.211	-1.03
KIAA1530-KIAA1530 protein (KIAA1530), mRNA.	KIAA1530	0.9247	1.28	1.601	-0.2134	-0.2845	-0.6046	-0.9959	-0.8892	-0.818
MGC23937-hypothetical protein MGC23937 similar to CG4798 (MGC23937), mRNA.	MGC23937	0.8345	1.674	1.329	-0.6478	-0.7466	-0.4008	-0.3514	-0.6972	-0.9937
LOC374571-similar to hypothetical protein (LOC374571), mRNA.	LOC374571	0.9415	1.097	1.585	-0.1454	-0.1676	-0.1676	-1.188	-0.9662	-0.9883
TAZ-tafazzin (cardiomyopathy, dilated 3A (X-linked); endocardial fibroelastosis 2; Barth syndrome) (TAZ), transcript variant 4, mRNA.	TAZ	1.653	1.293	0.8438	-0.3246	-0.6391	-0.6391	-1.133	-0.7739	-0.2796
SRPUL-sushi-repeat protein (SRPUL), mRNA.	SRPUL	1.509	1.213	0.8272	-0.1813	-0.2109	-0.2109	-0.4186	-1.457	-1.071
OAZ2-ornithine decarboxylase antizyme 2 (OAZ2), mRNA.	OAZ2	1.133	0.9497	1.316	0.2171	-0.02713	-0.2103	-1.126	-1.431	-0.8208
FLJ33516-hypothetical protein FLJ33516 (FLJ33516), mRNA.	FLJ33516	1.368	1.2	1.004	0.1368	-0.3949	-0.08707	-1.151	-1.123	-0.9547
MGC13010-hypothetical protein MGC13010 (MGC13010), mRNA.	MGC13010	0.9399	0.9103	1.029	0.2892	0.4666	0.1709	-1.19	-1.485	-1.13
KPNA4-karyopherin alpha 4 (importin alpha 3) (KPNA4), mRNA.	KPNA4	1.434	1.177	0.9197	-0.2628	-0.1085	0.09712	-0.854	-1.265	-1.137
FLJ11164-hypothetical protein FLJ11164 (FLJ11164), mRNA.	FLJ11164	1.597	1.345	0.8419	-0.4722	-0.2485	-0.3324	-0.8637	-1.087	-0.7798
KIAA1136-KIAA1136 protein (KIAA1136), mRNA.	KIAA1136	1.426	1.513	0.9299	-0.4406	-0.3823	-1.024	-0.7614	-0.7905	-0.4698
C20orf20-chromosome 20 open reading frame 20 (C20orf20), mRNA.	C20orf20	1.661	1.337	0.8103	-0.4862	-0.5267	-0.4051	-0.6077	-0.6077	-1.175
KIAA1463-KIAA1463 protein (KIAA1463), mRNA.	KIAA1463	1.467	1.279	0.8274	-0.07522	-0.2257	-0.2633	-1.392	-0.5265	-1.091
C20orf43-chromosome 20 open reading frame 43 (C20orf43), mRNA.	C20orf43	1.575	1.099	0.9403	-0.2233	-0.2233	-0.06465	-0.8051	-1.281	-1.017
SUMF1-sulfatase modifying factor 1 (SUMF1), mRNA.	SUMF1	1.07	0.9932	1.604	-0.382	-0.2674	-0.0764	-0.955	-1.299	-0.6876
BAHD1-bromo adjacent homology domain containing 1 (BAHD1), mRNA.	BAHD1	1.087	1.615	1.175	-0.235	-0.5433	-0.9839	-0.7636	-0.7636	-0.5874
DPAGT1-dolichyl-phosphate (UDP-N-acetylglucosamine) N-acetylglucosaminephosphotransferase 1 (GlcNAc-1-P transferase) (DPAGT1), transcript variant 1, mRNA.	DPAGT1	1.265	0.9747	0.9102	0.1362	0.2974	0.07167	-1.122	-1.122	-1.412
WDR4-WD repeat domain 4 (WDR4), transcript variant 2, mRNA.	WDR4	1.519	1.284	0.8721	-0.1862	-0.09799	-0.4213	-0.7447	-0.9799	-1.244
KIAA1345-KIAA1345 protein (KIAA1345), mRNA.	KIAA1345	1.033	0.8394	1.057	0.4278	0.1856	0.2341	-1.388	-1.025	-1.364
BPGM-2,3-bisphosphoglycerate mutase (BPGM), transcript variant 1, mRNA.	BPGM	1.346	1.208	1.071	-0.4436	-0.3059	0.1759	-1.339	-0.8567	-0.8567
WDR20-WD repeat domain 20 (WDR20), transcript variant 1, mRNA.	WDR20	1.496	1.496	0.8772	-0.5547	-0.903	-0.2838	-0.5934	-0.6708	-0.8643
EPOR-erythropoietin receptor (EPOR), mRNA.	EPOR	1.273	0.8464	1.273	-0.05919	-0.05919	0.1805	-1.178	-1.018	-1.258
FLJ22709-hypothetical protein FLJ22709 (FLJ22709), mRNA.	FLJ22709	1.051	1.52	1.101	0.09036	-0.3286	-0.3779	-0.994	-1.043	-1.019
CIP98-CASK-interacting protein CIP98 (CIP98), mRNA.	CIP98	1.246	0.8351	1.688	-0.3649	-0.7123	-0.7439	-0.8386	-0.1123	-0.9965
PC4-activated RNA polymerase II transcription cofactor 4 (PC4), mRNA.	PC4	1.032	1.121	1.386	-0.7373	-0.3834	-0.02949	-0.118	-1.622	-0.6488
CHP-calcium binding protein P22 (CHP), mRNA.	CHP	1.295	1.63	0.8756	-0.2981	-0.8011	-0.4658	-0.3819	-0.7173	-1.136
RNF128-ring finger protein 128 (RNF128), transcript variant 2, mRNA.	RNF128	0.8964	1.349	1.615	-0.3018	-0.9674	-0.6479	-0.8077	-0.6745	-0.4615
C11orf11-chromosome 11 open reading frame 11 (C11orf11), mRNA.	C11orf11	1.311	1.26	0.8045	-0.005626	-0.1575	0.045	-1.626	-0.6638	-0.9676
RERE-arginine-glutamic acid dipeptide (RE) repeats (RERE), mRNA.	RERE	0.7971	1.207	1.139	0.1822	0.04555	0.1822	-1.184	-0.7743	-1.594
CUGBP1-CUG triplet repeat, RNA binding protein 1 (CUGBP1), transcript variant 1, mRNA.	CUGBP1	0.8041	1.31	1.738	-0.6355	-0.5188	-0.5188	-0.8301	-0.4799	-0.869
DIP13B-DIP13 beta (DIP13B), mRNA.	DIP13B	1.587	0.8632	1.358	-0.2412	-0.7363	-0.4316	-0.5078	-1.117	-0.7744
RP42-RP42 homolog (RP42), mRNA.	RP42	0.8839	1.121	1.696	-0.4363	-0.504	-0.3348	-0.5717	-0.4363	-1.418
TGFB3-transforming growth factor, beta 3 (TGFB3), mRNA.	TGFB3	0.7751	1.507	1.593	-0.8182	-0.5168	-0.4737	-0.6459	-0.689	-0.7321
ZNF217-zinc finger protein 217 (ZNF217), mRNA.	ZNF217	0.9967	1.078	1.731	-0.6343	-0.3896	-0.2877	-0.6139	-0.7566	-1.124
SCA1-spinocerebellar ataxia 1 (olivopontocerebellar ataxia 1, autosomal dominant, ataxin 1) (SCA1), mRNA.	SCA1	1.057	1.174	1.642	-0.8161	-0.7283	-0.1431	-0.7576	-0.7283	-0.699
76P-gamma tubulin ring complex protein (76p gene) (76P), mRNA.	76P	0.8103	1.521	1.259	-0.1995	-0.2369	-0.1621	-0.7978	-0.723	-1.471
PXN-paxillin (PXN), mRNA.	PXN	1.344	0.8259	1.172	0.03841	-0.01921	0.1344	-1.21	-1.287	-0.9988
MGC21688-hypothetical protein MGC21688 (MGC21688), mRNA.	MGC21688	1.454	1.425	0.8394	-0.4197	-0.06833	-0.3611	-1.035	-0.7125	-1.122
ZNF285-zinc finger protein 285 (ZNF285), mRNA.	ZNF285	1.345	1.082	1.126	0.07309	-0.5409	-0.05847	-1.33	-1.199	-0.497
RAB26-RAB26, member RAS oncogene family (RAB26), mRNA.	RAB26	1.091	1.424	0.9393	-0.303	0.0909	-0.0303	-1.091	-1.485	-0.6363
TH1L-TH1-like (Drosophila) (TH1L), transcript variant 2, mRNA.	TH1L	1.818	0.9659	1.08	-0.4546	-0.5114	-0.6818	-0.8523	-0.625	-0.7386
FLJ23042-hypothetical protein FLJ23042 (FLJ23042), mRNA.	FLJ23042	0.8972	1.257	1.151	0.1996	0.09395	-0.202	-0.9207	-0.8573	-1.618
NUP205-nucleoporin 205kDa (NUP205), mRNA.	NUP205	1.154	1.318	0.8922	0.07283	0.2039	-0.1566	-1.238	-1.074	-1.173
STK36-serine/threonine kinase 36 (fused homolog, Drosophila) (STK36), mRNA.	STK36	0.7738	1.477	1.572	-0.504	-0.3123	-0.536	-1.047	-0.6957	-0.7276
IMPA2-inositol(myo)-1(or 4)-monophosphatase 2 (IMPA2), mRNA.	IMPA2	1.551	1.508	0.7753	-0.3015	-0.5599	-0.5599	-0.603	-0.9476	-0.8615
FLJ10842-hypothetical protein FLJ10842 (FLJ10842), mRNA.	FLJ10842	0.9554	0.766	0.9554	0.3115	0.463	0.3872	-1.09	-1.09	-1.658
C16orf34-chromosome 16 open reading frame 34 (C16orf34), mRNA.	C16orf34	1.233	0.9797	1.36	0.1551	-0.4158	-0.09867	-0.9867	-1.177	-1.05
RISC-likely homolog of rat and mouse retinoid-inducible serine carboxypeptidase (RISC), mRNA.	RISC	1.331	0.92	1.177	-0.3657	0.1486	-0.1086	-0.5714	-0.88	-1.651
C9orf60-chromosome 9 open reading frame 60 (C9orf60), mRNA.	C9orf60	1.375	1.491	0.8335	-0.5972	-0.2492	-0.9066	-0.7519	-1.177	-0.01719
TBCD-tubulin-specific chaperone d (TBCD), mRNA.	TBCD	1.375	1.472	0.8227	-0.05412	-0.3139	-0.3789	-1.191	-0.6387	-1.093
B4GALT4-UDP-Gal:betaGlcNAc beta 1,4- galactosyltransferase, polypeptide 4 (B4GALT4), mRNA.	B4GALT4	0.9406	1.092	1.697	-0.4955	-0.2688	-0.2688	-0.8734	-0.5711	-1.251
OPRL1-opiate receptor-like 1 (OPRL1), transcript variant 2, mRNA.	OPRL1	1.501	1.459	0.8193	-0.2463	-0.843	-0.7151	-1.099	-0.6299	-0.2463
STX16-syntaxin 16 (STX16), mRNA.	STX16	0.891	1.093	1.497	-0.1186	0.05449	-0.1474	-1.272	-0.7532	-1.244
NGLY1-N-glycanase 1 (NGLY1), mRNA.	NGLY1	0.9842	1.631	1.243	-0.6969	-0.1149	-0.7615	-0.7615	-0.6969	-0.8262
SESTD1-SEC14 and spectrin domains 1 (SESTD1), mRNA.	SESTD1	0.8238	1.275	1.575	-0.3034	-0.1781	-0.1781	-0.8795	-1.005	-1.13
QSCN6-quiescin Q6 (QSCN6), mRNA.	QSCN6	0.7352	1.389	1.634	-0.6126	-0.4084	-0.6126	-0.6943	-1.184	-0.2451
MGC2601-hypothetical protein MGC2601 (MGC2601), mRNA.	MGC2601	1.279	0.8264	1.468	0.01468	-0.193	-0.193	-0.9481	-1.193	-1.061
DATF1-death associated transcription factor 1 (DATF1), transcript variant 3, mRNA.	DATF1	0.9304	1.024	1.337	0.2118	0.1493	-0.1007	-1.163	-1.1	-1.288
KIAA0116-KIAA0116 protein (KIAA0116), mRNA.	KIAA0116	1.621	1.19	0.9246	-0.3352	-0.6336	-0.1363	-0.6667	-1.297	-0.6667
LOC400586-similar to stearoyl-CoA desaturase; acyl-CoA desaturase; fatty acid desaturase; delta-9-desaturase (LOC400586), mRNA.	LOC400586	1.305	1.053	1.095	-0.1631	0.2563	-0.3308	-0.7921	-0.876	-1.547
KIAA1219-KIAA1219 protein (KIAA1219), mRNA.	KIAA1219	0.9136	1.096	1.599	-0.1827	-0.09136	-0.3654	-1.188	-0.5482	-1.233
NDUFB5-NADH dehydrogenase (ubiquinone) 1 beta subcomplex, 5, 16kDa (NDUFB5), nuclear gene encoding mitochondrial protein, mRNA.	NDUFB5	1.178	1.549	0.8569	-0.05768	-0.2307	-0.1071	-0.9723	-1.046	-1.17
MAPK8IP1-mitogen-activated protein kinase 8 interacting protein 1 (MAPK8IP1), mRNA.	MAPK8IP1	0.7574	0.7574	0.8873	0.5302	0.4653	0.4977	-1.71	-1.158	-1.028
PLEC1-plectin 1, intermediate filament binding protein 500kDa (PLEC1), transcript variant 1, mRNA.	PLEC1	0.9412	1.482	1.016	-0.1596	0.1016	-0.06634	-0.8313	-1.055	-1.428
CXX1-CAAX box 1 (CXX1), mRNA.	CXX1	0.8124	0.7851	0.876	0.5486	0.5214	0.4032	-1.452	-1.27	-1.225
PTK9L-PTK9L protein tyrosine kinase 9-like (A6-related protein) (PTK9L), mRNA.	PTK9L	1.04	0.8165	0.9158	0.4441	0.2455	0.3945	-1.393	-1.343	-1.12
TTC7L1-tetratricopeptide repeat domain 7 like 1 (TTC7L1), mRNA.	TTC7L1	1.132	0.8428	1.335	0.06112	-0.05468	0.2059	-1.271	-1.242	-1.01
RNF144-ring finger protein 144 (RNF144), mRNA.	RNF144	0.7013	1.459	1.553	-0.498	-0.4348	-0.5926	-0.4664	-0.3717	-1.35
PSAP-prosaposin (variant Gaucher disease and variant metachromatic leukodystrophy) (PSAP), mRNA.	PSAP	0.9087	0.9087	1.312	0.2119	0.1752	0.1569	-1.09	-1.31	-1.273
SH3BGRL-SH3 domain binding glutamic acid-rich protein like (SH3BGRL), mRNA.	SH3BGRL	1.094	1.221	0.8826	-0.004695	-0.1315	0.2911	-0.4695	-1.272	-1.61
FGF13-fibroblast growth factor 13 (FGF13), transcript variant 1B, mRNA.	FGF13	1.065	1.158	1.498	-0.7286	-0.07904	-0.1409	-1.038	-1.131	-0.6049
KIAA0794-KIAA0794 protein (KIAA0794), mRNA.	KIAA0794	1.158	0.8798	1.715	-0.3139	-0.2741	-0.3537	-0.9903	-0.9505	-0.871
ARFGEF2-ADP-ribosylation factor guanine nucleotide-exchange factor 2 (brefeldin A-inhibited) (ARFGEF2), mRNA.	ARFGEF2	0.9907	1.094	1.677	-0.0724	-0.4153	-0.4839	-0.8954	-0.9983	-0.8954
RALGDS-ral guanine nucleotide dissociation stimulator (RALGDS), mRNA.	RALGDS	0.9267	1.244	1.086	-0.02648	-0.1853	0.2912	-1.536	-1.297	-0.5031
CD109-CD109 antigen (Gov platelet alloantigens) (CD109), mRNA.	CD109	1.027	0.9471	1.48	-0.2516	-0.06512	0.09471	-1.477	-1.051	-0.7044
PM5-pM5 protein (PM5), mRNA.	PM5	0.9773	1.188	1.608	-0.1791	-0.1791	-0.7047	-1.055	-0.8799	-0.7748
TDP1-tyrosyl-DNA phosphodiesterase 1 (TDP1), mRNA.	TDP1	1.777	1.3	0.7542	-0.6443	-0.6101	-0.5419	-0.7466	-0.4055	-0.883
FANCF-Fanconi anemia, complementation group F (FANCF), mRNA.	FANCF	1.638	0.7383	1.43	-0.5076	-0.5076	-0.3691	-1.061	-0.7844	-0.5768
HIST3H2A-histone 3, H2a (HIST3H2A), mRNA.	HIST3H2A	1.095	1.286	1.171	0.2513	-0.4387	-0.247	-1.397	-0.9754	-0.7454
MBNL1-muscleblind-like (Drosophila) (MBNL1), mRNA.	MBNL1	1.014	1.014	1.726	-0.6383	-0.4095	-0.2062	-0.562	-0.6891	-1.248
TH1L-TH1-like (Drosophila) (TH1L), transcript variant 1, mRNA.	TH1L	1.702	1.277	0.8156	-0.461	-0.2482	-0.5319	-1.028	-0.8865	-0.6383
LENG4-leukocyte receptor cluster (LRC) member 4 (LENG4), mRNA.	LENG4	1.306	0.8114	1.245	0.1925	-0.02407	-0.05501	-1.262	-1.076	-1.138
GOLGA2-golgi autoantigen, golgin subfamily a, 2 (GOLGA2), mRNA.	GOLGA2	0.8693	1.466	1.435	-0.6389	-0.5446	-0.04189	-1.173	-0.7645	-0.6074
SH3BGRL3-SH3 domain binding glutamic acid-rich protein like 3 (SH3BGRL3), mRNA.	SH3BGRL3	0.8738	1.32	1.085	0.2165	0.1461	-0.1122	-1.004	-1.403	-1.122
MGC39821-hypothetical protein MGC39821 (MGC39821), mRNA.	MGC39821	0.9193	1.581	1.14	0.03677	-0.2942	-0.3677	-0.809	-0.9561	-1.25
CPS1-carbamoyl-phosphate synthetase 1, mitochondrial (CPS1), mRNA.	CPS1	1.269	1.69	0.8487	-0.5995	-0.1791	-0.6229	-1.067	-0.6696	-0.6696
EKI1-ethanolamine kinase (EKI1), mRNA.	EKI1	0.9232	1.433	1.288	-0.4616	-0.3887	0.1215	-0.6803	-0.8989	-1.336
PCOLCE2-procollagen C-endopeptidase enhancer 2 (PCOLCE2), mRNA.	PCOLCE2	1.318	1.529	0.9816	-0.2384	-0.4067	-1.08	-0.617	-0.9536	-0.5329
SLC35B4-solute carrier family 35, member B4 (SLC35B4), mRNA.	SLC35B4	1.147	0.8994	1.712	-0.3024	-0.1964	-0.5499	-1.08	-0.7266	-0.9034
CAMK2D-calcium/calmodulin-dependent protein kinase (CaM kinase) II delta (CAMK2D), transcript variant 4, mRNA.	CAMK2D	1.085	1.119	0.7539	0.2494	0.3016	0.2668	-1.16	-1.386	-1.229
VHL-von Hippel-Lindau syndrome (VHL), transcript variant 1, mRNA.	VHL	0.978	1.096	1.764	-0.2401	-0.5152	-0.8296	-0.751	-0.6331	-0.8689
KIAA1623-KIAA1623 protein (KIAA1623), mRNA.	KIAA1623	1.703	0.8755	1.18	-0.9094	-0.6482	-0.2564	-0.5176	-0.2999	-1.127
SIN3B-SIN3 homolog B, transcriptional regulator (yeast) (SIN3B), mRNA.	SIN3B	0.9356	1.102	1.601	-0.2958	0.03698	-0.3624	-0.7618	-1.095	-1.161
IFIT1-interferon-induced protein with tetratricopeptide repeats 1 (IFIT1), mRNA.	IFIT1	1.107	1.688	0.9964	-0.1937	-0.8026	-0.3321	-1.024	-0.5535	-0.8856
LRRC8-leucine-rich repeat-containing 8 (LRRC8), mRNA.	LRRC8	0.7914	1.418	1.613	-0.3044	-0.3827	-0.8131	-0.6175	-0.9697	-0.7349
S100A6-S100 calcium binding protein A6 (calcyclin) (S100A6), mRNA.	S100A6	0.8265	1.129	0.8643	0.2601	-0.07971	0.1468	-1.515	-1.703	0.07132
FUT11-fucosyltransferase 11 (alpha (1,3) fucosyltransferase) (FUT11), mRNA.	FUT11	0.8235	1.434	1.514	-0.1859	-0.2125	-0.6641	-0.9563	-0.8766	-0.8766
HBLD2-HESB like domain containing 2 (HBLD2), mRNA.	HBLD2	1.457	1.525	0.8421	-0.3186	-0.2504	-0.8649	-0.66	-0.8649	-0.8649
FLJ10980-hypothetical protein FLJ10980 (FLJ10980), mRNA.	FLJ10980	1.353	0.6991	1.761	-0.6083	-0.5266	-0.69	-0.3632	-0.7717	-0.8534
MTVR1-Mouse Mammary Turmor Virus Receptor homolog 1 (MTVR1), mRNA.	MTVR1	1.667	0.8337	1.131	-0.4764	-0.1786	-0.5359	-0.7741	-1.429	-0.2382
FNBP1-formin binding protein 1 (FNBP1), mRNA.	FNBP1	0.8721	1.072	0.7778	0.3889	0.3653	0.4007	-1.414	-1.285	-1.179
MGC15429-hypothetical protein MGC15429 (MGC15429), mRNA.	MGC15429	0.9003	1.219	1.028	0.1028	0.3899	0.007089	-1.141	-1.109	-1.397
ABHD4-abhydrolase domain containing 4 (ABHD4), mRNA.	ABHD4	1.261	1.056	1.192	-0.7215	0.09873	-0.243	-1.678	-0.4481	-0.5165
SULT1C1-sulfotransferase family, cytosolic, 1C, member 1 (SULT1C1), transcript variant 1, mRNA.	SULT1C1	1.105	1.631	0.866	-0.09032	-0.186	-0.3294	-1.381	-0.8554	-0.7598
MGC12966-hypothetical protein MGC12966 (MGC12966), mRNA.	MGC12966	1.381	1.381	0.7516	-0.1294	-0.003496	-0.1294	-0.8845	-1.136	-1.231
DNCH1-dynein, cytoplasmic, heavy polypeptide 1 (DNCH1), mRNA.	DNCH1	1.23	1.417	0.7636	-0.01382	0.01728	-0.1693	-1.227	-0.6047	-1.413
MGC20481-hypothetical protein MGC20481 (MGC20481), mRNA.	MGC20481	1.558	1.251	0.944	-0.3867	-0.6938	0.02275	-1.001	-1.001	-0.6938
FLJ20296-hypothetical protein FLJ20296 (FLJ20296), mRNA.	FLJ20296	1.236	1.401	0.8241	-0.08241	-0.8241	-0.7417	-0.5769	-1.483	0.2472
FLJ20073-FLJ20073 protein (FLJ20073), mRNA.	FLJ20073	0.8033	0.9561	1.16	0.1923	0.3196	0.3705	-1.284	-1.284	-1.233
RNF14-ring finger protein 14 (RNF14), transcript variant 3, mRNA.	RNF14	1.253	0.8833	1.438	-0.5957	0.05136	-0.226	-0.5033	-0.7806	-1.52
ZNF261-zinc finger protein 261 (ZNF261), transcript variant 1, mRNA.	ZNF261	1.508	0.9425	0.9425	0.01109	0.07762	-0.05544	-1.153	-1.02	-1.253
TRPM4-transient receptor potential cation channel, subfamily M, member 4 (TRPM4), mRNA.	TRPM4	0.7362	1.441	1.441	-0.2506	-0.1096	-0.1801	-0.885	-1.026	-1.167
SPAG4-sperm associated antigen 4 (SPAG4), mRNA.	SPAG4	1.017	1.464	0.8886	0.1635	-0.007109	-0.09241	-1.18	-1.308	-0.9455
CBX1-chromobox homolog 1 (HP1 beta homolog Drosophila ) (CBX1), mRNA.	CBX1	1.251	0.8489	1.28	-0.3	0.1596	0.0734	-1.219	-0.6733	-1.42
MLPH-melanophilin (MLPH), mRNA.	MLPH	1.147	0.9251	1.572	-0.1257	0.01572	-0.5097	-0.934	-1.156	-0.934
BLCAP-bladder cancer associated protein (BLCAP), mRNA.	BLCAP	1.132	0.7903	1.815	-0.4832	-0.421	-0.6074	-0.421	-0.5763	-1.229
LOC388957-similar to expressed sequence C79663 (LOC388957), mRNA.	LOC388957	0.8368	1.681	1.259	-0.5005	-0.5709	-0.0782	-0.8524	-0.8524	-0.9228
KIAA0090-KIAA0090 protein (KIAA0090), mRNA.	KIAA0090	0.8727	1.574	1.293	-0.4364	-0.9506	-0.1558	-0.3429	-0.6701	-1.184
CDKN2C-cyclin-dependent kinase inhibitor 2C (p18, inhibits CDK4) (CDKN2C), transcript variant 2, mRNA.	CDKN2C	1.171	0.7975	1.295	-0.07376	0.2582	0.05071	-1.069	-0.945	-1.484
C21orf56-chromosome 21 open reading frame 56 (C21orf56), mRNA.	C21orf56	1.124	1.542	0.8579	0.0972	-0.2071	-0.2831	-1.196	-1.272	-0.6635
LOC388727-LOC388727 (LOC388727), mRNA.	LOC388727	0.9338	0.9697	1.796	-0.431	-0.2873	-0.431	-1.257	-0.862	-0.431
ZNF302-zinc finger protein 302 (ZNF302), mRNA.	ZNF302	1.266	0.7929	1.739	-0.587	-0.311	-0.9812	-0.863	-0.6658	-0.3899
ANKS1-ankyrin repeat and sterile alpha motif domain containing 1 (ANKS1), mRNA.	ANKS1	1.04	1.914	0.8649	-0.7094	-0.5782	-0.4907	-0.5782	-0.6219	-0.8406
CD99L2-CD99 antigen-like 2 (CD99L2), mRNA.	CD99L2	1.778	0.8504	1.115	-0.5411	-0.6074	-0.2098	-1.138	-0.8393	-0.4086
LAMP2-lysosomal-associated membrane protein 2 (LAMP2), transcript variant LAMP2B, mRNA.	LAMP2	0.7458	1.316	1.685	-0.4959	-0.3281	-0.2275	-0.7308	-0.9657	-0.9993
PLD1-phospholipase D1, phophatidylcholine-specific (PLD1), mRNA.	PLD1	1.106	1.521	0.9176	0.08799	-0.1383	-0.4776	-1.345	-1.119	-0.5531
TOP1MT-mitochondrial topoisomerase I (TOP1MT), nuclear gene encoding mitochondrial protein, mRNA.	TOP1MT	1.207	1.016	1.112	-0.1588	0.4129	-0.09527	-1.207	-1.143	-1.143
NFS1-NFS1 nitrogen fixation 1 (S. cerevisiae) (NFS1), nuclear gene encoding mitochondrial protein, transcript variant 2, mRNA.	NFS1	0.7354	1.362	1.571	-0.1006	-0.5186	-0.5186	-1.006	-0.3096	-1.215
SCD-stearoyl-CoA desaturase (delta-9-desaturase) (SCD), mRNA.	SCD	1.001	1.444	0.845	0.06366	0.1418	-0.04051	-1.056	-0.9	-1.499
FBLP-1-filamin-binding LIM protein-1 (FBLP-1), mRNA.	FBLP	1.207	1.495	1.035	-0.9199	-0.9199	-1.28e-15	-0.7474	-0.9774	-0.1725
FLJ35827-hypothetical protein FLJ35827 (FLJ35827), mRNA.	FLJ35827	1.12	1.216	0.8289	0.3687	-0.01884	0.1265	-1.157	-1.206	-1.278
SLC35D2-solute carrier family 35, member D2 (SLC35D2), mRNA.	SLC35D2	1.604	1.109	0.9438	-0.2932	-1.118	-0.3757	-1.283	-0.3757	-0.2108
NELF-nasal embryonic luteinizing hormone-releasing hormone factor (NELF), mRNA.	NELF	1.104	0.8613	1.628	-0.148	-0.1077	-0.5518	-0.5921	-0.7133	-1.48
MYO9B-myosin IXB (MYO9B), mRNA.	MYO9B	1.221	1.024	1.136	-0.3207	0.01557	0.3518	-1.273	-1.077	-1.077
SBBI26-SBBI26 protein (SBBI26), mRNA.	SBBI26	0.9902	1.2	1.41	-0.3728	-0.5825	0.2039	-0.5825	-0.8446	-1.421
PKP4-plakophilin 4 (PKP4), mRNA.	PKP4	1.373	1.373	0.7585	-0.3337	0.07585	-0.402	-1.562	-0.402	-0.8798
C20orf4-chromosome 20 open reading frame 4 (C20orf4), mRNA.	C20orf4	1.196	0.7673	1.148	0.2911	0.005292	0.1958	-1.09	-1.566	-0.9472
HIBADH-3-hydroxyisobutyrate dehydrogenase (HIBADH), mRNA.	HIBADH	0.8351	1.068	1.842	-0.4046	-0.4434	-0.792	-0.2884	-0.7533	-1.063
LOC374807-similar to FALZ protein (LOC374807), mRNA.	LOC374807	1.025	1.083	1.375	-0.3178	0.3243	-0.201	-1.252	-1.018	-1.018
UBQLN2-ubiquilin 2 (UBQLN2), mRNA.	UBQLN2	0.8441	1.262	1.541	-0.4104	-0.5498	0.07744	-0.5498	-0.8983	-1.316
EVL-Enah/Vasp-like (EVL), mRNA.	EVL	0.8703	0.9535	1.17	0.4379	0.2217	0.07206	-1.491	-1.125	-1.109
NDUFB2-NADH dehydrogenase (ubiquinone) 1 beta subcomplex, 2, 8kDa (NDUFB2), nuclear gene encoding mitochondrial protein, mRNA.	NDUFB2	1.593	1.122	0.8073	-0.09601	-0.01746	-0.2531	-1.196	-1.235	-0.7244
MSH3-mutS homolog 3 (E. coli) (MSH3), mRNA.	MSH3	0.9839	1.558	1.148	0.164	-0.492	-0.492	-1.066	-0.9839	-0.8199
HAGHL-hydroxyacylglutathione hydrolase-like (HAGHL), mRNA.	HAGHL	1.235	1.52	0.7721	-0.2613	0.05939	-0.1188	-1.223	-1.081	-0.9027
UBE2A-ubiquitin-conjugating enzyme E2A (RAD6 homolog) (UBE2A), transcript variant 2, mRNA.	UBE2A	0.8255	0.8918	1.024	0.02948	0.1621	0.4275	-0.4348	-0.8328	-2.093
C14orf2-chromosome 14 open reading frame 2 (C14orf2), mRNA.	C14orf2	1.863	0.7717	1.119	-0.5678	-0.5182	-0.4189	-0.3693	-0.8655	-1.014
QSCN6L1-quiescin Q6-like 1 (QSCN6L1), mRNA.	QSCN6L1	0.9486	1.245	1.482	-6.17e-17	-0.05929	-0.7114	-0.83	-1.067	-1.008
AHR-aryl hydrocarbon receptor (AHR), mRNA.	AHR	0.9664	1.407	0.8563	-0.02446	0.1957	0.1407	-1.456	-1.015	-1.07
RASA1-RAS p21 protein activator (GTPase activating protein) 1 (RASA1), transcript variant 2, mRNA.	RASA1	0.8821	1.045	0.8821	0.2714	0.536	0.2307	-1.296	-1.235	-1.316
LACTB-lactamase, beta (LACTB), nuclear gene encoding mitochondrial protein, transcript variant 2, mRNA.	LACTB	1.274	1.191	1.107	-0.5674	-0.4837	0.2697	-0.4	-0.986	-1.405
ZNF454-zinc finger protein 454 (ZNF454), mRNA.	ZNF454	0.7673	1.604	1.325	-0.9766	-0.3488	-0.279	-0.9766	-0.9766	-0.1395
C14orf147-chromosome 14 open reading frame 147 (C14orf147), mRNA.	C14orf147	0.8838	0.7409	1.551	-0.5451	-0.7356	-0.2117	-0.02117	0.1694	-1.831
VHL-von Hippel-Lindau syndrome (VHL), transcript variant 2, mRNA.	VHL	0.8537	1.455	1.321	-0.4491	0.1522	-0.516	-1.184	-0.516	-1.117
XPOT-exportin, tRNA (nuclear export receptor for tRNAs) (XPOT), mRNA.	XPOT	0.9174	0.9412	1.848	-0.4189	-0.3712	-0.3712	-0.5382	-0.7768	-1.23
HBXAP-hepatitis B virus x associated protein (HBXAP), mRNA.	HBXAP	0.9736	0.9736	1.827	-0.5058	-0.961	-0.2782	-0.392	-0.7334	-0.9041
FLJ37034-hypothetical protein FLJ37034 (FLJ37034), mRNA.	FLJ37034	1.496	1.64	0.6343	-0.4787	-0.5146	-0.2992	-0.9814	-0.8018	-0.6941
FLJ20010-hypothetical protein FLJ20010 (FLJ20010), mRNA.	FLJ20010	1.358	1.358	1.013	-0.6645	0.1099	-0.9226	-1.052	-0.3203	-0.8796
AHSA2-AHA1, activator of heat shock 90kDa protein ATPase homolog 2 (yeast) (AHSA2), mRNA.	AHSA2	0.8302	1.391	1.251	-0.3975	0.1988	-0.1169	-0.9938	-0.7132	-1.45
MTMR4-myotubularin related protein 4 (MTMR4), mRNA.	MTMR4	0.7796	1.364	1.189	-0.4483	0.1364	-0.1559	-0.7406	-0.3313	-1.793
LOC374963-LOC374963 (LOC374963), mRNA.	LOC374963	1.811	0.9533	0.8307	-0.3336	-0.5788	-0.8239	-0.5175	-1.314	-0.02724
DHCR7-7-dehydrocholesterol reductase (DHCR7), mRNA.	DHCR7	1.47	1.099	0.8517	-0.1374	-0.1992	0.2335	-1.25	-0.8173	-1.25
TM4SF12-transmembrane 4 superfamily member 12 (TM4SF12), mRNA.	TM4SF12	0.7553	0.9838	1.098	-0.1587	-0.3301	0.2412	-1.815	-1.244	0.4697
NME2-non-metastatic cells 2, protein (NM23B) expressed in (NME2), mRNA.	NME2	1.676	1.147	0.783	-0.2095	-0.4742	-0.1103	-1.334	-0.9705	-0.5073
SATB1-special AT-rich sequence binding protein 1 (binds to nuclear matrix/scaffold-associating DNA's) (SATB1), mRNA.	SATB1	0.7554	1.289	1.289	0.2216	-0.1717	-0.03121	-1.436	-0.7054	-1.211
LOC91373-hypothetical protein LOC91373 (LOC91373), mRNA.	LOC91373	1.492	1.211	1.071	0.1563	-0.6173	-0.8283	-0.758	-0.8283	-0.8986
FLJ23560-hypothetical protein FLJ23560 (FLJ23560), mRNA.	FLJ23560	0.6356	1.573	1.573	-0.5835	-0.2553	-0.7242	-0.9587	-0.6304	-0.6304
39331-septin 6 (SEPT6), transcript variant V, mRNA.	39331	0.7605	0.969	0.969	0.4131	0.2394	0.4826	-1.533	-1.359	-0.942
UBADC1-ubiquitin associated domain containing 1 (UBADC1), mRNA.	UBADC1	1.671	0.9547	0.9125	-0.05616	-0.09827	-0.1825	-1.025	-1.109	-1.067
UBQLN1-ubiquilin 1 (UBQLN1), transcript variant 1, mRNA.	UBQLN1	1.216	0.6263	1.741	-0.4224	-0.5535	-0.4879	-0.3568	-0.2913	-1.471
MECP2-methyl CpG binding protein 2 (Rett syndrome) (MECP2), mRNA.	MECP2	1.689	0.6067	1.443	-0.4263	-0.9182	-0.5247	-0.8199	-0.8199	-0.2296
RPS6KA3-ribosomal protein S6 kinase, 90kDa, polypeptide 3 (RPS6KA3), mRNA.	RPS6KA3	0.7609	1.064	1.912	-0.5118	-0.5118	-0.633	-0.3299	-0.6936	-1.057
AP1M1-adaptor-related protein complex 1, mu 1 subunit (AP1M1), mRNA.	AP1M1	0.8105	1.249	0.9202	0.1523	-0.01219	0.3169	-1.767	-1.219	-0.451
ZNF197-zinc finger protein 197 (ZNF197), mRNA.	ZNF197	1.701	0.9873	0.9873	-0.6342	-0.4396	0.01441	-1.088	-1.088	-0.4396
MGC2615-hypothetical protein MGC2615 (MGC2615), mRNA.	MGC2615	1.413	0.8347	0.9585	0.09173	0.2156	-0.0321	-1.477	-1.27	-0.7338
CBLB-Cas-Br-M (murine) ecotropic retroviral transforming sequence b (CBLB), mRNA.	CBLB	0.6293	1.334	1.83	-0.6496	-0.4408	-0.5713	-0.754	-0.5974	-0.7801
C1orf35-chromosome 1 open reading frame 35 (C1orf35), mRNA.	C1orf35	1.486	0.8862	1.345	0.1451	-0.596	-0.6313	-0.9137	-0.6313	-1.09
CD59-CD59 antigen p18-20 (antigen identified by monoclonal antibodies 16.3A5, EJ16, EJ30, EL32 and G344) (CD59), transcript variant 2, mRNA.	CD59	0.7285	0.9702	0.9262	0.3441	0.4979	0.443	-1.303	-1.38	-1.226
COBRA1-cofactor of BRCA1 (COBRA1), mRNA.	COBRA1	1.571	0.6781	1.472	-0.1654	-0.8104	-0.5127	-1.058	-0.86	-0.3142
PIAS3-protein inhibitor of activated STAT3 (PIAS3), mRNA.	PIAS3	1.101	0.9046	1.101	0.1199	-0.7629	-0.6648	-1.449	0.7084	-1.057
LOC134478-similar to cytoplasmic beta-actin (LOC134478), mRNA.	LOC134478	0.8035	1.054	1.429	0.203	-0.07229	0.1029	-1.123	-1.123	-1.273
DVL3-dishevelled, dsh homolog 3 (Drosophila) (DVL3), mRNA.	DVL3	0.8272	0.9638	1.886	-0.7437	-0.4022	-0.5047	-0.7096	-0.1632	-1.154
LOC401048-LOC401048 (LOC401048), mRNA.	LOC401048	0.5994	1.493	1.671	-0.6153	-0.3295	-0.8297	-0.9011	-0.6868	-0.4009
FLJ30999-hypothetical protein FLJ30999 (FLJ30999), mRNA.	FLJ30999	0.7379	1.638	1.413	-0.1251	-0.763	-0.9506	-0.6504	-0.6879	-0.6129
CAV1-caveolin 1, caveolae protein, 22kDa (CAV1), mRNA.	CAV1	0.8183	0.9869	1.352	0.08745	0.05934	0.3123	-1.093	-1.121	-1.402
CTAG2-cancer/testis antigen 2 (CTAG2), transcript variant 2, mRNA.	CTAG2	1.39	0.7233	1.236	0.005695	-0.7632	-0.5581	-0.5069	-1.686	0.1595
TUBB5-tubulin, beta, 5 (TUBB5), mRNA.	TUBB5	1.609	0.7694	1.273	-0.4477	-0.6155	0.01399	-1.245	-0.4057	-0.9513
LOC152185-hypothetical protein AY099107 (LOC152185), mRNA.	LOC152185	1.063	0.8381	1.626	-0.5129	-0.6817	-0.006254	-0.2877	-0.4566	-1.582
NR2C2-nuclear receptor subfamily 2, group C, member 2 (NR2C2), mRNA.	NR2C2	1.301	1.731	0.7104	-0.1492	-0.6865	-0.5253	-1.063	-0.7939	-0.5253
LOC90736-hypothetical protein BC000919 (LOC90736), mRNA.	LOC90736	1.05	0.7817	1.854	-0.7594	-0.5584	-0.2903	-0.2233	-1.161	-0.6924
PRSS15-protease, serine, 15 (PRSS15), nuclear gene encoding mitochondrial protein, mRNA.	PRSS15	1.548	1.273	0.7232	-0.4686	0.03565	-0.4227	-0.2394	-1.202	-1.248
GTF2I-general transcription factor II, i (GTF2I), transcript variant 5, mRNA.	GTF2I	0.8877	1.11	1.738	-0.6288	-0.6658	4.11e-16	-0.7027	-0.6288	-1.11
EXOC7-exocyst complex component 7 (EXOC7), mRNA.	EXOC7	1.682	1.177	0.799	-0.1262	-0.1262	-0.5887	-1.219	-0.841	-0.7569
CYP2U1-cytochrome P450, family 2, subfamily U, polypeptide 1 (CYP2U1), mRNA.	CYP2U1	1.707	0.5953	1.404	-0.8199	-0.6178	-0.3145	-1.022	-0.2134	-0.7188
C14orf45-chromosome 14 open reading frame 45 (C14orf45), mRNA.	C14orf45	0.9137	1.044	0.7179	0.3263	0.4569	0.3263	-1.24	-1.697	-0.8485
HIST1H2AC-histone 1, H2ac (HIST1H2AC), mRNA.	HIST1H2AC	0.8493	0.993	1.884	-0.7599	-0.3001	-0.4725	-0.9898	-0.3289	-0.8748
LOC151963-similar to BcDNA:GH11415 gene product (LOC151963), mRNA.	LOC151963	1.017	0.7564	1.343	0.2353	0.105	0.1701	-0.9374	-1.361	-1.328
ITGB1-integrin, beta 1 (fibronectin receptor, beta polypeptide, antigen CD29 includes MDF2, MSK12) (ITGB1), transcript variant 1A, mRNA.	ITGB1	0.9733	1.006	1.301	-0.2734	0.2515	0.2515	-1.323	-1.061	-1.126
PIP5K2B-phosphatidylinositol-4-phosphate 5-kinase, type II, beta (PIP5K2B), transcript variant 1, mRNA.	PIP5K2B	0.8866	1.296	1.364	0.0682	-0.5456	-0.9548	-1.5	-0.4092	-0.2046
GNB1-guanine nucleotide binding protein (G protein), beta polypeptide 1 (GNB1), mRNA.	GNB1	1.151	1.197	0.8733	0.1798	0.3647	-0.1901	-1.3	-1.161	-1.115
CREB5-cAMP responsive element binding protein 5 (CREB5), mRNA.	CREB5	0.6268	1.563	1.563	-0.6455	-0.3574	-0.2374	-0.8616	-0.7415	-0.9096
PSK-1-type I transmembrane receptor (seizure-related protein) (PSK-1), mRNA.	PSK	1.199	0.7876	1.575	-0.4109	0.1027	-0.1712	-1.13	-1.164	-0.7876
FLJ14803-hypothetical protein FLJ14803 (FLJ14803), mRNA.	FLJ14803	0.9581	0.8343	1.371	0.298	0.09169	-0.03209	-0.816	-1.146	-1.559
SLC39A8-solute carrier family 39 (zinc transporter), member 8 (SLC39A8), mRNA.	SLC39A8	0.9749	1.896	0.8547	-0.4674	-0.7479	-0.3072	-0.3873	-0.7479	-1.068
GEMIN4-gem (nuclear organelle) associated protein 4 (GEMIN4), mRNA.	GEMIN4	1.145	1.407	0.8821	-0.1021	0.2916	-0.3645	-1.283	-0.7582	-1.218
C9orf99-chromosome 9 open reading frame 99 (C9orf99), mRNA.	C9orf99	1.252	1.448	0.8593	0.1527	-0.5932	-0.1221	-0.6325	-1.104	-1.261
RAB26-RAB26, member RAS oncogene family (RAB26), mRNA.	RAB26	1.1	1.495	0.8849	-0.01196	-0.4425	0.1674	-1.124	-1.303	-0.7653
DKFZP566K1924-DKFZP566K1924 protein (DKFZP566K1924), mRNA.	DKFZP566K1924	1.148	1.429	0.7272	0.02597	0.1662	-0.06753	-1.47	-1.003	-0.9558
SPAG9-sperm associated antigen 9 (SPAG9), transcript variant 2, mRNA.	SPAG9	0.9313	0.9035	1.878	-0.3496	-0.2939	-0.3775	-0.8509	-1.018	-0.823
RAC2-ras-related C3 botulinum toxin substrate 2 (rho family, small GTP binding protein Rac2) (RAC2), mRNA.	RAC2	1.015	0.7605	1.269	0.3279	0.07351	0.2262	-1.402	-1.326	-0.9443
RAP1GA1-RAP1, GTPase activating protein 1 (RAP1GA1), mRNA.	RAP1GA1	1.181	0.6799	1.332	-0.07245	0.1783	-0.02229	-1.627	-1.226	-0.4235
LOC375757-hypothetical gene supported by BC029911 (LOC375757), mRNA.	LOC375757	1.298	0.8544	1.121	0.3812	-0.06243	-0.1807	-1.364	-1.334	-0.7131
IL1B-interleukin 1, beta (IL1B), mRNA.	IL1B	0.8376	0.9717	1.005	0.268	0.134	0.5361	-1.608	-0.8712	-1.273
FLJ11082-hypothetical protein FLJ11082 (FLJ11082), mRNA.	FLJ11082	1.452	0.6562	1.386	-0.07373	-0.4055	-0.07373	-1.534	-0.8036	-0.6046
NME3-non-metastatic cells 3, protein expressed in (NME3), mRNA.	NME3	1.785	0.7372	1.203	-0.194	-0.3686	-0.776	-0.8924	-1.009	-0.485
PRPSAP1-phosphoribosyl pyrophosphate synthetase-associated protein 1 (PRPSAP1), mRNA.	PRPSAP1	0.8313	1.267	0.8313	0.2609	0.2609	0.2945	-1.014	-1.249	-1.484
CDC2L1-cell division cycle 2-like 1 (PITSLRE proteins) (CDC2L1), transcript variant 3, mRNA.	CDC2L1	0.961	0.8889	1.898	-0.7688	-0.1922	-0.6247	-0.985	-0.6247	-0.5526
OSBPL7-oxysterol binding protein-like 7 (OSBPL7), transcript variant 2, mRNA.	OSBPL7	0.7725	1.097	1.565	-0.09206	-0.2362	0.1241	-1.353	-1.137	-0.7405
MGC13053-hypothetical protein MGC13053 (MGC13053), mRNA.	MGC13053	0.9196	1.78	0.9527	-0.4046	-0.007357	-0.3715	-1.1	-0.9012	-0.8681
RAB6IP1-RAB6 interacting protein 1 (RAB6IP1), mRNA.	RAB6IP1	0.8629	0.8946	0.8312	0.6093	0.324	0.3874	-1.134	-1.388	-1.388
H2AFJ-H2A histone family, member J (H2AFJ), transcript variant 2, mRNA.	H2AFJ	0.7338	0.7865	0.7996	0.4707	0.6154	0.5628	-1.266	-1.476	-1.226
FLJ11196-acheron (FLJ11196), transcript variant 2, mRNA.	FLJ11196	1.315	0.713	1.515	-0.1225	0.04456	-0.4902	-1.292	-1.092	-0.5904
TP53BP1-tumor protein p53 binding protein, 1 (TP53BP1), mRNA.	TP53BP1	0.8403	0.9996	0.6811	0.2831	0.2831	0.4423	-0.8315	-0.5927	-2.105
LOC375506-similar to hypothetical protein BC006605 (LOC375506), mRNA.	LOC375506	1.41	0.554	1.745	-0.6739	-0.4506	-0.3762	-0.8971	-0.339	-0.9715
dJ383J4.3-hypothetical gene supported by BC007071 (dJ383J4.3), mRNA.	dJ383J4.3	1.493	1.544	0.728	-1.031	-0.5977	-0.06232	-0.6742	-0.6997	-0.6997
WWP1-WW domain-containing protein 1 (WWP1), mRNA.	WWP1	1.43	1.379	0.7124	-0.05699	-0.005699	-0.5699	-0.4673	-1.032	-1.391
DOCK10-dedicator of cytokinesis protein 10 (DOCK10), mRNA.	DOCK10	1.025	0.9049	1.584	-0.4923	-0.3726	0.1863	-1.371	-0.3726	-1.091
HSPC157-HSPC157 protein (HSPC157), mRNA.	HSPC157	1.014	0.8583	1.092	0.3901	0.2341	-0.1561	-0.4682	-1.795	-1.17
CGI-40-CGI-40 protein (CGI-40), mRNA.	CGI	0.9792	1.598	0.8761	-0.3608	-0.1546	0.1546	-0.5669	-1.134	-1.391
HPCL2-2-hydroxyphytanoyl-CoA lyase (HPCL2), mRNA.	HPCL2	1.291	1.869	0.5849	-0.3781	-0.6991	-0.5707	-0.5065	-0.8917	-0.6991
FBXO32-F-box only protein 32 (FBXO32), transcript variant 2, mRNA.	FBXO32	0.6965	1.313	1.656	0.01142	-0.5367	-0.5709	-0.8792	-1.187	-0.5024
LOC400775-LOC400775 (LOC400775), mRNA.	LOC400775	0.523	1.013	1.504	-0.5066	-0.7027	-0.2125	-1.83	-0.2615	0.4739
EPS15L1-epidermal growth factor receptor pathway substrate 15-like 1 (EPS15L1), mRNA.	EPS15L1	0.8508	0.9477	1.723	-0.2154	-0.2154	-0.02154	-1.088	-0.7	-1.282
PI3-protease inhibitor 3, skin-derived (SKALP) (PI3), mRNA.	PI3	0.9755	0.8066	1.96	-0.5721	-0.5159	-0.3189	-0.741	-0.6566	-0.9379
Ses2-secernin 2 (Ses2), mRNA.	Ses2	0.9815	1.818	0.935	-0.6457	0.005166	-0.5992	-0.8782	-0.8317	-0.7852
IPO7-importin 7 (IPO7), mRNA.	IPO7	0.9957	0.6457	1.801	-0.6496	-0.6496	-0.2995	-0.01945	-0.2995	-1.525
KIAA0792-KIAA0792 gene product (KIAA0792), mRNA.	KIAA0792	0.9969	1.687	0.9477	-0.1862	0.01096	-0.7285	-0.5313	-1.123	-1.074
LOC388690-LOC388690 (LOC388690), mRNA.	LOC388690	0.9553	0.9553	1.552	0.1791	-0.418	-6.63e-16	-0.8359	-1.254	-1.134
B3GALT6-UDP-Gal:betaGal beta 1,3-galactosyltransferase polypeptide 6 (B3GALT6), mRNA.	B3GALT6	1.658	1.417	0.5898	-0.2375	-0.2719	-0.3409	-0.9269	-0.9958	-0.8924
ABCC1-ATP-binding cassette, sub-family C (CFTR/MRP), member 1 (ABCC1), transcript variant 4, mRNA.	ABCC1	1.31	0.7	1.716	-1.027	-0.3161	-0.2653	-0.4685	-0.6717	-0.9766
ZBTB10-zinc finger and BTB domain containing 10 (ZBTB10), mRNA.	ZBTB10	1.172	0.7762	1.787	-0.8055	-0.454	-0.05858	-0.7176	-0.7616	-0.9373
FLJ32028-hypothetical protein FLJ32028 (FLJ32028), mRNA.	FLJ32028	1.335	1.372	0.635	-0.1024	0.08193	-0.02868	-0.6554	-1.356	-1.282
NOTCH1-Notch homolog 1, translocation-associated (Drosophila) (NOTCH1), mRNA.	NOTCH1	1.072	1.565	0.8474	-0.1844	0.2193	-0.4087	-0.9471	-0.7676	-1.396
C5-complement component 5 (C5), mRNA.	C5	1.825	1.135	0.6906	-0.6412	-0.296	-0.2466	-0.3946	-1.184	-0.8879
LOC374320-similar to KIAA0592 protein (LOC374320), mRNA.	LOC374320	1.029	1.178	0.6942	0.2479	0.3595	0.2851	-1.314	-1.24	-1.24
DKFZp762C186-tangerin (DKFZp762C186), mRNA.	DKFZp762C186	0.9014	1.206	0.7939	0.2388	0.4537	0.1851	-1.266	-1.409	-1.104
TAF4-TAF4 RNA polymerase II, TATA box binding protein (TBP)-associated factor, 135kDa (TAF4), mRNA.	TAF4	1.516	1.407	0.6452	-0.8065	-0.08065	-0.2984	-0.4799	-0.4436	-1.46
MGC4170-MGC4170 protein (MGC4170), mRNA.	MGC4170	0.7214	1.269	1.425	-0.2173	0.252	-0.2173	-1.078	-0.7648	-1.391
FKBP8-FK506 binding protein 8, 38kDa (FKBP8), mRNA.	FKBP8	1.674	0.4969	1.478	-0.2877	-0.6015	-0.7585	-0.6015	-0.2485	-1.151
KIAA0913-KIAA0913 protein (KIAA0913), mRNA.	KIAA0913	1.048	0.7448	1.282	0.3478	0.231	0.02076	-1.147	-1.17	-1.357
SLC25A16-solute carrier family 25 (mitochondrial carrier; Graves disease autoantigen), member 16 (SLC25A16), nuclear gene encoding mitochondrial protein, mRNA.	SLC25A16	1.259	1.418	0.9928	0.03546	-1.241	-0.4432	-1.081	-0.2837	-0.656
ZNF227-zinc finger protein 227 (ZNF227), mRNA.	ZNF227	1.575	1.122	0.9715	-0.8878	-0.2345	0.1173	-0.6365	-0.9883	-1.039
ACTR2-ARP2 actin-related protein 2 homolog (yeast) (ACTR2), mRNA.	ACTR2	0.776	0.85	1.848	-0.4435	-0.5913	-0.2956	-0.4435	-0.1478	-1.552
BC008967-hypothetical gene BC008967 (BC008967), mRNA.	BC008967	1.43	0.8786	1.108	-0.5006	-0.08684	0.281	-1.512	-0.6385	-0.9604
PMP22-peripheral myelin protein 22 (PMP22), transcript variant 2, mRNA.	PMP22	0.7444	0.9946	1.69	-0.2842	-0.173	-0.03398	-1.619	-0.6456	-0.6734
C19orf10-chromosome 19 open reading frame 10 (C19orf10), mRNA.	C19orf10	1.395	1.727	0.5249	-0.3454	-0.3454	-0.594	-1.216	-0.7598	-0.3868
FLJ11806-nuclear protein UKp68 (FLJ11806), mRNA.	FLJ11806	0.6933	1.148	1.437	0.1148	0.1561	-0.1331	-0.8356	-1.125	-1.455
TNPO3-transportin 3 (TNPO3), mRNA.	TNPO3	0.8931	0.8489	1.732	-0.1227	-0.1227	-0.1227	-1.05	-0.6968	-1.359
DKFZP434F091-DKFZP434F091 protein (DKFZP434F091), mRNA.	DKFZP434F091	1.399	0.5726	1.713	-0.2142	-0.9222	-0.4895	-0.4895	-1.08	-0.4895
NDUFB4-NADH dehydrogenase (ubiquinone) 1 beta subcomplex, 4, 15kDa (NDUFB4), nuclear gene encoding mitochondrial protein, mRNA.	NDUFB4	1.628	0.9533	1.05	0.2303	-0.6373	-0.4927	-1.216	-0.8301	-0.6855
C7orf35-chromosome 7 open reading frame 35 (C7orf35), mRNA.	C7orf35	1.434	1.61	0.6128	-1.147	-0.3259	-0.3259	-0.2673	-1.03	-0.5606
GTF3C1-general transcription factor IIIC, polypeptide 1, alpha 220kDa (GTF3C1), mRNA.	GTF3C1	0.9518	1.102	1.653	0.1503	-0.9017	-0.8015	-0.551	-1.002	-0.6011
EPN1-epsin 1 (EPN1), mRNA.	EPN1	1.716	0.4442	1.535	-0.737	-0.6462	-0.3736	-0.9188	-0.6462	-0.3736
LOC90120-hypothetical gene supported by AK023162 (LOC90120), mRNA.	LOC90120	1.603	0.5171	1.551	-0.5688	-0.2068	-0.879	-0.5171	-1.086	-0.4137
PDE4A-phosphodiesterase 4A, cAMP-specific (phosphodiesterase E2 dunce homolog, Drosophila) (PDE4A), mRNA.	PDE4A	1.152	0.8629	1.152	0.4876	-0.1476	-0.003208	-1.562	-1.071	-0.8693
PHF6-PHD finger protein 6 (PHF6), mRNA.	PHF6	0.9885	0.9211	1.494	-0.2921	0.3482	-0.2247	-0.9324	-0.865	-1.438
PRKWNK4-protein kinase, lysine deficient 4 (PRKWNK4), mRNA.	PRKWNK4	1.155	0.8322	1.672	-0.8466	-0.6529	0.122	-1.04	-0.9111	-0.33
TPD52L2-tumor protein D52-like 2 (TPD52L2), transcript variant 5, mRNA.	TPD52L2	1.526	0.6185	1.405	-0.2891	0.07395	-0.2891	-1.076	-0.8336	-1.136
NEK6-NIMA (never in mitosis gene a)-related kinase 6 (NEK6), mRNA.	NEK6	1.113	0.8204	0.7553	0.4626	0.3325	0.365	-1.391	-1.456	-1.001
TMEM19-transmembrane protein 19 (TMEM19), mRNA.	TMEM19	0.8882	0.8128	2.019	-0.4316	-0.4316	-0.5447	-0.8086	-0.6578	-0.8463
KIAA1211-KIAA1211 protein (KIAA1211), mRNA.	KIAA1211	0.9879	1.835	0.7762	-0.07057	-0.7057	-0.8115	-0.07057	-0.9174	-1.023
MPP6-membrane protein, palmitoylated 6 (MAGUK p55 subfamily member 6) (MPP6), mRNA.	MPP6	0.7033	1.185	1.288	0.3593	0.01529	-0.01911	-0.8791	-1.223	-1.43
DSCR5-Down syndrome critical region gene 5 (DSCR5), transcript variant 3, mRNA.	DSCR5	0.9603	1.136	0.7409	0.3461	0.3899	0.03899	-1.628	-1.409	-0.5752
ADM-adrenomedullin (ADM), mRNA.	ADM	0.6366	1.665	1.245	-0.2029	-0.2868	0.006996	-1	-0.9374	-1.126
PLSCR1-phospholipid scramblase 1 (PLSCR1), mRNA.	PLSCR1	0.8175	0.8554	1.197	0.2865	0.1728	0.4762	-1.23	-1.306	-1.268
CHRNA5-cholinergic receptor, nicotinic, alpha polypeptide 5 (CHRNA5), mRNA.	CHRNA5	1.094	1.003	1.455	-0.8028	0.281	-0.3512	-0.6221	-1.435	-0.6221
MTND1-NADH dehydrogenase 1 (MTND1), mRNA.	MTND1	1.347	0.4648	1.859	-0.4743	-0.4458	-0.8443	-0.6735	-0.332	-0.9012
HRASLS3-HRAS-like suppressor 3 (HRASLS3), mRNA.	HRASLS3	0.7101	0.9709	1.069	0.384	0.4818	0.221	-1.474	-1.279	-1.083
KLHDC2-kelch domain containing 2 (KLHDC2), mRNA.	KLHDC2	1.368	1.121	0.6876	-0.05501	0.2544	0.1925	-1.355	-1.045	-1.169
GPT2-glutamic pyruvate transaminase (alanine aminotransferase) 2 (GPT2), mRNA.	GPT2	0.4687	1.674	1.272	-0.7868	-0.1841	-0.6361	0.1674	-0.5859	-1.389
BTN3A1-butyrophilin, subfamily 3, member A1 (BTN3A1), transcript variant 1, mRNA.	BTN3A1	0.9158	1.632	0.6291	-0.5176	-0.8043	-0.08759	-1.736	0.2707	-0.3026
TMSL4-thymosin-like 4 (TMSL4), mRNA.	TMSL4	0.8257	0.703	0.7575	0.5939	0.4985	0.5939	-1.247	-1.479	-1.247
BCKDHB-branched chain keto acid dehydrogenase E1, beta polypeptide (maple syrup urine disease) (BCKDHB), nuclear gene encoding mitochondrial protein, transcript variant 2, mRNA.	BCKDHB	0.739	0.9318	1.414	0.01607	0.2089	0.2089	-0.9479	-0.8997	-1.671
DKFZp547C176-hypothetical protein DKFZp547C176 (DKFZp547C176), mRNA.	DKFZp547C176	0.8218	0.9907	0.9569	0.4841	0.0788	0.4503	-1.34	-1.542	-0.9006
SPOCK-sparc/osteonectin, cwcv and kazal-like domains proteoglycan (testican) (SPOCK), mRNA.	SPOCK	1.056	0.7083	1.887	-0.2827	-0.1488	-0.5238	-0.7916	-0.8987	-1.006
HSPB1-heat shock 27kDa protein 1 (HSPB1), mRNA.	HSPB1	0.6904	0.9749	0.8801	0.2161	0.3584	0.5006	-1.491	-0.4005	-1.729
FLJ30596-hypothetical protein FLJ30596 (FLJ30596), mRNA.	FLJ30596	0.7431	0.9412	1.833	-0.3963	-0.3468	-0.09908	-0.5945	-0.5945	-1.486
YKT6-SNARE protein Ykt6 (YKT6), mRNA.	YKT6	0.8683	0.9672	1.66	0.2253	-0.2693	-0.4177	-1.11	-1.258	-0.665
PRKCBP1-protein kinase C binding protein 1 (PRKCBP1), transcript variant 3, mRNA.	PRKCBP1	0.9054	1.158	0.9054	-0.1069	0.2981	0.4499	-1.22	-0.7648	-1.625
ZNF38-zinc finger protein 38 (ZNF38), mRNA.	ZNF38	1.542	1.542	0.4935	-0.4935	-0.1234	-0.3702	-0.6169	-1.357	-0.6169
PPM1F-protein phosphatase 1F (PP2C domain containing) (PPM1F), mRNA.	PPM1F	1.145	0.838	1.715	-0.3021	-0.08282	-1.179	-0.8721	-0.6529	-0.609
CPNE7-copine VII (CPNE7), transcript variant 1, mRNA.	CPNE7	1.061	1.986	0.5978	-0.9064	-0.5014	-0.3857	-0.5593	-0.9643	-0.3278
NUDT3-nudix (nucleoside diphosphate linked moiety X)-type motif 3 (NUDT3), mRNA.	NUDT3	1.291	0.9106	0.9649	0.09649	0.4764	-0.1749	-1.206	-1.369	-0.989
FLJ20457-hypothetical protein FLJ20457 (FLJ20457), mRNA.	FLJ20457	0.6711	1.44	1.33	-0.09761	0.2318	-0.3722	-0.9212	-0.9761	-1.306
RAPGEF1-Rap guanine nucleotide exchange factor (GEF) 1 (RAPGEF1), transcript variant 1, mRNA.	RAPGEF1	1.221	0.6962	1.283	0.1097	0.3566	-0.1063	-1.248	-1.156	-1.156
PFKFB4-6-phosphofructo-2-kinase/fructose-2,6-biphosphatase 4 (PFKFB4), mRNA.	PFKFB4	0.8704	2.071	0.7204	-0.4802	-0.7204	-0.5103	-0.5703	-0.4202	-0.9605
AXIN1-axin 1 (AXIN1), transcript variant 2, mRNA.	AXIN1	0.8884	0.8884	1.915	-0.0652	-0.9454	-0.5787	-0.8721	-0.652	-0.5787
FLJ25476-FLJ25476 protein (FLJ25476), mRNA.	FLJ25476	1.19	0.8078	1.669	-1.201	-0.05314	-0.3401	-0.5314	-0.5314	-1.01
CSE1L-CSE1 chromosome segregation 1-like (yeast) (CSE1L), transcript variant 2, mRNA.	CSE1L	1.292	1.198	1.151	0.06801	-0.07325	-1.156	-0.7325	-0.5912	-1.156
GPC2-glypican 2 (cerebroglycan) (GPC2), mRNA.	GPC2	0.7518	1.079	0.8883	0.3699	0.5336	0.2334	-1.458	-1.24	-1.158
CGI-57-hypothetical protein CGI-57 (CGI-57), mRNA.	CGI	1.206	0.6432	1.769	-0.5628	-0.201	-0.0402	-0.9648	-0.8844	-0.9648
HOMER2-homer homolog 2 (Drosophila) (HOMER2), mRNA.	HOMER2	1.339	0.7288	0.9119	0.2712	0.2712	0.2102	-1.285	-1.285	-1.163
PYGB-phosphorylase, glycogen; brain (PYGB), mRNA.	PYGB	1.225	0.6447	1.493	0.1091	-0.2479	0.1091	-0.962	-1.319	-1.051
PLOD2-procollagen-lysine, 2-oxoglutarate 5-dioxygenase (lysine hydroxylase) 2 (PLOD2), transcript variant 1, mRNA.	PLOD2	0.8452	0.8717	1.72	-0.002945	-0.2415	0.02356	-1.222	-0.8776	-1.116
LOC286148-hypothetical protein LOC286148 (LOC286148), mRNA.	LOC286148	1.375	1.772	0.5234	-0.4982	-0.1009	-0.6685	-0.6685	-0.7252	-1.009
LIPT1-lipoyltransferase 1 (LIPT1), transcript variant 4, mRNA.	LIPT1	1.37	1.672	0.5378	-0.06722	-0.5966	-0.2941	-0.9747	-1.202	-0.4453
COPS8-COP9 constitutive photomorphogenic homolog subunit 8 (Arabidopsis) (COPS8), transcript variant 1, mRNA.	COPS8	1.27	0.5681	1.771	-0.5347	-0.03342	-0.5347	-0.5347	-1.236	-0.7352
RNF137-ring finger protein 137 (RNF137), mRNA.	RNF137	1.548	0.6239	1.121	-0.7266	0.05528	-0.9398	-1.508	-0.4423	0.2685
RNASE4-ribonuclease, RNase A family, 4 (RNASE4), transcript variant 3, mRNA.	RNASE4	0.6766	0.9441	1.006	0.3475	0.512	0.4092	-1.442	-1.216	-1.237
CACNA1H-calcium channel, voltage-dependent, alpha 1H subunit (CACNA1H), mRNA.	CACNA1H	1.198	0.5284	1.935	-0.7778	-0.6103	-0.2419	-0.9118	-0.4094	-0.7108
GOLGB1-golgi autoantigen, golgin subfamily b, macrogolgin (with transmembrane signal), 1 (GOLGB1), mRNA.	GOLGB1	0.7365	0.8603	1.573	-0.06883	-0.006883	0.05506	-0.7192	-0.5954	-1.834
FLJ21347-hypothetical protein FLJ21347 (FLJ21347), mRNA.	FLJ21347	0.9604	1.042	0.8786	0.6059	0.1969	0.08786	-1.248	-1.085	-1.439
CCBL1-cysteine conjugate-beta lyase; cytoplasmic (glutamine transaminase K, kyneurenine aminotransferase) (CCBL1), mRNA.	CCBL1	0.5951	1.405	1.225	0.145	-0.7101	-0.6651	-1.61	-0.7101	0.325
FLJ36664-hypothetical protein FLJ36664 (FLJ36664), mRNA.	FLJ36664	1.346	0.9081	1.419	-0.6973	0.3243	-0.9162	-0.7703	-0.9162	-0.6973
FLJ10948-hypothetical protein FLJ10948 (FLJ10948), mRNA.	FLJ10948	0.7582	1.27	1.327	0.1896	-0.7203	-0.03791	-1.346	-1.289	-0.1516
MFN1-mitofusin 1 (MFN1), nuclear gene encoding mitochondrial protein, transcript variant 2, mRNA.	MFN1	1.417	1.463	0.5423	-0.3786	-0.1023	0.03581	-0.4707	-1.115	-1.392
SNX13-sorting nexin 13 (SNX13), mRNA.	SNX13	0.9155	0.9155	0.9155	0.01578	0.4893	0.4419	-1.31	-0.6945	-1.689
FLJ10751-hypothetical protein FLJ10751 (FLJ10751), mRNA.	FLJ10751	1.411	0.9266	1.218	0.2478	-0.431	-1.061	-1.013	-1.11	-0.1886
FLJ10613-hypothetical protein FLJ10613 (FLJ10613), mRNA.	FLJ10613	0.8521	0.9102	1.491	0.213	-0.4261	0.09683	-1.298	-1.472	-0.368
MGC33365-hypothetical protein MGC33365 (MGC33365), mRNA.	MGC33365	0.9937	1.759	0.8502	0.1328	-0.9193	-0.5845	-0.4411	-1.206	-0.5845
RELN-reelin (RELN), transcript variant 2, mRNA.	RELN	1.237	1.193	1.105	-0.7351	0.4479	-0.297	-1.217	-0.9542	-0.7789
MGC24180-hypothetical protein MGC24180 (MGC24180), mRNA.	MGC24180	0.8077	1.393	0.8912	0.2228	0.2228	-0.2785	-1.782	-0.4456	-1.03
G6PC3-glucose-6-phosphatase catalytic subunit 3 (G6PC3), mRNA.	G6PC3	1.792	1.091	0.7012	0.07791	-0.3895	-0.7012	-1.169	-0.9349	-0.4675
KIAA0669-KIAA0669 gene product (KIAA0669), mRNA.	KIAA0669	0.7338	0.9687	1.674	-0.2059	0.05511	0.05511	-1.093	-0.8846	-1.302
MSN-moesin (MSN), mRNA.	MSN	0.827	0.6825	0.9969	0.4616	0.5041	0.4616	-1.399	-1.323	-1.212
PAM-peptidylglycine alpha-amidating monooxygenase (PAM), transcript variant 3, mRNA.	PAM	0.6248	1.12	1.232	0.1749	0.2874	0.2874	-1.152	-1.31	-1.265
SLC27A5-solute carrier family 27 (fatty acid transporter), member 5 (SLC27A5), mRNA.	SLC27A5	1.762	0.8206	1.038	0.02413	-0.1931	-0.9171	-0.9895	-0.5551	-0.9895
TUBGCP5-tubulin, gamma complex associated protein 5 (TUBGCP5), mRNA.	TUBGCP5	1.785	0.6772	1.139	-0.5233	-0.431	0.1231	-0.8004	-0.9851	-0.9851
MDC1-mediator of DNA damage checkpoint 1 (MDC1), mRNA.	MDC1	0.842	0.7549	1.495	0.01452	0.2323	-0.1161	-0.8129	-0.5516	-1.858
RPS6KA4-ribosomal protein S6 kinase, 90kDa, polypeptide 4 (RPS6KA4), mRNA.	RPS6KA4	1.168	0.596	1.454	0.1669	-0.4053	-0.6914	-1.407	-1.192	0.3099
GCLC-glutamate-cysteine ligase, catalytic subunit (GCLC), mRNA.	GCLC	0.8311	0.8311	1.87	-0.3463	3.84e-16	-0.554	-0.6233	-0.6233	-1.385
ITGB1-integrin, beta 1 (fibronectin receptor, beta polypeptide, antigen CD29 includes MDF2, MSK12) (ITGB1), transcript variant 1D, mRNA.	ITGB1	0.8022	0.864	1.854	-0.3736	-0.1673	-0.04355	-0.7655	-0.9099	-1.261
ACBD3-acyl-Coenzyme A binding domain containing 3 (ACBD3), mRNA.	ACBD3	0.5247	1.254	1.715	-0.3583	-0.128	-0.128	-0.7038	-0.7806	-1.395
FPGS-folylpolyglutamate synthase (FPGS), mRNA.	FPGS	1.117	1.746	0.6145	-0.1711	-0.01397	-0.1711	-1.082	-0.9252	-1.114
ARHE-ras homolog gene family, member E (ARHE), mRNA.	ARHE	0.63	1.109	1.361	0.1008	0.3024	0.1008	-1.008	-1.411	-1.184
INPP5E-inositol polyphosphate-5-phosphatase, 72 kDa (INPP5E), mRNA.	INPP5E	1.441	1.186	0.624	0.1645	0.0624	-0.3971	-1.571	-0.346	-1.163
LOC51054-putative glycolipid transfer protein (LOC51054), mRNA.	LOC51054	1.115	1.338	0.6354	-0.00355	0.2201	0.284	-1.281	-1.409	-0.898
SRP14-signal recognition particle 14kDa (homologous Alu RNA binding protein) (SRP14), mRNA.	SRP14	1.783	1.285	0.4874	-0.1108	-0.4099	-0.4099	-1.307	-0.7089	-0.6093
GNE-glucosamine (UDP-N-acetyl)-2-epimerase/N-acetylmannosamine kinase (GNE), mRNA.	GNE	0.6163	1.143	1.143	0.2445	0.3684	0.1825	-1.057	-1.026	-1.615
ZNF350-zinc finger protein 350 (ZNF350), mRNA.	ZNF350	0.8284	0.6878	0.9691	0.5471	0.4064	0.4908	-1.451	-1.338	-1.141
CHST11-carbohydrate (chondroitin 4) sulfotransferase 11 (CHST11), mRNA.	CHST11	0.7347	1.086	1.788	-0.02601	-0.7867	-0.08453	-0.9038	-0.9623	-0.8453
MYADM-myeloid-associated differentiation marker (MYADM), mRNA.	MYADM	0.8635	0.8352	1.655	-0.01256	0.2135	-0.2104	-1.115	-1.086	-1.143
TCFL5-transcription factor-like 5 (basic helix-loop-helix) (TCFL5), mRNA.	TCFL5	1.155	1.341	0.5956	0.03626	0.2693	0.1295	-0.7562	-1.455	-1.316
MGC40499-hypothetical protein MGC40499 (MGC40499), mRNA.	MGC40499	1.428	1.376	0.4952	0.02879	-0.07486	-0.1267	-1.578	-1.008	-0.5413
APPL-adaptor protein containing pH domain, PTB domain and leucine zipper motif (APPL), mRNA.	APPL	0.544	1.278	1.605	-0.0272	0.0136	-0.3536	-1.333	-0.6392	-1.088
FLJ21870-hypothetical protein FLJ21870 (FLJ21870), mRNA.	FLJ21870	0.7539	1.383	1	0.3435	-0.149	0.2614	-1.134	-1.243	-1.216
USP49-ubiquitin specific protease 49 (USP49), mRNA.	USP49	0.6366	1.394	1.205	-0.3104	0.1631	0.2104	-1.115	-0.6419	-1.542
C7orf10-chromosome 7 open reading frame 10 (C7orf10), mRNA.	C7orf10	0.4812	1.549	1.43	0.006592	-0.1714	-0.4087	-1.358	-1.002	-0.5274
PLOD3-procollagen-lysine, 2-oxoglutarate 5-dioxygenase 3 (PLOD3), mRNA.	PLOD3	1.662	0.2883	1.662	-0.4749	-0.5767	-0.4749	-0.424	-0.9837	-0.6784
SLC29A4-solute carrier family 29 (nucleoside transporters), member 4 (SLC29A4), mRNA.	SLC29A4	0.7212	0.8927	1.436	0.1493	0.2351	0.2351	-1.223	-1.223	-1.223
IKBKAP-inhibitor of kappa light polypeptide gene enhancer in B-cells, kinase complex-associated protein (IKBKAP), mRNA.	IKBKAP	0.8984	0.9844	1.242	0.4683	-0.2628	0.2533	-1.037	-1.338	-1.209
MTERF-transcription termination factor, mitochondrial (MTERF), nuclear gene encoding mitochondrial protein, mRNA.	MTERF	1.15	0.9059	0.7065	0.1969	0.4406	0.4406	-1.265	-1.376	-1.199
LOC134492-similar to RIKEN cDNA 2700047N05 (LOC134492), mRNA.	LOC134492	1.629	1.026	0.5243	-0.07809	-0.07809	-0.2789	-0.4797	-0.3793	-1.885
GFOD1-glucose-fructose oxidoreductase domain containing 1 (GFOD1), mRNA.	GFOD1	0.7348	0.8981	1.96	-0.8165	0	-0.6532	-0.6532	-0.4082	-1.061
TFDP2-transcription factor Dp-2 (E2F dimerization partner 2) (TFDP2), mRNA.	TFDP2	1.319	1.037	0.8966	0.3805	-0.4639	0.1929	-1.355	-1.261	-0.7454
COG1-component of oligomeric golgi complex 1 (COG1), mRNA.	COG1	1.199	0.4038	1.937	-0.3344	-0.7319	-0.448	-1.073	-0.164	-0.7887
KIAA0947-KIAA0947 protein (KIAA0947), mRNA.	KIAA0947	1.228	1.008	1.155	-0.6749	0.496	-0.4554	-0.8213	-0.3822	-1.553
SESN3-sestrin 3 (SESN3), mRNA.	SESN3	1.093	1.779	0.6354	0.1017	-0.9658	-0.7371	-1.042	-0.8133	-0.05083
PHKG2-phosphorylase kinase, gamma 2 (testis) (PHKG2), mRNA.	PHKG2	1.746	1.458	0.4045	-0.3619	-0.841	-0.1703	-0.9368	-0.4577	-0.841
FZD4-frizzled homolog 4 (Drosophila) (FZD4), mRNA.	FZD4	0.9297	1.771	0.8802	-0.8032	-0.2586	0.187	-0.9517	-1.001	-0.7537
FLJ21941-FLJ21941 protein (FLJ21941), mRNA.	FLJ21941	0.5873	1.438	1.528	-0.8013	-0.3534	0.1842	-1.204	-0.8461	-0.5326
SELH-selenoprotein H (SELH), mRNA.	SELH	0.958	1.098	0.6426	0.3622	0.3271	0.4673	-1.32	-1.425	-1.11
GRB2-growth factor receptor-bound protein 2 (GRB2), transcript variant 1, mRNA.	GRB2	0.8267	1.199	0.9862	0.561	0.189	-0.07677	-1.14	-1.352	-1.193
SPINK5-serine protease inhibitor, Kazal type, 5 (SPINK5), mRNA.	SPINK5	1.242	1.197	0.7999	-0.1276	0.5349	-0.2601	-1.099	-1.453	-0.8343
DKFZP434I1735-DKFZP434I1735 protein (DKFZP434I1735), mRNA.	DKFZP434I1735	1.467	1.37	0.6959	-0.1713	0.1178	-1.039	-0.8458	-1.231	-0.364
AMACR-alpha-methylacyl-CoA racemase (AMACR), transcript variant 1, mRNA.	AMACR	1.653	1.053	0.5813	-0.01906	-0.01906	-0.06194	-1.263	-1.391	-0.5337
HTR2B-5-hydroxytryptamine (serotonin) receptor 2B (HTR2B), mRNA.	HTR2B	1.368	1.932	0.3219	-0.4427	-0.8048	-0.4427	-0.7244	-0.6036	-0.6036
DKFZp727G131-hypothetical protein DKFZp727G131 (DKFZp727G131), mRNA.	DKFZp727G131	1.395	1.49	0.7343	-0.493	-1.059	0.2622	-0.8707	-0.8707	-0.5874
RNH-ribonuclease/angiogenin inhibitor (RNH), transcript variant 1, mRNA.	RNH	1.718	1.556	0.305	-0.3409	-0.4216	-0.583	-0.7849	-1.067	-0.3812
NEDD4L-neural precursor cell expressed, developmentally down-regulated 4-like (NEDD4L), mRNA.	NEDD4L	1.783	0.8186	0.6432	-0.2339	-0.7601	-0.1462	-1.725	-0.05847	-0.3216
RRN3-RNA polymerase I transcription factor RRN3 (RRN3), mRNA.	RRN3	1.158	1.1	0.9835	-0.5306	0.4594	0.11	-0.5888	-1.288	-1.404
MXI1-MAX interacting protein 1 (MXI1), transcript variant 2, mRNA.	MXI1	1.447	0.705	1.364	-0.8606	-0.943	0.293	-0.6134	-1.19	-0.2014
PRRG1-proline-rich Gla (G-carboxyglutamic acid) polypeptide 1 (PRRG1), mRNA.	PRRG1	1.306	0.4621	1.848	-0.6831	-0.02009	-0.8639	-0.5626	-0.8639	-0.6228
LIM-LIM protein (similar to rat protein kinase C-binding enigma) (LIM), mRNA.	LIM	0.8712	1.131	1.434	0.3081	0.09145	-0.6883	-0.9482	-1.035	-1.165
C14orf80-chromosome 14 open reading frame 80 (C14orf80), mRNA.	C14orf80	1.463	1.402	0.5569	-0.8924	0.1946	-0.6509	0.01342	-0.7717	-1.315
PIGT-phosphatidylinositol glycan, class T (PIGT), mRNA.	PIGT	0.7523	0.9361	1.426	-0.1055	0.354	0.2315	-1.147	-1.116	-1.331
LOC63929-hypothetical protein LOC63929 (LOC63929), mRNA.	LOC63929	0.9826	1.42	0.895	0.4135	0.01946	-0.5059	-1.513	-0.9874	-0.7248
LOC338799-hypothetical protein LOC338799 (LOC338799), mRNA.	LOC338799	1.075	1.515	0.8991	-0.5962	0.4593	-0.5082	-0.904	-0.6401	-1.3
OPA3-optic atrophy 3 (autosomal recessive, with chorea and spastic paraplegia) (OPA3), mRNA.	OPA3	1.924	0.3354	1.289	-0.6179	-0.3001	-0.6179	-1.095	-0.3001	-0.6179
KAB-KARP-1-binding protein (KAB), mRNA.	KAB	0.7811	0.7965	1.399	0.1631	0.2094	0.3485	-1.135	-1.15	-1.413
DKFZp761O17121-hypothetical protein DKFZp761O17121 (DKFZp761O17121), mRNA.	DKFZp761O17121	1.129	0.4704	1.976	-0.1881	-0.4704	-0.5644	-0.6585	-1.129	-0.5644
KIAA1798-KIAA1798 protein (KIAA1798), mRNA.	KIAA1798	1.483	1.615	0.3598	-0.301	-0.8296	-0.1689	-1.094	-0.03671	-1.028
NR1H2-nuclear receptor subfamily 1, group H, member 2 (NR1H2), mRNA.	NR1H2	1.27	1.422	0.6603	-0.4064	-0.6349	0.3556	-1.016	-1.473	-0.1778
C10orf10-chromosome 10 open reading frame 10 (C10orf10), mRNA.	C10orf10	0.461	1.789	1.236	-0.5348	-0.5348	0.01844	-1.254	-0.2582	-0.922
KIAA0913-KIAA0913 protein (KIAA0913), mRNA.	KIAA0913	1.02	1.336	0.6314	0.2914	0.3157	0.09714	-1.287	-1.069	-1.336
RAB3IL1-RAB3A interacting protein (rabin3)-like 1 (RAB3IL1), mRNA.	RAB3IL1	1.213	1.151	0.9062	0.109	0.4769	-0.5042	-1.301	-1.24	-0.8108
RXRA-retinoid X receptor, alpha (RXRA), mRNA.	RXRA	1.612	0.8899	0.693	0.03647	0.1678	-0.02918	-0.7513	-1.08	-1.539
TAGLN2-transgelin 2 (TAGLN2), mRNA.	TAGLN2	0.9746	0.6372	1.083	0.4888	0.3808	0.2999	-1.373	-1.171	-1.319
CENPE-centromere protein E, 312kDa (CENPE), mRNA.	CENPE	1.007	0.7389	0.7925	-0.06555	0.3635	0.4171	-0.7091	-0.3337	-2.211
PRKCD-protein kinase C, delta (PRKCD), mRNA.	PRKCD	0.7158	1.631	1.033	0.01173	0.2581	-0.4459	-0.9739	-1.291	-0.9387
LOC342865-similar to contains transmembrane (TM) region (LOC342865), mRNA.	LOC342865	0.6812	0.6812	1.804	-0.7868	-0.2686	-0.1823	0.07676	-1.737	-0.2686
MTND2-NADH dehydrogenase 2 (MTND2), mRNA.	MTND2	0.512	0.4442	1.325	-0.1656	-0.5722	-0.2334	-1.047	1.325	-1.589
VAPB-VAMP (vesicle-associated membrane protein)-associated protein B and C (VAPB), mRNA.	VAPB	1.467	0.8429	0.9389	0.3148	-0.4055	0.2187	-1.078	-1.414	-0.8856
TLOC1-translocation protein 1 (TLOC1), mRNA.	TLOC1	0.6518	1.103	1.216	-0.1943	0.4262	0.1442	-0.8148	-0.6456	-1.887
FSCN1-fascin homolog 1, actin-bundling protein (Strongylocentrotus purpuratus) (FSCN1), mRNA.	FSCN1	1.179	0.433	1.973	-0.5052	-0.2165	-0.409	-0.7217	-0.7217	-1.01
CGI-49-CGI-49 protein (CGI-49), mRNA.	CGI	1.009	1.559	0.7887	-0.587	-0.09171	0.3485	-0.8071	-1.522	-0.697
RBL2-retinoblastoma-like 2 (p130) (RBL2), mRNA.	RBL2	0.7609	0.8333	1.703	-0.07246	0.1812	-0.07246	-1.123	-0.9058	-1.304
PPP1R16A-protein phosphatase 1, regulatory (inhibitor) subunit 16A (PPP1R16A), mRNA.	PPP1R16A	0.8659	1.586	0.8004	0.1455	0.2765	-0.2474	-1.033	-1.164	-1.23
UBE2H-ubiquitin-conjugating enzyme E2H (UBC8 homolog, yeast) (UBE2H), transcript variant 2, mRNA.	UBE2H	0.6817	1.228	1.075	0.5289	0.1359	0.04852	-1.305	-1.131	-1.262
FLJ37562-hypothetical protein FLJ37562 (FLJ37562), mRNA.	FLJ37562	0.5272	1.214	1.651	-0.09712	-0.2844	0.1526	-1.221	-1.096	-0.8464
SNRK-SNF-1 related kinase (SNRK), mRNA.	SNRK	0.4865	1.028	1.864	-0.2515	-0.1531	-0.4483	-0.4483	-0.4975	-1.58
COX6C-cytochrome c oxidase subunit VIc (COX6C), mRNA.	COX6C	1.827	1.023	0.5906	0.03434	-0.3983	-0.1511	-1.202	-1.14	-0.5837
STXBP1-syntaxin binding protein 1 (STXBP1), mRNA.	STXBP1	0.7171	0.8717	1.761	-0.1718	0.1761	-0.2877	-0.5582	-1.37	-1.138
ZNF444-zinc finger protein 444 (ZNF444), mRNA.	ZNF444	1.169	0.6585	0.5563	0.04541	0.2498	-0.05677	-0.1589	-2.407	-0.05677
FLJ38426-hypothetical protein FLJ38426 (FLJ38426), mRNA.	FLJ38426	0.6525	0.8156	1.686	-0.2175	-0.05437	0.05437	-1.849	-0.4894	-0.5981
RPAP1-RNA polymerase II associated protein 1 (RPAP1), mRNA.	RPAP1	1.669	0.5531	1.325	-0.8201	0.2098	-1.078	-0.4768	-0.4768	-0.9059
USP13-ubiquitin specific protease 13 (isopeptidase T-3) (USP13), mRNA.	USP13	0.8065	1.627	0.7201	0.07201	0.07201	0.07201	-1.354	-0.6193	-1.397
PPOX-protoporphyrinogen oxidase (PPOX), nuclear gene encoding mitochondrial protein, mRNA.	PPOX	1.972	0.6771	0.9056	-0.9225	0.06771	-0.6178	-0.6178	-0.4655	-0.9987
COMMD9-COMM domain containing 9 (COMMD9), mRNA.	COMMD9	1.428	1.368	0.595	0.0595	-0.7735	0.119	-0.4165	-0.9519	-1.428
H326-H326 (H326), mRNA.	H326	0.8604	1.277	1.36	-0.4718	0.5273	-0.7216	-0.9714	-0.7216	-1.138
ZPR9-zinc finger-like protein 9 (ZPR9), mRNA.	ZPR9	1.061	0.4362	1.953	-0.1884	-0.3668	-0.6345	-0.2776	-1.348	-0.6345
RPL38-ribosomal protein L38 (RPL38), mRNA.	RPL38	1.391	1.004	0.7459	0.165	-1.191	-0.2869	-1.707	-0.2223	0.1004
KIAA1228-KIAA1228 protein (KIAA1228), mRNA.	KIAA1228	0.5936	1.024	1.318	0.322	0.254	0.2088	-1.172	-1.398	-1.149
LKAP-limkain b1 (LKAP), transcript variant 2, mRNA.	LKAP	0.5939	1.251	1.08	0.1937	0.4224	0.108	-0.921	-1.121	-1.607
PKP1-plakophilin 1 (ectodermal dysplasia/skin fragility syndrome) (PKP1), mRNA.	PKP1	1.395	0.7409	1.177	0.3051	-1.22	-0.6537	-0.8716	-1.133	0.2615
CAMSAP1-calmodulin regulated spectrin-associated protein 1 (CAMSAP1), mRNA.	CAMSAP1	1.176	1.059	1.176	-0.2299	0.5901	-0.6595	-1.089	-0.8547	-1.167
FLJ20054-hypothetical protein FLJ20054 (FLJ20054), mRNA.	FLJ20054	1.764	1.289	0.2871	-0.7149	-0.08204	-0.7676	0.1817	-0.7676	-1.19
KIAA0033-KIAA0033 protein (KIAA0033), mRNA.	KIAA0033	0.7167	1.404	0.8224	-0.1821	0.1351	0.3466	-0.235	-1.292	-1.715
FLJ13397-hypothetical protein FLJ13397 (FLJ13397), mRNA.	FLJ13397	1.857	0.9285	0.6499	-0.4642	-0.1857	0.09285	-1.207	-1.114	-0.5571
RIPK2-receptor-interacting serine-threonine kinase 2 (RIPK2), mRNA.	RIPK2	0.3226	1.31	1.774	-0.955	-0.3162	-0.2	0.03226	-1.129	-0.8388
FLJ20344-hypothetical protein FLJ20344 (FLJ20344), mRNA.	FLJ20344	1.68	0.9639	0.8048	-0.2299	-1.105	0.168	-0.6279	-1.344	-0.3095
OAZIN-ornithine decarboxylase antizyme inhibitor (OAZIN), transcript variant 1, mRNA.	OAZIN	0.7334	0.7334	1.976	-0.6506	-0.5796	0.02366	-1.006	-0.1183	-1.112
ZAK-sterile alpha motif and leucine zipper containing kinase AZK (ZAK), mRNA.	ZAK	0.6462	0.8134	1.315	0.1783	0.2451	0.312	-0.6574	-0.9248	-1.928
METTL2-methyltransferase like 2 (METTL2), mRNA.	METTL2	0.7021	1.618	1.068	-0.3052	-0.7631	0.3358	-0.3052	-0.9463	-1.404
RAI3-retinoic acid induced 3 (RAI3), mRNA.	RAI3	0.6217	1.066	1.272	0.3998	-0.01233	0.3047	-1.185	-1.518	-0.9476
TRHDE-thyrotropin-releasing hormone degrading ectoenzyme (TRHDE), mRNA.	TRHDE	0.8454	1.252	0.9931	-0.2996	0.5499	0.1436	-1.518	-1.186	-0.7797
BTG1-B-cell translocation gene 1, anti-proliferative (BTG1), mRNA.	BTG1	0.6412	1.224	1.195	0.4663	0.204	-0.1166	-1.049	-1.282	-1.282
ADCY7-adenylate cyclase 7 (ADCY7), mRNA.	ADCY7	1.006	1.403	1.072	0.4112	-0.9767	-0.1175	-0.6462	-1.043	-1.109
FLJ20920-hypothetical protein FLJ20920 (FLJ20920), mRNA.	FLJ20920	1.243	1.033	0.8225	0.06543	0.6122	-0.1869	-1.154	-1.196	-1.238
LOC284058-hypothetical protein LOC284058 (LOC284058), mRNA.	LOC284058	0.976	0.5941	1.788	-0.02652	-0.122	0.02122	-1.029	-1.125	-1.077
UNC13B-unc-13 homolog B (C. elegans) (UNC13B), mRNA.	UNC13B	1.08	0.4688	1.936	-0.4484	-0.8764	-0.02038	-1.121	-0.7541	-0.2649
C20orf177-chromosome 20 open reading frame 177 (C20orf177), mRNA.	C20orf177	0.3517	1.667	1.462	-0.1005	-0.1416	-0.3471	-0.8815	-0.9226	-1.087
RBPSUH-recombining binding protein suppressor of hairless (Drosophila) (RBPSUH), transcript variant 2, mRNA.	RBPSUH	0.602	0.9115	1.995	-0.0172	-0.3268	-0.559	-0.7138	-0.7138	-1.178
ZNF45-zinc finger protein 45 (a Kruppel-associated box (KRAB) domain polypeptide) (ZNF45), mRNA.	ZNF45	0.7318	1.319	0.9274	0.1449	0.01449	0.5361	-1.094	-1.159	-1.42
AQP11-aquaporin 11 (AQP11), mRNA.	AQP11	1.701	1.033	0.6994	0.07948	0.1749	-0.6358	-1.017	-0.9696	-1.065
RAP2B-RAP2B, member of RAS oncogene family (RAP2B), mRNA.	RAP2B	0.5122	0.7522	2.193	-0.6402	-0.6882	-0.4001	-0.7843	-0.8323	-0.112
DKFZP564B147-DKFZP564B147 protein (DKFZP564B147), mRNA.	DKFZP564B147	1.101	0.5681	1.243	0.3551	0.3195	0.1065	-1.527	-1.03	-1.136
CRKL-v-crk sarcoma virus CT10 oncogene homolog (avian)-like (CRKL), mRNA.	CRKL	1.097	0.4801	1.468	-0.631	-0.2606	0.2332	0.3566	-1.372	-1.372
MGC:13379-HSPC244 (MGC:13379), mRNA.	MGC:13379	1.955	1.199	0.3358	-0.7974	-0.09593	-0.5816	-0.7434	-1.013	-0.2578
MGC3113-hypothetical protein MGC3113 (MGC3113), mRNA.	MGC3113	0.9616	0.8298	0.742	0.3026	0.6541	0.3466	-1.499	-1.499	-0.8396
RALBP1-ralA binding protein 1 (RALBP1), mRNA.	RALBP1	1.103	1.049	0.7477	0.6383	0.1732	0.03647	-1.277	-1.277	-1.194
CCDC6-coiled-coil domain containing 6 (CCDC6), mRNA.	CCDC6	0.8584	0.6059	1.969	-0.4039	-0.2525	-0.05049	-0.6564	-0.7069	-1.363
COG2-component of oligomeric golgi complex 2 (COG2), mRNA.	COG2	1.569	1.347	0.3861	-0.4272	-0.3532	0.1643	-0.7229	-1.61	-0.3532
MOSPD3-motile sperm domain containing 3 (MOSPD3), mRNA.	MOSPD3	0.9262	0.7857	1.301	0.03642	0.5984	-0.01041	-1.415	-1.088	-1.134
FLJ33674-hypothetical protein FLJ33674 (FLJ33674), mRNA.	FLJ33674	1.244	1.045	0.6067	0.1683	0.1683	0.4872	-1.466	-1.187	-1.067
RYBP-RING1 and YY1 binding protein (RYBP), mRNA.	RYBP	0.7155	1.107	1.667	0.3795	-0.6844	-1.02	-1.076	-0.3484	-0.7404
TLK2-tousled-like kinase 2 (TLK2), mRNA.	TLK2	0.7642	0.6435	1.971	-0.7441	-0.2614	-0.08044	-0.2011	-0.6837	-1.408
E2F7-E2F transcription factor 7 (E2F7), mRNA.	E2F7	0.3361	1.308	1.795	-0.7443	0.012	-0.4201	-0.3121	-0.6902	-1.284
FLJ31952-hypothetical protein FLJ31952 (FLJ31952), mRNA.	FLJ31952	0.4588	1.397	1.272	0.08341	0.2085	-0.04171	-1.606	-0.9801	-0.7924
RPC32-polymerase (RNA) III (DNA directed) (32kD) (RPC32), mRNA.	RPC32	1.16	1.533	0.6941	-1.264	0.3212	-0.6112	-0.0518	-0.6112	-1.171
SLC22A2-solute carrier family 22 (organic cation transporter), member 2 (SLC22A2), transcript variant 1, mRNA.	SLC22A2	0.167	1.465	1.875	-0.3795	-0.9944	-0.3795	-0.6528	-0.5162	-0.5845
SLC20A1-solute carrier family 20 (phosphate transporter), member 1 (SLC20A1), mRNA.	SLC20A1	0.9463	0.5492	1.961	-0.1569	-0.06864	-0.4658	-0.5982	-1.128	-1.039
LOC93349-hypothetical protein BC004921 (LOC93349), mRNA.	LOC93349	0.7803	0.6632	1.073	0.4292	0.4292	0.4877	-0.9168	-1.385	-1.561
LOC374941-hypothetical gene supported by BC035379; BC042129 (LOC374941), mRNA.	LOC374941	1.199	1.325	0.5274	-0.01867	0.4014	-0.06067	-1.531	-0.5227	-1.321
ANAPC5-anaphase promoting complex subunit 5 (ANAPC5), mRNA.	ANAPC5	1.747	1.346	0.3832	0.1426	-0.7397	-0.4991	-1.221	-0.4991	-0.6595
ZNF550-zinc finger protein 550 (ZNF550), mRNA.	ZNF550	0.7795	0.696	1.99	-0.3062	-0.2645	-0.01392	-1.058	-0.8908	-0.9326
CKLFSF6-chemokine-like factor super family 6 (CKLFSF6), mRNA.	CKLFSF6	0.5144	1.109	1.547	0.1703	0.07647	0.07647	-1.175	-1.112	-1.206
HIST1H2BK-histone 1, H2bk (HIST1H2BK), mRNA.	HIST1H2BK	0.249	1.426	1.482	-0.08716	-0.3113	-0.3113	-0.7595	-1.712	0.0249
LOC339231-hypothetical protein LOC339231 (LOC339231), mRNA.	LOC339231	1.486	0.9044	0.7106	0.4199	-0.5491	-0.646	-0.5491	-1.809	0.0323
SIRT5-sirtuin (silent mating type information regulation 2 homolog) 5 (S. cerevisiae) (SIRT5), transcript variant 1, mRNA.	SIRT5	1.186	1.077	0.7506	0.3692	0.4782	-0.23	-1.047	-1.374	-1.211
PPM1A-protein phosphatase 1A (formerly 2C), magnesium-dependent, alpha isoform (PPM1A), transcript variant 2, mRNA.	PPM1A	0.6844	1.627	1.187	-1.327	-0.2584	0.1816	-0.5098	-0.5727	-1.013
UBL5-ubiquitin-like 5 (UBL5), mRNA.	UBL5	1.682	0.9198	0.5931	0.2118	-0.06052	-0.115	-1.095	-1.531	-0.6052
GTPBP2-GTP binding protein 2 (GTPBP2), mRNA.	GTPBP2	0.8291	0.6348	1.879	-0.2202	-0.1814	0.05182	-0.9198	-0.6478	-1.425
CAPN2-calpain 2, (m/II) large subunit (CAPN2), mRNA.	CAPN2	0.6572	1.13	0.8938	0.522	0.2178	0.4206	-1.337	-1.438	-1.067
FLJ12750-hypothetical protein FLJ12750 (FLJ12750), mRNA.	FLJ12750	0.6117	1.517	1.046	-0.1489	0.4306	-0.07646	-0.8732	-1.018	-1.489
RAB40C-RAB40C, member RAS oncogene family (RAB40C), mRNA.	RAB40C	0.9818	1.134	0.8295	0.01693	0.6771	-0.03386	-0.8972	-1.1	-1.608
FLJ20035-hypothetical protein FLJ20035 (FLJ20035), mRNA.	FLJ20035	0.9314	0.7059	1.683	0.4051	-0.2339	-0.3091	-1.324	-0.9857	-0.8729
TEB4-similar to S. cerevisiae SSM4 (TEB4), mRNA.	TEB4	0.5997	0.9795	1.185	0.4572	0.3623	0.1565	-1.458	-1.442	-0.8406
TAF1L-TAF1-like RNA polymerase II, TATA box binding protein (TBP)-associated factor, 210kDa (TAF1L), mRNA.	TAF1L	1.232	0.2305	1.804	-0.9855	-0.3418	-0.1987	-1.343	0.08743	-0.4848
ATP5B-ATP synthase, H+ transporting, mitochondrial F1 complex, beta polypeptide (ATP5B), mRNA.	ATP5B	1.147	1.488	0.5071	0.2512	-0.1327	0.1659	-1.498	-0.9858	-0.9432
PODLX2-endoglycan (PODLX2), mRNA.	PODLX2	0.9817	0.6352	1.744	0.0462	0.2194	-0.4735	-1.028	-1.097	-1.028
DKFZP434L0117-hypothetical protein DKFZp434L0117 (DKFZP434L0117), mRNA.	DKFZP434L0117	0.504	1.038	1.304	-0.4298	-1.097	0.2372	-0.83	-1.497	0.7708
ANG-angiogenin, ribonuclease, RNase A family, 5 (ANG), mRNA.	ANG	0.7199	1.154	0.8474	0.5158	0.4648	0.1332	-1.423	-1.219	-1.193
MSL3L1-male-specific lethal 3-like 1 (Drosophila) (MSL3L1), transcript variant 4, mRNA.	MSL3L1	0.5586	0.7414	2.021	-0.3555	-0.3098	-0.2184	-1.544	-0.4469	-0.4469
NPEPPS-aminopeptidase puromycin sensitive (NPEPPS), mRNA.	NPEPPS	0.875	0.7889	1.607	0.1434	0.3156	-0.5451	-0.6742	-1.191	-1.32
DKFZP434F2021-DKFZP434F2021 protein (DKFZP434F2021), mRNA.	DKFZP434F2021	0.2313	1.507	1.641	-1.045	-0.3059	-0.1045	-0.3059	-0.3731	-1.246
FLJ10300-hypothetical protein FLJ10300 (FLJ10300), mRNA.	FLJ10300	0.6653	0.8424	1.445	0.311	0.311	0.06298	-1.035	-1.531	-1.071
TMSL3-thymosin-like 3 (TMSL3), mRNA.	TMSL3	0.875	0.875	0.6197	0.539	0.5525	0.4853	-1.342	-1.477	-1.127
PACSIN3-protein kinase C and casein kinase substrate in neurons 3 (PACSIN3), mRNA.	PACSIN3	1.012	1.893	0.5711	-0.6038	0.2774	-0.6038	-0.6038	-0.8975	-1.044
AES-amino-terminal enhancer of split (AES), transcript variant 2, mRNA.	AES	0.901	0.3396	2.148	-0.2842	-0.5337	-0.8455	-1.033	-0.1594	-0.5337
UBTF-upstream binding transcription factor, RNA polymerase I (UBTF), mRNA.	UBTF	1.583	0.2189	1.432	-0.8421	-0.3873	-0.008421	-0.4631	-1.524	-0.008421
CKB-creatine kinase, brain (CKB), mRNA.	CKB	0.6992	0.713	0.713	0.6717	0.6234	0.5752	-1.369	-1.307	-1.32
ARHG-ras homolog gene family, member G (rho G) (ARHG), mRNA.	ARHG	0.8431	0.8431	1.481	0.4176	0.1339	-0.5043	-1.639	-0.8588	-0.717
PEX5-peroxisomal biogenesis factor 5 (PEX5), mRNA.	PEX5	0.8871	1.713	0.6118	-0.04894	0.06118	0.1713	-1.04	-1.26	-1.095
KIAA1196-KIAA1196 protein (KIAA1196), mRNA.	KIAA1196	0.8607	0.9982	0.494	0.2648	0.3565	0.3565	-2.256	-0.4227	-0.6519
GHR-growth hormone receptor (GHR), mRNA.	GHR	0.7467	1.721	0.7467	0.1311	-0.228	0.1824	-1.408	-1.1	-0.7923
DKFZP566M1046-hypothetical protein DKFZp566M1046 (DKFZP566M1046), mRNA.	DKFZP566M1046	1.369	1.369	0.5161	-0.9058	0.3265	-0.2423	-1.475	-0.05267	-0.9058
KIAA0767-KIAA0767 protein (KIAA0767), mRNA.	KIAA0767	1.412	1.253	0.6973	-0.7327	0.459	-0.01765	-0.971	-0.8915	-1.209
ZNF14-zinc finger protein 14 (KOX 6) (ZNF14), mRNA.	ZNF14	0.3565	1.083	2.052	-0.8543	-0.2489	-0.1883	-0.7937	-0.5516	-0.8543
SPTBN1-spectrin, beta, non-erythrocytic 1 (SPTBN1), transcript variant 2, mRNA.	SPTBN1	0.7943	0.539	2.007	-0.2269	-0.7695	-0.09929	-0.8652	-0.09929	-1.28
MGC4618-hypothetical protein MGC4618 (MGC4618), mRNA.	MGC4618	1.366	0.7686	0.6691	0.2212	0.3705	0.2212	-1.67	-0.6746	-1.272
Spir-1-Spir-1 protein (Spir-1), mRNA.	Spir	0.8607	0.599	1.855	-0.08142	-0.1338	0.0756	-1.076	-0.8665	-1.233
NUDT6-nudix (nucleoside diphosphate linked moiety X)-type motif 6 (NUDT6), transcript variant 2, mRNA.	NUDT6	0.9148	0.6893	1.253	-0.1003	-0.1003	0.5765	-1.228	-0.213	-1.792
SEC23A-Sec23 homolog A (S. cerevisiae) (SEC23A), mRNA.	SEC23A	0.7083	0.8087	1.712	-0.2454	0.2064	0.1562	-1.049	-1.3	-0.9984
C9orf91-chromosome 9 open reading frame 91 (C9orf91), mRNA.	C9orf91	0.4403	1.314	1.547	-0.0259	-0.4338	0.2654	-1.016	-0.7251	-1.366
ST6GALNAC6-CMP-NeuAC:(beta)-N-acetylgalactosaminide (alpha)2,6-sialyltransferase member VI (ST6GALNAC6), mRNA.	ST6GALNAC6	0.9211	1.053	1.25	0.329	-1.382	-0.2632	-0.7895	-1.316	0.1974
PROCR-protein C receptor, endothelial (EPCR) (PROCR), mRNA.	PROCR	1.014	1.014	0.928	0.09567	-0.1052	0.7271	-1.253	-1.339	-1.081
DIAPH2-diaphanous homolog 2 (Drosophila) (DIAPH2), transcript variant 156, mRNA.	DIAPH2	0.2996	2.203	0.934	-0.7049	-0.282	-0.6521	-0.7578	-0.7049	-0.3348
MGC34079-hypothetical protein MGC34079 (MGC34079), mRNA.	MGC34079	0.5097	1.372	1.407	0.1303	0.3028	-0.4906	-0.9045	-1.111	-1.215
SLC2A12-solute carrier family 2 (facilitated glucose transporter), member 12 (SLC2A12), mRNA.	SLC2A12	0.4488	1.724	1.193	-1.092	-0.08267	0.02362	-1.146	-0.933	-0.1358
GALNACT-2-chondroitin sulfate GalNAcT-2 (GALNACT-2), mRNA.	GALNACT	0.6325	0.8395	1.667	-0.2472	0.322	-0.092	-0.8682	-1.696	-0.5577
MGC16703-alpha tubulin-like (MGC16703), mRNA.	MGC16703	0.3887	1.377	1.605	-0.3338	0.2746	-0.2577	-0.9421	-1.094	-1.018
ADCY9-adenylate cyclase 9 (ADCY9), mRNA.	ADCY9	1.226	1.626	0.4272	-0.172	0.2774	-0.2219	-1.37	-1.021	-0.7712
EMILIN2-elastin microfibril interfacer 2 (EMILIN2), mRNA.	EMILIN2	1.517	1.148	0.4737	0.2897	0.0443	0.01363	-1.091	-1.275	-1.121
MRPS24-mitochondrial ribosomal protein S24 (MRPS24), nuclear gene encoding mitochondrial protein, mRNA.	MRPS24	2.012	1.199	0.1547	-0.5416	-0.3095	-0.5416	-1.238	-0.4255	-0.3095
SYAP1-synapse associated protein 1, SAP47 homolog (Drosophila) (SYAP1), mRNA.	SYAP1	0.4343	1.592	1.303	-0.4825	0.2895	-0.0965	-1.158	-1.206	-0.6755
BRD3-bromodomain containing 3 (BRD3), mRNA.	BRD3	0.7746	0.4366	2.211	-0.4084	-0.3239	-0.7041	-0.5774	-0.3662	-1.042
C20orf30-chromosome 20 open reading frame 30 (C20orf30), mRNA.	C20orf30	1.184	1.117	0.5199	0.2212	0.3208	0.3872	-1.405	-1.339	-1.007
DKFZP564K2062-DKFZP564K2062 protein (DKFZP564K2062), mRNA.	DKFZP564K2062	1.654	1.461	0.3008	-0.666	0.1719	-0.3437	-0.6015	-1.246	-0.7304
LOC93622-hypothetical protein BC006130 (LOC93622), mRNA.	LOC93622	0.9076	0.6129	1.329	0.1497	0.4866	0.1918	-0.8608	-1.282	-1.535
FLJ10815-hypothetical protein FLJ10815 (FLJ10815), mRNA.	FLJ10815	0.7562	0.6523	1.743	-0.3867	0.08081	0.1328	-0.5945	-1.737	-0.6465
MGC35261-hypothetical protein MGC35261 (MGC35261), mRNA.	MGC35261	0.4605	1.186	1.496	0.2533	0.1842	-0.1957	-1.37	-1.232	-0.7828
IGF2R-insulin-like growth factor 2 receptor (IGF2R), mRNA.	IGF2R	1.076	0.6662	0.9225	0.615	0.3587	0.1537	-1.281	-0.9225	-1.589
SGPP1-sphingosine-1-phosphate phosphatase 1 (SGPP1), mRNA.	SGPP1	0.689	0.689	2.011	-0.6326	-0.5309	0.1807	-0.5817	-0.5309	-1.293
FER1L3-fer-1-like 3, myoferlin (C. elegans) (FER1L3), transcript variant 2, mRNA.	FER1L3	0.8119	1.14	0.6714	0.3435	0.5777	0.2967	-1.015	-1.296	-1.53
OSTM1-osteopetrosis associated transmembrane protein 1 (OSTM1), mRNA.	OSTM1	0.5969	0.4208	2.094	-0.548	-0.3718	-0.548	0.4208	-0.9002	-1.164
SUV39H2-suppressor of variegation 3-9 homolog 2 (Drosophila) (SUV39H2), mRNA.	SUV39H2	0.2221	2.11	1.111	-0.4443	-0.2777	-0.5553	-0.9996	-0.5553	-0.6109
FLJ32001-hypothetical protein FLJ32001 (FLJ32001), mRNA.	FLJ32001	0.5777	0.9813	1.361	0.4115	0.3166	0.0554	-1.179	-1.274	-1.25
ZNF313-zinc finger protein 313 (ZNF313), mRNA.	ZNF313	1.001	1.362	0.5506	0.4155	0.2353	0.1452	-1.206	-1.206	-1.296
FLJ20105-hypothetical protein FLJ20105 (FLJ20105), mRNA.	FLJ20105	1.876	0.6505	0.8547	-0.5749	-1.324	0.242	-0.5068	-0.3026	-0.9152
NFATC3-nuclear factor of activated T-cells, cytoplasmic, calcineurin-dependent 3 (NFATC3), transcript variant 4, mRNA.	NFATC3	1.928	0.1744	1.282	-0.2872	-0.9333	-0.1949	-0.4718	-0.3795	-1.118
CENTG3-centaurin, gamma 3 (CENTG3), mRNA.	CENTG3	1.06	0.3408	2.018	0.005325	-0.3781	-0.6177	-0.7615	-1.145	-0.5219
KIAA1043-KIAA1043 protein (KIAA1043), mRNA.	KIAA1043	0.5486	1.068	1.143	0.06599	0.5114	0.2516	-1.642	-1.382	-0.5651
OAZIN-ornithine decarboxylase antizyme inhibitor (OAZIN), transcript variant 2, mRNA.	OAZIN	0.4701	0.7818	1.851	-0.5096	-0.1979	0.02474	-0.2424	-0.376	-1.801
BTN3A3-butyrophilin, subfamily 3, member A3 (BTN3A3), transcript variant 2, mRNA.	BTN3A3	0.487	0.7117	2.173	-0.6368	-0.1311	-0.5244	-0.5244	-1.199	-0.3559
KIAA0100-KIAA0100 gene product (KIAA0100), mRNA.	KIAA0100	1.202	0.454	1.327	0.298	0.1421	0.2045	-1.386	-1.137	-1.105
GLI3-GLI-Kruppel family member GLI3 (Greig cephalopolysyndactyly syndrome) (GLI3), mRNA.	GLI3	0.6297	1.229	0.8477	0.439	0.1938	0.439	-1.605	-1.169	-1.005
SLC26A4-solute carrier family 26, member 4 (SLC26A4), mRNA.	SLC26A4	1.108	1.174	1.042	-0.9913	0.6487	-0.4009	-1.123	-1.188	-0.2697
CEP1-centrosomal protein 1 (CEP1), mRNA.	CEP1	0.6588	1.018	1.617	-0.6588	0.1797	0.2995	-0.8385	-0.9583	-1.318
KDELC1-KDEL (Lys-Asp-Glu-Leu) containing 1 (KDELC1), mRNA.	KDELC1	1.318	0.8112	0.8112	-0.3042	-0.1014	0.6084	-0.507	-0.7098	-1.927
FLJ23360-hypothetical protein FLJ23360 (FLJ23360), mRNA.	FLJ23360	1.152	0.5039	1.328	0.3861	0.2683	-0.02618	-1.322	-0.9685	-1.322
EFNB1-ephrin-B1 (EFNB1), mRNA.	EFNB1	1.303	0.3805	1.39	0.02927	-0.01464	0.2488	-1.507	-0.5854	-1.244
LOC152217-hypothetical protein BC007882 (LOC152217), mRNA.	LOC152217	1.137	1.771	0.5023	0.185	-1.084	-0.1322	-0.608	-1.163	-0.608
C1QDC1-C1q domain containing 1 (C1QDC1), transcript variant S, mRNA.	C1QDC1	0.7714	0.819	1.77	0.4386	-0.7979	-0.3699	-1.178	-1.036	-0.4174
PTP4A2-protein tyrosine phosphatase type IVA, member 2 (PTP4A2), transcript variant 3, mRNA.	PTP4A2	0.4515	0.7109	2.181	-0.586	-0.759	-0.1105	-0.1969	-0.586	-1.105
FLJ20530-hypothetical protein FLJ20530 (FLJ20530), mRNA.	FLJ20530	0.5228	0.615	1.999	0.0615	-0.6765	-0.861	0.3383	-0.861	-1.138
FLJ34047-hypothetical protein FLJ34047 (FLJ34047), mRNA.	FLJ34047	0.4521	1.387	1.574	-0.7171	0.4521	-0.4365	-1.044	-0.8574	-0.8106
SLC26A2-solute carrier family 26 (sulfate transporter), member 2 (SLC26A2), mRNA.	SLC26A2	0.772	0.9443	0.9443	0.3126	0.1404	0.7146	-1.066	-1.238	-1.525
FOSL1-FOS-like antigen 1 (FOSL1), mRNA.	FOSL1	0.664	0.7049	1.892	0.05003	-0.03184	-0.1342	-0.7686	-1.035	-1.342
NAB1-NGFI-A binding protein 1 (EGR1 binding protein 1) (NAB1), mRNA.	NAB1	0.823	1.035	1.193	-0.6584	0.5584	0.0823	-0.7113	-1.822	-0.4997
PARVB-parvin, beta (PARVB), mRNA.	PARVB	0.9834	0.6146	0.8828	0.5978	0.3799	0.447	-1.464	-1.062	-1.38
MEN1-multiple endocrine neoplasia I (MEN1), transcript variant e1C, mRNA.	MEN1	1.833	0.6289	0.7494	-0.2141	-0.455	0.2676	-0.3345	-0.9367	-1.539
JARID1B-Jumonji, AT rich interactive domain 1B (RBP2-like) (JARID1B), mRNA.	JARID1B	0.6523	0.7843	0.9822	0.5534	0.3555	0.5534	-1.492	-1.492	-0.8979
LOC91272-hypothetical protein BC007436 (LOC91272), mRNA.	LOC91272	1.076	0.8162	0.6307	0.371	0.5565	0.4452	-1.076	-1.41	-1.41
KCNN3-potassium intermediate/small conductance calcium-activated channel, subfamily N, member 3 (KCNN3), transcript variant 2, mRNA.	KCNN3	0.9467	0.824	0.6766	0.3329	0.6275	0.5293	-1.337	-1.214	-1.386
CSE1L-CSE1 chromosome segregation 1-like (yeast) (CSE1L), transcript variant 2, mRNA.	CSE1L	0.7739	2.064	0.4299	-0.4299	-1.91e-15	-0.8599	-0.08599	-0.6019	-1.29
MGC14327-hypothetical protein MGC14327 (MGC14327), mRNA.	MGC14327	1.011	1.775	0.4553	-0.1003	0.247	-0.3087	-0.5865	-1.281	-1.212
TEX27-testis expressed sequence 27 (TEX27), mRNA.	TEX27	1.063	0.8407	1.397	0.6181	-1.162	-1.051	-0.1607	-0.4945	-1.051
TM4SF1-transmembrane 4 superfamily member 1 (TM4SF1), mRNA.	TM4SF1	1.671	0.1544	1.292	-0.2246	-0.7932	-0.0351	-1.235	-1.109	0.2808
SSBP3-single stranded DNA binding protein 3 (SSBP3), mRNA.	SSBP3	1.023	0.5454	1.631	0.4585	-0.193	-0.1496	-1.105	-0.9315	-1.279
SLC30A5-solute carrier family 30 (zinc transporter), member 5 (SLC30A5), mRNA.	SLC30A5	1.189	0.4941	0.6331	0.3552	-0.3397	-0.6177	0.7721	-2.146	-0.3397
KIAA1190-hypothetical protein KIAA1190 (KIAA1190), mRNA.	KIAA1190	0.3549	0.5778	1.989	-0.388	-0.388	-0.4622	-1.428	-0.8337	0.5778
SUSD3-sushi domain containing 3 (SUSD3), mRNA.	SUSD3	1.043	0.924	0.5874	0.33	0.4884	0.528	-1.214	-1.393	-1.294
MGC15482-F-box protein FBL2 (MGC15482), mRNA.	MGC15482	0.543	0.7554	2.03	-0.3069	0.0118	-0.2007	-0.9443	-1.263	-0.6256
FREQ-frequenin homolog (Drosophila) (FREQ), mRNA.	FREQ	0.5441	1.175	1.323	0.2102	0.507	-0.1978	-1.125	-1.199	-1.236
POU2F1-POU domain, class 2, transcription factor 1 (POU2F1), mRNA.	POU2F1	0.6265	1.689	0.5448	-0.3541	0.1362	-1.171	-0.1907	0.3813	-1.662
FYCO1-FYVE and coiled-coil domain containing 1 (FYCO1), mRNA.	FYCO1	0.8374	1.654	0.5234	-0.04187	0.2722	-0.04187	-0.3559	-1.549	-1.298
APOBEC3A-apolipoprotein B mRNA editing enzyme, catalytic polypeptide-like 3A (APOBEC3A), mRNA.	APOBEC3A	0.6428	1.649	0.844	-0.313	0.4415	-0.01118	-1.269	-0.6148	-1.369
IMPA1-inositol(myo)-1(or 4)-monophosphatase 1 (IMPA1), mRNA.	IMPA1	1.046	1.393	0.5425	-0.119	0.3535	0.385	-1.284	-1.316	-1.001
POFUT1-protein O-fucosyltransferase 1 (POFUT1), transcript variant 1, mRNA.	POFUT1	1.512	1.221	0.3457	0.2485	-0.3349	-1.21	-1.502	-0.4321	0.1512
NHS-Nance-Horan syndrome (congenital cataracts and dental anomalies) (NHS), mRNA.	NHS	0.8096	1.157	1.272	0.694	-0.347	-0.8096	-0.4627	-1.504	-0.8096
TRAF6-TNF receptor-associated factor 6 (TRAF6), transcript variant 2, mRNA.	TRAF6	1.187	0.6903	0.8145	-0.5522	0.566	-0.6765	-1.67	0.6903	-1.049
STAU-staufen, RNA binding protein (Drosophila) (STAU), transcript variant T1, mRNA.	STAU	1.238	0.4952	1.145	0.4952	0.1702	0.1702	-1.176	-1.315	-1.222
TYK2-tyrosine kinase 2 (TYK2), mRNA.	TYK2	0.6054	0.7399	1.48	0.1345	0.3363	0.1345	-1.547	-0.4036	-1.48
RTN4-reticulon 4 (RTN4), mRNA.	RTN4	0.2803	1.103	1.761	-0.04874	-0.2681	0.006092	-1.474	-1.145	-0.2132
FLJ20700-hypothetical protein FLJ20700 (FLJ20700), mRNA.	FLJ20700	0.2897	1.543	1.343	0.039	0.08915	-0.01114	-1.365	-0.9639	-0.9639
FLJ10853-hypothetical protein FLJ10853 (FLJ10853), mRNA.	FLJ10853	1.119	1.51	0.4165	-0.05206	0.3384	0.1041	-0.7548	-1.301	-1.38
GPR1-G protein-coupled receptor 1 (GPR1), mRNA.	GPR1	0.5389	1.265	1.001	0.11	0.5059	0.3079	-1.177	-1.045	-1.507
FIBCD1-fibrinogen C domain containing 1 (FIBCD1), mRNA.	FIBCD1	0.4038	0.5951	2.317	-0.6163	-0.3613	-0.4888	-0.3613	-0.9989	-0.4888
SHC1-SHC (Src homology 2 domain containing) transforming protein 1 (SHC1), mRNA.	SHC1	0.6971	0.7804	0.8637	0.6971	0.4473	0.475	-1.413	-1.329	-1.218
KIAA0877-KIAA0877 protein (KIAA0877), mRNA.	KIAA0877	0.7353	1.158	0.8122	0.04275	0.6198	0.389	-0.8806	-1.496	-1.381
GNPDA2-glucosamine-6-phosphate deaminase 2 (GNPDA2), mRNA.	GNPDA2	1.963	0.7476	0.6542	-0.7476	-0.1869	0.2804	-0.7476	-1.028	-0.9345
SLC27A1-solute carrier family 27 (fatty acid transporter), member 1 (SLC27A1), mRNA.	SLC27A1	1.024	0.4786	1.296	0.424	-0.1212	0.2605	-1.048	-1.866	-0.4483
LOC389562-LOC389562 (LOC389562), mRNA.	LOC389562	0.7492	0.7492	1.718	0.4034	0.09221	-0.4957	-1.118	-1.222	-0.876
LOC283849-hypothetical protein LOC283849 (LOC283849), mRNA.	LOC283849	0.4327	1.11	1.364	0.2634	0.3057	0.1787	-1.006	-1.387	-1.26
ELAVL1-ELAV (embryonic lethal, abnormal vision, Drosophila)-like 1 (Hu antigen R) (ELAVL1), mRNA.	ELAVL1	0.4898	1.542	0.9503	0.3582	0.1608	-0.03655	-1.418	-0.6945	-1.352
KIAA1473-KIAA1473 protein (KIAA1473), mRNA.	KIAA1473	0.5489	1.411	0.8362	0.2617	0.3191	0.2617	-1.06	-0.8872	-1.691
HIPK2-homeodomain interacting protein kinase 2 (HIPK2), mRNA.	HIPK2	0.615	0.4749	2.227	-0.01557	-0.9264	-0.506	-0.7863	-0.2958	-0.7863
LOC401553-hypothetical gene supported by BC019073; BC036842; BC044229 (LOC401553), mRNA.	LOC401553	1.217	0.2889	1.774	0.04127	0.1032	-0.392	-0.8872	-1.197	-0.9491
CSAD-cysteine sulfinic acid decarboxylase (CSAD), mRNA.	CSAD	0.3218	1.332	1.534	0.3218	-0.01497	-0.2844	-1.362	-0.8232	-1.025
ANTXR1-anthrax toxin receptor 1 (ANTXR1), transcript variant 1, mRNA.	ANTXR1	0.8456	0.8102	0.6158	0.5539	0.6069	0.5451	-1.302	-1.373	-1.302
SIAT1-sialyltransferase 1 (beta-galactoside alpha-2,6-sialyltransferase) (SIAT1), transcript variant 3, mRNA.	SIAT1	0.6209	0.8629	0.9729	0.6429	0.4009	0.4229	-1.227	-1.469	-1.227
SON-SON DNA binding protein (SON), transcript variant e, mRNA.	SON	0.9868	0.4841	1.741	0.4841	-0.6051	-0.8565	-0.5213	-0.27	-1.443
FLJ21657-hypothetical protein FLJ21657 (FLJ21657), mRNA.	FLJ21657	0.1747	1.559	1.496	-0.7689	0.3006	-0.5172	-1.083	-1.083	-0.07689
KREMEN2-kringle containing transmembrane protein 2 (KREMEN2), transcript variant 2, mRNA.	KREMEN2	1.451	0.4268	1.195	0.4268	-1.11	-0.3414	-1.622	-0.08536	-0.3414
PGS1-phosphatidylglycerophosphate synthase (PGS1), mRNA.	PGS1	1.076	0.2928	1.646	0.07914	-0.06331	0.007914	-1.773	-0.8468	-0.4194
PLCL2-phospholipase C-like 2 (PLCL2), mRNA.	PLCL2	0.4875	0.4875	1.511	0.195	-0.2438	-0.6825	0.195	-2.145	0.195
LOC375460-similar to NADH dehydrogenase subunit 5 (LOC375460), mRNA.	LOC375460	0.281	1.293	1.697	0.3822	-0.7307	-0.4272	-1.338	-0.7307	-0.4272
FLJ11106-hypothetical protein FLJ11106 (FLJ11106), mRNA.	FLJ11106	0.253	1.847	1.164	0.0253	0.0253	-0.3732	-0.8856	-1.284	-0.7717
GOLGIN-67-golgin-67 (GOLGIN-67), transcript variant 3, mRNA.	GOLGIN	0.5979	0.8294	0.922	0.4867	0.5701	0.5516	-1.319	-1.227	-1.412
[truncated: 689 more rows]
