# Supplementary material for: Regulatory subunits of PKA define an axis of cellular proliferation/differentiation in ovarian cancer cells
Source: BMC Med Genomics. 2008 Sep 26;1:43. doi: 10.1186/1755-8794-1-43 (PMC2577111; doi:10.1186/1755-8794-1-43)
Supplement: Additional file 4 — Table [file 1755-8794-1-43-S4.xls]

## Sheet: Fig 3
Symbols	Affy fcRIA-C	ILL fcRIA-C	AFFY fcRIIB-C	ILL fcRIIB-C
CDCA4	1.42	1.1	3.56	5.01
CDCA4	1.42	1.22	3.56	3.83
KCNK1	1.5	1.41	1.97	3.78
SNTB2	-1.09	1.06	1.52	2.28
SNTB2	-1.09	1.05	1.52	1.65
EPS8	1.1	1.2	1.2	1.57
C14orf130	1.4	1.14	1.48	1.51
ANKRD25	-1.31	-1.26	2.05	1.49
SKP2	1.07	1.11	-1.64	1.44
SKP2	1.07	1.36	-1.64	1.33
FST	-2.07	-1.29	1.04	1.19
BARD1	1.77	1.29	-1.11	1.15
RRM2	1.21	1.04	-1.2	1.13
ASF1B	1.44	1.23	1.08	1.12
VRK1	1.2	1.15	1.07	1.12
SLBP	1.35	1.34	1.14	1.03
RECQL4	1.08	-1.19	-1.08	-1.01
TMPO	1.33	1.04	-1.45	-1.02
C14orf130	1.4	-1.09	1.48	-1.04
DONSON	1.19	1.14	-1.92	-1.04
FANCA	-1.19	-1.03	-1.17	-1.05
C14orf130	1.4	-1.35	1.48	-1.06
TFDP1	1.32	1.04	-1.15	-1.06
SKP2	1.07	1.43	-1.64	-1.06
BLM	1.58	1.61	-1.11	-1.1
MCM8	-1.04	-1.42	-1.61	-1.11
HMGB2	-1.01	1.06	1.09	-1.18
RFC3	-1.14	-1.08	-1.35	-1.18
RRM1	1.61	1.11	1.06	-1.24
MCM7	2.2	1.21	1.03	-1.25
CHAF1A	1.21	-1.05	-1.07	-1.25
RFC3	-1.14	-1.09	-1.35	-1.25
FBXO5	1.08	-1.01	-1.67	-1.28
MELK	1.23	1.13	-1.3	-1.31
CCDC5	1.71	2.12	-1.32	-1.35
CDCA5	1.11	-1.25	-1.34	-1.35
RFC4	1.27	1.02	-1.61	-1.36
DONSON	1.19	1.02	-1.92	-1.39
NPAT	-1.33	-1.41	-1.23	-1.39
RAB27A	-1.06	-1.33	-1.86	-1.49
RFC3	-1.14	-1.07	-1.35	-1.5
CCNE1	-1.1	-1.07	-2	-1.57
FANCL	1.14	1.11	-1.48	-1.58
DCK	-1.22	-1.49	-2	-1.78
DEK	-1.47	-2.44	-1.28	-1.92
EZH2	-1.48	-1.7	-1.68	-2.16
POLD3	-1.58	-1.71	-2.53	-2.32
EZH2	-1.48	-1.97	-1.68	-2.48
BTG3	1.18	-2.03	-1.21	-2.72
MCM4	1.15	-1.19	-2.44	-2.9
EED	-1.41	-1.55	-3.25	-3.07
E2F2	1.12	-1.47	-1.01	-3.43
EGR1	1.17	1.36	-1.82	-3.54
PCNA	-1.01	-1.38	-2.47	-3.62
CDKN1A	-1.28	-1.66	-2.46	-3.63
PCNA	-1.01	-1.08	-2.47	-3.7

## Sheet: Fig 2C
Label	ILL zdiffs RIA-C	ILL zrRIA-C	ILL fcRIA-C	ILL log fc RIA-C	ILL zdiffs RIIB-C	ILL zrRIIB-C	ILL fcRIIB-C	ILL log fc RIIB-C	Affy zrRIA-C	Affy fcRIA-C	Affy logfcRIA-C	Affy zrRIIB-C	AFFY fcRIIB-C	Affy logfcRIIB-C
APOPTOSIS	2.56982	2.58215	3.05236	2.59432	-0.0808471	-0.106308	2.32731	-0.0612687	1.86256	2.18661	1.56081	-1.50959	-2.41696	-1.51056
APOPTOSIS_GENMAPP	1.84006	1.86741	2.34938	1.69051	-0.981793	-1.0192	-2.28588	-0.875848	2.01721	1.71775	1.01946	-1.20258	-1.96081	-1.20335
APOPTOSIS_KEGG	1.42581	1.37985	2.2763	1.18891	0.0804457	0.0802257	1.86388	0.0693401	0.659345	-0.832071	-0.100156	0.182354	-1.69536	0.26425
BRENTANI_CELL_CYCLE	0.36563	0.377128	0.457858	0.679637	-1.52865	-1.54409	-3.54373	-1.54765	0.913338	2.60868	1.06433	-1.52586	-2.94276	-1.49277
CANCER_UNDIFFERENTIATED_META_UP	0.917944	0.955442	3.12875	1.32668	-2.00301	-1.98555	-3.35848	-1.90698	0.829581	2.54035	2.39176	-0.616484	-2.46017	-0.145169
CELLCYCLEPATHWAY	0.0663581	0.0213074	-1.37886	-0.263725	-0.739028	-0.713197	-1.87537	-0.731199	0.388508	-0.644209	0.47721	-0.797504	-1.53356	-0.596206
CELL_CYCLE	0.434955	0.408685	0.446265	0.662428	-2.58905	-2.54778	-3.6939	-2.40496	0.890212	2.54262	1.03738	-1.44969	-2.86825	-1.45497
CELL_CYCLE_ARREST	-0.146499	-0.156089	-1.37839	-0.462706	0.183954	0.155272	1.56218	0.249552	-1.30287	-0.83232	-1.08736	-0.154	-1.4276	-0.0838135
CELL_CYCLE_CHECKPOINT	-0.568348	-0.556115	-1.29483	-0.430002	-1.62426	-1.60758	-1.92942	-1.56108	-0.272445	-0.695551	-0.415818	-1.43794	-1.58183	-1.46988
CELL_CYCLE_CHECKPOINT_II	0.12927	0.148246	0.166906	0.240288	-0.965727	-0.939308	-1.35624	-1.00245	-0.384522	-0.507932	-0.363299	-0.975118	-1.13784	-0.999043
CELL_CYCLE_KEGG	0.451798	0.552603	3.40103	0.885753	-2.23264	-2.16985	-3.7435	-2.1256	0.733572	-1.21638	0.901058	-1.34989	-2.90958	-1.12574
CELL_CYCLE_REGULATOR	0.211677	0.198892	-1.13886	0.32238	-0.0119065	-0.0219472	-0.097458	-0.0360473	0.0929819	1.2374	0.504854	-0.175828	-1.30439	-0.166137
CHANG_SERUM_RESPONSE_DN	-2.27568	-2.20661	-3.10675	-2.60697	-0.507848	-0.597056	-3.59903	-0.669641	-2.36792	-1.74295	-2.3974	1.20631	3.17963	0.844994
CHANG_SERUM_RESPONSE_UP	1.57223	1.58103	4.5833	1.69769	-2.65606	-2.64577	-4.91952	-2.8168	0.718856	3.58826	2.36346	-1.94383	-3.96662	-2.00276
CITRATE_CYCLE_TCA_CYCLE	0.924721	0.9648	1.75495	1.09243	0.720506	0.728257	1.54923	0.76981	1.9354	1.47763	1.96292	1.22677	1.62745	1.31411
E2F1_DNA_UP	-0.358001	-0.360287	-0.984956	-0.114874	-1.75669	-1.75823	-1.64059	-1.6681	-0.0702991	0.277973	0.412212	-2.08229	-1.47054	-2.12689
ET743_SARCOMA_DN	0.719564	0.744107	-3.87136	1.09588	-1.13145	-1.04067	-5.46603	-1.0124	0.55958	-1.9828	0.872906	-2.52246	-4.76728	-2.40702
G1_TO_S_CELL_CYCLE_REACTOME	-1.16863	-1.22734	-2.38909	-1.12053	-2.47082	-2.48955	-3.377	-2.49607	-0.724802	-1.21505	-0.597677	-1.30938	-2.54212	-0.978878
GOLDRATH_CELLCYCLE	0.0745124	0.0239258	-1.51405	-0.0610235	-1.82562	-1.83148	-2.34664	-1.92862	-0.563896	-0.791342	-0.0938904	-0.107259	-1.63906	-0.210877
MITOCHONDRIAPATHWAY	1.88201	1.87558	2.05289	1.83007	-0.980884	-0.942659	-1.95785	-1.12574	2.41281	1.63583	2.34663	-1.37561	-1.66653	-1.20882
MRNA_PROCESSING	1.98907	2.01288	2.83851	2.29201	-0.817119	-0.846358	-2.62884	-0.755087	1.49416	2.1636	2.26113	-0.865053	-2.21057	-0.987557
MRNA_PROCESSING_REACTOME	2.96774	3.0985	4.33623	3.52818	-1.43333	-1.35278	-4.08258	-1.59179	2.60849	3.40739	3.88761	-1.10688	-3.33849	-1.29791
MRNA_SPLICING	2.99938	3.00165	3.01866	2.97679	-0.725672	-0.706059	-2.68913	-0.77932	1.51256	2.29931	2.87942	-0.44078	-2.17369	-0.572168
OLDAGE_DN	0.928875	0.936499	2.54406	0.938431	-0.130122	-0.097789	-0.140964	0.0800671	0.789345	2.10209	2.08215	-0.4748	-2.05981	-0.40097
P21_ANY_DN	1.08173	1.03245	2.04483	1.27792	-0.914322	-0.929062	-2.04654	-0.987168	1.05875	1.6588	1.8987	-0.82597	-1.67763	-0.851011
P21_MIDDLE_DN	0.186682	0.193049	0.197486	0.284312	-1.4257	-1.43365	-1.66264	-1.41698	-0.0917251	0.335664	0.736939	-1.66924	-1.37513	-1.3414
SERUM_FIBROBLAST_CELLCYCLE	0.135571	0.0897303	-2.69239	0.316738	-3.40396	-3.47289	-4.30326	-3.509	0.835085	2.95041	1.92976	-2.30421	-3.34437	-2.26104
SERUM_FIBROBLAST_CORE_DN	-3.22864	-3.28858	-3.48189	-3.42143	-1.04699	-1.06701	-3.87983	-1.12439	-2.84799	-1.79217	-2.34132	-0.288116	-3.07395	-0.180469
SERUM_FIBROBLAST_CORE_UP	1.69781	1.65458	4.65008	1.97995	-2.68359	-2.7312	-4.94965	-2.84599	0.982188	3.70196	2.62426	-2.01617	-4.0264	-2.02352
SMITH_HTERT_UP	1.77841	1.75922	3.9056	1.64928	-0.452779	-0.487146	-3.77561	-0.293526	1.32971	2.95623	1.20179	-0.505513	-3.10506	-0.395485
TPA_SKIN_UP	2.19493	2.22612	1.72685	2.32035	-1.7072	-1.70927	-1.69518	-1.73621	2.02704	1.3967	2.74803	-1.53091	-1.36398	-1.52289
UREA_CYCLE_AND_METABOLISM_OF_AMINO_GROUPS	0.591411	0.598827	1.441	0.611024	-0.63948	-0.610136	-1.49532	-0.647428	-0.360213	-0.585251	-0.284011	0.183207	-1.09273	0.172116
VERNELL_PRB_CLSTR1	0.376682	0.318333	-2.02661	0.573679	-3.19404	-3.14564	-3.41976	-3.01442	1.5039	2.33697	1.92842	-3.27065	-2.90262	-3.18885
VERNELL_PRB_CLSTR2	0.203763	0.183074	-0.805292	0.227957	-1.06746	-1.07771	-1.3176	-1.07441	0.445635	-0.491333	-0.403126	-1.17047	-1.12566	-1.13938
ZHAN_MULTIPLE_MYELOMA_SUBCLASSES_DIFF	0.520134	0.515029	2.05714	0.535755	-1.76476	-1.75796	-2.36791	-1.84894	1.25288	1.67814	1.29227	0.00880716	0.0455338	0.0187354
ZHAN_MULTIPLE_MYELOMA_VS_NORMAL_DN	2.58276	2.59946	2.00499	2.54512	0.665629	0.668234	1.51521	0.749278	0.46905	-0.596675	0.174097	0.591302	1.44028	0.55646
ZHAN_MULTIPLE_MYELOMA_VS_NORMAL_UP	0.944792	0.950079	2.75422	1.02018	1.61623	1.61881	2.66218	1.57015	2.16693	2.24729	1.98244	1.1292	2.45911	1.09932

## Sheet: GSEAc2 2D V1-m nosig vs Affy-IL
Label	ILL zdiffs RIA-C	ILL zrRIA-C	ILL fcRIA-C	ILL log fc RIA-C	ILL zdiffs RIIB-C	ILL zrRIIB-C	ILL fcRIIB-C	ILL log fc RIIB-C	Affy zrRIA-C	Affy fcRIA-C	Affy logfcRIA-C	Affy zrRIIB-C	AFFY fcRIIB-C	Affy logfcRIIB-C		selector
3AB_GAMMA_DN	-0.0883419	-0.0941255	-0.79072	-0.0320511	-0.221896	-0.244692	-1.08171	-0.256721	0.503719	0.271588	0.6122	0.138491	0.0452966	0.130108
41BBPATHWAY	-0.0151125	0.0160191	-1.02517	-0.198271	-2.43452	-2.39932	-1.88122	-2.47776	-0.407985	-0.651187	-0.906131	-2.21389	-1.53059	-2.2905
4NQO_ESR_OLD_UNREG	0.608982	0.610562	1.0568	0.66308	1.01551	1.02435	1.07687	1.01141	0.326007	-0.377658	0.0570028	0.129547	-0.772676	0.121705
4NQO_ESR_WS_UNREG	-1.0125	-1.01512	-1.51707	-0.71154	-0.0140319	0.0219813	1.6223	0.0603528	-0.861241	-0.881997	-1.06168	-0.530098	-1.59885	-0.621588
4NQO_UNIQUE_FIBRO_DN	1.18136	1.18442	1.14936	1.12512	1.59369	1.60666	1.23158	1.66439	2.00115	0.98037	1.70711	-0.417184	-0.870481	-0.441568
4NQO_UNIQUE_FIBRO_UP	-0.897379	-0.901368	-1.26704	-0.511147	0.0950728	0.0998495	-0.0609723	0.138469	-0.694971	-0.614525	0.00871869	-0.449803	-1.29132	-0.0758122
5FU_RESIST_GASTRIC_DN	0.920694	0.923082	1.55957	0.74053	0.324978	0.323801	-0.0024468	0.377354	0.0201288	-0.646696	-0.459541	0.609146	1.35791	0.609794
5FU_RESIST_GASTRIC_UP	-1.22811	-1.22425	-1.48491	-1.22216	-0.651559	-0.643662	-1.76417	-0.681846	0.400039	1.34197	0.880811	-0.820689	-1.49894	-0.841597
ABBUD_LIF_DN	-0.854103	-0.822833	-1.21207	-0.720246	0.0542365	0.0170266	1.25662	0.0467491	-0.0785967	-0.520245	0.385382	0.38972	1.27899	0.343067
ABBUD_LIF_GH3_UP	0.275097	0.261258	0.989488	0.201039	0.392855	0.416717	0.922146	0.358427	-0.38872	-0.472275	-0.664918	0.038425	-0.797127	0.00905007
ABBUD_LIF_UP	1.21962	1.20075	1.97996	0.832686	-1.85719	-1.85614	-2.24826	-1.93101	-0.0604319	-0.76002	-0.188281	-0.496693	-1.63836	-0.633898
ABRAHAM_AL_VS_MM_DN	1.06492	1.05511	1.71223	1.52639	-1.22156	-1.22642	-1.70176	-1.18574	1.23577	1.41486	2.1911	0.0925339	0.0455755	0.0988413
ABRAHAM_AL_VS_MM_UP	-0.295523	-0.274981	-1.1628	-0.551157	0.705292	0.684134	1.4165	0.843306	-0.569028	-0.65875	-0.671402	0.723192	1.33865	0.672885
ABRAHAM_MM_VS_AL_DN	-0.295523	-0.274981	-1.1628	-0.551157	0.705292	0.684134	1.4165	0.843306	-0.569028	-0.65875	-0.671402	0.723192	1.33865	0.672885
ABRAHAM_MM_VS_AL_UP	1.02336	1.02926	1.72558	1.39335	-1.32846	-1.3628	-1.76832	-1.30703	1.2738	1.42371	2.01746	-0.188625	-1.26764	-0.161456
ACE2PATHWAY	-2.66996	-2.68918	-1.29003	-2.75881	-0.306985	-0.311132	-0.874394	-0.340923	-0.517296	-0.432072	-0.736282	0.186499	0.738427	0.19807
ACHPATHWAY	-0.249579	-0.262698	-0.743858	-0.0299811	0.704184	0.695214	1.00406	0.684918	-0.411056	-0.483406	-0.664918	-0.348843	-0.862331	-0.441568
ACTINYPATHWAY	-0.463272	-0.48715	-1.19856	-0.226732	0.750841	0.767772	1.50798	0.897768	-0.710198	-0.666599	-0.554043	0.0953818	-1.21683	0.189663
AD12_24HRS_DN	0.193234	0.199825	-1.03963	0.294291	-0.922347	-0.909512	-1.59443	-0.909119	-0.143988	1.14996	0.68732	-0.0437932	-1.16687	0.0132479
AD12_32HRS_DN	2.58493	2.56613	1.81858	2.63518	-0.676828	-0.674198	-1.44713	-0.698033	1.72266	1.30568	2.18585	0.0213199	-1.07519	0.0123332
AD12_48HRS_DN	1.29797	1.29637	1.3838	1.27575	-0.832831	-0.833395	-0.241249	-0.807331	1.60431	1.15846	1.97875	0.113996	0.0409014	0.0781409
AD12_ANY_DN	0.217478	0.224895	-1.17006	0.331214	-0.818245	-0.815065	-1.74949	-0.843881	1.30985	1.54181	2.47266	-0.0492876	-1.31327	0.0149101
ADDYA_K562_HEMIN_TREATMENT	1.8216	1.7575	3.01778	1.74242	0.682751	0.725815	2.5889	0.718461	1.51704	0.619129	1.05467	-0.348408	-2.36491	-0.6225
ADIPOCYTE_BRCA_UP	0.2325	0.220803	-0.607341	0.0722853	-1.96089	-1.98014	-1.29745	-1.99654	-0.0642546	-0.319179	0.0481762	-1.10345	-0.894124	-1.13488
ADIPOCYTE_PPARG_UP	-0.547262	-0.560902	0.0233513	-0.402508	1.32336	1.3116	1.20959	1.31393	-0.284234	-0.513808	-0.710827	0.455085	0.968898	0.43119
ADIPOGENESIS_HMSC_CLASS1_UP	-0.850995	-0.829739	-1.10124	-0.906381	-1.34738	-1.38187	-1.50229	-1.32423	-0.935266	-0.522258	-0.31639	-1.12266	-1.21381	-1.11841
ADIPOGENESIS_HMSC_CLASS2_UP	0.528268	0.522566	1.1506	0.489909	-0.916169	-0.905459	-1.28664	-0.951005	0.319006	-0.396669	0.298516	-0.188906	-0.922341	-0.117476
ADIPOGENESIS_HMSC_CLASS3_UP	-1.20967	-1.26948	-2.07304	-1.21947	0.202061	0.154328	2.15018	0.079152	-1.84915	-1.21191	-1.90359	0.434001	2.14529	0.301642
ADIPOGENESIS_HMSC_CLASS5_UP	1.9513	1.94636	1.38164	1.88197	0.657711	0.67555	1.04906	0.615863	2.09156	1.08078	1.93523	0.722972	1.02118	0.732272
ADIPOGENESIS_HMSC_CLASS8_DN	-0.804096	-0.761644	-1.36414	-0.81061	-0.305328	-0.314528	-1.64453	-0.305984	-1.89154	-0.952298	-2.11492	-0.387067	-1.39384	-0.541888
ADIP_DIFF_CLUSTER1	-3.03219	-3.06893	-2.24709	-3.39821	1.03014	1.05337	2.03974	0.999038	-2.90845	-1.24776	-2.85493	0.447456	0.10802	0.380648
ADIP_DIFF_CLUSTER2	0.766993	0.799115	0.341347	0.774884	0.122739	0.128905	1.82424	0.291413	0.559303	-0.816392	-0.202247	-0.274153	-1.70083	-0.33109
ADIP_DIFF_CLUSTER3	1.43673	1.40773	2.01914	1.54861	0.109781	0.115296	-0.0788308	0.159891	0.872467	1.4649	0.869399	-0.0553945	-1.48354	-0.0875404
ADIP_DIFF_CLUSTER4	0.333227	0.318536	2.1336	0.676811	-1.91773	-1.95094	-2.46503	-1.90958	1.17458	1.84622	2.10642	-1.30598	-1.92216	-1.18498
ADIP_DIFF_CLUSTER5	1.21868	1.21733	2.34938	1.69051	-0.595524	-0.634399	-2.2266	-0.639551	0.950316	1.87485	2.13908	0.0834298	-1.71306	0.0196499
ADIP_DIFF_UP	1.23263	1.15331	2.72925	1.44873	2.92214	2.91112	2.92136	2.96387	0.921628	-0.984464	0.150815	1.48791	2.44103	1.21617
ADIP_HUMAN_DN	-1.56715	-1.5712	-1.34352	-1.5126	-0.670929	-0.663843	-1.49532	-0.647428	-0.802428	-0.675768	-0.940336	-1.16988	-1.35207	-1.18208
ADIP_HUMAN_UP	0.407101	0.397764	-1.40357	0.402078	0.518857	0.504302	1.80789	0.499193	0.428662	-0.744185	0.114006	1.48924	1.92675	1.36995
ADIP_VS_FIBRO_DN	-0.507993	-0.483913	-1.51405	-0.0610235	-1.46352	-1.47075	-2.27254	-1.48559	-0.563896	-0.791342	-0.0938904	-0.941872	-1.77178	-0.898768
ADIP_VS_FIBRO_UP	1.39257	1.36154	1.99577	1.44167	1.38625	1.3576	1.876	1.36898	1.07925	1.54735	1.44229	0.872593	1.68573	0.85114
ADIP_VS_PREADIP_DN	-0.287242	-0.249032	0.270671	0.188497	-1.92774	-1.95519	-2.51081	-1.84842	-0.0937187	0.437232	0.466564	-0.618195	-1.81067	-0.352472
ADIP_VS_PREADIP_UP	0.897883	0.888191	2.00429	1.0553	0.54284	0.559148	1.76843	0.585906	0.154796	-0.74393	-0.0889015	0.117958	-1.52055	0.0174417
AGED_MOUSE_CEREBELLUM_DN	-1.10264	-1.06227	-1.62838	-1.36642	-0.686439	-0.647866	-1.9552	-0.762327	-0.819032	-0.797852	-0.476976	0.0726164	-1.49103	0.017103
AGED_MOUSE_CEREBELLUM_UP	0.0289354	-0.0016335	0.278518	0.193962	0.890911	0.88761	2.14283	1.05964	0.511383	-0.856448	0.12927	0.603752	1.98141	0.531477
AGED_MOUSE_CORTEX_DN	-0.719455	-0.756537	-1.90207	-0.631664	-0.556158	-0.523308	-2.41578	-0.449483	0.464659	-0.887051	0.38755	0.589184	2.11453	0.567185
AGED_MOUSE_CORTEX_UP	-0.65194	-0.637908	-1.51707	-0.71154	-1.86315	-1.84402	-2.196	-1.79068	-0.396935	-0.850443	-0.866776	-0.917558	-1.66046	-0.834485
AGED_MOUSE_HIPPOCAMPUS_ANY_DN	-0.928438	-0.924601	-1.656	-0.984043	1.14151	1.11193	1.96261	1.26101	-1.78253	-1.07813	-2.15489	-0.242077	-1.64316	-0.432518
AGED_MOUSE_HIPPOCAMPUS_ANY_UP	-0.826346	-0.815356	-1.5831	-0.306174	0.171565	0.184315	1.84482	0.296231	-0.442009	-0.923588	-0.74817	-1.11763	-1.86616	-1.16632
AGED_MOUSE_HIPPOCAMPUS_MULTI_UP	0.643815	0.640272	1.29313	0.686415	0.102198	0.109794	1.09893	0.17646	0.156683	-0.445512	0.330021	-0.608639	-1.11164	-0.694755
AGED_MOUSE_HYPOTH_DN	-2.12686	-2.14611	-1.94536	-1.72079	-1.1926	-1.22982	-2.3704	-1.24879	-0.21678	-0.832318	0.125628	-0.342064	-1.78373	-0.228333
AGED_MOUSE_HYPOTH_UP	1.7047	1.6588	2.72053	2.44341	-0.0179696	-0.0331234	2.05553	-0.186097	0.140331	2.07631	2.3843	0.754581	2.19344	1.11247
AGED_MOUSE_MUSCLE_DN	0.165574	0.219092	-1.41133	0.167976	-0.101931	-0.126326	1.66806	-0.151018	1.07892	-0.719844	0.314498	0.0754651	-1.56553	0.017774
AGED_MOUSE_MUSCLE_UP	-0.104219	-0.111857	-1.33364	-0.257928	0.14453	0.110388	1.54605	0.153084	0.399766	-0.649782	0.283888	0.552746	1.57061	0.515332
AGED_MOUSE_NEOCORTEX_DN	0.980424	1.02235	2.18854	1.15232	-0.483601	-0.455037	-2.10061	-0.390843	0.169026	-0.876738	-0.531138	-0.302655	-1.72894	-0.455099
AGED_MOUSE_NEOCORTEX_UP	1.65714	1.69683	2.77837	1.73635	-0.659997	-0.665668	-2.66154	-0.628835	1.70175	2.10083	1.49958	0.0409669	-2.0767	0.0236987
AGED_MOUSE_RETINA_ANY_DN	-0.631161	-0.612002	-0.853244	-0.607532	-0.807985	-0.823858	-1.14381	-0.838707	-0.545067	-0.466709	-0.561786	-0.485526	-0.886782	-0.554223
AGED_MOUSE_RETINA_ANY_UP	-0.611825	-0.642078	-1.05905	-0.761582	-0.288073	-0.302795	-1.26271	-0.232819	-0.347293	-0.522258	-0.31639	-0.351627	-1.07077	-0.412315
AGED_RHESUS_DN	1.02318	1.02228	3.53063	1.87412	-0.253747	-0.22015	-0.239161	-0.263181	-0.413101	-1.3021	0.018609	-0.414267	-2.7701	-0.354598
AGED_RHESUS_UP	-0.0417046	0.0442063	-2.82907	-0.547149	-1.19874	-1.09881	-3.82235	-1.10773	-0.705895	-1.56677	-0.94917	0.0588342	-2.99776	0.0340346
AGEING_BRAIN_DN	0.300611	0.308811	-2.53237	0.716848	-0.343649	-0.31963	-3.49436	-0.274184	0.445678	-1.32677	0.203256	-0.512816	-2.95857	-0.771117
AGEING_BRAIN_UP	-4.08783	-4.06135	-4.02714	-3.7367	0.75967	0.72875	3.94698	0.627273	-1.83172	-2.05492	-2.5034	-0.336337	-3.58843	-0.461676
AGEING_KIDNEY_DN	1.1716	1.14177	3.15564	1.00102	1.45328	1.4779	3.01681	1.64967	0.607144	0.636167	0.669455	1.27412	2.86604	1.27548
AGEING_KIDNEY_SPECIFIC_DN	0.122982	0.123308	3.32411	0.675376	0.423293	0.464342	2.97558	0.472893	-0.10534	-1.21262	0.537959	0.894378	2.96257	0.787311
AGEING_KIDNEY_SPECIFIC_UP	-1.24382	-1.21705	-2.86405	-1.35753	-0.668207	-0.597056	-3.56622	-0.277248	-0.998897	-1.60247	-1.6537	0.302815	-2.8447	0.0326305
AGEING_KIDNEY_UP	-1.51998	-1.59832	-3.97544	-1.3345	-2.312	-2.27064	-5.38297	-2.06251	-0.959728	-2.13017	-1.29048	-0.152963	-4.07572	0.0462731
AGEING_LYMPH_DN	0.287864	0.281262	0.209385	0.36599	0.303989	0.284986	1.25906	0.276028	-0.518147	-0.553767	-0.138161	0.0704493	0.042632	0.0127987
AGPCRPATHWAY	-1.10814	-1.08606	-0.954216	-1.06957	0.526282	0.543306	0.967652	0.576088	-1.05878	-0.488972	-0.76805	0.311791	0.881869	0.234359
AGUIRRE_PANCREAS_CHR1	0.318577	0.286232	0.25502	0.458793	-0.9199	-0.899497	-1.88255	-0.908062	0.558151	1.442	1.10664	0.0681202	-1.39148	0.115902
AGUIRRE_PANCREAS_CHR12	1.36332	1.36443	2.44267	1.41036	0.3972	0.351539	2.08492	0.454759	0.759574	1.92758	1.81484	0.673373	2.07368	0.808517
AGUIRRE_PANCREAS_CHR17	-0.275924	-0.228145	-1.97109	-0.376996	0.441739	0.358157	2.29513	0.364752	-0.833625	-1.00743	-0.119528	0.276652	-2.02327	0.31536
AGUIRRE_PANCREAS_CHR18	1.66404	1.6542	1.38912	1.6687	2.96698	2.97009	1.74736	2.99786	0.876173	0.884443	0.415456	1.05096	1.12933	1.03217
AGUIRRE_PANCREAS_CHR19	1.24514	1.2317	2.7682	1.30908	0.693351	0.707734	2.41589	0.667075	1.37869	2.0549	0.703608	0.92462	2.37868	0.927433
AGUIRRE_PANCREAS_CHR22	2.1923	2.17677	2.54926	2.28958	-0.571574	-0.547778	-2.30497	-0.667989	1.09388	1.76889	0.947852	-0.145336	-1.78923	0.0205236
AGUIRRE_PANCREAS_CHR6	0.889558	0.841448	1.77214	0.748349	0.603411	0.59022	1.5972	0.620813	1.14495	1.33173	0.45599	0.303296	1.48509	0.210799
AGUIRRE_PANCREAS_CHR7	1.51143	1.53107	2.07668	1.68969	2.00319	1.98368	2.05228	1.91138	1.12261	1.56873	1.47203	1.5794	1.85141	1.50738
AGUIRRE_PANCREAS_CHR8	-2.30247	-2.35809	-2.07183	-2.3223	-0.981793	-0.964226	-2.28588	-0.875848	-1.57143	-0.977084	-0.99585	-1.05419	-1.89002	-0.95875
AGUIRRE_PANCREAS_CHR9	0.614534	0.617973	1.80638	0.76596	-1.31413	-1.30345	-1.97935	-1.29393	1.0531	0.376377	0.558137	-0.497276	-1.49985	-0.583101
AHSPPATHWAY	0.856965	0.857615	0.274117	0.89417	0.565933	0.563809	0.776195	0.558883	0.989328	0.309845	1.05657	0.0720976	0.0258683	0.0494206
AKAP13PATHWAY	-0.201881	-0.212798	-0.794344	-0.376512	1.50474	1.50538	1.20428	1.55556	-0.634408	-0.511235	-0.871181	0.311791	0.881869	0.234359
AKAPCENTROSOMEPATHWAY	0.420099	0.409402	1.17922	0.620886	0.596747	0.616052	1.09721	0.653222	0.597589	0.979106	1.1171	0.121062	-0.876132	0.138
AKTPATHWAY	0.827503	0.828179	1.48859	0.856059	-1.6144	-1.61267	-1.71412	-1.64784	-0.218072	-0.534089	0.0806142	-0.702746	-1.25986	-0.783789
ALANINE_AND_ASPARTATE_METABOLISM	1.85815	1.84725	1.78219	1.87566	-0.0112255	-0.020692	-0.0850045	0.0482823	3.14364	1.59157	3.20459	0.316399	0.0825426	0.269159
ALCALAY_AML_NPMC_DN	-0.635713	-0.671642	-3.17109	-0.599876	-1.86439	-1.93542	-4.3408	-1.6632	-0.313468	-1.69481	-1.04064	-0.968685	-3.42106	-0.891659
ALCALAY_AML_NPMC_UP	0.900898	0.892056	-2.51639	0.720864	-0.0266237	-0.0944663	3.06177	-0.0806043	1.40922	-1.30427	0.574192	0.709565	3.10366	0.436394
ALKPATHWAY	0.651703	0.679316	1.58134	0.673316	0.68153	0.688862	1.46543	0.728168	0.125169	-0.579864	0.0888325	0.379388	1.34889	0.189663
ALZHEIMERS_INCIPIENT_DN	-0.227683	-0.24437	-2.84836	-0.116116	-0.20101	-0.151063	3.28947	-0.297812	-0.121443	-1.398	0.620198	-0.645236	-3.21353	-0.837568
ALZHEIMERS_INCIPIENT_UP	-0.330317	-0.354527	-4.27418	-0.817493	0.458083	0.349869	4.87457	0.179442	-0.552682	-2.21582	-0.25919	0.983904	4.8177	0.683839
AMINOACYL_TRNA_BIOSYNTHESIS	0.626247	0.631388	1.74365	0.827938	-0.764325	-0.772047	-1.77955	-0.773825	0.135765	0.349453	0.445001	-0.685917	-1.45761	-0.651176
AMINOSUGARS_METABOLISM	-0.554848	-0.567465	-0.964508	-0.519048	1.10745	1.11842	1.27078	1.14383	-0.731567	-0.494627	-0.240033	0.440731	1.07839	0.482085
AMIPATHWAY	-0.412323	-0.43327	-0.949423	-0.450017	0.841661	0.8612	1.21095	0.883672	-0.331131	-0.527889	-0.486565	0.917218	1.15632	0.886028
ANDROGEN_AND_ESTROGEN_METABOLISM	-0.0093724	-0.0111522	-0.642898	-0.122963	-0.194219	-0.182747	-0.85901	-0.248945	-0.649433	-0.408553	-0.561958	0.0709811	-0.666807	0.00764871
ANDROGEN_GENES	-0.197172	-0.209229	-1.43189	-0.376339	-1.37257	-1.36141	-2.08422	-1.45223	-1.29877	-0.884788	-1.23119	-1.15211	-1.66464	-1.02622
APOPTOSIS	2.56982	2.58215	3.05236	2.59432	-0.0808471	-0.106308	2.32731	-0.0612687	1.86256	2.18661	1.56081	-1.50959	-2.41696	-1.51056		x
APOPTOSIS_GENMAPP	1.84006	1.86741	2.34938	1.69051	-0.981793	-1.0192	-2.28588	-0.875848	2.01721	1.71775	1.01946	-1.20258	-1.96081	-1.20335		x
APOPTOSIS_KEGG	1.42581	1.37985	2.2763	1.18891	0.0804457	0.0802257	1.86388	0.0693401	0.659345	-0.832071	-0.100156	0.182354	-1.69536	0.26425		x
APPEL_IMATINIB_UP	-0.971157	-0.97367	-1.54664	-1.10125	-0.335934	-0.346056	-1.82587	-0.336655	-0.380727	-0.694652	-0.0836154	-0.508452	-1.53356	-0.596206
ARAPPATHWAY	-0.170756	-0.141188	-1.18608	-0.0480767	-1.0817	-1.09782	-1.7685	-1.08315	0.37951	0.327058	0.422165	-0.267153	-1.33053	-0.346786
ARENRF2PATHWAY	1.06993	1.08762	1.31341	0.999624	-0.301246	-0.288704	-0.12703	-0.352061	1.19052	1.00546	0.992625	0.0323127	0.0262889	-0.0565071
ARFPATHWAY	-0.411183	-0.391692	-1.32255	-0.620306	2.03944	2.06302	1.86411	2.0249	0.0587323	-0.695551	-0.415818	0.326023	1.4126	0.200509
ARGININE_AND_PROLINE_METABOLISM	2.30745	2.35998	2.40791	2.52518	-0.920369	-0.903901	-2.14287	-0.821052	0.0270992	-0.746029	0.325938	0.26368	-1.57271	0.247718
AS3_FIBRO_C1	-0.291378	-0.307847	-1.38986	-0.0566589	0.406223	0.404751	1.69109	0.471693	-0.143678	-0.787334	-0.476976	0.976688	1.72819	0.868691
AS3_FIBRO_C2	-0.291378	-0.307847	-1.38986	-0.0566589	0.406223	0.404751	1.69109	0.471693	-0.143678	-0.787334	-0.476976	0.976688	1.72819	0.868691
AS3_FIBRO_C3	0.363126	0.31805	0.335162	0.602972	-0.120925	-0.149866	-0.162808	-0.179159	0.499376	-0.905852	-0.107477	0.567219	2.0357	0.414802
AS3_FIBRO_C4	1.70317	1.69925	1.82958	1.71159	-0.475484	-0.488834	-0.185024	-0.472339	-0.730787	-0.7127	-0.735484	0.061617	0.0352703	-0.0758122
AS3_FIBRO_DN	2.32269	2.28549	2.17209	2.12628	-0.0980828	-0.121557	1.5879	-0.145317	0.405048	-0.745261	-0.0871751	-0.228741	-1.55264	-0.408691
AS3_FIBRO_UP	0.363126	0.31805	0.335162	0.602972	-0.120925	-0.149866	-0.162808	-0.179159	0.499376	-0.905852	-0.107477	0.567219	2.0357	0.414802
AS3_HEK293_DN	-1.60702	-1.60165	-1.2769	-1.55164	-1.08702	-1.06211	-1.4976	-1.09813	-1.62021	-0.734948	-1.54574	-0.456743	-1.12372	-0.504399
AS3_HEK293_UP	-0.678859	-0.661903	-0.794344	-0.376512	-1.34169	-1.35553	-1.26212	-1.38286	-0.81309	-0.416618	-0.252392	0.175108	0.857418	0.121705
ASTIER_BCELL	-0.241486	-0.284543	-1.74416	-0.460919	-1.22717	-1.23676	-2.44944	-1.4084	0.131496	-0.862759	0.12927	-0.816932	-1.95558	-0.873644
ASTIER_FN_DIFF	-0.573798	-0.603961	-1.82625	-0.865626	-1.2441	-1.25382	-2.48323	-1.42783	0.287361	-0.84267	0.36816	-0.644892	-1.94508	-0.756195
ASTON_DEPRESSION_DN	-2.11523	-2.08302	-3.01701	-1.78373	-1.39744	-1.33461	-3.76723	-1.26513	-1.12583	-1.59108	-1.28888	-0.562681	-2.99325	-0.579802
ASTON_DEPRESSION_UP	-0.115456	-0.0749168	-1.49396	-0.285739	-1.41215	-1.36941	-2.1749	-1.43345	-0.368642	-0.840083	-0.698234	-1.57991	-1.85366	-1.53097
ASTON_OLIGODENDROGLIA_MYELINATION_SUBSET	-0.266811	-0.2675	-0.844692	-0.279022	0.562619	0.553753	1.0296	0.557691	0.58729	-0.391833	0.171191	0.576852	0.986324	0.551622
AT1RPATHWAY	0.268681	0.277845	-1.4798	0.174086	0.890143	0.848186	1.93251	0.951056	-0.882124	-0.847984	-0.513719	0.26368	-1.57271	0.247718
ATMPATHWAY	-0.0888782	-0.114253	-1.16277	-0.30728	-2.49913	-2.5087	-2.03199	-2.58429	0.138316	-0.613038	-0.22566	-0.940691	-1.38382	-1.00822
ATP_SYNTHESIS	0.415908	0.451566	1.55321	0.74053	-0.952596	-0.93934	-1.63984	-0.938934	-0.266897	-0.541514	0.320061	0.281959	0.0825426	0.269159
ATRBRCAPATHWAY	0.632245	0.659033	1.54049	0.653213	-0.784494	-0.80537	-1.6192	-0.774398	-0.0136389	-0.608831	-0.22566	-0.49296	-1.2914	-0.582429
ATRIA_UP	-2.11417	-2.11963	-3.36696	-2.39736	-0.55581	-0.453631	-3.90302	-0.303431	-0.828825	-1.70989	-1.40292	0.0617342	-3.11335	0.0357122
BADPATHWAY	-0.29555	-0.311285	-1.00699	-0.266112	0.42702	0.446164	1.20737	0.469291	-0.260383	-0.490827	0.0746342	-0.725182	-1.16107	-0.725648
BAF57_BT549_DN	2.12832	2.07412	5.73251	1.81844	-1.8311	-1.67846	-5.83874	-1.69209	1.10293	4.44882	2.10479	-1.4805	-4.81325	-1.24231
BAF57_BT549_UP	-1.98683	-2.03429	-3.43914	-2.23803	-0.120751	-0.107247	3.45748	-0.0915095	-2.44617	-2.10379	-3.75632	-0.399988	-3.32789	-0.65105
BASSO_GERMINAL_CENTER_CD40_DN	0.125158	0.101813	-1.53993	-0.0620667	0.583104	0.600622	1.87134	0.516714	0.882972	-0.764543	0.224758	-0.0619329	-1.65865	-0.0978731
BASSO_GERMINAL_CENTER_CD40_UP	0.248871	0.25566	-2.19587	-0.0885041	-3.17292	-3.17941	-3.51086	-3.11839	-1.01563	-1.19699	-0.440616	-1.36602	-2.61778	-1.63606
BASSO_HCL_DIFF	-3.24859	-3.33557	-2.64376	-3.19878	-1.70072	-1.7454	-2.96455	-1.67633	-2.677	-1.425	-2.62987	-0.511175	-2.23961	-0.583728
BASSO_REGULATORY_HUBS	2.63842	2.65362	4.41507	3.59233	-0.744611	-0.767047	-4.01055	-0.746209	1.39958	3.24573	2.30085	-0.577838	-3.26821	-0.416264
BCL2_FAMILY_AND_REG_NETWORK	1.09127	1.0791	1.68791	0.970679	0.879588	0.891528	1.55169	0.923795	1.95542	1.43822	1.99326	0.499977	1.43374	0.55646
BCNU_GLIOMA_MGMT_24HRS_DN	-0.983594	-0.992619	-1.38214	-1.30679	-0.358122	-0.336969	-1.56975	-0.289432	-0.0836726	-0.640579	-0.393324	-0.86314	-1.35655	-0.688134
BCNU_GLIOMA_MGMT_48HRS_DN	0.12453	0.0399861	-2.4445	0.290943	-1.23559	-1.25228	-3.58128	-1.37219	0.273222	-1.28467	0.193905	0.130709	-2.65612	0.414
BCNU_GLIOMA_MGMT_48HRS_UP	0.0458908	0.0460123	-0.890284	0.252016	-1.79341	-1.76273	-1.61638	-1.86993	-0.403291	-0.445512	0.330021	-1.09411	-1.13207	-0.694755
BCNU_GLIOMA_NOMGMT_24HRS_UP	0.300299	0.282441	0.176963	0.309318	-0.51388	-0.530789	-1.25833	-0.547177	-0.264392	-0.504606	-0.301666	-0.226352	-0.991716	-0.258479
BCNU_GLIOMA_NOMGMT_48HRS_DN	-1.75216	-1.75143	-1.62714	-1.90553	-1.21539	-1.24279	-1.90262	-1.23372	-0.977962	-0.878256	-1.55973	-1.5138	-1.60915	-1.41286
BCNU_GLIOMA_NOMGMT_48HRS_UP	0.523551	0.519353	1.10728	0.523634	-0.388309	-0.380022	-1.10603	-0.373065	0.00229449	-0.418608	-0.0493137	-0.202456	-0.891374	-0.231191
BCRABL_HL60_AFFY_DN	-0.871379	-0.866897	-0.867852	-0.936761	-2.00393	-2.00505	-1.37494	-1.98558	-0.804471	-0.460429	-0.711076	-0.597144	-0.851184	-0.617408
BCRABL_HL60_AFFY_UP	-2.0086	-2.0138	-1.29639	-2.03772	-0.779672	-0.772874	-1.31272	-0.742293	-1.10531	-0.677565	-1.41106	-0.403333	-1.02581	-0.393127
BCRABL_HL60_CDNA_DN	-0.600123	-0.630009	-1.13984	-0.670513	-0.252558	-0.225666	-1.36031	-0.253101	-1.13849	-0.772543	-1.60885	-0.754794	-1.21959	-0.755278
BCRABL_HL60_CDNA_UP	-1.54457	-1.55265	-1.2769	-1.62726	-0.91232	-0.912939	-1.45589	-0.884387	-0.231139	-0.556412	-0.397974	-0.725182	-1.16107	-0.725648
BCRPATHWAY	-0.111098	-0.11924	-1.43756	-0.274953	0.490273	0.500444	1.70829	0.471693	0.0673706	-0.713707	0.107725	0.287872	1.62037	0.23
BECKER_CANCER_ASSOCIATED_SUBSET_2	-1.18196	-1.19371	-1.14553	-1.34741	2.75536	2.78275	1.74397	2.83483	-1.59918	-0.740761	-1.78086	2.61896	1.53625	2.63645
BECKER_TAMOXIFEN_RESISTANT_DN	0.413146	0.3712	-1.6328	0.462203	3.0505	3.11174	2.68503	3.07592	-0.0207406	1.80608	1.07948	1.03107	2.10243	1.05681
BECKER_TAMOXIFEN_RESISTANT_UP	0.462849	0.430196	-1.42842	0.409195	1.52382	1.56963	2.08071	1.6156	1.02724	1.5763	0.745766	0.217312	-1.58929	0.247718
BENNETT_SLE_UP	0.747084	0.73902	1.6137	0.507608	1.23619	1.23662	1.63926	1.27283	0.558591	-0.578825	0.256786	0.280797	1.388	0.285486
BENZOATE_DEGRADATION_VIA_COA_LIGATION	0.704378	0.710363	1.09887	0.8941	1.01551	0.999028	1.07687	1.01141	1.55445	0.908016	1.29458	0.494034	0.930772	0.572323
BETA_ALANINE_METABOLISM	2.88928	2.89677	2.10152	2.80517	0.134315	0.102586	1.42928	0.0526144	1.12586	1.31257	0.943464	0.813926	1.53346	0.942907
BHATTACHARYA_ESC_UP	2.22012	2.31795	3.24387	2.63938	-1.86	-1.83412	-3.21532	-1.83333	1.29204	2.41758	1.99494	0.11343	-2.305	0.359272
BILE_ACID_BIOSYNTHESIS	2.85823	2.8738	1.80783	2.83427	0.310555	0.296994	1.17758	0.255552	0.675415	1.04313	0.749789	0.467883	0.108834	0.528097
BIOGENIC_AMINE_SYNTHESIS	1.71196	1.70869	1.19264	1.62984	0.137243	0.127967	-0.0267764	0.130324	2.4834	1.01843	2.2011	0.647203	0.14487	0.634166
BIOPEPTIDESPATHWAY	0.322646	0.308421	0.306509	0.535755	0.76725	0.731654	1.92786	0.742014	0.351231	-0.770304	0.118007	0.291767	0.0877165	0.251952
BIOSYNTHESIS_OF_STEROIDS	-0.40512	-0.391999	-1.10544	-0.513099	0.292931	0.29187	1.21946	0.340143	0.657338	1.07814	0.63986	0.486988	1.21289	0.4729
BLEO_HUMAN_LYMPH_HIGH_24HRS_UP	1.03525	1.07795	3.26787	1.38567	-0.52305	-0.531081	-3.21593	-0.595645	0.472492	-1.2826	-0.478698	-0.790017	-2.68719	-0.874221
BLEO_HUMAN_LYMPH_HIGH_4HRS_UP	2.10346	2.11576	1.93517	2.04395	-0.232054	-0.231106	-1.64453	-0.305984	-0.456433	-0.594686	0.263823	-0.0117566	-1.3267	-0.170689
BLEO_MOUSE_LYMPH_HIGH_24HRS_DN	2.46273	2.45968	2.64467	2.68251	0.487467	0.456994	2.03963	0.566032	1.60039	1.93928	2.11725	0.965381	2.12928	1.42564
BLEO_MOUSE_LYMPH_HIGH_4HRS_UP	1.08445	1.09282	1.21073	1.07932	0.206021	0.201896	-0.0114597	0.208658	0.58729	0.949885	1.27371	1.25875	1.13009	1.214
BLEO_MOUSE_LYMPH_LOW_24HRS_DN	1.61337	1.59253	2.06588	1.76249	0.23331	0.232495	1.63165	0.260648	1.14129	1.68132	2.3971	1.27331	1.76118	1.26833
BLOOD_CLOTTING_CASCADE	-2.20519	-2.20882	-1.2403	-2.22467	0.303904	0.315446	0.913045	0.249596	-1.61716	-0.589154	-1.38684	0.380132	0.89817	0.347014
BLYMPHOCYTEPATHWAY	0.23628	0.239672	0.0881354	0.200074	-0.158495	-0.149412	-0.54815	-0.157446	0.00114725	-0.249467	-0.327851	-0.0038143	0.00304355	-0.0252707
BOQUEST_CD31PLUS_VS_CD31MINUS_DN	-4.92042	-4.95016	-4.10753	-5.31723	-3.48512	-3.5752	-4.67625	-3.4289	-4.05467	-2.22661	-4.40493	-0.494842	-3.35887	-0.884134
BRACX_DN	1.15968	1.16971	1.02828	1.24377	0.0689021	0.0526253	0.725513	0.0269906	0.804075	0.715671	0.745473	-0.487356	-0.763245	-0.468404
BRACX_UP	-0.282996	-0.269581	-0.872079	-0.164972	-1.72306	-1.73798	-1.47239	-1.69142	-0.744677	-0.598618	-1.10477	0.0177392	-0.894616	0.0102618
BRCA1KO_MEF_DN	0.976041	0.978575	3.06826	1.30643	0.0447896	0.03517	2.56815	-0.0679715	0.276631	-1.15034	0.0164401	-0.710394	-2.54583	-0.824223
BRCA1_MES_UP	1.32696	1.29975	2.3966	1.50372	-0.319422	-0.289408	-0.179105	-0.297783	0.739315	0.500395	0.947852	-0.532795	-1.91862	-0.618167
BRCA1_OVEREXP_DN	1.5885	1.56103	3.9823	2.07994	1.99908	2.06375	3.67562	2.18827	3.52903	3.36453	4.52572	1.0978	3.34978	0.890212
BRCA1_OVEREXP_PROSTATE_DN	-0.787059	-0.792084	-2.22596	-0.585043	-3.0299	-3.0638	-3.42343	-3.04075	-0.990345	-1.23127	-1.02337	-1.3648	-2.52913	-1.43319
BRCA1_OVEREXP_PROSTATE_UP	-0.552961	-0.585259	-3.20947	-0.617267	0.440233	0.479006	3.73858	0.59722	-0.843737	-1.68491	-0.414483	-0.0302754	-3.38192	0.0383962
BRCA1_OVEREXP_UP	-0.260073	-0.279134	-3.25358	-0.132635	-2.00043	-1.96464	-4.65754	-1.78456	-0.632771	-1.59688	0.708428	-1.44249	-3.77886	-1.4551
BRCA1_SW480_DN	-1.73192	-1.73233	-1.31546	-1.70288	0.863761	0.877099	1.3027	0.896768	-0.216518	-0.509045	-0.0603967	0.393316	1.16531	0.380598
BRCA1_SW480_UP	0.191738	0.175651	1.76163	0.458793	-1.27471	-1.25857	-1.95515	-1.19747	-1.02569	-0.669516	0.101055	-0.82036	-1.49985	-0.583101
BRCA2_BRCA1_DN	0.759995	0.767978	1.90699	0.498761	0.757129	0.77872	1.79474	0.690777	0.26241	-0.808289	-0.486422	0.535042	1.68387	0.343112
BRCA2_BRCA1_UP	0.741156	0.745303	2.18758	0.923782	-0.491339	-0.51645	-2.16341	-0.513441	1.43723	1.70937	1.2244	0.252629	-1.66076	0.260215
BRCA_BRCA1_NEG	0.437807	0.45274	-2.41128	0.283668	0.860426	0.794305	2.99804	0.827818	1.08124	2.55007	0.873154	1.26076	2.95186	1.15091
BRCA_BRCA1_POS	3.1194	3.12176	3.23206	3.41375	0.836229	0.867987	2.51236	0.686795	1.32726	2.1616	1.29197	0.85793	2.449	0.954851
BRCA_PROGNOSIS_NEG	0.113258	0.113557	-2.22323	0.264607	-2.08693	-2.00054	-3.3979	-1.92138	-1.13351	-1.30614	-0.780843	-1.71354	-2.79393	-1.71464
BRCA_PROGNOSIS_POS	0.326407	0.318921	0.298139	0.785451	0.380351	0.384042	1.44953	0.400245	0.594407	1.23294	0.422165	0.938338	1.49256	0.917758
BREASTCA_THREE_CLASSES	-0.311558	-0.299935	-1.79828	-0.20973	-0.655651	-0.607669	-2.41877	-0.574045	-0.261827	0.494202	0.629326	0.908689	2.17626	0.964169
BREASTCA_TWO_CLASSES	0.256498	0.208654	-3.04883	0.362869	-0.880624	-0.917383	-4.27358	-0.787964	-0.133035	-1.50781	1.11694	1.37114	3.77603	1.47225
BREAST_CANCER_ESTROGEN_SIGNALING	0.376682	0.318333	-2.0026	0.573679	-0.782672	-0.761518	-2.90035	-0.840534	0.101727	-1.09356	-0.131632	0.564688	2.51648	0.66876
BREAST_DUCTAL_CARCINOMA_GENES	0.138895	0.142684	-1.18393	0.14091	-0.15878	-0.189394	-1.62954	-0.126685	-0.309243	1.28507	0.603643	-0.199412	-1.35356	-0.356289
BRENTANI_ANGIOGENESIS	-1.28751	-1.28267	-0.767901	-1.30515	-0.063093	-0.0752576	-0.647512	-0.0503394	-0.620023	-0.433059	-1.11045	-0.228371	-0.564528	-0.289074
BRENTANI_CANCER_TESTIS	0.406263	0.404959	0.760704	0.239289	4.51633	4.51591	3.66915	4.50775	0.145135	-0.338073	-0.346711	12.4105	17.3049	12.3549
BRENTANI_CELL_ADHESION	0.161579	0.198122	-1.98804	-0.0801278	0.574485	0.572405	2.39157	0.667075	-0.650891	-1.15808	-0.950176	0.19402	-2.09774	0.174728
BRENTANI_CELL_CYCLE	0.36563	0.377128	0.457858	0.679637	-1.52865	-1.54409	-3.54373	-1.54765	0.913338	2.60868	1.06433	-1.52586	-2.94276	-1.49277		x
BRENTANI_CYTOSKELETON	-2.74516	-2.7381	-1.59851	-2.71689	-0.0101186	-0.0186515	1.18226	0.043521	-0.89499	-0.734619	-1.46831	0.145498	-1.06409	0.165855
BRENTANI_DEATH	0.103544	0.0685327	-2.10395	-0.0847993	-0.146797	-0.181931	2.38942	-0.217491	0.827327	-1.10753	-0.130472	-0.922244	-2.41599	-1.08963
BRENTANI_DNA_METHYLATION_AND_MODIFICATION	-0.302809	-0.319924	-1.51048	-0.285739	-1.6742	-1.71747	-2.2464	-1.64719	-0.675701	-0.883806	-0.90078	-1.08777	-1.75761	-1.08847
BRENTANI_HORMONAL_FUNCTION	1.48217	1.46493	1.05672	1.3414	0.858265	0.844333	0.910117	0.854797	0.936212	0.710967	0.745473	0.167246	0.745316	0.19807
BRENTANI_IMMUNE_FUNCTION	-0.909262	-0.914854	-1.31657	-0.94677	-1.39777	-1.40225	-1.79668	-1.47663	-1.12788	-0.701293	-0.714762	-1.00514	-1.40735	-0.863694
BRENTANI_PROTEIN_MODIFICATION	0.147735	0.0977814	-3.00188	-0.12099	-0.658157	-0.617177	-4.0099	-0.529908	-0.036406	-1.63636	-0.602348	0.246998	-3.18396	0.263834
BRENTANI_REPAIR	0.238362	0.218363	-1.58375	0.315783	-0.996557	-1.03452	-2.33028	-1.00894	-0.266004	-0.850717	-0.101663	-1.34618	-1.99928	-1.34559
BRENTANI_SIGNALING	0.347603	0.459957	-3.03231	-0.123615	0.336141	0.361122	3.57696	0.131674	0.239076	-1.64892	-0.615416	0.252356	-3.25303	0.0373144
BRENTANI_TRANSCRIPTION_FACTORS	0.828638	0.803453	2.43573	0.894759	0.301202	0.269889	2.09557	0.206418	0.752611	-0.882818	0.259529	0.663638	2.10807	0.694873
BRENTANI_TRANSPORT_OF_VESICLES	-2.00405	-1.95815	-1.70789	-1.58471	-1.611	-1.60479	-2.1616	-1.58501	-0.270307	-0.724225	-0.0871751	-0.788404	-1.64506	-0.834485
BRG1_ALAB_DN	0.656814	0.640089	1.79893	0.663571	2.27339	2.26481	2.02202	2.27538	0.676939	1.43707	1.01522	1.74412	1.80902	1.81348
BRG1_ALAB_UP	-2.68721	-2.69417	-2.00118	-2.84049	-1.17147	-1.14863	-2.09039	-1.09204	-1.41637	-0.937007	-1.38084	-0.34303	-1.59909	-0.416785
BRG1_H1299_UP	0.280045	0.290494	-1.11988	0.133287	-0.011571	-0.0213288	1.3236	-0.119832	0.0903622	-0.614558	-0.0718864	0.734396	1.4124	0.716341
BRG1_SW13_UP	-2.1672	-2.1404	-1.71105	-2.25269	-0.0898944	-0.0675575	-1.71316	-0.133185	-0.0543111	-0.702323	-0.258526	0.540037	1.52744	0.405922
BROCKE_IL6	0.859489	0.893158	-2.66841	0.759857	-0.280216	-0.338807	-0.281309	-0.290634	0.430209	-1.50104	-0.36925	0.0591306	-2.99745	0.0342061
BROWN_GRAN_MONO_DIFFERENTIATION	0.176089	0.174189	0.380352	0.119644	-0.120478	-0.120004	-0.391041	-0.152466	0.393361	-0.13643	0.0605251	0.0145233	-0.301286	0.00342061
BRUNO_IL3_DN	-3.61535	-3.6612	-2.58221	-3.69516	-0.966417	-1.01818	-2.60528	-1.01134	-0.862579	-1.16312	-1.40847	-0.874596	-2.10068	-0.54219
BUTANOATE_METABOLISM	1.96355	1.96504	2.07819	2.3489	0.757479	0.721775	1.62873	0.809313	1.18363	1.37993	0.991877	0.50058	1.52744	0.405922
BUT_TSA_UP	-1.76951	-1.74763	-1.36136	-1.67596	-0.859623	-0.878672	-1.54037	-0.878292	-1.07092	-0.699382	-1.08619	-2.07194	-1.5365	-2.05833
BYSTROM_IL5_DN	0.399525	0.41389	-1.82059	0.367306	-0.304064	-0.294692	-2.53551	-0.33661	1.06474	0.537106	0.807065	0.332091	-1.99119	0.311987
BYSTROM_IL5_UP	0.865737	0.902419	2.16166	1.13358	-0.56781	-0.552463	-2.11356	-0.609788	0.0738008	0.42223	0.545012	0.0795472	0.0455338	0.0187354
BYSTRYKH_HSC_BRAIN_CIS_GLOCUS	0.89665	0.934201	2.47617	1.04565	0.197306	0.150696	2.09958	0.0772893	1.38359	1.99549	1.88512	0.644317	2.13426	0.567185
BYSTRYKH_HSC_BRAIN_TRANS_GLOCUS	-0.339284	-0.361496	-3.12319	-0.59735	-0.760906	-0.731859	-4.117	-0.76254	0.0546636	-1.58484	-0.189393	-0.777545	-3.40666	-0.887904
BYSTRYKH_HSC_CIS_GLOCUS	1.41768	1.39802	3.30835	1.75613	0.261465	0.240298	2.78232	0.102422	0.508308	-1.1398	0.844329	0.123234	-2.53035	0.0290248
BYSTRYKH_RUNX1_TARGETS_GLOCUS	1.15412	1.16656	0.400721	1.18796	2.88447	2.88197	2.66259	2.8966	1.29649	0.689142	1.46375	2.68723	1.84153	2.77479
C21_STEROID_HORMONE_METABOLISM	0.103977	0.108176	0.370811	0.0759857	-0.137288	-0.139143	-0.394481	-0.152466	0.140103	-0.167985	-0.173355	0.126456	0.333315	0.0885794
CACAMPATHWAY	-0.282996	-0.297872	-0.919783	-0.426924	-0.0588497	-0.0729345	0.963058	-0.0871903	0.243029	-0.421913	0.0646352	0.637674	1.0554	0.648953
CALCINEURINPATHWAY	-0.671617	-0.642078	-1.0485	-0.616782	0.325211	0.331957	1.13315	0.312886	-0.431289	-0.480396	-0.0578254	0.505078	1.12592	0.435005
CALCINEURIN_NF_AT_SIGNALING	-0.412071	-0.40202	-2.05551	-0.388842	-0.257576	-0.273406	-0.186754	-0.20551	-0.173344	-1.02421	-0.123284	0.802854	2.346	0.626351
CALCIUM_REGULATION_IN_CARDIAC_CELLS	-1.54341	-1.54082	-2.67159	-1.92118	0.117164	0.156875	2.75779	0.273066	-2.46527	-1.50226	-2.10266	-0.598871	-2.64961	-0.683871
CALRES_MOUSE_DN	-0.356064	-0.350745	-1.50455	-0.175472	-2.68338	-2.66043	-2.51515	-2.65689	-0.353071	-0.810973	-0.401652	-1.19886	-1.78172	-1.10845
CALRES_MOUSE_NEOCORTEX_DN	-0.912716	-0.893071	-2.07937	-0.690545	-0.137316	-0.103196	2.27121	0.084494	-0.792083	-1.05809	-0.394906	0.0413914	-2.08744	0.0239442
CALRES_MOUSE_NEOCORTEX_UP	0.474258	0.521513	2.28583	0.468407	-1.00174	-1.0052	-2.44234	-1.06664	0.00500073	1.79791	0.733536	0.22222	-1.81927	0.283563
CALRES_MOUSE_UP	0.102191	0.0831298	-1.21468	0.144571	-0.162905	-0.151519	-0.118113	-0.129976	-0.317276	-0.661878	-0.0779718	0.758058	1.54574	0.776981
CALRES_RHESUS_DN	0.407525	0.366149	-1.62013	0.324938	0.638759	0.657948	2.07059	0.689434	-0.0964358	-0.856448	0.0123301	0.577921	2.00913	0.659215
CALRES_RHESUS_UP	-1.96309	-1.99453	-2.27004	-2.12612	-1.03372	-0.997589	-2.64626	-1.02277	-0.985586	-1.08454	-0.901416	-0.884478	-2.12441	-0.548317
CAMPTOTHECIN_PROBCELL_DN	1.01741	1.01628	1.96137	1.41131	1.03459	1.03072	1.77051	1.04425	1.36017	1.5753	1.97274	0.936806	1.65762	0.833219
CAMPTOTHECIN_PROBCELL_UP	-0.155878	-0.16541	-1.12585	-0.212977	0.379764	0.350581	1.32324	0.365372	-0.274769	-0.65875	-0.671402	0.656498	1.32672	0.672885
CANCERDRUGS_PROBCELL_DN	0.404645	0.421334	1.35642	0.976014	0.715482	0.712808	1.22442	0.722164	1.16464	1.08942	1.36428	1.16188	1.26896	1.28232
CANCERDRUGS_PROBCELL_UP	-0.155878	-0.16541	-1.12585	-0.212977	0.705292	0.721196	1.40317	0.683994	-0.274769	-0.65875	-0.671402	0.656498	1.32672	0.672885
CANCER_NEOPLASTIC_META_UP	3.94998	4.05027	3.73808	4.19559	1.90339	1.99418	3.07816	2.11898	1.69959	2.67144	3.04794	1.81034	2.90481	1.77064
CANCER_UNDIFFERENTIATED_META_UP	0.917944	0.955442	3.12875	1.32668	-2.00301	-1.98555	-3.35848	-1.90698	0.829581	2.54035	2.39176	-0.616484	-2.46017	-0.145169		x
CANTHARIDIN_DN	2.51992	2.53201	3.00433	2.54394	0.633918	0.64007	2.40373	0.667075	2.63225	2.36728	3.04647	0.0722534	0.145916	0.47581
CANTHARIDIN_UP	1.50178	1.51275	1.35096	1.53772	1.70622	1.70695	1.35521	1.64044	0.572264	0.890754	0.532396	1.36093	1.20326	1.41538
CARBON_FIXATION	2.75956	2.75256	2.07478	3.18542	2.1741	2.18024	1.79318	2.18725	1.87735	1.43169	2.34702	2.0901	1.72142	2.31297
CARDIACEGFPATHWAY	-1.86746	-1.89315	-1.30165	-1.91998	-1.57039	-1.54056	-1.54793	-1.59708	-0.963265	-0.605982	-0.833519	-0.808537	-1.15251	-0.835975
CARIES_PULP_DN	0.0264143	0.0243348	-1.56606	-0.301196	0.260848	0.286144	-0.0598738	0.291413	-0.203629	-0.868242	-0.522501	2.39039	2.1631	2.35091
CARIES_PULP_HIGH_UP	5.38135	5.3864	3.06911	5.12229	-0.158514	-0.164593	-0.168862	-0.280752	4.66068	2.13777	3.98071	0.666636	1.89423	0.621514
CARIES_PULP_UP	1.14451	1.14748	0.480206	0.508031	-0.814793	-0.811551	-3.58761	-0.851446	1.43307	-1.35877	0.0192778	-0.388771	-2.89856	-0.567057
CARM1PATHWAY	-0.763933	-0.768631	-1.08411	-0.719827	1.06757	1.05942	1.35632	1.11051	-0.31887	-0.589204	-0.60052	0.945109	1.25602	0.896846
CARM_ERPATHWAY	0.487695	0.46316	1.77655	0.561182	-0.170857	-0.181357	-0.131946	-0.13632	0.181988	-0.708984	-0.26461	1.25949	1.70066	1.21433
CASPASEPATHWAY	0.641713	0.625372	1.78671	0.948419	-0.7832	-0.769186	-1.8235	-0.698685	0.525975	-0.663763	-0.0798973	0.145468	-1.35243	0.210799
CBLPATHWAY	-1.15842	-1.15564	-0.902907	-1.09717	1.76371	1.75703	1.2624	1.79282	-1.01126	-0.478464	-0.806557	1.23774	0.288242	1.25995
CCR3PATHWAY	0.263056	0.272872	1.46078	0.463381	0.184448	0.202334	1.29659	0.20606	0.411835	1.22328	1.14023	0.256332	1.26706	0.178157
CCR5PATHWAY	-0.190324	-0.187481	0.108806	0.0296916	-1.00641	-1.01607	-0.293616	-1.01296	-0.642394	-0.445383	-0.269818	-0.251162	-0.900088	-0.351623
CD40PATHWAY	-0.210116	-0.18799	-1.05957	-0.355685	-2.3133	-2.29581	-1.83161	-2.32945	-0.103607	-0.514661	0.0776818	-0.878972	-1.25291	-0.9088
CDC42RACPATHWAY	-0.665777	-0.680072	-1.2391	-0.65655	0.0223948	0.017585	-0.0712448	0.0482823	-0.942251	-0.655111	-0.537501	-0.458519	-1.28524	-0.497271
CDK5PATHWAY	0.797345	0.799413	1.3947	0.868175	0.194091	0.180973	1.15375	0.184306	1.24567	1.116	1.15488	0.22927	1.1333	0.159349
CDMACPATHWAY	1.67069	1.67502	1.67304	1.75452	-0.482235	-0.466916	-1.46314	-0.493519	1.58238	1.20542	1.24741	0.24764	1.2241	0.172116
CELL2CELLPATHWAY	-3.47925	-3.48159	-1.63178	-3.48965	0.586392	0.567286	0.0907002	0.557691	-2.45707	-0.733957	-1.97873	0.248081	0.0670796	0.25054
CELLCYCLEPATHWAY	0.0663581	0.0213074	-1.37886	-0.263725	-0.739028	-0.713197	-1.87537	-0.731199	0.388508	-0.644209	0.47721	-0.797504	-1.53356	-0.596206		x
CELL_ADHESION	-0.341512	-0.362395	-2.4936	-0.837067	-0.380411	-0.409284	-3.18674	-0.421128	-1.7481	-1.55035	-2.13248	-0.863077	-2.71333	-1.05487
CELL_ADHESION_MOLECULE_ACTIVITY	1.54444	1.61138	2.86162	1.50671	0.713849	0.728657	2.48731	0.686795	1.38871	-0.993228	0.440629	0.607197	2.449	0.954851
CELL_ADHESION_RECEPTOR_ACTIVITY	-0.656504	-0.653792	-1.17097	-0.695824	1.05876	1.05479	1.43926	1.04557	-0.407593	-0.671833	-0.867411	-0.0423082	0.0483952	0.0924575
CELL_CYCLE	0.434955	0.408685	0.446265	0.662428	-2.58905	-2.54778	-3.6939	-2.40496	0.890212	2.54262	1.03738	-1.44969	-2.86825	-1.45497		x
CELL_CYCLE_ARREST	-0.146499	-0.156089	-1.37839	-0.462706	0.183954	0.155272	1.56218	0.249552	-1.30287	-0.83232	-1.08736	-0.154	-1.4276	-0.0838135		x
CELL_CYCLE_CHECKPOINT	-0.568348	-0.556115	-1.29483	-0.430002	-1.62426	-1.60758	-1.92942	-1.56108	-0.272445	-0.695551	-0.415818	-1.43794	-1.58183	-1.46988		x
CELL_CYCLE_CHECKPOINT_II	0.12927	0.148246	0.166906	0.240288	-0.965727	-0.939308	-1.35624	-1.00245	-0.384522	-0.507932	-0.363299	-0.975118	-1.13784	-0.999043		x
CELL_CYCLE_KEGG	0.451798	0.552603	3.40103	0.885753	-2.23264	-2.16985	-3.7435	-2.1256	0.733572	-1.21638	0.901058	-1.34989	-2.90958	-1.12574		x
CELL_CYCLE_REGULATOR	0.211677	0.198892	-1.13886	0.32238	-0.0119065	-0.0219472	-0.097458	-0.0360473	0.0929819	1.2374	0.504854	-0.175828	-1.30439	-0.166137		x
CELL_DEATH	-1.01093	-1.0297	-1.06508	-1.00226	-0.0088746	-0.0163585	-0.0672019	-0.0268681	-0.46461	-0.507932	-0.363299	0.0595405	-0.938137	0.0781409
CELL_GROWTH_AND_OR_MAINTENANCE	-0.482587	-0.508684	-1.8385	-0.485852	-0.124066	-0.0932382	2.04118	-0.0537362	-0.422001	-1.04913	-0.973129	0.25522	-1.87627	0.156282
CELL_MOTILITY	-0.462549	-0.488692	-2.25682	-0.436474	-0.022275	0.0348941	2.57531	0.0958071	0.37497	-1.04949	0.789798	0.730348	2.64561	0.703077
CELL_PROLIFERATION	-0.46241	-0.436513	-3.32154	-0.631793	-0.708213	-0.719087	-4.33463	-0.806507	-0.524127	-1.7004	-0.200313	-0.62453	-3.5323	-0.4499
CELL_SURFACE_RECEPTOR_LINKED_SIGNAL_TRANSDUCTION	0.0968563	0.163125	-1.99033	-0.384934	-0.725672	-0.706059	-2.68913	-0.77932	0.44888	-1.08754	-0.667766	-0.139423	-2.13056	-0.274112
CERAMIDEPATHWAY	1.66492	1.67924	1.7891	1.52636	0.0237533	-0.0016477	1.37656	-0.0360473	0.719763	1.26864	0.752922	0.171207	0.054875	0.104837
CFTRPATHWAY	-2.06778	-2.05191	-1.26326	-1.99864	-0.462294	-0.446135	-1.17312	-0.457396	-1.20054	-0.554442	-0.870886	-0.628026	-1.01476	-0.628429
CHANG_SERUM_RESPONSE_DN	-2.27568	-2.20661	-3.10675	-2.60697	-0.507848	-0.597056	-3.59903	-0.669641	-2.36792	-1.74295	-2.3974	1.20631	3.17963	0.844994		x
CHANG_SERUM_RESPONSE_UP	1.57223	1.58103	4.5833	1.69769	-2.65606	-2.64577	-4.91952	-2.8168	0.718856	3.58826	2.36346	-1.94383	-3.96662	-2.00276		x
CHAUHAN_2ME2	-0.37767	-0.399015	-1.81177	-0.0734384	-0.671842	-0.684691	-2.4785	-0.588221	-0.268292	-0.952336	-0.112992	0.624227	2.14017	0.436087
CHAUVIN_ANDROGEN_REGULATED_GENES	1.58732	1.58543	2.07726	1.50054	-0.400029	-0.392331	-1.93253	-0.357938	1.5753	1.60517	1.50118	0.556994	1.70744	0.560225
CHEMICALPATHWAY	1.0033	1.04701	1.72723	0.902126	-0.0122328	-0.0225486	1.41428	0.0526144	1.53063	1.40427	1.45319	-0.912501	-1.46098	-0.913087
CHEN_HOXA5_TARGETS_DN	1.86774	1.868	2.39398	1.84321	1.94402	1.92276	2.29306	1.98919	1.25995	0.480164	0.807501	0.0846845	-1.73882	0.144085
CHEN_HOXA5_TARGETS_UP	1.3517	1.40629	4.82054	0.987814	-1.56621	-1.56005	-5.08353	-1.98205	0.394654	-1.82829	0.280086	-2.27372	-4.31719	-2.16966
CHEN_LUNG_SURVIVAL	0.428708	0.407141	1.59446	0.673316	-0.358122	-0.376424	-1.55557	-0.289432	-0.292514	1.24157	0.892427	0.840899	1.4505	0.891901
CHESLER_BRAIN_CIS_GENES	0.299357	0.337858	-1.62967	0.324938	0.336175	0.342163	2.00867	0.319227	0.0555189	1.78151	1.06479	0.655413	1.99989	0.531477
CHESLER_BRAIN_HIGHEST_VARIANCE_GENES	0.303751	0.293998	-1.20757	0.242194	0.701635	0.661585	1.58948	0.69783	0.381162	-0.671286	-0.165134	0.315239	0.085397	0.300929
CHESLER_BRAIN_NEURAL_HIGH_GENES	-0.106485	-0.112997	-0.752273	-0.145491	-1.29722	-1.27958	-1.24392	-1.27403	0.0803196	-0.377658	0.0570028	0.448473	0.914471	0.459668
CHESLER_BRAIN_ONLY_SUBSET	-0.514128	-0.523625	-1.02902	-0.341731	1.24227	1.22516	1.38612	1.18175	-0.39198	-0.53455	-0.262943	0.40823	1.15997	0.380598
CHESLER_D6MIT150_TRANSCRIPTION_FACTORS_GLOCUS	1.32445	1.33412	1.16619	1.24063	-0.45218	-0.469408	-1.0528	-0.403386	1.08541	0.818965	0.675792	-1.16894	-1.03349	-1.23015
CHESLER_HIGHEST_FOLD_RANGE_GENES	-0.106561	-0.114371	-1.34836	-0.0543453	-0.0940777	-0.116594	-1.77638	-0.139383	-0.461699	1.42397	0.851094	0.441289	1.59852	0.424812
CHIARETTI_T_ALL	1.60465	1.67138	4.67782	1.73269	0.171511	0.171042	4.01593	0.399727	0.320112	-1.77398	-0.213534	-0.507572	-3.76544	-0.479596
CHIARETTI_T_ALL_DIFF	1.3111	1.36405	-3.34468	0.958143	-0.0353872	-0.0652291	4.0479	-0.366476	-0.149444	-1.82643	-0.219847	-0.576863	-3.87676	-0.493774
CHIARETTI_ZAP70_DIFF	0.585391	0.608712	0.325359	0.468407	-0.0172997	-0.0318885	1.9789	-0.0523756	0.681515	-0.938271	-0.347766	-0.175857	-1.89523	-0.37263
CHOLESTEROL_BIOSYNTHESIS	-0.372656	-0.360587	-1.01686	-0.471982	0.269458	0.268482	1.12174	0.312886	-0.0393075	-0.466442	0.0714568	0.93343	1.20765	0.858664
CHREBPPATHWAY	-1.04496	-1.04631	-1.1447	-0.946684	-0.504695	-0.482004	-1.34865	-0.45691	-0.962232	-0.607422	-0.735551	0.27401	0.071484	0.233098
CIRCADIAN_EXERCISE	1.18077	1.11691	2.39097	1.2589	0.391939	0.375986	2.0573	0.573839	1.16031	1.79329	0.842373	0.821576	2.04622	0.797808
CISPLATIN_PROBCELL_UP	0.703607	0.671549	1.28258	0.541615	0.659729	0.649333	1.20161	0.585738	-0.235298	-0.522258	-0.31639	1.70446	1.45286	2.12964
CIS_RESIST_GASTRIC_UP	-0.139422	-0.164281	-0.984956	-0.114874	0.659948	0.645057	0.069378	0.611783	0.485331	0.248824	0.209665	0.109963	0.0394695	0.085599
CIS_RESIST_LUNG_DN	0.345082	0.345979	1.13876	0.708862	-0.62604	-0.623615	-1.14008	-0.547582	1.00514	1.08078	2.04548	0.966505	1.07346	0.973137
CIS_RESIST_LUNG_UP	0.955912	0.93851	1.32346	1.06865	1.85167	1.84467	1.43939	1.79421	0.202783	-0.491301	-0.240033	0.998902	1.17581	0.953352
CIS_XPC_DN	-0.696876	-0.623492	-3.43815	-0.657591	-0.435601	-0.519586	-4.47049	-0.347548	-0.444578	-1.9585	-1.60689	-1.06188	-3.78705	-0.977447
CIS_XPC_UP	1.39331	1.45166	3.84774	1.62485	-1.03148	-1.0036	-3.82235	-1.10773	0.47005	-1.3784	0.602217	-1.31189	-3.08971	-0.813285
CITED1_KO_HET_DN	-1.59091	-1.6249	-1.53469	-1.51504	-0.801913	-0.793444	-1.77186	-0.773825	-1.37437	-0.854736	-1.3854	-1.59081	-1.64359	-1.60328
CITED1_KO_HET_UP	1.09732	1.09282	1.57784	1.34613	-1.89744	-1.89911	-1.79135	-1.8787	-0.53394	0.249083	0.0806142	-1.5887	-1.43852	-1.58038
CITED1_KO_WT_DN	-0.700235	-0.694267	-0.925649	-0.711222	-1.00641	-0.989005	-1.23738	-0.954788	-0.331989	-0.445383	-0.269818	-1.11571	-1.06564	-1.13444
CITED1_KO_WT_UP	-0.98609	-1.00515	-0.996111	-0.819853	1.5045	1.50599	1.31393	1.51704	-0.972609	-0.592307	-1.10477	0.353537	0.999946	0.265738
CITRATE_CYCLE_TCA_CYCLE	0.924721	0.9648	1.75495	1.09243	0.720506	0.728257	1.54923	0.76981	1.9354	1.47763	1.96292	1.22677	1.62745	1.31411		x
CK1PATHWAY	0.0152503	0.0140497	-0.899138	-0.104865	0.442972	0.452681	1.11305	0.493441	-0.0908697	-0.434757	0.191397	0.0323127	-0.943008	0.0108169
CLASSICPATHWAY	-0.225839	-0.237312	-0.542054	-0.322104	-0.208673	-0.207853	-0.677302	-0.264078	-0.780864	-0.407554	-0.975415	0.025155	-0.521842	0.00592466
CMV-CHX_HCMV_6HRS_DN	2.74166	2.74655	1.59303	2.68463	-1.48187	-1.47619	-1.37846	-1.47834	2.91533	1.18788	2.65187	-0.969586	-1.04821	-1.014
CMV-UV_HCMV_6HRS_DN	0.383234	0.323869	-2.06186	0.583657	1.5279	1.57733	2.83571	1.6725	0.946464	2.21604	0.764314	0.839054	2.53658	0.680392
CMV-UV_HCMV_6HRS_UP	1.13763	1.10867	0.441707	0.794653	-0.364216	-0.35299	-3.0371	-0.236113	0.246629	-1.17673	0.016695	0.257887	0.117591	0.373706
CMV_24HRS_DN	-3.00646	-3.05754	-2.37856	-2.90285	-0.671842	-0.653683	-2.4785	-0.588221	-1.55398	-1.21818	-1.88133	0.428925	0.11377	0.298114
CMV_24HRS_UP	1.93852	2.02334	3.19419	2.2984	-0.94096	-1.012	-3.02726	-0.869526	1.29204	2.30257	1.0816	0.382422	-2.28094	0.359272
CMV_8HRS_DN	-1.62935	-1.60294	-1.8487	-1.52158	-1.32596	-1.30751	-2.31129	-1.30694	-0.771027	-0.88845	-0.531138	-1.50114	-1.91762	-1.40339
CMV_8HRS_UP	1.33115	1.29531	2.02897	1.4714	1.58293	1.55306	1.98349	1.70571	1.79797	1.65288	2.05673	0.330923	1.62037	0.23
CMV_ALL_DN	-2.65004	-2.62522	-2.72825	-2.55528	-1.37791	-1.35325	-3.20814	-1.22922	-1.79708	-1.43914	-2.02617	-0.577087	-2.50355	-0.658995
CMV_ALL_UP	2.21265	2.22853	3.53181	2.53149	-0.819478	-0.78536	-3.28988	-0.780785	1.93141	2.66276	2.36491	0.27307	-2.53876	0.212566
CMV_HCMV_6HRS_DN	0.277791	0.23476	-1.56539	-0.0630927	1.4819	1.46302	2.0938	1.44135	0.0750207	1.65317	0.988085	1.42317	1.99304	1.44148
CMV_HCMV_6HRS_UP	0.053589	0.0537308	-1.0889	-0.0438878	0.314659	0.350581	1.30992	0.365372	0.052185	-0.593571	-0.218495	-0.44396	-1.25039	-0.48148
CMV_HCMV_TIMECOURSE_10HRS_DN	-0.970579	-0.986123	-1.11179	-1.05118	-1.57039	-1.60404	-1.55934	-1.59708	-0.907267	-0.592028	-0.833519	-0.522968	-1.09121	-0.553535
CMV_HCMV_TIMECOURSE_10HRS_UP	0.652127	0.657668	0.986199	0.667363	-0.953931	-0.961982	-1.11794	-0.927628	0.0123263	-0.347067	0.0527744	-0.386238	-0.809682	-0.408813
CMV_HCMV_TIMECOURSE_12HRS_DN	0.254691	0.264977	0.14876	0.293068	0.137243	0.127967	-0.0225634	0.130324	0.612	0.729874	0.434699	0.56284	0.110914	0.477719
CMV_HCMV_TIMECOURSE_12HRS_UP	0.391412	0.374734	-0.93538	0.187603	1.12581	1.10914	1.3742	1.18175	-0.0995427	-0.589204	-0.60052	0.736323	1.22934	0.749346
CMV_HCMV_TIMECOURSE_14HRS_DN	0.17453	0.153465	-1.53993	-0.0620667	-0.383664	-0.369018	-2.07587	-0.384487	0.906091	-0.758782	0.33151	0.786948	1.85939	0.718387
CMV_HCMV_TIMECOURSE_14HRS_UP	1.50975	1.51845	2.41032	1.2589	0.391939	0.434194	2.07823	0.573839	1.72517	1.84447	1.31659	-0.278275	-1.87013	-0.238194
CMV_HCMV_TIMECOURSE_16HRS_DN	0.141608	0.162395	-0.951905	0.111984	-1.7858	-1.79138	-1.67038	-1.88183	0.0612975	-0.516332	-0.0603967	-1.39628	-1.31047	-1.46314
CMV_HCMV_TIMECOURSE_16HRS_UP	1.62757	1.63694	2.57755	1.35714	1.08391	1.09557	2.35319	1.15809	0.863359	-0.949812	-0.114329	0.434001	2.16549	0.580854
CMV_HCMV_TIMECOURSE_18HRS_DN	0.756378	0.744671	1.23295	0.58544	0.416393	0.40729	1.10761	0.428402	0.176087	-0.484649	-0.1784	0.767465	1.13197	0.75138
CMV_HCMV_TIMECOURSE_18HRS_UP	-0.534126	-0.56301	-2.10164	-0.996156	-1.07869	-1.04098	-2.76136	-1.06726	-0.851177	-1.10227	-0.667766	-1.04349	-2.30308	-1.16828
CMV_HCMV_TIMECOURSE_1HR_DN	0.704357	0.696755	1.52777	0.565895	1.23273	1.24245	1.54551	1.20003	1.67475	1.25499	1.17762	1.00522	1.43184	0.950429
CMV_HCMV_TIMECOURSE_20HRS_DN	-2.19891	-2.19557	-1.99875	-2.0715	-2.04403	-2.06365	-2.52301	-2.05733	-2.05638	-1.09793	-1.89154	-1.49935	-2.0139	-1.69255
CMV_HCMV_TIMECOURSE_20HRS_UP	-0.293007	-0.24227	-2.11628	-0.400337	0.346709	0.380331	2.41218	0.387335	0.221009	-1.11575	-0.410708	0.231098	-2.14854	0.334885
CMV_HCMV_TIMECOURSE_24HRS_DN	-2.92576	-2.966	-2.1054	-3.23489	-2.54768	-2.51304	-2.42514	-2.50214	-2.91284	-1.16801	-2.7237	-2.02731	-1.96571	-2.19472
CMV_HCMV_TIMECOURSE_24HRS_UP	1.4132	1.40542	2.86162	1.50671	0.469089	0.519662	2.46227	0.686795	2.18767	2.25348	1.85953	0.66988	2.40414	0.644868
CMV_HCMV_TIMECOURSE_48HRS_DN	-1.88544	-1.90528	-2.48028	-2.08127	-2.90188	-2.91805	-3.39724	-3.04075	-1.60112	-1.43954	-2.21082	-2.44676	-2.75201	-2.56815
CMV_HCMV_TIMECOURSE_48HRS_UP	0.434906	0.451133	-1.7188	0.486546	-0.125607	-0.0943965	2.0335	-0.186097	0.626823	-0.873581	0.38755	-0.292931	-1.98835	-0.52338
CMV_HCMV_TIMECOURSE_4HRS_DN	0.276297	0.264116	-1.26651	0.254016	0.0656836	0.065504	1.52992	0.056616	0.221584	-0.630048	0.375304	-0.719396	-1.55042	-0.782817
CMV_HCMV_TIMECOURSE_6HRS_DN	0.273274	0.230943	-1.49638	0.177062	1.36573	1.38682	2.06917	1.41791	-0.272987	-0.770304	0.224758	1.16423	1.93532	1.18482
CMV_HCMV_TIMECOURSE_8HRS_DN	0.149678	0.126493	-0.814833	0.0969808	0.546317	0.529928	1.07657	0.52982	0.420309	-0.415602	0.181575	0.740997	1.07388	0.776691
CMV_HCMV_TIMECOURSE_8HRS_UP	0.498056	0.49268	0.176271	0.400148	0.372433	0.377824	0.0323232	0.441347	0.360455	0.235889	0.391695	-0.105042	-0.0069827	-0.110758
CMV_HCMV_TIMECOURSE_ALL_DN	-1.20405	-1.26916	-4.63724	-1.55666	-1.37058	-1.28963	-6.00768	-1.1077	-2.45161	-2.55117	-2.12041	-1.40123	-4.99726	-1.28981
CMV_HCMV_TIMECOURSE_ALL_UP	1.50595	1.56494	-4.70329	1.33138	0.834442	0.747696	5.80553	0.932219	1.4194	-2.46417	0.3775	-0.952436	-5.44088	-1.43217
CMV_IE86_UP	0.300396	0.344491	-1.97256	0.558378	-2.6765	-2.67499	-3.24008	-2.63175	1.15361	2.32875	2.30665	-2.74051	-2.7007	-2.63446
CMV_UV-CMV_COMMON_HCMV_6HRS_DN	0.6999	0.696049	1.40578	0.746212	1.3233	1.32694	1.45512	1.37832	2.36185	1.3436	2.46694	1.32519	1.3795	1.39403
CMV_UV-CMV_COMMON_HCMV_6HRS_UP	-0.015683	-0.0010187	-1.06387	-0.124078	0.0838464	0.088059	-0.0666435	0.122119	-0.0601383	-0.585251	-0.284011	-0.509447	-1.22528	-0.544813
COCAINE_BRAIN_4WKS_UP	0.303486	0.3712	-1.67149	0.196637	0.596443	0.608816	2.07823	0.573839	0.749513	1.7549	0.605266	0.873949	2.06495	0.797808
COCAINE_BRAIN_5D_UP	0.0885975	0.088832	-1.75952	0.206993	0.843132	0.885973	2.25376	0.867448	0.194386	-0.981339	-0.361233	0.534052	2.17371	0.839826
COLLER_MYC_UP	2.63702	2.68342	1.99042	2.99972	3.04909	3.09313	2.01602	3.07366	3.19095	1.71212	4.00864	2.09043	1.66079	2.32198
COMPLEMENT_ACTIVATION_CLASSICAL	-0.225839	-0.237312	-0.542054	-0.322104	-0.208673	-0.207853	-0.677302	-0.264078	-0.780864	-0.407554	-0.975415	0.025155	-0.521842	0.00592466
COMPPATHWAY	-0.225839	-0.237312	-0.542054	-0.322104	-0.208673	-0.207853	-0.677302	-0.264078	-0.780864	-0.407554	-0.975415	0.025155	-0.521842	0.00592466
CORDERO_KRAS_KD_VS_CONTROL_DN	1.64115	1.62603	2.44267	1.2758	0.863512	0.882438	2.18034	0.835109	1.12385	1.98594	2.17527	0.673373	2.0452	0.54604
CORDERO_KRAS_KD_VS_CONTROL_UP	-6.15655	-6.16063	-3.44324	-6.01865	-1.67107	-1.70072	-3.10812	-1.7722	-3.40371	-1.61766	-3.36885	-2.42557	-2.71656	-2.54592
CORTEX_ENRICHMENT_EARLY_UP	0.300299	0.282441	0.18702	0.378349	-0.567038	-0.57618	-1.27465	-0.612215	-0.58474	-0.544519	-0.60983	-0.144669	-0.981974	-0.191155
CORTEX_ENRICHMENT_LATE_UP	0.280045	0.290494	1.55512	0.493307	-0.0808812	-0.100239	-1.5272	-0.119832	0.577659	-0.579864	0.0888325	0.308387	1.34889	0.189663
CPR_LOW_LIVER_DN	0.422638	0.423735	1.32309	0.49008	0.659948	0.645057	1.25504	0.611783	0.222138	0.234249	0.14215	-0.12865	-1.0757	-0.2094
CPR_LOW_LIVER_UP	-0.751226	-0.76095	-0.930147	-0.772965	0.467526	0.472555	1.00527	0.441347	-0.355866	-0.466208	-0.435197	0.540322	0.986324	0.491406
CPR_NULL-LOW_LIVER_UP	-0.174827	-0.184708	-0.872079	-0.164972	-1.31961	-1.30737	-1.37952	-1.32121	-0.668699	-0.503955	-0.520066	0.146892	-0.876132	0.138
CPR_NULL_LIVER_DN	0.418191	0.43591	1.01473	0.43206	0.526282	0.517988	0.958551	0.467257	-0.187703	-0.500103	-0.76805	0.0839859	-0.788977	0.00905007
CPR_NULL_LIVER_UP	-1.10717	-1.11882	-1.46358	-1.12454	-0.0501392	-0.0445319	-0.0950379	0.0539812	-0.940208	-0.751251	-0.775268	0.372998	1.46997	0.300929
CREBPATHWAY	-0.396486	-0.417926	-1.56006	-0.739454	1.38299	1.36537	1.97193	1.34515	0.903459	-0.730775	0.111951	1.37292	1.86001	1.34527
CREB_BRAIN_2WKS_UP	0.179891	0.152025	-0.967841	0.27397	1.02025	1.05092	1.3931	1.0817	0.170333	-0.499492	0.218226	0.735344	1.25732	0.626422
CREB_BRAIN_8WKS_DN	0.282236	0.318536	-1.55445	0.182869	0.744867	0.728583	1.99109	0.766349	-0.305817	-0.920516	-0.760141	-0.0152574	-1.70433	0.0193499
CREB_BRAIN_8WKS_UP	-0.382139	-0.403737	-1.86449	-0.360597	-0.569561	-0.59867	-2.49655	-0.460315	-0.354504	-1.07396	-0.881157	0.490462	2.14529	0.301642
CROMER_HYPOPHARYNGEAL_MET_VS_NON_DN	1.07562	1.12066	2.94597	1.25436	0.107565	0.107271	2.49222	0.0927158	1.20584	-1.16105	-0.433333	0.574509	2.51292	0.353333
CROMER_HYPOPHARYNGEAL_MET_VS_NON_UP	-0.145703	-0.0945434	-1.78107	0.211982	0.091829	0.154328	2.12762	0.079152	0.475858	-0.991195	-0.369938	0.490462	2.14529	0.301642
CROONQUIST_IL6_RAS_DN	0.889558	0.884663	1.81586	0.948419	-0.320996	-0.286816	-1.72892	-0.321685	1.37706	1.49561	1.70639	-0.564757	-1.46537	-0.569695
CROONQUIST_IL6_RAS_UP	0.895169	0.885015	1.10729	0.8941	1.46027	1.45475	1.18608	1.44673	0.906723	0.791137	0.469529	0.585156	0.947073	0.684977
CROONQUIST_IL6_STARVE_UP	1.00866	1.00311	2.05899	1.07541	-0.975413	-1.02135	-2.08553	-1.00597	0.859593	1.72865	2.13741	-0.819334	-1.70959	-0.867223
CROONQUIST_IL6_STROMA_UP	-3.17587	-3.18409	-2.01002	-3.11277	-3.88037	-3.90141	-2.74638	-3.84738	-1.19892	-0.997697	-1.84128	-4.96436	-2.60004	-4.87953
CROONQUIST_RAS_STROMA_DN	-6.19022	-6.20626	-2.83692	-6.33741	-2.49513	-2.50283	-1.90603	-2.47776	-4.73015	-1.08352	-3.29539	-4.10761	-2.07484	-4.13277
CROONQUIST_RAS_STROMA_UP	0.132004	0.111556	-0.735444	-0.0299811	2.70558	2.69532	1.55922	2.64386	-0.500397	-0.405486	-0.14926	1.83808	1.19159	1.81152
CSKPATHWAY	-0.412323	-0.43327	-0.949423	-0.450017	0.841661	0.8612	1.21095	0.883672	-0.331131	-0.527889	-0.486565	0.917218	1.15632	0.886028
CTLA4PATHWAY	-0.999927	-1.00016	-0.740401	-0.895838	0.145679	0.161901	-0.0046633	0.188677	-0.589312	-0.378043	-0.580591	-0.23787	-0.6457	-0.291215
CTLPATHWAY	0.0551913	0.0566967	-0.48697	-0.0196272	0.14072	0.14021	0.59177	0.163399	0.783674	0.59808	0.847503	0.606774	0.652019	0.595922
CXCR4PATHWAY	-0.623425	-0.633823	-1.36402	-0.636421	0.175393	0.169443	1.4741	0.14596	-0.128509	-0.685397	-0.252296	0.295986	1.46308	0.205718
CYTOKINEPATHWAY	-1.25232	-1.25478	-0.864433	-1.33243	-1.6362	-1.63712	-1.15015	-1.62122	0.288648	0.0574095	-0.11283	-1.21082	-0.306835	-1.22796
D4GDIPATHWAY	0.141118	0.145931	0.126797	0.0914344	0.610165	0.607885	1.05392	0.615863	-0.391682	-0.510833	-0.655701	-0.0076287	0.0104437	-0.0505414
DAC_BLADDER_UP	0.344063	0.336172	-1.21468	0.144571	-0.501204	-0.472482	-1.72571	-0.405911	-0.128509	-0.760659	-0.775268	0.103456	-1.33361	0.0152974
DAC_CGI_BLADDER_UP	0.243289	0.237709	-0.848853	0.171257	-0.354405	-0.334095	-1.22026	-0.287022	1.11044	1.01876	1.05426	0.0731545	-0.943008	0.0108169
DAC_FIBRO_DN	0.0722601	0.0587816	0.171934	0.309318	-2.74653	-2.75495	-1.82399	-2.75849	0.403001	1.01211	1.05426	-1.79195	-1.31806	-1.87425
DAC_FIBRO_UP	0.485089	0.505404	0.237921	0.565699	1.32962	1.30803	1.40399	1.32425	1.08483	1.116	1.15488	0.0801367	-1.03301	0.0118493
DAC_IFN_BLADDER_UP	0.402701	0.382442	-1.03963	0.294291	-0.206186	-0.168281	-1.44788	-0.112562	-0.111292	-0.65875	-0.671402	0.0895956	-1.15494	0.0132479
DAC_PANC50_UP	-3.8195	-3.82579	-2.14827	-3.85325	-0.475064	-0.506076	-1.77621	-0.510185	-2.87837	-0.875844	-1.50893	-0.959326	-1.55007	-0.959942
DAC_PANC_UP	-0.845819	-0.892452	-3.73391	-1.51439	-0.774828	-0.786725	-4.74235	-0.882368	-0.573426	-2.13798	-2.17904	-0.575046	-3.88391	-0.759826
DAVIES_MGUS_MM	-1.12684	-1.14142	-1.36149	-0.974218	-0.261525	-0.265541	-1.60067	-0.210564	0.0750738	-0.654687	-0.239349	0.079882	-1.26518	0.0145124
DAVIES_N	-0.795126	-0.800017	-1.11691	-0.670513	0.292931	0.326373	1.23187	0.340143	-0.62105	-0.567754	-0.343952	0.424899	1.23511	0.626422
DCPATHWAY	-0.28829	-0.302647	-0.553071	-0.397723	-0.790995	-0.787958	-0.802422	-0.762801	-0.488427	-0.309176	-0.435291	-0.0941515	-0.543185	-0.141575
DEATHPATHWAY	2.11328	2.10606	2.30515	2.05496	-0.105638	-0.130921	1.72874	-0.156511	1.89101	1.61028	0.95568	-1.12734	-1.83814	-1.12807
DER_IFNA_UP	1.91981	1.93612	2.91476	1.96466	-1.11122	-1.14138	-2.85704	-1.09944	1.46686	2.30797	2.40408	0.570397	2.38136	0.485233
DER_IFNB_DN	-0.909787	-0.905855	-0.743582	-0.939497	-0.795691	-0.785455	-0.248896	-0.798539	-0.310729	-0.361213	-0.502631	0.528439	0.719001	0.517794
DER_IFNB_UP	1.19644	1.16598	3.2769	1.39526	-1.74749	-1.67939	-3.45862	-1.65411	0.908529	2.57281	1.84931	0.197653	-2.54787	0.0292257
DER_IFNG_DN	0.2431	0.252623	1.0758	0.338406	0.134701	0.147764	-0.0309187	0.150485	0.348516	-0.403733	0.0609386	0.114138	0.0365834	0.0698913
DER_IFNG_UP	2.07237	2.03464	2.78199	2.01748	-0.941198	-0.888309	-2.68084	-1.04525	1.77075	2.20863	2.28558	0.158595	-2.04439	0.0234505
DFOSB_BRAIN_2WKS_UP	0.0553464	0.0366323	0.172957	0.129308	-0.582772	-0.575708	-1.57104	-0.609862	-0.824064	-0.634074	-0.381581	0.0236522	-1.20514	-0.0714764
DFOSB_BRAIN_8WKS_UP	-0.704049	-0.697083	-1.35691	-0.538797	0.85199	0.832765	1.63563	0.789809	0.211272	-0.624247	0.183514	0.873577	1.54574	0.776981
DIAB_NEPH_DN	-3.45885	-3.40617	-5.03321	-3.60153	-3.60339	-3.6082	-6.45695	-3.68165	-3.03262	-2.63474	-2.71897	-2.27056	-5.11202	-2.61768
DIAB_NEPH_UP	0.352927	0.366096	-1.41133	0.167976	0.334811	0.321183	1.73956	0.276459	-0.544104	-0.785429	-0.293141	0.120205	-1.54952	0.017774
DISTECHE_XINACTIVATED_GENES	0.48802	0.489288	1.53413	0.565895	1.29997	1.29986	1.56615	1.2823	0.0201288	-0.570965	0.00822006	0.729689	1.38255	0.694953
DNAFRAGMENTPATHWAY	2.69164	2.67268	1.59902	2.58553	0.748039	0.75959	1.12817	0.776624	1.12943	1.12426	2.05262	0.611844	1.0554	0.648953
DNA_DAMAGE_SIGNALING	0.356372	0.367579	-2.34013	0.662428	-1.92959	-1.92211	-3.57395	-1.86706	0.264655	-1.19854	0.527646	-1.3371	-2.8414	-1.26938
DNA_REPLICATION_REACTOME	-1.27806	-1.27592	-2.14618	-1.28842	-3.86277	-3.81481	-3.40035	-3.90616	-0.900934	-0.952505	0.41933	-3.41892	-2.69564	-3.22129
DNMT1_KO_DN	0.309893	0.356034	-0.967841	0.27397	0.414151	0.395378	1.25667	0.488453	0.322522	-0.522246	-0.0628628	0.518033	1.224	0.4729
DNMT1_KO_UP	2.03001	1.98476	2.96609	2.41336	0.940348	0.988129	2.51363	0.967468	1.00054	2.16549	1.54573	0.534141	2.38035	0.632584
DORSAM_HOXA9_DN	0.339604	0.352276	-1.32625	0.379928	-0.182134	-0.121557	-1.85201	-0.145317	0.447257	-0.671634	0.497526	-0.443996	-1.59885	-0.621588
DORSAM_HOXA9_UP	0.700866	0.675599	2.16669	0.687305	-0.692091	-0.68937	-2.24636	-0.875848	-0.213568	-0.807902	0.123767	-0.510113	-1.83693	-0.71415
DORSEY_DOXYCYCLINE_UP	-3.28402	-3.26968	-1.98271	-3.36989	-0.839502	-0.857637	-1.79494	-0.773825	-2.07281	-0.986445	-2.25702	-0.974713	-1.52649	-1.03202
DOX_RESIST_GASTRIC_DN	0.0969471	0.118873	-1.16584	0.137152	0.879588	0.891528	1.56629	0.923795	0.683947	0.327058	0.422165	0.518242	1.41414	0.466135
DOX_RESIST_GASTRIC_UP	0.804429	0.783945	2.25803	1.18891	-1.07836	-1.12914	-2.30564	-1.11214	1.1443	1.87485	2.13908	0.0834298	-1.69536	0.26425
DREAMPATHWAY	-0.552033	-0.548247	-0.995763	-0.471982	-1.29163	-1.28666	-1.49089	-1.32423	-0.179301	-0.522258	-0.31639	-0.522968	-1.10142	-0.553535
DRUG_RESISTANCE_AND_METABOLISM	1.04241	1.00483	3.30407	1.39526	-1.31661	-1.27059	-3.34105	-1.30267	0.475762	-1.14769	0.850173	-1.05296	-2.70579	-0.698372
DSRNA_DN	-1.58102	-1.59926	-1.17739	-1.73669	-1.82392	-1.82411	-1.51367	-1.81482	-0.84598	-0.522887	-0.637006	-2.38451	-1.4214	-2.41676
DSRNA_UP	0.333227	0.291863	-1.52747	0.306354	-1.20453	-1.22016	-2.29963	-1.21151	0.0523437	-0.861016	-0.319132	-0.307497	-1.75661	-0.341948
E2F1_DNA_UP	-0.358001	-0.360287	-0.984956	-0.114874	-1.75669	-1.75823	-1.64059	-1.6681	-0.0702991	0.277973	0.412212	-2.08229	-1.47054	-2.12689		x
ECMPATHWAY	-0.798238	-0.792765	-1.47038	-0.682485	0.147779	0.112869	1.57255	0.0578884	-0.461699	-0.815716	-0.831383	0.19353	-1.41537	0.220608
EDG1PATHWAY	-0.381553	-0.380781	-1.34269	-0.538797	1.11511	1.11093	1.68178	1.06574	-0.864701	-0.732436	-0.600944	0.103456	-1.33361	0.0152974
EGFPATHWAY	0.300367	0.311167	0.285344	0.498761	0.885702	0.851911	1.82982	0.900521	-0.0389091	-0.786836	-0.387042	0.0521026	-1.52841	0.0174417
EGFR_SMRTEPATHWAY	0.523551	0.532689	1.10278	0.523634	0.396206	0.391357	0.995545	0.383174	0.0261719	-0.418608	-0.0493137	-0.165925	-0.878305	-0.231191
EGF_HDMEC_UP	-0.956149	-0.949593	-1.81606	-1.0683	-0.498957	-0.524457	-2.20684	-0.639551	-0.60153	-0.928746	-0.771927	0.380201	1.89705	0.50885
EGF_RECEPTOR_SIGNALING_PATHWAY	-1.29893	-1.28566	-0.979459	-1.18508	0.437331	0.416717	0.949449	0.467257	-0.85776	-0.494538	-0.76805	0.926863	0.995976	0.910286
EICOSANOID_SYNTHESIS	-0.0587874	-0.0880463	-0.769101	-0.145491	-0.274278	-0.292183	-1.01639	-0.294555	0.191996	-0.433315	-0.355523	0.699059	0.947073	0.684977
EIF2PATHWAY	0.294091	0.26596	1.05781	0.276663	-0.530948	-0.542417	-0.176861	-0.547582	0.921573	0.932035	1.10834	0.0532547	0.0322267	0.0698913
EIF4PATHWAY	0.585116	0.564022	1.8241	0.573794	0.147779	0.112869	1.57255	0.0578884	0.955313	-0.63412	0.47721	0.31741	1.56898	0.220608
ELECTRON_TRANSPORT	0.245272	0.252985	-1.62967	0.324938	0.285745	0.284747	1.98803	0.195825	0.789966	-0.856448	0.12927	1.0687	2.05534	1.04243
ELECTRON_TRANSPORTER_ACTIVITY	2.17796	2.10775	3.47711	1.81608	0.4179	0.374456	2.90749	0.466868	1.52571	2.58698	1.2152	1.26076	3.05999	1.52455
ELECTRON_TRANSPORT_CHAIN	2.28831	2.30149	3.74124	2.71312	1.52395	1.54034	3.27679	1.62823	1.60301	2.93139	3.07366	1.88031	3.24342	1.99435
ELONGINA_KO_DN	2.46491	2.3526	4.7149	3.41922	0.553343	0.495818	3.84981	0.618181	1.82402	3.47432	2.06196	1.06912	3.83698	1.0292
ELONGINA_KO_UP	0.777004	0.759183	-2.74314	0.326486	1.07519	1.05917	3.48532	0.952773	0.434489	-1.48411	-0.176085	1.5815	3.49077	1.75467
EMT_DN	-0.0261757	-0.0900387	-1.77565	-0.343416	-0.857362	-0.809185	-2.39908	-0.695265	0.295025	-0.983379	-0.595742	-0.984717	-2.0162	-0.776363
EMT_UP	-1.47935	-1.48845	-2.20604	-1.83325	1.2216	1.24915	2.43037	1.18471	-0.475915	-1.16921	-1.42439	0.212943	-1.97976	0.308578
EPHA4PATHWAY	-1.26882	-1.25959	-0.926278	-1.20412	-0.418638	-0.446307	-0.14474	-0.423841	-0.473616	-0.421783	-0.472373	-0.365147	-0.809682	-0.356664
EPONFKBPATHWAY	-1.74327	-1.74071	-1.17739	-1.73669	-1.52134	-1.50832	-1.4208	-1.44461	-0.592722	-0.573375	-0.987827	-0.731349	-1.04248	-0.756168
EPOPATHWAY	0.131381	0.173847	-1.14611	-0.0467222	0.68153	0.649407	1.47961	0.728168	-0.11848	-0.649252	-0.393324	0.237385	1.33619	0.189663
ERK5PATHWAY	0.205713	0.21273	-1.13299	0.133287	1.02808	1.04396	1.55053	1.06737	1.23899	-0.579864	0.0888325	0.272886	1.34889	0.189663
ERKPATHWAY	0.766993	0.747463	2.07456	0.655319	1.73402	1.7275	2.13512	1.75587	0.120039	-0.776065	0.224758	0.456828	1.86783	0.834995
ERM_KO_SERTOLI_DN	0.630047	0.611469	0.997884	0.720834	-0.356873	-0.352548	-0.115249	-0.323084	-0.0083521	-0.396019	-0.28141	-0.301875	-0.79459	-0.356664
ERM_KO_TESTES_DN	-0.285503	-0.265656	-1.06387	-0.124078	-1.36281	-1.37994	-1.6562	-1.41698	0.413664	0.300245	0.445239	-1.36318	-1.38665	-1.3414
ERYTHPATHWAY	-0.783542	-0.78057	-0.591007	-0.818682	-0.301134	-0.305041	-0.127349	-0.302877	-0.876346	-0.157242	-1.09962	-0.71615	-0.190826	-0.717759
ESR_FIBROBLAST_DN	-0.340118	-0.323996	-1.04811	-0.198271	-1.34354	-1.32974	-1.59596	-1.29128	-0.286234	-0.514661	0.0776818	-0.754794	-1.2307	-0.755278
ESR_FIBROBLAST_UP	-3.02642	-3.05363	-2.27227	-2.89572	-1.36442	-1.32964	-2.51656	-1.44699	-1.63424	-1.05498	-1.06863	-0.308549	-1.87624	-0.110153
ET743PT650_COLONCA_DN	-0.701688	-0.678962	-1.87496	-0.888713	-0.0175259	0.0274546	2.02625	0.0753807	-0.284893	-1.07534	-1.32603	-0.0168437	-1.88153	0.0213617
ET743_HELA_DN	-0.326775	-0.294951	-1.0125	-0.190493	-0.999668	-0.995811	-1.47377	-1.02688	-0.172652	-0.487183	0.0746342	-1.84368	-1.41719	-1.90564
ET743_HELA_UP	-0.373146	-0.394236	-1.88171	-0.631664	-1.63253	-1.6875	-2.68009	-1.76641	-1.10293	-1.16992	-1.6092	-1.83663	-2.22505	-1.61394
ET743_RESIST_DN	-0.471659	-0.449302	-1.51707	-0.71154	1.16268	1.17029	1.86309	1.0887	-1.07229	-0.892515	-1.25658	0.546178	1.66658	0.442897
ET743_RESIST_UP	-0.0167659	-0.0199497	-1.12461	-0.0453271	0.459459	0.457771	1.40103	0.54189	0.138316	0.308353	0.398021	1.09132	1.45032	1.03559
ET743_SARCOMA_24HRS_DN	1.5673	1.54557	3.67244	1.94147	-0.972487	-0.946202	-3.58761	-0.851446	1.78944	2.80507	1.8476	-1.51956	-3.04305	-1.36592
ET743_SARCOMA_24HRS_UP	3.65268	3.65381	3.41414	3.71941	1.12526	1.12945	0.339668	1.12234	3.55888	2.82221	3.66879	1.96272	1.12051	1.96187
ET743_SARCOMA_48HRS_DN	1.72644	1.79875	4.76771	2.01334	-0.241849	-0.240743	3.91538	-0.358318	1.77935	3.66065	2.18794	-1.41325	-3.88541	-1.00774
ET743_SARCOMA_6HRS_UP	-1.87524	-1.84929	-1.68896	-1.65964	-1.6608	-1.66613	-2.13478	-1.65374	0.045331	1.4649	0.869399	0.514052	1.64045	0.538247
ET743_SARCOMA_72HRS_DN	0.908719	0.942626	5.00366	1.01662	-0.712261	-0.709349	-5.00165	-0.388842	0.857943	-1.76903	1.33129	-1.99443	-4.27822	-1.66326
ET743_SARCOMA_72HRS_UP	-0.874669	-0.792583	-1.95003	-0.368888	-0.695422	-0.676626	-2.57703	-0.746834	0.203647	2.0059	1.19047	1.02157	2.31861	1.16547
ET743_SARCOMA_DN	0.719564	0.744107	-3.87136	1.09588	-1.13145	-1.04067	-5.46603	-1.0124	0.55958	-1.9828	0.872906	-2.52246	-4.76728	-2.40702		x
ET743_SARCOMA_UP	-0.416172	-0.439693	-1.98511	-0.0809251	-1.10048	-1.06201	-2.76802	-0.795066	-0.687512	2.12042	1.26736	0.59563	2.38035	0.632584
ETCPATHWAY	1.60995	1.59762	1.4082	1.79967	1.25234	1.24762	1.24169	1.27023	1.63595	1.06746	1.7018	1.02513	1.15706	1.15991
ETSPATHWAY	0.193234	0.199825	1.48541	0.63247	-0.466608	-0.501835	-1.51449	-0.590496	-0.667115	-0.634308	-0.520433	-0.210529	-1.2146	-0.316571
EXTRINSICPATHWAY	-0.332888	-0.330606	0.00061034	-0.371933	0.0952483	0.104485	0.0297357	0.106409	-0.994525	-0.42853	-0.931411	-0.0570555	-0.0080181	-0.0783176
FALT_BCLL_DN	-0.142274	-0.152702	-1.77989	-0.0725588	-0.556158	-0.523308	-2.4378	-0.449483	-0.616435	-0.90052	0.137956	0.313523	2.13426	0.567185
FALT_BCLL_IG_MUTATED_VS_WT_DN	0.0818585	0.0820751	-1.58806	0.449537	0.779	0.818583	2.06198	0.801467	-0.769319	-0.856914	-0.103147	0.595308	1.97192	0.524043
FALT_BCLL_IG_MUTATED_VS_WT_UP	-0.21674	-0.280777	-1.58256	-0.531242	-1.28247	-1.26463	-2.19844	-1.26408	-1.24581	-1.02924	-1.7732	-0.663668	-1.7386	-0.669471
FALT_BCLL_UP	0.711406	0.685759	0.326303	0.570355	0.767791	0.723107	2.04234	0.789934	0.44775	-0.813918	0.239274	0.0344788	-1.7478	0.0199454
FASPATHWAY	-0.165273	-0.176093	-1.52137	-0.290982	-0.103801	-0.103327	1.69867	-0.153789	-0.464747	-0.844367	-0.504784	-1.10773	-1.80617	-1.2211
FATTY_ACID_DEGRADATION	1.70317	1.69925	1.8026	1.61898	0.55865	0.566737	1.47872	0.487503	1.57935	0.398458	0.9183	0.152942	0.0679449	0.195162
FATTY_ACID_METABOLISM	1.98222	2.00797	2.66097	1.92972	1.30438	1.28382	2.37575	1.15809	0.586572	-0.922223	0.14128	0.829227	2.2059	0.860066
FATTY_ACID_SYNTHESIS	0.0458908	0.0460123	1.24039	0.252016	-0.455332	-0.429746	-1.29694	-0.505671	-0.879269	-0.543189	-0.445672	0.133839	-0.978818	0.152565
FCER1PATHWAY	0.372018	0.360073	2.06585	0.655319	0.721214	0.705447	1.91844	0.742014	0.281873	0.416469	0.438261	0.362508	1.7919	0.251952
FERNANDEZ_MYC_TARGETS	2.98874	3.00596	4.92471	3.54359	0.775892	0.744312	4.07269	1.13599	2.39864	3.87934	4.01449	1.00433	4.01365	1.06664
FERRANDO_CHEMO_RESPONSE_PATHWAY	-0.253071	-0.266756	-0.995763	-0.471982	-0.23232	-0.207583	-1.2513	-0.232819	0.184682	0.956858	0.330021	-0.0660591	-1.00947	-0.129875
FERRANDO_LYL1_NEIGHBORS	0.529479	0.526406	0.609861	0.570531	0.0911239	0.0941815	-0.0105946	0.0752426	0.233952	0.473455	0.636857	0.203189	0.480092	0.185487
FERRANDO_MLL_T_ALL_DN	1.30341	1.31975	3.20203	1.52664	-0.854864	-0.831758	-3.15369	-0.748463	1.19013	2.5612	2.26701	-0.0932428	0.119359	0.379326
FERRANDO_MLL_T_ALL_UP	0.805402	0.764884	-2.09157	0.419493	1.15016	1.10884	2.76638	1.36799	0.725583	2.30806	1.37464	1.313	2.65344	1.18086
FERRANDO_TAL1_NEIGHBORS	-0.228911	-0.24129	-0.900702	-0.426924	-0.210141	-0.216473	-1.13184	-0.210592	0.0150966	0.86551	0.298516	-0.36972	-0.96855	-0.372953
FERRANDO_T_CELL_DIFFERENTIATION_PATHWAY	-3.68611	-3.66894	-1.72948	-3.69	-2.67843	-2.68017	-1.68678	-2.6907	-3.89855	-1.92421	-4.04982	-3.28588	-1.87485	-3.31435
FERRARI_4HPR_UP	-0.757687	-0.777289	-0.0226574	-0.777502	-1.89744	-1.89911	-1.78491	-1.95566	-1.48154	-0.805641	-1.74251	-2.50687	-1.62871	-2.45662
FETAL_LIVER_ENRICHED_TRANSCRIPTION_FACTORS	1.92256	1.86059	3.06937	1.60312	0.564212	0.552915	2.63315	0.730744	1.15062	-1.05679	0.468826	-0.220975	-2.29796	0.191405
FETAL_LIVER_VS_ADULT_LIVER_GNF2	1.14105	1.1319	2.38386	1.14123	0.656262	0.646483	2.13793	0.708326	1.56619	2.01836	2.29542	0.965296	2.10217	0.939756
FIBRINOLYSISPATHWAY	-2.02497	-2.0144	-1.04825	-1.88019	2.70011	2.68452	1.47162	2.69437	-5.50075	-1.89968	-5.35587	1.26467	0.938191	1.24538
FLAGELLAR_ASSEMBLY	0.415908	0.451566	1.55321	0.74053	-0.952596	-0.93934	-1.63984	-0.938934	-0.266897	-0.541514	0.320061	0.281959	0.0825426	0.269159
FLECHNER_KIDNEY_TRANSPLANT_REJECTION_PBL_DN	1.19662	1.2191	2.43287	1.41036	0.0345127	0.0565947	2.0107	0.074408	0.447337	1.80439	0.733536	-0.0697032	-1.86675	-0.110153
FLECHNER_KIDNEY_TRANSPLANT_REJECTION_PBL_UP	0.218453	0.289063	-1.90568	-0.0776868	0.441739	0.42376	2.29513	0.364752	-0.0812509	-0.906476	0.682173	0.748881	2.28509	0.60727
FLECHNER_KIDNEY_TRANSPLANT_REJECTION_UP	-0.15233	-0.098843	-1.97109	-0.376996	-1.17169	-1.15072	-2.75159	-1.32725	-0.370625	-1.03627	-0.386762	0.0405379	-2.06551	0.0234505
FLECHNER_KIDNEY_TRANSPLANT_WELL_DN	-0.150593	-0.159801	-1.06387	-0.124078	-0.63948	-0.663843	-1.50175	-0.724383	-0.281246	0.26876	0.226464	-1.02491	-1.31173	-1.02277
FLECHNER_KIDNEY_TRANSPLANT_WELL_PBL_DN	-2.01236	-2.00201	-1.90527	-1.7929	-1.25208	-1.24723	-2.30936	-1.32785	-0.687855	-0.926466	-0.760141	-1.18422	-1.92216	-1.18498
FLECHNER_KIDNEY_TRANSPLANT_WELL_PBL_UP	0.968595	0.900263	4.28635	1.34832	0.157815	0.157383	3.69523	0.136028	0.246981	3.27497	1.12137	0.939926	3.79099	1.47809
FLOTHO_CASP8AP2_MRD_DIFF	0.785009	0.816714	2.91962	1.23291	-1.79798	-1.77297	-3.08215	-1.7722	0.229198	2.24168	1.33983	0.304665	-2.22814	0.347293
FMLPPATHWAY	-0.119656	-0.128426	-1.5483	-0.296133	-0.196164	-0.182453	-1.99467	-0.156511	0.118021	-0.712043	0.535852	0.26368	-1.57271	0.247718
FRASOR_ER_DN	0.657923	0.618798	0.354655	0.526444	2.7757	2.78181	2.84373	2.64849	-0.988665	-1.20027	-1.33607	1.89022	2.49069	1.79369
FRASOR_ER_UP	0.311252	0.279651	1.72842	0.54828	0.218241	0.195553	1.50262	0.0553143	0.139118	-0.702323	-0.258526	-0.959326	-1.53595	-0.959942
FREEPATHWAY	0.465888	0.48581	1.02315	0.43206	0.126002	0.112903	0.87664	0.140766	-0.0983623	-0.377658	0.0570028	0.380132	0.89817	0.347014
FRUCTOSE_AND_MANNOSE_METABOLISM	1.31039	1.29553	1.60859	1.30883	2.65846	2.6484	1.88279	2.59573	1.52348	1.23143	1.2912	2.49059	1.69658	2.48689
FSH_GRANULOSA_DN	-0.185902	-0.160077	-2.3922	-0.460084	-1.14863	-1.08409	-3.25729	-1.10354	-0.840775	-1.38786	-1.28733	-0.887024	-2.68827	-1.04012
FSH_GRANULOSA_UP	-1.01836	-1.0701	-2.3449	-1.11146	0.503248	0.557503	2.61471	0.415541	-0.488166	-1.13128	-0.136172	-0.155561	-2.305	0.359272
FSH_HUMAN_GRANULOSA_UP	-1.09426	-1.09002	-1.04382	-1.0818	-0.815308	-0.790628	-1.266	-0.827603	-0.263487	-0.485022	-0.403126	-1.14464	-1.12566	-1.13938
FSH_OVARY_MCV152_DN	-0.903428	-0.887939	-1.92513	-0.63932	-1.16208	-1.1188	-2.60111	-1.12138	-0.569197	-0.959152	-0.112992	-1.9147	-2.31192	-2.04743
FSH_OVARY_MCV152_UP	-0.149053	-0.0967171	-1.92869	-0.368888	0.996069	0.992378	2.36114	0.908778	-0.192764	-1.0281	-0.378444	1.25261	2.31861	1.16547
G13_SIGNALING_PATHWAY	-0.890559	-0.935094	-1.69838	-0.68153	0.031671	0.0248689	1.84515	0.0682814	-0.807242	-0.914566	-0.760141	0.106509	-1.6869	0.0193499
G1PATHWAY	0.484218	0.503508	1.96375	0.832686	0.92856	0.925102	1.83859	0.900521	0.88657	1.51399	0.805519	-0.869873	-1.66193	-0.742455
G1_TO_S_CELL_CYCLE_REACTOME	-1.16863	-1.22734	-2.38909	-1.12053	-2.47082	-2.48955	-3.377	-2.49607	-0.724802	-1.21505	-0.597677	-1.30938	-2.54212	-0.978878		x
G2PATHWAY	0.228637	0.236436	1.75757	0.748349	-0.243962	-0.286816	-1.72892	-0.321685	0.216489	1.32209	0.45599	-0.130731	-1.39478	-0.179448
GABAPATHWAY	-0.394288	-0.400865	-0.844692	-0.340765	1.08563	1.09507	1.16095	1.13941	-0.451376	-0.531658	-0.82108	0.0289013	-0.843452	0.00967493
GALACTOSE_METABOLISM	1.20914	1.22485	1.6359	1.17712	-0.616392	-0.613985	-1.57792	-0.609862	1.65786	1.31389	1.56742	-0.0624498	-1.22363	-0.156635
GALE_FLT3ANDAPL_DN	-1.51014	-1.54805	-1.23158	-1.14275	0.292931	0.29187	1.23187	0.340143	0.231208	1.245	1.76422	0.145498	1.17957	0.165855
GALE_FLT3ANDAPL_UP	0.342048	0.418365	-1.88387	0.221622	-0.825953	-0.888309	-2.65726	-0.76325	0.265999	-0.949742	0.414939	-1.08101	-2.27671	-1.14419
GALINDO_ACT_UP	0.359782	0.338052	-1.95862	0.233113	-0.383897	-0.347825	-0.202855	-0.20958	-0.54203	-1.11275	-0.54736	-0.423028	-2.26146	-0.589423
GAMMA-UV_FIBRO_DN	1.29101	1.25934	1.85113	0.970737	1.05127	1.05295	1.74773	1.02129	0.16219	-0.68925	-0.0817775	0.391204	1.59229	0.615189
GAMMA-UV_FIBRO_UP	0.359403	0.347863	2.02105	0.748609	-0.637508	-0.635001	-2.05099	-0.697941	-0.0180426	-0.766447	0.0108741	-0.42432	-1.63501	-0.319864
GAMMA_ESR_OLD_UNREG	-0.365346	-0.348027	-1.12585	-0.212977	-0.922347	-0.909512	-1.58111	-0.909119	-0.536333	-0.683192	-0.822371	-1.1109	-1.3697	-1.14112
GAMMA_ESR_WS_UNREG	-0.349668	-0.368576	-1.33212	-0.251998	0.680445	0.677923	1.61297	0.620813	-0.634598	-0.731243	-0.437155	0.145468	-1.35243	0.210799
GAMMA_HEXACHLOROCYCLOHEXANE_DEGRADATION	1.32092	1.29623	1.02828	1.24377	0.858265	0.86573	0.917809	0.854797	1.44588	0.800341	1.26845	0.629318	0.8142	0.578911
GAMMA_UNIQUE_FIBRO_DN	-0.392363	-0.386502	-1.69502	-0.320647	-0.408441	-0.420748	-2.19991	-0.289393	-0.561351	-0.893649	-0.442599	-0.768813	-1.88252	-0.72489
GAMMA_UNIQUE_FIBRO_UP	0.084306	0.111556	-0.718615	0.0855291	-1.51959	-1.50744	-1.29853	-1.49169	-0.187703	-0.372092	0.0570028	-0.0526969	-0.805278	-0.103605
GATA3PATHWAY	-0.496271	-0.520893	-0.876175	-0.525993	0.277341	0.296627	0.971221	0.26683	-0.821475	-0.528683	-0.765953	0.442908	0.101932	0.43119
GAY_YY1_DN	0.812215	0.842521	4.51032	1.43074	-0.837642	-0.74845	-4.51163	-0.83944	1.17063	3.52547	1.65604	-0.547069	-3.67653	-0.468271
GAY_YY1_UP	0.140426	0.140798	-2.85338	-0.115005	-0.881505	-0.926556	-3.93372	-1.12989	-0.634338	-1.66216	-1.36376	-0.114757	-3.08898	-0.397419
GCRPATHWAY	-1.77014	-1.78606	-1.30038	-1.45758	-0.555608	-0.536188	-1.40992	-0.549722	-1.10805	-0.658771	-0.906131	-0.475393	-1.17516	-0.601756
GENOTOXINS_24HRS_DISCR	0.264008	0.223112	-1.43723	0.286568	0.163052	0.17517	1.75328	0.172702	-0.152054	-0.744185	0.217137	0.00850852	0.0602907	0.0181001
GENOTOXINS_4HRS_DISCR	-0.432283	-0.455007	-1.3467	-0.452068	0.218241	0.195553	1.51839	0.243814	0.216489	-0.634843	0.277361	0.816236	1.56979	0.796169
GENOTOXINS_ALL_24HRS_REG	1.43546	1.45919	1.77561	1.52636	1.09355	1.11482	1.60277	1.09831	0.272062	0.434157	1.16637	0.737422	1.49256	0.827434
GENOTOXINS_ALL_4HRS_REG	-0.99209	-0.974384	-1.48281	-0.872261	-1.70837	-1.68496	-2.06003	-1.58334	-0.0753873	0.371443	0.466721	-1.12325	-1.62267	-1.18225
GERY_CEBP_TARGETS	2.10606	2.11819	3.37581	1.94136	0.261465	0.240298	2.78232	0.102422	0.830653	-1.2826	-0.478698	2.35157	3.06353	2.19681
GHPATHWAY	0.311252	0.322866	1.72842	0.54828	1.14265	1.16029	1.72331	1.18631	0.525975	-0.625203	0.277361	0.303296	1.49921	0.210799
GH_AUTOCRINE_DN	-0.339133	-0.280409	-2.31543	0.272392	-1.01516	-0.93054	-3.237	-0.938096	0.184668	-1.29139	-0.475362	-0.820786	-2.69442	-1.04752
GH_AUTOCRINE_UP	0.589068	0.563097	-2.68431	0.541563	-0.196166	-0.195269	3.17579	-0.290634	-0.118517	-1.52208	-0.564151	0.145233	0.144745	0.247103
GH_EXOGENOUS_ALL_UP	-1.34286	-1.33416	-1.37219	-1.56569	-0.0759746	-0.094158	1.22998	-0.112562	-0.601724	-0.723929	-1.12431	-0.510654	-1.26232	-0.646389
GH_EXOGENOUS_ANY_DN	0.0255187	0.0484599	-1.4204	0.286568	1.27494	1.28916	1.95351	1.15218	0.339321	-0.78871	-0.195389	2.14987	2.04901	2.04588
GH_EXOGENOUS_ANY_UP	-0.353171	-0.457518	-2.55082	-0.48254	-0.172135	-0.213333	2.78675	-0.255031	-1.36332	-1.51098	-1.86324	0.656321	2.87077	0.403649
GH_EXOGENOUS_EARLY_DN	0.0578113	0.0596292	0.0836378	0.169203	0.923185	0.926459	0.295885	0.947827	-0.20181	-0.216742	-0.079783	1.62177	0.917931	1.63068
GH_EXOGENOUS_EARLY_UP	-0.535122	-0.528005	-1.09398	-0.513099	-0.373778	-0.398178	-1.38511	-0.401411	-2.356	-0.86356	-2.17103	-0.0097247	-1.0863	0.0123332
GH_EXOGENOUS_LATE_DN	-0.241332	-0.232328	-1.43189	-0.376339	1.55095	1.52168	1.90971	1.46974	0.31415	-0.730204	-0.180895	2.22239	1.94983	2.10271
GH_EXOGENOUS_LATE_UP	0.787495	0.778995	1.67965	0.437442	1.67894	1.66727	1.79716	1.61761	-1.01571	-0.821809	-1.21108	1.14312	1.60085	1.06261
GH_EXOGENOUS_MIDDLE_UP	-0.119656	-0.0776419	-1.56543	-0.296133	-1.01089	-0.955433	-2.16139	-1.04257	-0.518435	-0.870641	-0.723633	-0.849138	-1.77178	-0.898768
GH_GHRHR_KO_24HRS_DN	2.71891	2.68292	4.35816	2.50628	1.99487	1.98744	3.94994	1.93463	1.48851	3.29866	2.37104	1.43242	3.70191	1.43677
GH_GHRHR_KO_24HRS_UP	0.670703	0.614214	-2.35399	0.472124	1.00137	0.997688	3.0085	1.00172	0.448642	-1.23522	0.187825	0.576983	2.82521	0.401019
GH_GHRHR_KO_6HRS_DN	0.186682	0.210691	0.185586	0.202634	-0.262092	-0.26999	-0.124563	-0.262655	0.129383	-0.545896	-0.0652359	-1.04102	-1.31173	-1.02277
GH_GHRHR_KO_6HRS_UP	1.21879	1.21488	2.33936	1.24177	0.0840228	0.0263775	1.95707	0.0724234	0.536709	1.76889	0.830911	0.371277	0.10533	0.276
GH_HYPOPHYSECTOMY_RAT_DN	1.77987	1.76624	1.48299	1.55521	1.44027	1.41104	1.37274	1.40429	0.66066	-0.459465	0.200739	0.0767251	-0.989035	0.0113449
GH_HYPOPHYSECTOMY_RAT_UP	0.115623	0.119258	0.153783	0.21492	0.538846	0.54022	1.0296	0.499519	-0.821475	-0.415633	-0.0493137	-0.579932	-0.96108	-0.592489
GH_IGF_CHONDROCYTES_UP	-0.495141	-0.481491	-0.0470943	-0.590227	1.20472	1.19538	0.958509	1.21703	-0.200984	-0.342281	-0.385691	0.562879	0.136769	0.560374
GILDEA_BLADDER_UP	-4.71269	-4.68988	-2.43003	-4.86542	-1.27471	-1.28101	-1.97129	-1.29393	-3.63904	-1.35033	-3.92126	0.916215	1.62841	0.814905
GLEEVECPATHWAY	1.10387	1.15196	1.93087	1.20193	1.19582	1.21429	1.80351	1.24152	1.68406	1.51477	1.41192	0.276117	-1.40059	0.220608
GLOBOSIDE_METABOLISM	1.99273	1.99868	1.18686	1.94198	0.0280076	0.0183617	0.648918	0.0241411	0.0607159	0.183627	0.393911	-0.341192	-0.667264	-0.376374
GLUCONEOGENESIS	1.04176	1.0863	2.41953	1.74098	-0.116053	-0.0872163	1.89918	-0.171942	0.529202	1.78148	1.28051	1.7669	2.17239	1.78356
GLUTAMATE_METABOLISM	1.41785	1.43627	1.94064	1.48268	0.735881	0.73876	1.65899	0.731891	1.0927	1.44694	1.10664	0.572938	1.57061	0.515332
GLUTATHIONE_METABOLISM	1.56921	1.56943	2.08146	1.86944	0.480368	0.466893	1.67378	0.462163	1.16197	1.52158	1.25132	0.134421	0.0482725	0.0167575
GLYCEROLIPID_METABOLISM	0.200264	0.206561	0.242989	0.265311	-0.384336	-0.376939	-0.179943	-0.444653	0.810432	0.38796	0.487474	0.11333	-1.4609	0.0167575
GLYCEROPHOSPHOLIPID_METABOLISM	-0.618888	-0.626498	-1.52279	-0.503015	-0.957179	-0.953459	-2.04654	-0.987168	-0.51241	-0.819016	-0.585802	-0.255223	-1.59124	-0.416785
GLYCINE_SERINE_AND_THREONINE_METABOLISM	-0.727087	-0.740517	-1.502	-0.697164	-1.4961	-1.47861	-2.09265	-1.45223	0.00397418	-0.678675	0.20103	-0.266301	-1.49863	-0.191838
GLYCOGEN	-0.826384	-0.833967	-1.10063	-0.795446	0.252323	0.247271	1.1895	0.398045	-0.889122	-0.505401	-0.0603967	0.31875	1.14397	0.306848
GLYCOGEN_METABOLISM	0.286612	0.350561	-1.52375	0.436505	0.852983	0.904793	2.04172	1.01453	-0.79551	-0.989169	-1.21977	0.429663	1.86166	0.26425
GLYCOLYSIS	1.04176	1.0863	2.41953	1.74098	-0.116053	-0.0872163	1.89918	-0.171942	0.529202	1.78148	1.28051	1.7669	2.17239	1.78356
GLYCOLYSISPATHWAY	0.32093	0.322726	0.974514	0.560422	2.1343	2.14379	1.34245	2.14547	1.03591	0.830354	1.15081	1.97591	1.18997	1.99004
GLYCOLYSIS_AND_GLUCONEOGENESIS	0.979475	0.996571	2.18092	1.67269	1.98655	1.99806	2.16283	2.02282	0.160639	1.61567	1.24845	2.10431	2.15496	2.4965
GLYCOSAMINOGLYCAN_DEGRADATION	0.203763	0.211365	1.1506	0.489909	-0.159711	-0.187766	-1.14216	-0.210592	0.77487	0.871821	0.298516	-0.318059	-0.96855	-0.372953
GLYCOSPHINGOLIPID_METABOLISM	1.42548	1.45118	1.68042	1.35175	-0.381049	-0.365185	-1.53664	-0.445326	1.1007	1.34755	1.8013	-0.613503	-1.32221	-0.667588
GLYOXYLATE_AND_DICARBOXYLATE_METABOLISM	0.905985	0.919448	1.20173	1.07932	0.372433	0.377824	1.00041	0.383174	0.802186	0.973685	1.38397	0.686442	1.02118	0.672055
GNATENKO_PLATELET	-1.60125	-1.56874	-1.85264	-1.33894	-0.65349	-0.64394	-2.22999	-0.529243	-0.709024	-0.899782	-0.442599	0.938182	2.02438	1.1372
GNATENKO_PLATELET_UP	-1.60125	-1.56874	-1.85264	-1.33894	-0.65349	-0.64394	-2.22999	-0.529243	-0.709024	-0.899782	-0.442599	0.938182	2.02438	1.1372
GN_CAMP_GRANULOSA_DN	0.363225	0.375614	-1.93105	0.553184	-0.99947	-0.943307	-2.87186	-1.10997	-0.577947	-1.16169	-0.694487	-0.583785	-2.2831	-0.595063
GN_CAMP_GRANULOSA_UP	-1.05275	-1.07669	-1.87773	-1.1158	0.386606	0.428286	2.00867	0.319227	-0.704254	-1.0584	-1.39095	-0.145336	-1.78923	0.148262
GOLDRATH_CELLCYCLE	0.0745124	0.0239258	-1.51405	-0.0610235	-1.82562	-1.83148	-2.34664	-1.92862	-0.563896	-0.791342	-0.0938904	-0.107259	-1.63906	-0.210877		x
GOLDRATH_CYTOLYTIC	-1.66216	-1.67701	-1.00558	-1.78257	-1.54741	-1.55219	-1.17438	-1.53664	-2.707	-0.756639	-2.39236	-0.083043	-0.687472	-0.0875618
GOLDRATH_HP	3.43498	3.3849	4.35166	3.15579	1.7726	1.68904	3.84832	1.89389	1.04979	3.22921	2.32112	1.17142	3.60744	1.40652
GOLDRATH_MEMORY	1.38193	1.33738	2.22395	1.3954	2.13706	2.10237	2.26617	2.12843	0.686055	-0.771325	0.33699	1.27935	1.99304	1.44148
GOLUB_ALL_VS_AML_DN	0.959905	0.968061	1.44018	0.903626	2.29306	2.29301	1.71557	2.26818	1.93572	1.2981	2.18585	0.642211	1.23511	0.626422
GOLUB_ALL_VS_AML_UP	0.740413	0.715615	1.57229	0.827848	0.459459	0.496047	1.38039	0.459622	0.188967	1.2592	1.25558	0.247518	0.0702202	0.184
GO_ROS	0.228637	0.236436	1.77214	0.748349	0.911546	0.941034	1.69179	0.997813	1.95735	1.64985	2.77817	1.25026	1.69685	1.38154
GPCRDB_CLASS_A_RHODOPSIN_LIKE	0.0718971	0.0720874	-1.47743	-0.285739	0.334811	0.321183	1.73956	0.276459	-0.851163	-0.971252	-1.50842	0.746564	1.74796	0.681521
GPCRDB_CLASS_A_RHODOPSIN_LIKE2	-0.364753	-0.36334	-0.357479	-0.40426	-0.271769	-0.273112	-0.422	-0.275867	-0.594345	-0.254234	-0.680096	-0.312665	-0.359817	-0.337215
GPCRDB_CLASS_B_SECRETIN_LIKE	-0.535766	-0.512201	-0.84483	-0.607532	0.926562	0.923074	1.05866	0.902579	-0.880096	-0.511235	-0.871181	0.402912	0.89817	0.347014
GPCRDB_CLASS_C_METABOTROPIC_GLUTAMATE_PHEROMONE	-0.296832	-0.311745	-0.62591	-0.371933	1.05343	1.06141	0.900031	1.05249	-1.01141	-0.481121	-1.16529	-0.418684	-0.688828	-0.461532
GPCRDB_OTHER	-1.41876	-1.42951	-1.13922	-1.47473	-2.07607	-2.05377	-1.57559	-2.06162	-3.07465	-0.933096	-2.85887	-2.33285	-1.34746	-2.16129
GPCRPATHWAY	-0.894665	-0.915011	-1.54711	-0.725631	0.971418	0.973896	1.84736	1.00539	-0.211091	-0.74393	0.0104786	0.776512	1.731	0.668781
GPCRS_CLASS_A_RHODOPSIN_LIKE	-0.108853	-0.0706322	-1.41631	-0.269397	1.75684	1.73264	1.98554	1.87277	-1.44351	-0.977539	-1.80408	0.851502	1.67063	0.746842
GPCRS_CLASS_A_RHODOPSIN_LIKE_2	-0.158901	-0.167091	0.0116757	-0.232125	-0.443773	-0.447137	-0.611392	-0.448308	-0.583848	-0.307479	-0.658607	0.020539	0.0139351	0.00483747
GPCRS_CLASS_B_SECRETIN_LIKE	-0.535766	-0.512201	-0.84483	-0.607532	0.926562	0.923074	1.05866	0.902579	-0.880096	-0.511235	-0.871181	0.402912	0.89817	0.347014
GPCRS_CLASS_C_METABOTROPIC_GLUTAMATE_PHEROMONE	-0.296832	-0.311745	-0.62591	-0.371933	1.05343	1.06141	0.900031	1.05249	-1.01141	-0.481121	-1.16529	-0.418684	-0.688828	-0.461532
GRAEBER_BETA2_INTEGRINS	-0.734989	-0.707018	-0.742457	-0.611082	0.0313134	0.00983031	0.725513	0.0269906	-1.14023	-0.50263	-1.17209	-0.699139	-0.804575	-0.754035
GRANDVAUX_IFN_NOT_IRF3_UP	1.01592	1.01175	1.43325	1.09503	-0.679392	-0.680897	-1.40227	-0.670648	1.21642	1.11236	1.15488	0.0801367	-1.03301	0.0118493
GRANDVAUX_IRF3_DN	0.422638	0.423735	1.32859	0.565699	0.135859	0.147824	-0.0438256	0.11306	-0.143408	0.248824	0.14215	-0.233043	-1.06503	-0.13565
GRANDVAUX_IRF3_UP	-1.44202	-1.43536	-1.05519	-1.53161	-0.585607	-0.570679	-1.0892	-0.621046	-3.11362	-1.05111	-3.34634	-1.05504	-1.00904	-1.1175
GREENBAUM_E2A_DN	-1.82361	-1.80962	-1.01312	-1.4161	-2.18673	-2.21634	-1.48055	-2.14467	-0.991772	-0.433315	-0.355523	-0.417184	-0.878632	-0.441568
GREENBAUM_E2A_UP	0.478543	0.497289	2.1	0.666152	-1.32596	-1.30751	-2.29214	-1.30694	0.310034	1.66488	0.988085	-1.26145	-1.83186	-0.929243
GSK3PATHWAY	1.19062	1.20073	1.80054	1.12081	1.26547	1.26072	1.70486	1.2497	0.569929	0.391788	0.793649	0.796564	1.55263	0.776981
GUO_HEX_DN	-0.396486	-0.417926	-1.51048	-0.285739	-0.62602	-0.673282	-2.01403	-0.578495	-0.544104	-0.829152	-0.495688	0.120205	-1.54952	0.017774
GUO_HEX_UP	0.0341007	0.0314161	-1.95431	0.0742291	-0.792473	-0.747059	-2.71643	-0.641802	0.483284	-1.01677	0.0145312	0.163578	-2.08685	0.174728
G_PROTEIN_SIGNALING	-1.46025	-1.39602	-2.30262	-1.49844	-0.262677	-0.244318	-0.202855	-0.35789	-1.66823	-1.34788	-2.09335	-0.391984	-2.26146	-0.589423
H2O2_CSBCOMBINED	-0.312863	-0.298033	-0.995763	-0.471982	0.325211	0.363694	1.14456	0.312886	-0.459288	0.977788	0.459304	0.762089	1.19744	0.858664
H2O2_CSBDIFF_C1	0.559097	0.582157	1.72842	0.54828	2.29816	2.25659	1.99129	2.31731	0.177803	-0.692683	-0.258526	1.09243	1.6545	1.18642
H2O2_CSBDIFF_C2	-0.0723295	-0.0531432	-1.47897	0.296626	0.0306654	0.0240792	1.77714	-0.0465369	0.143158	1.62053	0.865266	0.362508	1.7919	0.251952
H2O2_CSBRESCUED_C1_UP	-1.35943	-1.36779	-1.88017	-1.01181	-2.03799	-2.03751	-2.65439	-1.95413	-1.45211	-0.951239	-0.347766	-0.627011	-1.92372	-0.37263
H2O2_CSBRESCUED_C2_UP	0.956976	0.959457	1.18824	1.01758	1.58487	1.58226	1.28257	1.60479	0.885757	0.92311	1.05321	1.05174	1.0691	0.973137
H2O2_CSBRESCUED_UP	-0.534126	-0.496998	-2.03485	-0.384934	-2.13773	-2.17972	-3.00216	-2.21901	-1.08755	-1.02864	-0.122045	-0.259966	-2.109	0.0239442
HADDAD_CD45CD7_PLUS_VS_MINUS_DN	0.100732	0.169652	-2.02366	-0.0824966	-0.142811	-0.107325	2.31201	-0.211585	-1.31544	-1.29952	-1.8296	0.85793	2.42657	0.644868
HADDAD_CD45CD7_PLUS_VS_MINUS_UP	-1.22811	-1.24534	-1.44936	-1.12454	-1.10262	-1.09301	-1.85647	-1.04976	-1.39325	-0.770067	-0.775268	-0.897701	-1.51271	-0.936807
HADDAD_HPCLYMPHO_ENRICHED	0.178808	0.057415	-3.63328	-0.146439	-1.33968	-1.30347	-4.96445	-1.43872	-0.80772	-2.00773	-1.23278	-0.479928	-3.97309	-0.506043
HADDAD_HSC_CD10_UP	0.172264	0.0553137	-3.46072	-0.14108	-1.29065	-1.25577	-4.73994	-0.873951	-0.567956	-1.88187	-0.702362	-0.355168	-3.82768	-0.487523
HADDAD_HSC_CD7_DN	0.100732	0.169652	-2.02366	-0.0824966	-0.142811	-0.107325	2.31201	-0.211585	-1.31544	-1.29952	-1.8296	0.85793	2.42657	0.644868
HADDAD_HSC_CD7_UP	-1.22811	-1.24534	-1.44936	-1.12454	-1.10262	-1.09301	-1.85647	-1.04976	-1.39325	-0.770067	-0.775268	-0.897701	-1.51271	-0.936807
HALMOS_CEBP_DN	0.339604	0.352276	-1.35806	0.161635	1.41483	1.40952	1.89749	1.29437	-0.607984	-0.881997	-1.06168	0.201769	-1.47562	0.23
HALMOS_CEBP_UP	-0.516677	-0.543837	-1.62703	-0.659889	-1.62665	-1.62693	-2.34907	-1.73629	-0.134272	-0.874003	-0.629252	-0.957974	-1.83581	-1.03074
HANSON_NFKAPPB_IND	0.370493	0.386009	0.989488	0.201039	0.615233	0.61926	0.976753	0.576088	-0.0090213	-0.438881	-0.355523	-0.257721	-0.84603	-0.328914
HASLINGER_B_CLL_11Q23	-0.665124	-0.698012	-1.13984	-0.670513	-0.0101186	0.0158509	1.15745	-0.10479	-0.803677	-0.620848	-0.765586	0.114453	-1.06409	0.165855
HASLINGER_B_CLL_12	0.0570498	0.0572008	-1.14611	-0.0467222	0.196359	0.175946	1.36615	0.219368	-0.57097	-0.657926	-0.393324	-0.188625	-1.26764	-0.161456
HASLINGER_B_CLL_13Q14	-0.825142	-0.830217	-1.20072	-0.85918	-0.482235	-0.484819	-0.182482	-0.493519	-0.802428	-0.569509	-0.138161	0.360397	0.0829747	0.331434
HASLINGER_B_CLL_17P13	0.94903	0.951491	1.64691	1.03334	-0.496742	-0.455334	-1.56975	-0.289432	1.7959	1.35433	1.69602	-0.117623	-1.26764	-0.161456
HASLINGER_B_CLL_6Q21	0.498056	0.49268	1.12977	0.708862	-0.293216	-0.298824	-1.08657	-0.256721	0.0739266	0.821961	0.281443	-0.0928654	-0.865235	-0.110758
HASLINGER_B_CLL_MUTATED	-1.54159	-1.52113	-1.15053	-1.57562	0.182248	0.188363	0.946898	0.208658	-1.14382	-0.632807	-1.37234	0.552498	0.995037	0.551622
HBX_HCC_DN	0.651703	0.679316	1.59446	0.673316	0.127049	0.0970363	1.35196	0.0497682	0.821308	-0.597211	-0.0718864	-0.86314	-1.38195	-0.863694
HBX_HCC_UP	1.15545	1.14726	1.35866	1.27575	0.0442839	0.0441628	1.02603	-0.0268681	0.34961	0.340233	0.992625	-0.743682	-1.04042	-0.527775
HBX_HEP_DN	0.690521	0.692312	1.17922	0.620886	0.142872	0.12802	0.994017	0.159614	1.0028	0.915997	0.649336	0.276045	0.990704	0.265738
HBX_HEP_UP	0.961281	0.966818	1.6209	1.30883	-0.792136	-0.835389	-1.56778	-0.749808	1.19653	1.40253	2.34798	-0.310571	-1.2146	-0.316571
HBX_NL_DN	-0.228911	-0.24129	-0.891161	-0.295948	1.5045	1.47728	1.30361	1.51704	-0.36479	-0.478711	-0.286185	-0.473043	-0.996275	-0.500691
HBX_NL_UP	0.900057	0.859048	1.67441	0.878065	-0.653782	-0.671529	-0.221509	-0.646856	1.04211	0.452007	1.33175	-0.888163	-1.42202	-0.888733
HCC_SURVIVAL_GOOD_VS_POOR_DN	1.17176	1.11281	4.35803	1.84033	-3.06268	-2.96998	-4.67816	-2.64531	0.246981	3.46463	2.8785	-0.22446	-3.39532	0.0385483
HCC_SURVIVAL_GOOD_VS_POOR_UP	-0.160227	-0.137969	-2.07328	-0.396542	-0.686947	-0.658347	-2.77022	-0.654512	0.340666	-1.09759	-0.406815	0.135773	-2.1615	0.0246663
HCMVPATHWAY	0.379852	0.376124	1.51505	0.478578	-0.549151	-0.537431	-1.57104	-0.527594	1.05004	1.2045	0.787821	0.247518	1.30246	0.184
HDACI_COLON_BUT12HRS_DN	1.03165	1.03742	3.08254	1.62962	0.705902	0.675077	2.66314	0.580878	0.172567	2.27996	0.783505	0.758426	2.62453	0.697475
HDACI_COLON_BUT12HRS_UP	-0.507993	-0.483913	-1.56543	-0.296133	-0.377215	-0.388581	-2.05025	-0.378025	-0.154746	-0.746029	0.325938	0.310047	-1.57271	0.247718
HDACI_COLON_BUT16HRS_DN	0.297214	0.393281	-2.56308	0.301526	0.444208	0.487286	3.09052	0.496259	-0.50425	-1.27254	0.564541	0.376396	-2.75274	0.42906
HDACI_COLON_BUT16HRS_UP	-1.28292	-1.25088	-1.56478	-0.929834	-1.52695	-1.5091	-2.1272	-1.37934	-1.40997	-0.934588	-1.45148	-1.77858	-1.84529	-1.89897
HDACI_COLON_BUT24HRS_DN	0.647924	0.672099	-2.56067	0.724857	1.2561	1.31993	3.35766	1.29233	0.450658	-1.2814	0.949219	1.12418	3.17963	0.844994
HDACI_COLON_BUT24HRS_UP	-1.28344	-1.28416	-2.03372	-1.08876	-0.241628	-0.256477	-0.175191	-0.192785	-0.974573	-1.10033	-1.02063	0.15345	0.126664	0.44635
HDACI_COLON_BUT2HRS_DN	1.21246	1.22181	0.352961	1.20672	-0.327825	-0.334095	-1.22026	-0.287022	0.643262	0.935611	0.499562	0.250136	1.03455	0.145465
HDACI_COLON_BUT2HRS_UP	1.01209	0.994585	2.43544	0.766098	1.48896	1.43743	2.34187	1.39422	0.843042	-0.860111	0.637144	0.919978	2.15398	0.839826
HDACI_COLON_BUT30MIN_DN	0.0732165	0.0484599	-1.50455	-0.290982	0.607808	0.605573	1.83519	0.608023	0.0489631	-0.755316	0.0108741	-0.128174	-1.61056	-0.0945544
HDACI_COLON_BUT48HRS_DN	1.28343	1.29396	3.54428	1.4967	1.05275	1.09274	3.17864	1.05313	0.200864	2.70202	1.26924	0.606591	2.9843	0.421597
HDACI_COLON_BUT48HRS_UP	-1.9201	-1.90743	-2.36574	-1.555	-1.27896	-1.29188	-2.99064	-1.29486	-1.03629	-1.39089	-2.17237	-0.890028	-2.39293	-0.77099
HDACI_COLON_BUT_DN	0.685912	0.709307	-3.69031	1.04463	0.423622	0.455105	4.55516	0.731442	0.185238	-1.87561	0.832083	0.554774	-4.05729	0.632396
HDACI_COLON_BUT_UP	-0.227683	-0.24437	-2.97872	-0.563485	1.00476	0.927549	3.53621	0.966683	-0.294451	-1.61355	-0.977509	0.589961	3.3839	0.907669
HDACI_COLON_CLUSTER10	0.666559	0.652474	1.72232	0.730314	0.776812	0.78997	1.61255	0.789809	0.362286	0.32123	0.183514	0.315239	0.0785086	0.205718
HDACI_COLON_CLUSTER4	1.89945	1.92262	1.54628	1.84481	-1.18012	-1.19145	-1.46807	-1.1878	0.66066	0.991742	0.588586	-0.208843	-1.04012	-0.271095
HDACI_COLON_CLUSTER5	0.774339	0.784048	1.94903	1.12084	0.398015	0.420013	1.66535	0.361405	-0.306202	-0.678675	0.296511	0.0500586	-1.46845	0.0167575
HDACI_COLON_CLUSTER6	0.396043	0.383327	2.17145	0.443069	0.228684	0.220927	1.93202	0.190308	0.152404	1.70678	0.693855	0.13489	-1.72984	0.144085
HDACI_COLON_CLUSTER7	-0.40512	-0.426	-1.01371	-0.0408573	-1.52537	-1.53676	-1.63317	-1.43959	-0.316672	-0.575339	-0.343952	-0.133903	-1.10852	-0.141189
HDACI_COLON_CLUSTER8	0.27377	0.28537	0.65328	0.20723	0.14072	0.123636	0.585812	0.163399	-0.312965	-0.309176	-0.435291	-0.541551	-0.585871	-0.362824
HDACI_COLON_CLUSTER9	0.510328	0.561177	-1.78057	0.504032	0.0928907	0.0926367	2.15222	0.0800671	0.985336	-0.96777	-0.115651	-0.0178908	-1.9985	0.0226897
HDACI_COLON_CUR12HRS_UP	1.72933	1.73381	1.76871	1.98519	-0.0108691	-0.0570965	1.25662	0.0467491	1.52348	1.3292	1.89507	0.556456	1.30286	0.507976
HDACI_COLON_CUR16HRS_DN	-1.51609	-1.53447	-1.10555	-1.57562	-0.459628	-0.474752	-1.13035	-0.48941	-1.5378	-0.632807	-1.48259	-0.251162	-0.891374	-0.231191
HDACI_COLON_CUR24HRS_DN	-2.23664	-2.23746	-1.33662	-2.17578	-1.23152	-1.22678	-1.4215	-1.19756	-2.09305	-0.784001	-2.02739	-1.31547	-1.20116	-1.33566
HDACI_COLON_CUR24HRS_UP	1.05654	1.04513	2.31073	0.979819	1.24393	1.2321	2.19443	1.30644	-0.0204584	-0.812272	0.480091	0.397107	1.96292	0.276
HDACI_COLON_CUR2HRS_UP	1.01741	1.01628	1.99188	1.62069	0.631491	0.663579	1.68803	0.649704	-0.86656	-0.674475	0.103326	0.523875	1.73149	1.24163
HDACI_COLON_CUR48HRS_UP	1.25028	1.26822	2.85819	1.05869	0.54508	0.569971	2.531	0.552056	-0.0886897	-0.997339	0.744629	-0.342348	-2.27767	-0.13372
HDACI_COLON_CURSUL_DN	-0.21582	-0.200817	-0.817706	-0.155537	-0.150577	-0.163494	-0.0892958	-0.140376	0.181375	0.247789	0.501948	-0.263339	-0.895731	-0.291407
HDACI_COLON_CURSUL_UP	1.25507	1.30947	2.34427	1.2244	-0.0166028	-0.0872163	1.91953	0.0714104	0.329429	1.71925	0.588681	0.238737	1.91724	0.27214
HDACI_COLON_CUR_DN	-2.45737	-2.47598	-1.97319	-2.55431	-0.888065	-0.921899	-2.08553	-1.00597	-2.0794	-0.993114	-1.71097	-0.461414	-1.64556	-0.424724
HDACI_COLON_CUR_UP	2.02374	2.02149	3.74968	1.97429	0.935382	0.954786	3.25922	0.899933	-0.0325268	-1.26133	0.949219	0.384952	-2.81531	0.438812
HDACI_COLON_SUL12HRS_DN	1.39722	1.37917	1.74863	1.34114	1.4858	1.50051	1.69764	1.5346	0.522775	0.33152	0.422165	0.207737	1.44028	0.55646
HDACI_COLON_SUL12HRS_UP	1.94629	1.95134	1.99062	2.23425	0.207589	0.186008	1.44427	0.231913	1.71462	1.45012	1.79301	0.21343	-1.28642	0.200509
HDACI_COLON_SUL16HRS_DN	1.35257	1.4104	2.94597	1.25436	0.107565	0.107271	2.51864	0.0927158	0.68709	2.26451	1.06373	0.0454191	-2.29056	0.0262742
HDACI_COLON_SUL16HRS_UP	0.843138	0.825322	2.16959	0.800297	-0.0634217	-0.110461	1.81596	-0.0480631	0.625401	1.65582	0.673139	0.00909599	-1.70433	0.0193499
HDACI_COLON_SUL24HRS_DN	1.62346	1.69288	3.56531	1.50558	-0.180856	-0.224141	-3.41493	-0.267952	0.746871	-1.29662	0.198636	0.451427	2.98781	0.424099
HDACI_COLON_SUL24HRS_UP	1.25753	1.24396	2.76168	1.16622	-0.0200416	-0.0369426	2.34167	0.0862011	0.397661	2.07535	0.710609	-0.0192615	-2.08561	0.328506
HDACI_COLON_SUL2HRS_DN	0.391412	0.374734	1.32859	0.565699	-0.562927	-0.548301	-1.36652	-0.528156	-0.0264335	-0.479896	0.209665	0.124877	-1.02768	0.085599
HDACI_COLON_SUL2HRS_UP	1.7782	1.78954	1.19653	1.62984	0.199008	0.186567	-0.0183504	0.180703	1.22201	0.585595	2.05788	0.531204	0.857955	0.477719
HDACI_COLON_SUL30MIN_DN	-0.0209573	-0.0249371	-1.37396	0.161635	0.238121	0.213366	1.67389	0.266023	0.278419	-0.69267	0.302626	-0.487047	-1.59885	-0.621588
HDACI_COLON_SUL48HRS_DN	0.585919	0.57248	0.401962	0.57869	-0.661485	-0.622414	-2.88639	-0.534608	0.166908	-1.05504	0.312514	-0.348408	-2.35318	-0.460362
HDACI_COLON_SUL48HRS_UP	0.426284	0.440824	-2.34782	0.276202	0.263275	0.282841	2.83096	0.45458	0.475762	-1.21958	0.184081	1.00687	2.87417	1.12062
HDACI_COLON_SUL_DN	1.44873	1.50848	4.51643	1.4207	-0.232934	-0.175055	3.85274	0.14333	0.360481	-1.66998	0.255833	0.172454	-3.54099	0.0406174
HDACI_COLON_SUL_UP	0.503892	0.5687	-2.7592	0.326486	-0.0283431	-0.100567	3.25951	-0.0858098	0.562378	-1.39913	0.611274	0.407554	-2.9495	0.464577
HDACI_COLON_TSA12HRS_UP	-0.795126	-0.800017	-1.07104	-0.355685	-0.737438	-0.7087	-1.47193	-0.846344	-0.864552	-0.507076	0.0776818	-1.03419	-1.27512	-1.06232
HDACI_COLON_TSA24HRS_DN	-1.05748	-1.04441	-0.827794	-1.00158	0.895854	0.887128	0.917809	0.854797	-0.72494	-0.469703	-0.997769	0.5138	0.793534	0.483701
HDACI_COLON_TSA2HRS_DN	-0.240277	-0.214975	-1.21167	-0.406741	-0.635362	-0.613154	-1.64067	-0.628631	0.22959	-0.571191	0.249551	0.379388	1.36159	0.365222
HDACI_COLON_TSA2HRS_UP	-0.793119	-0.833411	-1.82625	-0.865626	0.698696	0.667024	2.09915	0.573839	-0.534243	-0.957833	-0.580266	-0.644892	-1.94508	-0.756195
HDACI_COLON_TSA30MIN_DN	-0.631161	-0.636953	-0.828001	-0.492022	0.615233	0.593942	0.976753	0.576088	-0.768419	-0.388789	-0.0461287	-0.941135	-0.984588	-1.00484
HDACI_COLON_TSA48HRS_DN	1.12319	1.14497	1.30325	1.27577	2.26095	2.2811	1.53064	2.25745	1.50932	1.01697	1.35098	1.07679	1.13857	1.03217
HDACI_COLON_TSA48HRS_UP	-0.247243	-0.241212	-1.22656	-0.233305	0.915248	0.911827	1.56629	0.923795	-0.515891	-0.681462	-0.487416	0.463447	1.4076	0.375811
HDACI_COLON_TSABUT_DN	0.354376	0.368258	-1.11988	0.133287	1.30532	1.28069	1.60726	1.23697	0.577659	-0.571191	0.249551	0.414889	1.37429	0.365222
HDACI_COLON_TSABUT_UP	-0.814273	-0.855639	-1.87496	-0.888713	1.34721	1.34217	2.28403	1.35979	-0.759371	-0.983379	-0.595742	-0.285697	-1.93924	-0.510455
HDACI_COLON_TSA_DN	0.213755	0.219585	-1.82202	0.216856	1.5599	1.50592	2.47652	1.46065	0.203647	-0.943426	0.144529	1.13709	2.31861	1.16547
HDACI_COLON_TSA_UP	-0.839586	-0.844947	-2.42619	-0.978773	0.455184	0.42442	2.70578	0.432236	-0.8164	-1.27927	-0.774994	-0.406635	-2.52274	-0.664044
HDACPATHWAY	-0.38894	-0.409386	-1.22478	-0.406741	-0.427432	-0.455334	-1.59812	-0.459031	-0.536163	-0.623232	-0.232605	0.0243802	-1.24223	0.0141035
HEARTFAILURE_ATRIA_DN	-0.0397637	-0.0025828	-2.59181	0.30668	-0.983476	-0.956894	-3.64447	-1.05618	-0.312653	-1.31425	0.574192	-0.229796	-2.87286	-0.169521
HEARTFAILURE_ATRIA_UP	0.0180444	0.0342663	-1.02223	0.120956	-0.450786	-0.431111	-1.45027	-0.416564	0.129383	-0.538025	0.00768917	-0.847719	-1.27715	-0.863448
HEARTFAILURE_VENTRICLE_DN	1.23263	1.21932	2.79604	1.75434	0.921725	0.901576	2.46385	0.948308	1.03981	2.13733	1.51512	1.18655	2.48416	1.51422
HEATSHOCK_OLD_UP	1.28491	1.27407	1.48605	1.06104	0.838421	0.843909	1.34349	0.785075	0.718213	1.09331	0.780405	0.983701	1.31286	0.933467
HEATSHOCK_YOUNG_UP	2.25821	2.23539	1.6834	2.56881	0.325211	0.331957	1.15597	0.449312	1.02464	0.998719	0.717868	0.133839	-0.989035	0.0113449
HEDVAT_ELF_UP	2.30824	2.30644	1.50307	2.31417	-1.62451	-1.62505	-1.41251	-1.59468	1.7931	1.07781	2.04548	-0.750406	-0.995933	-0.773138
HEMATOPOESIS_RELATED_TRANSCRIPTION_FACTORS	1.51611	1.50776	2.99548	1.27544	-0.94096	-0.862523	-3.02726	-0.869526	1.55577	2.28614	1.0816	0.315174	-2.305	0.359272
HEMATOP_STEM_ALL_UP	0.453225	0.47153	-1.1562	0.331214	0.134315	0.186008	1.42928	0.0526144	-0.0516602	-0.72306	-0.585728	0.401085	1.43946	0.386109
HESS_HOXAANMEIS1_DN	2.67374	2.72557	3.07965	3.03693	-0.14009	-0.105281	2.26797	-0.207555	2.02542	2.27065	2.38085	0.226695	-2.08561	0.328506
HESS_HOXAANMEIS1_UP	2.67374	2.72557	3.07965	3.03693	-0.14009	-0.105281	2.26797	-0.207555	2.02542	2.27065	2.38085	0.226695	-2.08561	0.328506
HG_PROGERIA_DN	0.908431	0.905516	1.76499	0.925562	0.964756	0.96115	1.65101	0.973766	1.79692	1.46897	1.75243	0.161215	0.0716202	0.205718
HIF1_TARGETS	0.805957	0.816063	2.07726	1.50054	3.02859	2.99884	2.34726	2.99795	-0.361751	-0.706388	0.308619	1.52287	1.87237	1.53723
HIFPATHWAY	-1.25013	-1.20803	-1.24304	-1.30017	0.535371	0.56789	1.26908	0.488453	-0.742801	-0.636017	-0.765586	0.983701	1.30175	0.933467
HINATA_NFKB_DN	-2.68016	-2.6701	-1.58705	-2.71689	-0.494998	-0.467183	-1.38511	-0.401411	-0.834114	-0.795297	-1.7494	-0.816883	-1.19737	-0.601756
HINATA_NFKB_UP	-0.194976	-0.292017	-2.55082	-0.48254	-2.38477	-2.31258	-3.67285	-2.42073	-1.58555	-1.4556	-1.17914	-2.06363	-2.99519	-1.83815
HIPPOCAMPUS_DEVELOPMENT_NEONATAL	-0.38894	-0.370503	-1.21167	-0.406741	-0.566052	-0.573699	-1.6123	-0.628631	-0.849425	-0.683946	-0.554043	-0.86314	-1.29304	-0.337015
HIPPOCAMPUS_DEVELOPMENT_POSTNATAL	0.632467	0.658011	2.31359	0.727769	0.800948	0.783439	2.141	0.824048	-0.174791	-0.868262	0.131053	1.13582	2.10243	1.05681
HIPPOCAMPUS_DEVELOPMENT_PRENATAL	0.615136	0.63998	2.28782	0.966115	-0.911656	-0.936403	-2.35413	-0.901998	0.0797139	1.74414	0.81929	-0.27065	-1.76421	0.0202366
HISTIDINE_METABOLISM	0.490229	0.475329	0.239134	0.529346	0.303989	0.284986	1.27193	0.276028	0.634771	1.12671	0.809864	1.52019	1.45463	1.52632
HIVNEFPATHWAY	-0.15233	-0.163494	-1.97109	-0.376996	-0.595464	-0.625896	-2.63367	-0.76325	0.208124	-1.00743	-0.119528	-0.313634	-2.12887	-0.560369
HOFFMANN_BIVSBII_BI	-0.984408	-1.03442	-2.33875	-1.40402	-1.0365	-1.0505	-2.97826	-1.15109	0.0379922	-1.17297	-0.720218	-0.345391	-2.32117	-0.295642
HOFFMANN_BIVSBII_BI_TABLE2	0.848331	0.879984	4.65129	0.949061	-2.02966	-1.97693	-4.94854	-1.90429	0.59005	-1.65147	1.24282	-1.05533	-3.91696	-1.02091
HOFFMANN_BIVSBII_IMVM	0.0885975	0.088832	-1.7188	0.486546	-1.5249	-1.50368	-2.63604	-1.50303	0.194386	-0.91399	0.137956	-0.292931	-1.98835	-0.52338
HOFFMANN_BIVSBII_LGBII	0.634421	0.658752	3.09712	0.806604	0.462029	0.430803	2.76066	0.608336	0.876863	-1.18575	0.0169461	0.332767	-2.44636	0.203766
HOFMANN_MANTEL_LYMPHOMA_VS_LYMPH_NODES_DN	1.26558	1.27287	2.0205	1.16661	0.37141	0.363973	1.71581	0.376163	0.671342	-0.77611	-0.287662	-0.0137528	-1.54412	-0.0911149
HOFMANN_MANTEL_LYMPHOMA_VS_LYMPH_NODES_UP	1.14105	1.1319	2.45247	1.41036	0.18995	0.204067	-0.0779882	0.201191	1.69629	1.86923	1.33426	0.195681	-1.83826	0.152325
HOFMANN_MDS_CD34_HIGH_RISK	-1.01093	-1.01478	-1.09022	-1.07129	0.575868	0.588854	1.14025	0.623518	-0.758262	-0.56115	-0.733096	0.12761	-0.923524	0.145465
HOFMANN_MDS_CD34_LOW_AND_HIGH_RISK	0.880447	0.918095	1.90176	0.598222	0.406223	0.404751	1.70829	0.471693	0.15179	-0.713707	0.107725	0.546178	1.68198	0.655794
HOFMANN_MDS_CD34_LOW_RISK	1.35305	1.30544	2.29552	1.54121	0.316949	0.34966	1.90352	0.417315	2.67885	2.03067	3.31919	0.155216	-1.66948	0.139783
HOGERKORP_ANTI_CD44_DN	-0.142746	-0.139264	-0.712049	-0.134699	-0.0068742	-0.0009513	-0.0478414	0.0295667	-0.194458	-0.354796	-0.0427069	-0.681506	-0.870049	-0.721706
HOGERKORP_ANTI_CD44_UP	-0.352957	-0.353869	-1.12932	-0.532468	0.618479	0.625132	1.34916	0.660801	-0.612907	-0.687575	-1.01326	0.0543411	0.0368687	0.0127987
HOGERKORP_CD44_DN	-0.0860559	-0.0558397	-1.11353	-0.212977	0.0542365	0.0540882	1.25662	0.0467491	-1.58259	-0.740223	-1.27528	-1.1109	-1.3697	-1.14112
HOGERKORP_CD44_TEMPORALLY_DN	-0.154183	-0.137947	-0.769101	-0.145491	0.170477	0.188856	0.894843	0.249596	-0.210038	-0.383224	-0.0461287	-1.19172	-1.03349	-1.23015
HOGERKORP_CD44_TEMPORALLY_UP	0.151876	0.157542	-0.607341	0.0722853	-1.28429	-1.29542	-1.10515	-1.26071	0.936212	0.692152	0.571149	-0.044537	-0.680584	-0.0875618
HOGERKORP_CD44_UP	-0.499333	-0.5242	-0.957947	-0.688876	1.65579	1.62082	1.33457	1.64044	-0.84598	-0.573375	-0.987827	0.224384	0.990704	0.265738
HOHENKIRK_MONOCYTE_DEND_DN	1.72363	1.67809	3.29486	1.5709	0.760702	0.768083	2.86988	0.625973	2.40656	2.60868	2.00198	0.415474	-2.49115	0.390323
HOHENKIRK_MONOCYTE_DEND_UP	-0.0343086	0.0363667	-2.2753	-0.0927547	-0.435763	-0.433981	-3.06002	-0.237895	-1.06441	-1.39223	-1.41897	-1.07924	-2.59221	-0.669056
HOUSTIS_ROS	1.12762	1.10744	2.01135	1.54861	0.809779	0.79505	1.76646	0.965949	0.748397	1.48036	1.06036	1.10459	1.74609	1.16403
HOX_GENES	1.94363	1.92158	2.34938	1.69051	-1.07836	-1.07417	-2.3254	-1.11214	0.174393	-0.832071	-0.100156	-0.856346	-1.87233	-0.95875
HPV31_DN	-0.771193	-0.711935	-1.60964	-0.966311	-0.888065	-0.872175	-2.06766	-0.792234	0.20161	-0.774498	-0.090595	0.120205	-1.54952	0.017774
HPV31_UP	0.390176	0.404734	-1.57856	0.185704	0.94955	1.01474	2.06148	1.01453	-0.262063	-0.928746	-0.771927	0.429663	1.89705	0.50885
HSC_EARLYPROGENITORS_ADULT	2.90414	3.02832	6.40405	3.05328	1.61716	1.65071	5.69151	1.55587	2.17141	4.81016	1.96252	1.02054	5.39556	0.758652
HSC_EARLYPROGENITORS_FETAL	2.89344	3.01717	6.38046	3.04204	1.74931	1.72325	5.67055	1.55014	2.23277	4.82701	2.27554	1.08752	5.37569	0.755857
HSC_EARLYPROGENITORS_SHARED	2.89344	3.01717	6.38046	3.04204	1.74931	1.72325	5.67055	1.55014	2.23277	4.82701	2.27554	1.08752	5.37569	0.755857
HSC_HSC_ADULT	0.592444	0.612651	-3.2252	0.383861	0.365896	0.27946	3.89359	0.14333	-0.240973	-1.81986	-0.669892	0.479176	-3.46783	0.54622
HSC_HSC_FETAL	0.537362	0.55569	-2.95959	0.348172	0.512928	0.511137	3.56863	0.573031	0.326965	-1.63933	-0.607609	0.434625	-3.162	0.495435
HSC_HSC_SHARED	0.52328	0.491675	-2.91539	-0.118849	0.499486	0.497742	3.47511	0.558014	0.318397	-1.6074	-0.591686	0.423235	-3.07914	0.482452
HSC_INTERMEDIATEPROGENITORS_ADULT	4.05717	4.06405	4.05811	3.94366	0.909322	0.883814	3.16841	0.87486	2.35614	2.96809	3.09169	0.374227	3.11961	1.21632
HSC_INTERMEDIATEPROGENITORS_FETAL	3.91548	4.0006	4.11374	4.05668	2.05789	2.0502	3.48892	2.07711	2.94711	3.05316	3.1803	1.37059	3.2384	1.25118
HSC_INTERMEDIATEPROGENITORS_SHARED	3.86386	3.87041	3.86476	3.75576	1.83101	1.81361	3.23011	1.74139	2.24388	2.82667	2.94438	1.26892	3.01178	1.34639
HSC_LATEPROGENITORS_ADULT	1.65386	1.57065	5.94869	1.20863	-1.11417	-0.995531	-6.00102	-1.11656	0.751427	-2.20352	0.962711	-0.179855	-4.79224	0.0544081
HSC_LATEPROGENITORS_FETAL	1.94061	1.87065	5.99928	1.90306	-0.846785	-0.843323	-5.94631	-0.462282	0.885704	-2.20352	0.962711	0.094053	-4.74324	0.0544081
HSC_LATEPROGENITORS_SHARED	1.64073	1.55819	5.90148	1.19903	-1.10532	-0.98763	-5.95339	-1.1077	0.878675	-2.18603	0.95507	-0.178427	-4.75421	0.0539762
HSC_LTHSC_ADULT	0.170589	0.171041	-3.42707	-0.139708	-0.138224	-0.122766	3.93659	-0.358318	-1.60322	-1.98028	-1.4164	-0.510945	-3.75248	-0.220305
HSC_LTHSC_FETAL	-0.242387	-0.260152	-3.13639	-0.599876	-0.213991	-0.160819	3.46438	-0.317045	-1.41855	-1.74071	-1.04064	-0.874759	-3.38746	-0.891659
HSC_LTHSC_SHARED	-0.242387	-0.260152	-3.13639	-0.599876	-0.213991	-0.160819	3.46438	-0.317045	-1.41855	-1.74071	-1.04064	-0.874759	-3.38746	-0.891659
HSC_MATURE_ADULT	0.423932	0.310033	-3.74048	-0.15076	0.409953	0.313109	4.36241	0.160588	0.291574	-1.92704	-0.231958	-0.60864	-4.00835	0.0455082
HSC_MATURE_FETAL	1.499	1.56023	5.00375	1.58726	0.0742752	0.121798	4.30444	0.160134	1.63469	-1.796	1.06152	-0.664032	-4.07874	-0.5195
HSC_MATURE_SHARED	0.794993	0.824656	4.37746	0.88939	0.16391	0.163462	3.7977	0.141282	0.651761	-1.6215	0.708428	-0.535469	-3.59857	-0.458342
HSC_STHSC_ADULT	-0.462177	-0.465128	-1.34269	-0.538797	-0.388437	-0.386892	-1.71033	-0.405911	-1.41213	-0.915887	-1.73405	-0.743676	-1.47138	-0.746386
HSC_STHSC_FETAL	-0.0888782	-0.0765316	-1.14369	-0.219962	-0.347429	-0.326908	-1.52288	-0.28079	-0.233129	-0.663525	-0.615461	0.0753135	0.0394143	0.0988413
HSC_STHSC_SHARED	-0.0888782	-0.0765316	-1.14369	-0.219962	-0.347429	-0.326908	-1.52288	-0.28079	-0.233129	-0.663525	-0.615461	0.0753135	0.0394143	0.0988413
HSIAO_LIVER_SPECIFIC_GENES	0.475947	0.58214	-2.53033	0.724857	1.57682	1.59378	3.39047	1.68472	-0.676774	-1.42187	-0.16632	1.28845	3.20901	1.25118
HSP27PATHWAY	-0.953916	-0.955142	-1.06005	-0.933231	-0.0088746	-0.0012282	-0.0726409	-0.0919067	-0.531349	0.153969	-0.301666	-0.376105	-1.02094	-0.393127
HTERT_DN	-3.61469	-3.58173	-2.30187	-3.82278	-1.19195	-1.16156	-2.19844	-1.26408	-3.10972	-1.34643	-3.45252	-1.40555	-1.87132	-1.35736
HTERT_UP	-0.770301	-0.745353	-2.0583	-0.975615	-1.28693	-1.28193	-2.77517	-1.32725	0.0923739	-0.993007	-0.119528	-0.0184907	-2.06551	0.0234505
HUMAN_CD34_ENRICHED_TRANSCRIPTION_FACTORS	1.05616	1.09753	-3.25945	0.933728	-0.654186	-0.533923	-4.59384	-0.357138	1.41041	-1.70233	0.743745	-0.0331431	-3.66441	0.0420331
HUMAN_MITODB_6_2002	5.01615	4.88109	7.58583	4.72205	2.16422	2.24641	6.56697	2.5525	4.07127	5.83218	4.81258	2.8693	6.39623	2.47122
HUMAN_TISSUE_LIVER	0.703607	0.702826	1.28258	0.541615	-0.23232	-0.207583	-1.26271	-0.232819	0.352674	-0.466442	0.0714568	0.105282	-0.978818	0.152565
HUMAN_TISSUE_PANCREAS	1.29797	1.31128	1.35866	1.20672	-0.194929	-0.197922	-0.105275	-0.221984	1.324	1.062	1.42406	0.0323127	0.0262889	0.0108169
HUMAN_TISSUE_PLACENTA	-1.58512	-1.56011	-1.08043	-1.64712	-1.20826	-1.20363	-1.23482	-1.27403	0.415348	-0.366527	0.160134	-0.0982579	-0.821579	-0.216259
HUMAN_TISSUE_SALIVARY	-0.286379	-0.28712	-0.0130613	-0.324739	-0.431886	-0.440371	-0.611392	-0.448308	-0.267473	-0.255416	-0.355414	-0.216906	-0.0383442	-0.20592
HUMAN_TISSUE_TESTIS	-0.368561	-0.363055	-1.58348	-0.42076	-1.71872	-1.70555	-2.35849	-1.73629	-0.758489	-0.897047	-0.736003	-2.25488	-2.01298	-1.96361
HUMAN_TISSUE_THYMUS	-0.531197	-0.528642	-0.664074	-0.546568	-0.0224229	-0.0199153	-0.0459421	-0.0169929	0.457486	0.166798	0.27697	1.13115	0.845305	1.11391
HYPERME_COLONCA_SW48	-0.344974	-0.312599	-0.760687	-0.145491	-0.229803	-0.216229	-1.00729	-0.185725	-0.589738	-0.416618	-0.252392	-0.531087	-0.894933	-0.554223
HYPERTROPHY_MODEL	-0.340118	-0.357997	-1.08251	-0.513099	0.0504914	0.0503533	1.16985	0.043521	-1.47331	-0.673941	-1.04668	-0.941061	-1.26402	-1.06232
HYPOPHYSECTOMY_RAT_DN	2.15075	2.13827	2.49554	2.44291	-0.112689	-0.0846878	1.84411	-0.166957	1.82323	1.93527	2.58692	0.132892	-1.71306	0.0196499
HYPOPHYSECTOMY_RAT_UP	0.311252	0.279651	1.75757	0.748349	-2.16981	-2.17244	-2.12301	-2.01818	-1.33094	-0.731243	-0.437155	0.106011	-1.36655	0.0156752
HYPOXIA_FIBRO_UP	-2.65657	-2.62177	-1.74604	-2.64127	-0.154546	-0.143744	-1.57878	-0.123306	-1.93063	-0.882274	-1.81044	0.043352	-1.27171	0.0145124
HYPOXIA_NORMAL_UP	-1.51497	-1.59193	-3.56231	-1.65347	-0.227924	-0.282474	3.68994	-0.337687	-1.31474	-1.85404	-1.10839	0.368828	-3.42904	0.534472
HYPOXIA_RCC_NOVHL_UP	0.327169	0.338328	-1.80193	0.211982	0.753219	0.781825	2.28552	0.888353	-0.354504	-0.908428	0.39689	0.716305	2.2261	0.860066
HYPOXIA_RCC_UP	0.564193	0.585244	3.1066	0.631185	0.116324	0.116006	2.72373	0.100266	0.672916	2.43144	1.15034	0.120639	-2.47708	0.0284137
HYPOXIA_REG_UP	1.78343	1.75743	2.27707	1.63848	3.91537	3.96715	2.76414	3.96062	0.451042	-0.759612	0.33699	2.28608	2.21601	2.38977
HYPOXIA_REVIEW	1.30591	1.36175	3.00945	2.18243	0.976528	1.02615	2.61034	1.00469	0.475569	-1.0274	0.448866	1.2571	2.56332	1.28848
ICF_DN	2.18301	2.18243	1.35972	2.0492	0.303904	0.290128	0.913045	0.249596	0.906723	-0.372092	0.0570028	0.79018	0.971525	0.797632
ICF_UP	-0.319384	-0.30096	-0.0109377	-0.402053	0.013714	-0.0009513	-0.0562674	-0.0208119	-0.701079	-0.434665	-0.567854	-0.0066066	0.0128174	-0.0437702
ICHIBA_GVHD	0.744036	0.720145	-2.94051	0.593253	0.429623	0.415049	3.61079	0.357527	0.47127	-1.59822	-0.190991	0.206255	-3.28355	0.0374709
IDX_TSA_DN_CLUSTER1	-2.72517	-2.71258	-1.75559	-1.80301	-2.36746	-2.37033	-2.33359	-2.40769	-0.481355	-0.787334	-0.476976	-0.228741	-1.53723	-0.195794
IDX_TSA_DN_CLUSTER2	0.0938445	0.126073	-1.86373	0.219252	-0.931131	-0.94371	-2.66383	-1.03407	-0.023126	-0.960985	0.146126	-1.01105	-2.16878	-0.698769
IDX_TSA_DN_CLUSTER3	-4.7338	-4.67964	-3.10602	-5.05606	-2.24415	-2.25307	-3.12633	-2.17834	-2.35138	-1.43539	-2.56289	-1.25362	-2.36113	-0.913544
IDX_TSA_DN_CLUSTER4	-0.504991	-0.530645	-1.22439	-0.720246	0.314659	0.313519	1.30992	0.365372	-1.12485	-0.813549	-1.72819	-0.010446	-1.16687	0.0132479
IDX_TSA_DN_CLUSTER5	1.10234	1.05211	2.04247	1.07541	1.12094	1.16648	1.93618	1.13141	-0.280911	-0.785429	-0.293141	-0.237714	-1.61355	-0.424724
IDX_TSA_DN_CLUSTER6	0.354376	0.329376	1.60757	0.853326	-0.288812	-0.297514	-1.56975	-0.289432	0.334011	-0.579864	0.0888325	-0.330628	-1.30574	-0.337015
IDX_TSA_UP_CLUSTER1	0.800366	0.795963	1.60757	0.853326	-0.0808812	-0.100239	1.30941	-0.119832	0.0555552	1.22422	0.731708	-0.224125	-1.29304	-0.337015
IDX_TSA_UP_CLUSTER2	1.05668	1.04202	2.41561	0.894759	0.0885678	0.118586	-0.112648	0.206418	0.0585221	-0.936037	-0.233535	0.799778	2.11781	0.694873
IDX_TSA_UP_CLUSTER3	0.88838	0.843687	3.2769	1.39526	-2.75288	-2.82403	-3.66435	-2.70846	1.70194	2.73458	2.84845	-0.61157	-2.65315	-0.698372
IDX_TSA_UP_CLUSTER4	1.46838	1.47684	2.3819	1.48269	0.67955	0.648745	2.06198	0.801467	1.37823	1.80637	1.28051	0.442492	1.97192	0.524043
IDX_TSA_UP_CLUSTER5	3.76188	3.71401	4.02522	4.0976	2.90157	2.89066	3.5885	2.93812	3.02492	3.00086	3.59142	1.47464	3.13959	1.59234
IDX_TSA_UP_CLUSTER6	2.0635	1.9519	4.14462	2.20004	2.2932	2.28463	3.88785	2.31461	2.02775	3.13392	1.47212	2.35105	3.77242	2.29949
IFNALPHA_HCC_UP	0.21631	0.198162	-1.41199	0.402078	-1.26017	-1.26795	-2.18751	-1.24209	1.81345	1.70472	1.76411	0.281874	0.0765917	0.243409
IFNALPHA_NL_HCC_UP	-0.0993688	-0.0855649	-1.20046	0.242194	-1.1778	-1.1786	-1.85647	-1.04976	1.5704	1.42193	1.40378	0.103456	-1.33361	0.0152974
IFNALPHA_NL_UP	0.0236257	0.0217657	-1.30725	0.372252	-1.29022	-1.29109	-2.03366	-1.14995	1.67893	1.51643	1.25132	-0.160848	-1.50618	-0.191838
IFNALPHA_RESIST_DN	-1.50392	-1.49809	-1.40836	-1.30679	-0.843293	-0.849884	-1.66903	-0.798231	-1.19749	-0.640579	-0.393324	-0.508132	-1.29304	-0.337015
IFNA_HCMV_6HRS_UP	0.277791	0.287266	-1.51227	0.179989	-1.32596	-1.36079	-2.31129	-1.30694	-0.159993	-0.829888	-0.0970741	0.128802	-1.66034	0.0190451
IFNA_UV-CMV_COMMON_HCMV_6HRS_UP	0.30774	0.300681	-1.0928	0.129308	-1.01984	-1.01589	-1.67424	-1.0212	-0.14871	-0.659318	-0.537501	0.161416	0.0455755	0.0988413
IFN_ALL_UP	0.891458	0.930294	1.55932	0.97065	1.87719	1.83304	1.65631	1.79917	1.36	1.24773	1.2912	1.09001	1.41024	1.0027
IFN_ALPHA_UP	0.980424	1.02235	2.15312	0.909234	1.66909	1.62286	2.15126	1.67038	0.59205	1.62974	0.771053	1.71081	2.06164	1.67855
IFN_ANY_UP	0.838289	0.796117	-2.13852	0.612616	-0.42921	-0.350305	-3.014	-0.234317	0.65312	-1.09994	0.487969	0.186508	-2.40421	0.0275778
IFN_BETA_GLIOMA_DN	0.29517	0.305237	2.26901	0.966115	-1.70726	-1.72898	-2.49658	-1.63205	-0.419717	1.76904	1.0499	-0.0159565	1.97192	0.524043
IFN_BETA_GLIOMA_UP	1.14119	1.12887	2.5371	1.34127	-0.835256	-0.839731	-2.53423	-0.8548	-0.405067	-0.979602	-0.365611	0.149922	-1.93259	0.0221681
IFN_BETA_UP	0.944792	0.916077	2.75422	1.02018	0.0403728	-0.0028006	2.32731	-0.0612687	0.705919	0.548307	0.576997	0.508308	2.37025	0.485233
IFN_GAMMA_UP	0.223902	0.230943	-1.47897	0.296626	1.50384	1.49164	2.08801	1.53056	0.882972	-0.758782	0.224758	0.739788	1.85939	0.718387
IGF1MTORPATHWAY	0.280045	0.251612	1.55512	0.493307	-1.53639	-1.56008	-1.82505	-1.47663	-0.292514	1.20688	0.570989	-1.82166	-1.59788	-1.91705
IGF1PATHWAY	-0.43846	-0.441259	-1.26029	-0.418533	1.09355	1.09452	1.60277	1.09831	-0.336811	-0.721625	-0.735484	0.280797	1.38146	0.195162
IGF1RPATHWAY	0.235627	0.244099	0.1984	0.216625	1.03101	1.03193	1.51111	1.0355	0.0707803	0.346219	0.631901	0.264738	1.30862	0.184
IGF1_NIH3T3_UP	-0.822972	-0.841687	-1.46043	-0.872261	-0.44682	-0.428217	-0.180349	-0.425723	-0.570339	-0.748451	-0.447443	-0.0934216	-1.42038	-0.0838135
IGFR_IR_DN	0.676684	0.669008	0.83067	0.632217	0.21292	0.209747	0.690197	0.188677	0.0691579	-0.304415	-0.11283	-0.194819	-0.636458	-0.248635
IGFR_IR_UP	0.636436	0.63573	1.1983	0.751862	-0.764877	-0.761921	-1.24536	-0.704201	0.394983	0.897065	0.532396	-1.32545	-1.16263	-1.39486
IGF_VS_PDGF_DN	-0.625319	-0.566634	-1.43987	-0.682485	-0.174697	-0.162486	1.53955	-0.139383	-0.340241	-0.775361	-0.644441	-0.508452	-1.53356	-0.596206
IGF_VS_PDGF_UP	-0.780692	-0.797455	-1.49026	-0.97465	-1.23529	-1.23613	-1.98742	-1.29393	-1.26327	-0.876721	-1.36161	-0.779974	-1.5143	-0.583101
IGLESIAS_E2FMINUS_DN	1.25358	1.26312	0.941981	1.19978	2.70083	2.70732	1.52953	2.69785	0.465928	0.60225	0.393911	-0.0398351	0.0104654	0.00684121
IGLESIAS_E2FMINUS_UP	-3.53641	-3.52271	-3.28089	-3.07288	-2.30894	-2.3232	-3.97471	-2.27583	-1.01523	-1.43492	-0.169039	-1.19486	-3.07041	-0.998893
IL10PATHWAY	1.06236	1.04687	1.35642	0.976014	-0.566838	-0.556696	-1.31975	-0.505671	0.632661	1.02663	0.84715	0.0767251	-0.989035	0.0113449
IL12PATHWAY	-0.650581	-0.659002	-0.805531	-0.669407	0.199008	0.210007	0.828463	0.180703	-1.21804	-0.519687	-1.04526	-0.396783	-0.813455	-0.460962
IL17PATHWAY	3.29575	3.29373	2.67652	3.34896	-0.526979	-0.521568	-0.188158	-0.535566	1.42782	0.651954	1.32593	-0.758768	-0.182112	-0.777976
IL1RPATHWAY	0.908431	0.905516	1.72232	0.730314	-1.62886	-1.62795	-1.97185	-1.60163	1.00409	-0.614839	0.270677	-0.493387	-1.44383	-0.651176
IL1_CORNEA_DN	1.24514	1.19836	2.68949	1.00037	0.812217	0.775399	2.44022	0.812505	0.0654297	-0.957271	0.565793	0.19402	0.0805669	0.0241873
IL1_CORNEA_UP	0.129263	0.105152	-1.59044	-0.0641023	-0.253607	-0.299922	-0.168862	-0.280752	-0.0909205	-0.950266	-0.870393	0.130863	-1.6869	0.0193499
IL22BPPATHWAY	0.778507	0.786083	1.14776	0.770605	-0.911319	-0.907807	-1.22765	-0.896616	0.623106	0.229939	0.336569	-0.299869	-0.913157	-0.351623
IL2PATHWAY	0.451964	0.451566	1.50869	0.478578	-0.0784663	-0.0781075	-0.0918843	-0.0339858	-0.0305228	-0.613038	-0.22566	0.230297	0.064059	0.184
IL2RBPATHWAY	0.740986	0.722118	2.00422	0.633099	0.207528	0.200488	1.74418	0.172702	0.920037	-0.738619	0.217137	0.327435	1.72299	0.243409
IL3PATHWAY	0.391412	0.391068	1.30656	0.41446	0.223207	0.214122	-0.0199932	0.255552	0.23676	-0.490827	0.0746342	0.199443	0.0554767	0.159349
IL4PATHWAY	-0.917348	-0.886455	-0.920559	-0.954062	0.437331	0.416717	0.949449	0.467257	-0.679078	-0.494538	-0.76805	1.5875	1.13453	1.58621
IL5PATHWAY	-0.833483	-0.825425	-0.46879	-0.840848	0.333397	0.329751	0.393257	0.341143	-0.357971	-0.195332	-0.329275	-0.174901	-0.335172	-0.209477
IL6PATHWAY	-0.38894	-0.370503	-1.19856	-0.226732	-0.011571	-0.0213288	1.33778	0.0497682	-0.257707	-0.675273	-0.554043	-0.0111206	-1.24223	0.0141035
IL6_FIBRO_UP	-1.0104	-1.0087	-1.67929	-0.779453	0.629141	0.626828	1.89018	0.629364	0.304992	-0.827915	-0.308998	0.291767	0.0877165	0.251952
IL6_SCAR_FIBRO_DN	-0.407703	-0.393358	-0.75879	-0.455524	-0.85099	-0.844783	-0.250065	-0.826871	-0.215136	-0.406324	-0.329151	-1.2615	-0.971918	-1.19105
IL6_SCAR_FIBRO_UP	-0.782649	-0.801344	-1.36823	-0.974218	1.55712	1.58171	1.71223	1.5346	-1.6441	-0.864424	-1.64507	0.445182	1.4076	0.375811
IL7PATHWAY	-1.20975	-1.20506	-1.19617	-1.34078	-1.01286	-1.00102	-1.42243	-1.05138	-0.935266	-0.668774	-1.22137	-0.77998	-1.15251	-0.835975
INFLAMMATORY_RESPONSE_PATHWAY	-4.85708	-4.83317	-2.17713	-4.81597	-2.46244	-2.49269	-1.79893	-2.55206	-1.71923	-0.857152	-2.25562	-0.922764	-1.17294	-0.977195
INFLAMPATHWAY	-0.37218	-0.390715	-0.714012	-0.513458	-1.02117	-1.01725	-1.03592	-0.984772	0.671937	0.649817	0.2225	0.32127	0.759092	0.29328
INNEREAR_UP	0.239277	0.202212	1.7936	0.364415	-0.416553	-0.437841	-1.82587	-0.336655	0.307536	1.51477	1.41192	0.647755	1.64285	0.833219
INOSITOL_PHOSPHATE_METABOLISM	-1.94991	-1.92579	-1.48704	-1.66681	0.4736	0.452132	1.42288	0.388968	-0.640584	-0.71864	-0.875481	-0.0111206	-1.25493	-0.161456
INOS_ALL_DN	-1.19895	-1.15118	-2.31073	-1.08379	-1.55764	-1.53338	-3.06977	-1.47441	-0.0581137	-1.15918	-0.429644	-0.512341	-2.34145	-0.298225
INOS_ALL_UP	0.494471	0.444267	2.83846	1.50671	-0.387571	-0.385986	-2.7216	-0.211585	1.45017	2.33006	2.42708	-0.395735	-2.19339	0.0249024
INSULINPATHWAY	-0.43846	-0.441259	-1.26029	-0.418533	1.09355	1.09452	1.60277	1.09831	-0.336811	-0.721625	-0.735484	0.280797	1.38146	0.195162
INSULIN_ADIP_INSENS_DN	0.65668	0.685412	1.04839	0.54757	1.10446	1.07498	1.07687	1.01141	-0.0536918	-0.383224	-0.0461287	0.539595	0.930772	0.572323
INSULIN_ADIP_INSENS_UP	3.23495	3.24616	1.91032	3.10742	3.08099	3.05206	1.92642	3.00974	0.718213	1.10089	0.780405	2.07026	1.52389	2.00812
INSULIN_ADIP_SENS_DN	-0.233098	-0.262284	-1.02352	-0.266112	1.35873	1.35776	1.42186	1.32425	0.178272	-0.567342	-0.465489	1.42234	1.35206	1.41309
INSULIN_ADIP_SENS_UP	0.345082	0.372652	0.162778	0.276663	0.277341	0.269561	0.0177289	0.26683	0.205252	-0.427533	-0.159566	0.235905	0.0583664	0.190324
INSULIN_NIH3T3_UP	-1.74327	-1.769	-1.19647	-1.73669	-0.714447	-0.704505	-1.22472	-0.704201	-1.40315	-0.630173	-1.33865	-0.137245	-0.922341	-0.117476
INSULIN_SIGNALING	-0.629217	-0.62436	-2.41023	-0.633473	-1.27072	-1.30522	-3.23879	-1.25726	-0.34138	-1.22044	-0.143773	-0.554753	-2.52257	-0.322912
INTEGRINPATHWAY	-0.956149	-0.949593	-1.77952	-1.0683	0.94955	0.959764	2.08124	1.01453	-0.892501	-0.989169	-1.21977	0.380201	1.87936	0.26425
INTEGRIN_MEDIATED_CELL_ADHESION_KEGG	-2.10934	-2.06651	-2.526	-2.09914	1.26966	1.20981	2.75644	1.35654	-1.32306	-1.35495	-1.63098	0.177692	-2.29056	0.0262742
INTRINSICPATHWAY	-1.41411	-1.42777	-1.06508	-1.39039	-0.0317108	-0.0281644	-0.064972	-0.0822038	-1.20351	-0.588183	-1.15184	-0.409459	-0.0636186	-0.41184
IRINOTECAN_PATHWAY_PHARMGKB	0.0997855	0.0937587	0.080118	0.0209952	0.649984	0.649932	0.796834	0.682285	-0.293845	-0.321244	-0.22977	-0.177598	-0.630297	-0.163476
IRITANI_ADPROX_DN	-4.51977	-4.48509	-2.76124	-4.36865	-2.55373	-2.54391	-2.94769	-2.61819	-3.01166	-1.52918	-3.69286	-1.37275	-2.21807	-1.37363
IRITANI_ADPROX_LYMPH	0.768751	0.756691	3.38775	1.07013	-1.37829	-1.37291	-3.52834	-1.36369	1.25312	-1.23909	0.367029	-1.06379	-2.87388	-1.11193
IRITANI_ADPROX_UP	-0.27948	-0.25005	-1.34836	-0.0543453	-0.335934	-0.346056	-1.80938	-0.336655	-0.299755	-0.724918	-0.270557	-0.591039	-1.54833	-0.596206
IRITANI_ADPROX_VASC	-6.7605	-6.76939	-4.43857	-6.81974	-3.98989	-3.93522	-4.81119	-3.92318	-5.07733	-2.38172	-5.31505	-2.38755	-3.73912	-2.2947
IRS1_KO_ADIP_DN	-1.86319	-1.80663	-2.56845	-2.13442	-0.15321	-0.115141	-2.89293	-0.226993	-1.47717	-1.41058	-1.96284	0.651413	2.55516	0.359272
IRS1_KO_ADIP_UP	0.109825	0.110115	-2.18109	0.256587	-1.08969	-1.02846	-3.10379	-1.21016	-0.965144	-1.26655	-0.757176	-1.31989	-2.61144	-1.3247
IRS_KO_ADIP_DN	-2.23591	-2.23642	-1.7267	-2.39365	1.11511	1.11093	1.67409	1.06574	-1.41213	-0.864144	-1.47256	1.60519	1.69728	1.53866
IRS_KO_ADIP_UP	-0.31923	-0.300941	-1.13527	-0.532468	0.649928	0.643034	1.34272	0.583847	-0.644494	-0.691511	-1.08619	0.489263	0.111791	0.411093
JAIN_NEMO_DIFF	1.65691	1.65507	3.07	1.61642	0.503248	0.482765	2.61471	0.415541	1.68764	2.40115	1.99494	0.382422	2.55516	0.359272
JECHLINGER_EMT_DN	-0.125693	-0.108232	-1.61742	-0.311073	-0.824164	-0.787109	-2.20233	-0.74613	0.123976	-0.896716	-0.539636	-0.648444	-1.80018	-0.582814
JECHLINGER_EMT_UP	-1.60029	-1.61497	-2.22737	-1.83325	0.770537	0.799801	2.33807	0.908778	-0.475915	-1.1551	-1.42439	0.155184	-2.00042	0.0229461
JISON_SICKLECELL_DIFF	0.825872	0.854041	0.873668	1.25779	-2.6899	-2.69922	-6.52982	-2.52375	-1.03461	-2.3802	0.0340166	-0.400956	-4.98717	0.0566211
JISON_SICKLE_CELL	0.254404	0.239039	-1.36063	0.387452	-0.828606	-0.831475	-2.02023	-0.777424	0.563729	-0.738567	0.0104786	-0.0357046	-1.52055	0.0174417
JNK_DN	0.217478	0.224895	-1.18393	0.14091	1.0136	1.02024	1.6242	0.949109	-0.272445	-0.814755	-1.26537	0.888988	1.52003	0.757307
JNK_UP	-4.46771	-4.49986	-2.18244	-4.61637	-2.77801	-2.77633	-2.01659	-2.7252	-4.4665	-1.42352	-4.51366	-3.60223	-1.91111	-3.49219
KANG_TERT_DN	-2.26456	-2.31692	-2.15251	-2.64993	1.27625	1.32809	2.20444	1.28817	-0.869205	-1.05604	-1.4868	0.49343	1.93547	0.27214
KANG_TERT_UP	-2.42707	-2.41135	-2.41331	-2.52421	-1.90238	-1.91178	-2.92992	-1.93107	-2.32851	-1.45568	-2.85065	-1.16404	-2.32464	-1.16828
KANNAN_P53_DN	0.504897	0.49204	1.34844	0.27397	-0.555608	-0.536188	-1.42232	-0.549722	1.5096	1.245	1.76422	0.0523644	-1.05298	0.165855
KANNAN_P53_UP	-1.18758	-1.24567	-1.73669	-1.23657	-1.28247	-1.26463	-2.21697	-1.26408	-1.24581	-0.995254	-1.56329	-1.54465	-1.90449	-1.58666
KENNY_WNT_DN	0.077039	0.129749	-1.54768	-0.0630927	-0.764386	-0.774713	-2.17722	-0.848892	-0.301001	-0.759612	0.33699	0.512319	1.83867	0.493189
KENNY_WNT_UP	-1.10683	-1.10498	-1.91589	-1.24678	-1.22717	-1.26547	-2.4288	-1.285	-0.704254	-0.932179	-0.455431	-0.377812	-1.86317	-0.362691
KERATAN_SULFATE_BIOSYNTHESIS	0.740446	0.750066	0.997884	0.667363	-0.645108	-0.645545	-1.02526	-0.625356	-0.318528	-0.411477	-0.424632	-0.0804238	-0.756861	-0.148068
KERATINOCYTEPATHWAY	1.76098	1.78555	2.34949	1.91167	-0.253607	-0.24579	-2.11476	-0.164408	0.888052	-0.753917	0.562886	-0.283144	-1.75661	-0.462381
KIM_TH_CELLS_DN	-0.275117	-0.289994	-1.07104	-0.355685	0.959641	0.981919	1.3683	0.933386	-0.438423	-0.613263	-0.625041	-0.0407692	-1.09741	-0.141189
KIM_TH_CELLS_UP	0.133241	0.163376	-1.6023	0.188497	-0.0653736	-0.0580624	-0.123914	-0.0495423	-0.118331	0.4127	0.239274	0.13489	-1.73882	0.0199454
KLEIN_PEL_DN	-0.192537	-0.205142	-1.79195	-0.47355	-2.86698	-2.80436	-2.85584	-2.84161	-0.489375	-0.983658	-0.7082	-1.31701	-2.08513	-1.2913
KLEIN_PEL_UP	0.754102	0.785683	2.08251	0.879414	0.709092	0.69359	1.89546	0.729542	0.481711	1.55364	0.535852	0.310047	1.79496	0.477015
KNUDSEN_PMNS_DN	-0.178152	-0.194506	-3.7715	-0.152874	1.09605	1.02753	4.60923	1.2727	-0.501551	-1.92569	0.290659	1.41559	4.47589	1.195
KNUDSEN_PMNS_UP	0.383234	0.396305	-2.11071	0.248308	0.753172	0.768796	2.62433	0.724628	0.622246	2.23219	0.764314	0.111555	-2.26689	0.353333
KREBS_TCA_CYCLE	1.12257	1.17122	2.1136	1.21065	1.23047	1.23852	1.97171	1.26101	2.26015	1.78264	2.3829	2.08153	2.15496	2.4965
KRETZSCHMAR_IL6_DIFF	0.859489	0.893158	-2.66841	0.759857	-0.280216	-0.338807	-0.281309	-0.290634	0.430209	-1.50104	-0.36925	0.0591306	-2.99745	0.0342061
KUMAR_HOXA_DIFF	1.70371	1.77398	5.35574	2.2804	1.83874	1.79855	4.86707	1.89177	1.36701	-1.93452	0.845187	2.12657	4.74053	1.83153
KUROKAWA_5FU_IFN_SENSITIVE_VS_RESISTANT_DN	2.11328	2.10606	2.30515	2.05496	0.799617	0.848186	1.89546	0.729542	1.30001	1.62161	1.16559	0.495517	1.77837	0.477015
KUROKAWA_5FU_IFN_SENSITIVE_VS_RESISTANT_UP	1.23555	1.24426	0.957883	1.24344	0.582743	0.582948	0.105414	0.600017	0.828931	0.644323	0.705751	0.562879	0.734403	0.560374
LAIRPATHWAY	-0.981778	-0.982394	-0.867852	-0.936761	1.26959	1.28824	1.08967	1.28903	-0.349546	-0.434665	-0.567854	0.162118	0.83909	0.373421
LAL_KO_3MO_UP	0.422638	0.440069	1.29004	0.263222	-0.0097216	-0.0013454	-0.073616	-0.0294325	-0.801391	-0.578273	-0.533005	0.22927	1.12796	0.159349
LAL_KO_6MO_UP	0.542346	0.565059	1.44846	0.294291	-0.401502	-0.39065	-1.48785	-0.431185	-0.863287	-0.650603	-0.671402	0.256332	1.25513	0.178157
LAMB_CYCLIN_D1_UP	1.4477	1.48446	1.37004	1.53772	0.8489	0.874421	1.15913	0.900026	2.64898	1.30096	2.98814	1.25761	1.21251	1.41538
LAMB_CYCLIN_D3_GLOCUS	-0.247243	-0.261217	-1.23331	-0.233305	-2.11583	-2.11279	-2.00931	-2.13025	0.28997	0.393995	0.9183	-1.9658	-1.63113	-1.8823
LEE_ACOX1_DN	1.19033	1.24242	1.88511	0.992554	0.228397	0.204654	1.58905	0.25516	-0.178297	-0.765273	-0.457499	-0.0129351	-1.45969	-0.187799
LEE_ACOX1_UP	0.486579	0.445597	-1.70776	0.342515	-0.283541	-0.305063	-0.177916	-0.183813	-0.341914	-0.942689	-0.233535	0.200765	-1.88602	0.0216338
LEE_CIP_DN	1.54469	1.54685	1.98539	1.68746	1.52435	1.50178	1.83647	1.50363	1.64704	1.42227	1.01522	0.532553	1.59229	0.615189
LEE_CIP_UP	0.401825	0.361028	-1.58806	0.449537	-0.414404	-0.426891	-2.25238	-0.415294	-1.51847	-1.11826	-1.71741	-0.27065	-1.81888	-0.231667
LEE_DENA_DN	2.96621	2.97991	2.34483	2.72493	2.08572	2.12055	2.1017	2.05411	1.03723	1.61589	1.60056	1.17164	1.80954	1.21156
LEE_DENA_UP	-2.85972	-2.85017	-2.21345	-2.49203	-1.05355	-1.09369	-2.46355	-1.19343	-1.86842	-1.17817	-1.90965	-1.18432	-2.08513	-1.2913
LEE_E2F1_DN	0.465222	0.437556	1.86334	0.693077	-1.29022	-1.29109	-2.05894	-1.35147	0.686362	1.5525	1.53777	-0.160848	0.0105432	-0.0875404
LEE_E2F1_UP	-0.692633	-0.699267	-1.76254	-0.338984	-0.276362	-0.297338	-0.173411	-0.179159	-2.28474	-1.19762	-2.02979	-0.0697032	-1.86675	-0.110153
LEE_MYC_DN	-0.349668	-0.325361	1.74299	0.54828	-0.475064	-0.462224	-1.76045	-0.510185	-1.09883	-0.740883	-0.615785	0.540037	1.52744	0.405922
LEE_MYC_E2F1_DN	1.79836	1.81224	2.00776	1.78985	-0.0131631	-0.0018216	-0.0996766	-0.0398518	2.0628	1.516	1.65513	0.532553	1.57784	0.615189
LEE_MYC_E2F1_UP	0.461609	0.451022	-1.60104	0.455914	0.689189	0.657948	2.08091	0.689434	-0.780232	-1.12151	-1.74177	-0.0420135	-1.81696	-0.107215
LEE_MYC_TGFA_DN	1.75608	1.74589	1.96301	1.58507	0.0262602	-0.0018216	-0.0916093	0.056616	0.993709	1.4716	1.38088	0.29024	0.0967897	0.415474
LEE_MYC_TGFA_UP	0.213755	0.219585	-1.80069	0.509727	0.206706	0.157876	2.19961	0.0809718	-0.759065	-1.01398	-0.378444	0.212943	-2.00042	0.0229461
LEE_MYC_UP	1.04846	0.999053	2.6179	1.37283	0.761927	0.759127	2.30053	0.762197	0.45336	1.96953	1.04789	1.80975	2.41531	1.71733
LEE_TCELLS10_UP	-0.226596	-0.195118	-2.88342	-0.338179	0.142811	0.0936269	3.32639	0.123096	-1.32614	-1.52004	-0.177803	-1.2129	-3.27673	-1.2678
LEE_TCELLS1_UP	-0.226596	-0.195118	-2.88342	-0.338179	0.142811	0.0936269	3.32639	0.123096	-1.32614	-1.52004	-0.177803	-1.2129	-3.27673	-1.2678
LEE_TCELLS3_UP	1.15474	1.16422	3.1758	1.34663	-1.61728	-1.5814	-3.32389	-1.59646	0.702829	2.44845	1.3027	-0.554753	-2.57338	-0.674031
LEE_TCELLS4_UP	0.277791	0.23476	-1.54768	-0.0630927	-0.951576	-0.934551	-2.23468	-1.07792	0.498045	1.64146	0.771053	0.128802	-1.67749	0.0190451
LEE_TCELLS5_UP	1.50178	1.51275	1.33187	1.40674	-0.563155	-0.560966	-1.20408	-0.580798	0.0404223	0.928619	0.766276	-0.912163	-1.07021	-0.883906
LEE_TCELLS6_UP	-0.871379	-0.878447	-0.879537	-0.936761	-0.0892269	-0.0947104	-0.0689064	-0.121569	-1.2594	-0.55318	-1.28396	-0.913503	-0.926643	-0.930302
LEE_TCELLS7_UP	-0.292306	-0.280836	-0.853687	-0.340765	1.06186	1.06801	1.14635	1.08124	-1.35872	-0.552483	-0.986458	1.1248	1.0996	1.09357
LEE_TCELLS8_UP	-0.226596	-0.195118	-2.88342	-0.338179	0.142811	0.0936269	3.32639	0.123096	-1.32614	-1.52004	-0.177803	-1.2129	-3.27673	-1.2678
LEE_TCELLS9_UP	1.17309	1.16827	1.6041	1.00248	1.60255	1.5678	1.62807	1.52911	0.357806	1.19188	0.709861	1.12576	1.45032	1.03559
LEI_HOXC8_DN	-1.42337	-1.42128	-1.02365	-1.52494	-2.33334	-2.34493	-1.4929	-2.33823	-0.69074	-0.51711	-1.04526	-1.50404	-1.02474	-1.39964
LEI_HOXC8_UP	-1.45063	-1.46224	-0.873974	-1.50706	2.21333	2.21929	1.27154	2.20424	0.153577	-0.327555	-0.22977	0.459557	0.709759	0.432635
LEI_MYB_REGULATED_GENES	0.217459	0.218035	-4.31869	0.508058	-2.15765	-2.1868	-6.14569	-2.39618	-0.186263	-2.21029	0.338607	-0.718989	-4.88032	-1.28462
LEPTINPATHWAY	0.192188	0.178629	0.83627	0.169909	-0.306985	-0.289735	-0.874394	-0.340923	-0.592803	-0.408553	-0.561958	0.0902341	-0.659919	0.102859
LE_MYELIN_DN	-0.848299	-0.892022	-2.29073	-1.0744	0.23264	0.24993	2.47558	0.0911308	-1.30045	-1.26826	-1.3088	-0.0853686	-2.29792	-0.295642
LE_MYELIN_UP	0.120625	0.0798381	-2.39558	0.28182	-2.95542	-2.96489	-3.78387	-2.94285	0.154262	2.54262	1.03738	-1.07438	-2.78768	-1.08378
LH_GRANULOSA_DN	-0.185902	-0.160077	-2.3922	-0.460084	-1.14863	-1.08409	-3.25729	-1.10354	-0.840775	-1.38786	-1.28733	-0.887024	-2.68827	-1.04012
LH_GRANULOSA_UP	-0.891829	-0.937797	-2.3073	-0.436474	0.511432	0.566569	2.65722	0.422298	-0.496104	-1.14967	-0.138386	-0.158091	-2.34248	0.365114
LIAN_MYELOID_DIFF_GRANULE	0.309893	0.288031	-0.979308	0.116556	-0.252558	-0.260169	-1.37271	-0.253101	0.231208	-0.613263	-0.625041	-0.382259	-1.14184	-0.294711
LIAN_MYELOID_DIFF_RECEPTORS	-1.60702	-1.61799	-1.30445	-1.70288	-0.271766	-0.283111	-0.121281	-0.243171	-1.15232	-0.67665	-1.20816	0.482796	0.103498	0.380598
LIAN_MYELOID_DIFF_TF	0.906817	0.899546	1.90229	0.90696	-1.04316	-1.03325	-1.99153	-1.0492	0.458899	-0.719898	-0.0854138	-0.118666	-1.49863	-0.191838
LIMONENE_AND_PINENE_DEGRADATION	2.04263	2.05028	1.46545	2.06162	0.0924419	0.0706042	0.983697	0.0362117	0.394983	0.903376	0.649336	0.560182	1.0554	0.648953
LINDSTEDT_DEND_8H_VS_48H_DN	0.649336	0.616669	2.35544	0.747179	-2.74699	-2.78126	-2.89317	-2.75032	0.716784	-0.852008	0.377979	-1.52242	-2.1701	-1.57409
LINDSTEDT_DEND_8H_VS_48H_UP	0.999667	1.0122	2.3955	0.756698	0.673311	0.693538	2.18259	0.726727	-0.582175	-1.06908	-1.0964	0.146309	-1.88602	0.0216338
LINDSTEDT_DEND_DN	-1.05971	-1.00377	-1.8526	-1.3191	-0.885226	-0.909255	-2.28588	-0.875848	-1.37745	-1.04959	-1.4437	-0.609036	-1.83693	-0.71415
LINDSTEDT_DEND_UP	0.529825	0.521513	-1.66452	0.333842	-2.5043	-2.50942	-2.79223	-2.46126	0.603455	-0.892884	0.012668	-0.282011	-1.91422	-0.37263
LIN_WNT_UP	2.36839	2.34153	2.97413	2.67118	-0.725672	-0.706059	-2.71321	-0.77932	2.69443	2.24041	2.3337	0.523563	2.29008	0.322
LIZUKA_G1_GR_G2	0.149678	0.154784	-0.795751	0.227957	-0.815308	-0.819336	-1.24536	-0.704201	0.749544	0.909686	0.649336	-1.01549	-1.09793	-1.01164
LIZUKA_G1_SM_G2	-0.373811	-0.347826	-1.43189	-0.483281	0.274486	0.279375	1.65693	0.361405	-0.140775	-0.709592	-0.0854138	-0.435026	-1.53636	-0.400434
LIZUKA_G2_GR_G3	0.884638	0.904222	1.61046	1.0898	1.33359	1.29986	1.57991	1.2823	0.425341	0.274695	0.0861802	0.678028	1.37639	0.609794
LIZUKA_L0_GR_L1	0.409249	0.403574	0.152655	0.346539	0.528418	0.514724	0.891658	0.482975	0.405216	0.160486	0.00503374	-0.554963	-0.813455	-0.408813
LIZUKA_L0_SM_L1	0.0517719	0.0342663	0.203435	0.284312	-1.04832	-1.03979	-1.56611	-0.955247	0.413664	1.19755	1.24741	0.167099	0.0714483	0.251775
LIZUKA_L1_GR_G1	-0.644635	-0.640215	-1.1628	-0.551157	-2.6802	-2.68847	-2.0474	-2.66154	-0.797896	-0.53654	0.234413	-4.64571	-2.30033	-4.76912
LIZUKA_L1_SM_G1	0.12927	0.118424	0.146792	0.171257	-0.753093	-0.757744	-1.30185	-0.742293	0.0826525	0.945589	0.622827	-0.035757	0.0603848	0.212789
LI_FETAL_VS_WT_KIDNEY_DN	1.45897	1.40637	4.51032	1.43074	-2.44581	-2.35049	-4.84071	-2.31511	0.56493	3.47515	1.18991	-1.37077	-3.78705	-0.977447
LI_FETAL_VS_WT_KIDNEY_UP	-0.661885	-0.699293	-3.30164	-0.624572	-0.222801	-0.276126	3.60701	-0.330097	-1.18931	-1.76459	-1.08348	-0.910772	-3.59689	-0.928368
LONGEVITYPATHWAY	0.391412	0.374734	1.3341	0.565699	1.21315	1.20859	1.3742	1.18175	-0.172652	-0.49447	0.0746342	1.09424	1.27202	1.04435
LOTEM_LEUKEMIA_UP	-0.0172819	-0.0594458	-1.11988	0.133287	-0.219501	-0.258059	-1.56975	-0.289432	0.403625	1.27626	1.05315	-0.117623	-1.26764	-0.161456
LU_IL4BCELL	-0.145703	-0.156382	-1.82278	-0.0743075	0.312292	0.279827	2.17273	0.348886	-0.742005	-1.03258	-0.625548	1.11153	2.2463	1.13928
LVAD_HEARTFAILURE_DN	-0.791202	-0.798462	-1.10124	-0.906381	3.50313	3.50572	2.00023	3.45069	-1.35525	-0.675751	-1.35065	3.16086	1.71851	3.11818
LVAD_HEARTFAILURE_UP	-0.993005	-1.04345	-2.29862	-1.08379	-0.085384	-0.075835	-0.174942	-0.064707	-1.08678	-1.23928	-1.02337	0.635193	2.51499	0.512463
LYSINE_DEGRADATION	1.26009	1.26914	2.00356	1.44167	0.0274279	0.0215371	1.58109	-0.0416239	0.769075	1.4649	0.96488	0.851502	1.70082	0.955438
MAGRANGEAS_MULTIPLE_MYELOMA_IGG_VS_IGA_DN	-0.445248	-0.439327	-0.891161	-0.295948	0.0420114	0.0131888	0.973377	0.0362117	-0.136858	-0.421913	0.0646352	1.20595	1.15706	1.15991
MAGRANGEAS_MULTIPLE_MYELOMA_IGG_VS_IGA_UP	-0.445248	-0.439327	-0.891161	-0.295948	0.0420114	0.0131888	0.973377	0.0362117	-0.136858	-0.421913	0.0646352	1.20595	1.15706	1.15991
MAGRANGEAS_MULTIPLE_MYELOMA_IGL_VS_IGK_DN	0.555867	0.538973	0.271153	0.600222	-0.297185	-0.306139	-1.60797	-0.297823	0.236246	-0.6413	-0.15666	-0.194093	-1.31092	-0.256461
MAGRANGEAS_MULTIPLE_MYELOMA_IGL_VS_IGK_UP	-1.25123	-1.23576	-0.96263	-1.18508	-0.185327	-0.190912	-1.00729	-0.185725	-1.10345	-0.583588	-1.28371	-0.18938	-0.829729	-0.216259
MAMMARY_DEV_UP	1.30263	1.2736	1.84501	1.14849	-0.937267	-0.944594	-1.87079	-1.07568	0.912833	1.34137	0.634619	-1.3539	-1.63477	-1.35019
MANALO_HYPOXIA_DN	1.97876	1.97656	3.75533	2.33763	0.130619	0.0410055	3.02635	0.112587	3.4328	3.10303	3.83678	-0.988885	-2.92514	-0.762403
MANALO_HYPOXIA_UP	-4.32496	-4.31201	-3.03899	-4.44658	1.91527	1.94484	2.88855	1.98845	-3.26837	-1.74275	-4.02627	0.309964	-2.26689	0.353333
MAPKPATHWAY	0.426284	0.440824	-2.32065	0.276202	0.263275	0.282841	2.80157	0.103131	0.259379	-1.21958	0.184081	0.197653	-2.54787	0.0292257
MAPK_CASCADE	-0.594609	-0.578821	-1.48642	-0.697164	-0.21963	-0.212861	-1.83144	-0.243139	-0.0373826	-0.750815	-0.276376	-0.287391	-1.50618	-0.296136
MARCINIAK_CHOP_DIFF	0.764901	0.764052	1.39431	0.588798	1.26269	1.25794	1.43031	1.23001	0.809527	1.10089	0.780405	0.207587	-1.06409	0.165855
MARSHALL_SPLEEN_BAL	0.557684	0.581184	0.227235	0.447668	-2.71511	-2.72262	-1.98441	-2.64825	-0.186485	-0.510476	0.299389	0.167099	-1.09849	0.172116
MARTINELLI_IFNS_DIFF	3.13496	3.13079	1.55452	3.19625	-0.15663	-0.16135	-0.851318	-0.156966	1.84229	0.894418	1.79142	-0.102296	-0.687472	-0.0875618
MATRIX_METALLOPROTEINASES	0.28506	0.296227	-0.91138	0.107216	-0.399579	-0.398008	-1.27412	-0.369245	0.184682	-0.522258	-0.31639	1.19044	1.25874	1.1411
MATSUDA_VALPHAINKT_DIFF	2.25056	2.2742	5.7672	2.13621	-0.0423755	0.0663819	4.9252	0.182262	1.86057	4.41983	2.09108	0.999364	4.96318	1.01605
MA_ATRA_EMP_DN	0.393867	0.409296	1.71384	0.34821	0.526377	0.502516	1.58144	0.432314	0.448604	-0.625203	0.277361	0.263839	-1.33831	0.210799
MA_ATRA_EMP_UP	0.542227	0.539743	0.600866	0.508788	0.412062	0.40544	0.543988	0.39519	1.2368	0.586505	1.24324	0.751139	0.589007	0.727434
MCALPAINPATHWAY	-0.762743	-0.757513	-1.40499	-0.652137	0.911546	0.941034	1.67602	0.997813	-0.479855	-0.779444	-0.794414	0.303296	1.49921	0.210799
MEF2DPATHWAY	-0.264324	-0.262284	-1.00699	-0.266112	-0.24265	-0.233387	-0.115323	-0.243171	-0.728282	-0.560055	-0.465489	0.13979	-1.01701	0.159349
MENSE_HYPOXIA_APOPTOSIS_GENES	-1.20243	-1.23147	-1.09152	-1.34376	-1.11789	-1.13512	-1.33824	-1.19781	-0.997934	-0.573375	-0.987827	-0.576365	-1.00552	-0.628429
MENSE_HYPOXIA_TRANSPORTER_GENES	0.894129	0.905341	2.16959	0.923782	0.459588	0.430858	1.91325	0.417315	1.05519	-0.783667	0.342382	0.228276	-1.66948	0.260215
MENSE_HYPOXIA_UP	-0.946762	-0.99556	-2.55661	-1.19911	2.52596	2.53663	3.25567	2.52792	-0.597794	-1.38001	-1.13227	1.28319	2.86048	1.10516
MENSSEN_MYC_UP	2.2199	2.18564	2.5294	2.77607	1.55315	1.54056	2.18568	1.69711	1.91478	2.04852	3.42945	1.27547	2.07721	1.58498
METASTASIS_ADENOCARC_DN	-0.40512	-0.426	-1.07104	-0.355685	0.535371	0.533387	1.26908	0.488453	1.1139	1.19949	1.48313	0.176543	-1.06409	0.165855
METASTASIS_ADENOCARC_UP	2.07883	2.07901	1.65176	2.42401	1.83054	1.82362	1.50965	1.95	2.17259	1.37548	2.91567	1.76158	1.38134	1.70598
METHANE_METABOLISM	0.703607	0.671549	1.37751	1.12081	-0.120814	-0.11237	1.0647	-0.0963925	0.576664	1.08942	1.36428	0.533634	1.24852	1.1411
METHIONINE_METABOLISM	0.105683	0.0772891	-0.91138	0.107216	-1.62615	-1.63578	-1.57075	-1.59708	0.324676	1.01267	0.717868	-1.55101	-1.30577	-1.54207
METHOTREXATE_PROBCELL_DN	0.404645	0.421334	1.35642	0.976014	0.715482	0.712808	1.22442	0.722164	1.16464	1.08942	1.36428	1.16188	1.26896	1.28232
METHOTREXATE_PROBCELL_UP	-0.116865	-0.124516	-1.07577	-0.205756	0.712826	0.714644	1.3556	0.660801	0.176763	-0.6128	-0.502786	0.763103	1.30478	0.729728
METPATHWAY	-1.28589	-1.26631	-1.81555	-0.957077	0.228684	0.220927	1.92199	0.190308	-0.585963	-0.997911	-1.12447	0.159993	-1.72984	0.144085
MIDDLEAGE_DN	0.6999	0.662048	1.41725	0.746212	-0.252558	-0.260169	-1.36031	-0.253101	1.14434	1.18432	1.48313	0.269676	1.21289	0.4729
MIDDLEAGE_UP	5.45721	5.46318	2.88971	5.50057	0.868622	0.886059	0.764555	0.875861	3.24014	1.08632	3.008	0.651514	0.657355	0.595922
MITOCHONDRIA	4.72236	4.92898	7.66025	4.76838	2.66521	2.63259	6.69684	2.57754	4.11121	5.88939	4.8598	2.73363	6.45898	2.49547
MITOCHONDRIAL_FATTY_ACID_BETAOXIDATION	0.374894	0.356034	1.38284	0.588798	0.717201	0.705899	1.30628	0.636764	0.383397	-0.476737	0.358771	0.455944	1.21289	0.4729
MITOCHONDRIAPATHWAY	1.88201	1.87558	2.05289	1.83007	-0.980884	-0.942659	-1.95785	-1.12574	2.41281	1.63583	2.34663	-1.37561	-1.66653	-1.20882		x
MKK6EE_UP	-5.41691	-5.42872	-3.09351	-5.28019	-4.33466	-4.31811	-2.31249	-4.27061	-4.08074	-2.037	-4.34915	-2.69867	-1.48823	-2.57963
MMC_RES_XENOGRAFTS_UP	0.516731	0.519738	0.17359	0.508788	-0.0396286	-0.0479146	-0.0422155	-0.0701881	-0.679358	-0.346154	-0.879112	-0.156023	-0.0252744	-0.175812
MMS_HUMAN_LYMPH_HIGH_24HRS_DN	1.53578	1.55152	1.65519	1.67284	1.84499	1.8604	1.63876	1.89208	0.776912	1.14638	0.882789	0.666454	1.29326	0.650069
MMS_HUMAN_LYMPH_HIGH_24HRS_UP	0.244892	0.220028	1.35991	0.431384	-0.676828	-0.674198	-1.44713	-0.698033	0.231208	-0.545	-0.203407	0.393854	1.20179	0.319378
MMS_HUMAN_LYMPH_LOW_4HRS_DN	0.882984	0.85921	1.34587	0.976014	1.21726	1.22061	1.33851	1.26787	-0.179301	0.963834	0.330021	0.904873	1.19744	0.858664
MMS_MOUSE_LYMPH_HIGH_24HRS_UP	-0.40512	-0.426	-1.04811	-0.198271	-0.798048	-0.777705	-1.47193	-0.846344	-0.0427318	-0.514661	0.0776818	-0.0407692	-1.09741	-0.141189
MMS_MOUSE_LYMPH_HIGH_4HRS_UP	1.55701	1.54549	2.30451	1.6647	0.364496	0.34966	1.91325	0.53366	0.458259	1.74507	1.4449	0.350043	0.0905932	0.260215
MONOAMINE_GPCRS	-0.0496844	-0.0533259	-0.650009	-0.122963	-0.306985	-0.311132	-0.874394	-0.340923	-0.8382	-0.544965	-1.34642	-0.545115	-0.777022	-0.563614
MONOCYTEPATHWAY	-1.34246	-1.33965	-0.804007	-1.20145	0.481882	0.496824	0.0744545	0.517749	-0.285403	-0.354903	-0.463651	0.0290465	0.0381907	0.134579
MOOTHA_VOXPHOS	2.17796	2.10775	3.47711	1.81608	1.15544	1.13018	3.05841	1.18877	1.37755	2.8085	2.92545	2.46962	3.24921	2.64545
MOREAUX_TACI_HI_IN_BMPC	0.461609	0.479313	0.30714	0.455914	0.0335922	0.0550853	-0.106867	0.195825	0.460731	-0.925868	-0.455431	1.01704	2.06458	1.04243
MOREAUX_TACI_HI_IN_PPC_UP	1.30888	1.33172	2.83567	1.77216	-0.970771	-0.983886	-2.76508	-1.07809	1.46823	2.2929	2.49521	-1.14541	-2.26111	-0.879058
MOREAUX_TACI_HI_VS_LOW_DN	2.5913	2.50777	4.26982	3.07237	-0.906817	-0.953161	-4.01076	-1.16233	2.07967	3.25365	3.07368	0.0617342	-3.14552	0.0357122
MOREAUX_TACI_HI_VS_LOW_UP	0.754375	0.781499	-3.47832	0.413987	-0.0359393	-0.0662467	4.1551	0.154579	0.442826	-1.98962	-1.22165	0.902708	4.18962	0.589088
MOREAUX_TACI_XG_13_DN	-0.98609	-1.00515	-1.03427	-1.0818	-0.865738	-0.876752	-1.27632	-0.827603	-0.0102292	-0.466089	-0.286185	-0.834671	-1.06097	-0.883906
MOUSE_TISSUE_KIDNEY	0.27377	0.269036	0.675314	0.358469	0.606577	0.604294	0.693058	0.590876	0.35964	0.579862	0.779987	0.562034	0.646684	0.522173
MOUSE_TISSUE_TESTIS	0.29606	0.307107	-1.17006	0.331214	0.720506	0.728257	1.54923	0.76981	0.721087	1.34925	1.11337	0.701333	1.5066	0.757307
MPRPATHWAY	-0.27948	-0.25005	-1.42462	-0.473105	1.35706	1.35197	1.8365	1.43879	-0.259269	-0.755184	-0.457499	0.31741	1.56898	0.220608
MRNA_PROCESSING	1.98907	2.01288	2.83851	2.29201	-0.817119	-0.846358	-2.62884	-0.755087	1.49416	2.1636	2.26113	-0.865053	-2.21057	-0.987557		x
MRNA_PROCESSING_REACTOME	2.96774	3.0985	4.33623	3.52818	-1.43333	-1.35278	-4.08258	-1.59179	2.60849	3.40739	3.88761	-1.10688	-3.33849	-1.29791		x
MRNA_SPLICING	2.99938	3.00165	3.01866	2.97679	-0.725672	-0.706059	-2.68913	-0.77932	1.51256	2.29931	2.87942	-0.44078	-2.17369	-0.572168		x
MTA3PATHWAY	0.959905	0.968061	1.48605	1.06104	0.777811	0.774904	1.33109	0.785075	0.170333	1.13882	1.06149	0.7043	1.24621	0.626422
MTORPATHWAY	1.08346	1.06124	1.96461	1.22779	-1.20786	-1.19733	-2.02524	-1.25071	0.665683	1.44944	0.773918	0.218784	1.62536	0.433949
MTX_RES_XENOGRAFTS_UP	0.607967	0.58837	0.974514	0.560422	0.219596	0.221727	-0.0014983	0.231081	0.88082	0.755638	0.625662	0.257026	0.0618656	0.216974
MUNSHI_MM_UP	0.51727	0.500661	2.86034	0.744937	-1.10956	-1.09612	-2.97808	-1.16114	0.424075	2.20519	0.757809	0.0122459	-2.30625	-0.136087
MUNSHI_MM_VS_PCS_DN	-0.932006	-0.920273	-0.996111	-0.819853	0.596747	0.587344	1.09721	0.653222	0.29368	-0.434535	-0.0523051	0.327707	0.999946	0.265738
MUNSHI_MM_VS_PCS_UP	1.07562	1.04823	2.94597	1.25436	-0.538042	-0.554254	-2.89795	-0.539197	0.622246	2.23219	0.764314	0.177692	-2.26689	0.353333
MUSCLE_MYOSIN	-0.477113	-0.47206	-0.62909	-0.415592	-0.829311	-0.814163	-0.238577	-0.757405	-0.555545	-0.331763	-0.307731	-0.522007	-0.694989	-0.504112
MYC_TARGETS	1.14119	1.15943	2.59893	1.62421	-0.290544	-0.25058	-0.182309	-0.321642	-0.131518	1.96515	1.40273	0.847429	2.18009	0.712033
MYOD_BRG1_UP	-1.09644	-1.10425	-1.10028	-1.14032	-0.16835	-0.167662	-0.0998357	-0.156945	-0.344479	-0.521236	-0.424932	0.0595405	-0.938137	0.0781409
MYOD_NIH3T3_DN	-2.23161	-2.28552	-1.99036	-2.25083	-0.670791	-0.668154	-2.15807	-0.619867	-0.536014	-0.982151	-1.18223	-0.87793	-1.83186	-0.929243
MYOD_NIH3T3_UP	-0.197539	-0.240292	-1.82845	-0.485852	0.35436	0.30015	2.09557	0.336495	-0.635567	-1.04913	-0.849863	0.336904	0.101286	0.29093
MYOSINPATHWAY	-0.477113	-0.481491	-0.641812	-0.415592	0.24654	0.238455	0.697077	0.270945	0.0353902	-0.306519	-0.11283	0.278743	0.675872	0.262318
NAB_LUNG_DN	1.63309	1.61932	1.91788	1.54863	1.14265	1.11644	1.72331	1.18631	1.41575	1.41849	1.17051	1.13189	1.64038	1.18642
NAB_LUNG_UP	0.517624	0.518968	1.64743	0.785451	1.80674	1.805	1.7925	1.88364	-0.139822	1.25079	0.670232	1.83332	1.66246	1.73068
NADLER_OBESITY_DN	0.249464	0.257973	1.86996	0.379928	0.994579	1.02675	1.84589	1.0887	1.5025	1.46355	0.692426	0.890586	1.72819	0.868691
NADLER_OBESITY_HYPERGLYCEMIA	0.0236257	0.0217657	-1.37736	-0.0555142	-2.03139	-2.04116	-2.21904	-1.95601	0.00397418	1.44944	0.773918	-1.57392	-1.77028	-1.54771
NADLER_OBESITY_UP	-3.90594	-3.93721	-2.26761	-3.58767	-1.64457	-1.67688	-2.30959	-1.70711	-0.882124	-0.961268	-1.35337	-0.663668	-1.70542	-0.440174
NAKAJIMA_MCSMBP_EOS	0.798689	0.805476	1.18876	0.620886	-0.260572	-0.245181	-1.14216	-0.210592	0.0404223	-0.54182	-0.753946	0.0177392	-0.903857	0.0102618
NAKAJIMA_MCSMBP_MAST	-0.106561	-0.159598	1.8241	0.573794	-0.57779	-0.575519	-1.84237	-0.533927	-0.988018	-0.664386	0.290268	-0.0542282	1.56898	0.220608
NAKAJIMA_MCS_UP	0.277791	0.23476	-1.51227	0.179989	-0.764386	-0.774713	-2.19637	-0.848892	0.310034	-0.771325	0.33699	-0.446474	-1.76325	-0.455099
NDKDYNAMINPATHWAY	-0.78428	-0.749786	-1.22439	-0.720246	0.379764	0.387642	1.32324	0.365372	-0.634419	-0.560982	-0.0675255	0.823234	1.36251	0.837795
NELSON_ANDROGEN_DN	1.33953	1.343	1.37004	1.53772	1.60536	1.62082	1.32425	1.51704	1.18008	1.10532	1.93568	0.766827	1.06464	0.648953
NELSON_ANDROGEN_UP	-0.673664	-0.709077	-2.1441	-1.01628	-0.260139	-0.241957	2.26797	-0.207555	-1.2301	-1.18463	-0.959631	-0.14224	-2.17361	-0.27965
NEMETH_TNF_DN	0.217478	0.183789	1.61633	0.331214	0.0610411	0.102586	1.42928	0.0526144	0.905075	1.45012	1.79301	0.363554	1.42603	0.200509
NEMETH_TNF_UP	1.42647	1.48792	2.91186	1.52085	-0.267681	-0.248972	-0.206719	-0.213572	1.89804	2.19735	1.44732	-0.462723	-2.29322	-0.600651
NF90_DN	-0.884698	-0.883217	-1.50088	-0.891865	-2.83512	-2.82425	-2.38678	-2.90119	-1.0285	-0.835893	-1.01832	-1.21044	-1.66653	-1.20882
NF90_UP	-0.568348	-0.556115	-1.33641	-0.620306	-0.744971	-0.731642	-1.7345	-0.664582	-0.125255	-0.741399	-0.755638	0.100836	-1.29985	0.0149101
NFATPATHWAY	0.401825	0.361028	2.23138	0.707826	1.1768	1.21487	2.16373	1.28817	1.17846	1.74414	0.81929	0.391553	1.93547	0.27214
NFKBPATHWAY	0.59411	0.578982	0.230674	0.32238	-1.54528	-1.54441	-1.87066	-1.51944	0.415326	-0.610063	0.00871869	-1.14387	-1.4939	-1.15971
NGFPATHWAY	-0.413384	-0.416023	-1.18821	-0.394597	0.862904	0.859679	1.46983	0.870962	-0.317548	-0.684561	-0.771381	0.264738	1.30246	0.184
NGUYEN_KERATO_DN	0.246823	0.180508	-2.14084	0.0813139	-1.06343	-1.07779	-3.04231	-1.02168	-0.745711	-1.179	-0.436989	-1.02131	-2.52465	-1.29278
NGUYEN_KERATO_UP	-1.57825	-1.53697	-1.42147	-1.4868	-2.78398	-2.82264	-2.15126	-2.83343	-1.58037	-0.814048	-1.51836	-1.14715	-1.45816	-1.21481
NI2_LUNG_DN	1.93263	1.9393	1.84982	1.80421	1.41448	1.43961	1.69034	1.44735	1.2391	1.29095	1.00099	1.10272	1.54484	1.09841
NI2_MOUSE_DN	-1.12452	-1.08701	-1.5799	-1.12493	-0.137277	-0.142541	-0.129387	-0.142381	-1.02995	-0.86933	-1.13571	0.535143	1.6329	0.433949
NI2_MOUSE_UP	0.766993	0.773289	2.04843	0.416191	-0.751956	-0.762115	-2.15124	-0.722438	0.605542	-0.822154	-0.202247	0.975588	1.87626	0.951604
NICK_RHAPC_UP	1.16776	1.15912	1.69465	0.970679	-0.083226	-0.0828455	-0.104755	-0.0360473	0.540683	-0.565438	0.422165	-0.267153	-1.33053	-0.256461
NICOTINATE_AND_NICOTINAMIDE_METABOLISM	-0.671617	-0.673355	-1.0485	-0.616782	-1.34738	-1.3184	-1.49089	-1.32423	0.156683	-0.508304	-0.187108	-0.351627	-1.06055	-0.412315
NING_COPD_DN	-0.0421237	-0.0501229	-2.72966	0.324882	-1.37973	-1.39836	-3.92991	-1.53226	-1.39171	-1.49796	-0.17522	-0.546295	-3.05884	-0.393541
NING_COPD_UP	-0.0451435	-0.0537161	-2.95959	0.113062	-2.83652	-2.78691	-4.45245	-2.52816	0.326965	-1.50339	0.441961	-0.399988	-3.24495	0.0368411
NITROGEN_METABOLISM	2.55717	2.54816	1.67285	2.42401	0.49247	0.522382	1.16738	0.449312	1.24863	1.04756	0.976433	-2.29349	-1.47946	-2.38939
NKCELLSPATHWAY	-2.07306	-2.08284	-1.43276	-1.92099	-0.356439	-0.359502	-0.143869	-0.33961	-0.376006	-0.604929	-0.502786	0.0865576	-1.11578	0.0127987
NKTPATHWAY	-0.0496844	-0.0533259	-0.650009	-0.122963	-0.382162	-0.375325	-0.897469	-0.432902	0.294403	0.649817	0.2225	0.379029	0.765981	0.388491
NO1PATHWAY	-0.015683	-0.0363037	0.167737	0.120956	0.932968	0.947376	1.40708	0.96862	-0.739254	-0.64822	-0.794486	0.489263	0.111791	0.490751
NO2IL12PATHWAY	-0.0186754	-0.0137215	0.0454079	-0.046897	0.257536	0.256577	0.509934	0.278846	-0.249565	-0.234592	-0.190035	0.367574	0.0836408	0.336028
NOS1PATHWAY	-0.611857	-0.612197	-0.974565	-0.519048	0.124022	0.119814	1.04779	0.103209	-0.46461	-0.497953	-0.301666	0.141224	-0.923524	0.145465
NOUZOVA_CPG_H4_UP	0.633523	0.569202	-2.50376	0.708747	-0.966946	-0.940811	-3.58321	-1.03843	-0.0318039	-1.40989	-0.526205	0.135464	-2.78147	0.0319053
NOUZOVA_CPG_METHLTD	-0.36594	-0.340502	-1.39411	-0.263725	-0.0940777	-0.0707014	1.52306	-0.139383	-0.502185	-0.835893	-1.01832	0.9781	1.68717	1.03742
NOVA2_KO_SPLICING	-0.884698	-0.837991	-1.50088	-0.891865	-1.14212	-1.17212	-1.95785	-1.12574	-1.51434	-0.906514	-1.39221	-1.21044	-1.66653	-1.20882
NTHIPATHWAY	1.2452	1.26257	1.61682	1.0898	-1.08708	-1.07331	-1.688	-1.10347	-0.621458	-0.642489	-0.459541	-0.458519	-1.29756	-0.582429
NUCLEAR_RECEPTORS	1.87592	1.8966	1.9001	1.70655	1.86688	1.88124	1.84331	1.80157	0.90971	0.354157	0.532163	0.854324	1.55952	0.872192
NUCLEOTIDE_GPCRS	0.478488	0.47306	0.582875	0.447045	2.11184	2.11059	1.18857	2.11127	0.311553	0.109019	0.140722	2.08449	1.12923	2.0823
NUCLEOTIDE_METABOLISM	1.33341	1.33981	1.65519	1.75452	1.5305	1.53816	1.54866	1.58426	1.12437	1.24084	1.53911	1.43965	1.45463	1.52632
NUMATA_G_CSF_DIFF	1.92508	1.92261	1.50952	1.96605	2.27694	2.28345	1.57537	2.31452	0.710002	0.243775	0.314663	0.64494	1.10761	0.684057
N_GLYCAN_BIOSYNTHESIS	0.531808	0.512636	1.68564	0.711822	-0.891519	-0.856777	-1.76448	-0.843881	0.316315	1.25756	0.433733	-0.12435	-1.34013	-0.170689
N_GLYCAN_DEGRADATION	1.12319	1.14497	1.24601	1.01381	-0.311002	-0.302596	-1.15248	-0.333994	0.268354	0.93493	0.883217	-1.06715	-1.10718	-1.13938
O6BG_RESIST_MEDULLOBLASTOMA_DN	-1.1667	-1.13493	-1.92902	-0.900035	-0.496175	-0.486626	-2.39701	-0.443968	-1.19618	-0.995907	-0.603332	-0.534388	-1.97369	-0.516958
O6BG_RESIST_MEDULLOBLASTOMA_UP	-0.18432	-0.195086	-1.09957	-0.287434	-1.52005	-1.52316	-1.70125	-1.57088	-1.02354	-0.628542	-0.575711	-2.66795	-1.69211	-2.6956
OKUMURA_MC_LPS	1.64262	1.71222	3.96926	1.47024	0.145532	0.0954104	3.40763	0.33918	1.63146	3.05287	1.43918	0.68781	0.198445	0.699295
OLDAGE_DN	0.928875	0.936499	2.54406	0.938431	-0.130122	-0.097789	-0.140964	0.0800671	0.789345	2.10209	2.08215	-0.4748	-2.05981	-0.40097		x
OLDONLY_FIBRO_DN	0.384218	0.398554	-1.50948	0.42984	0.0792174	0.0790008	1.83542	0.0682814	-0.0670431	-0.890766	-0.539636	-0.770211	-1.84374	-0.82368
OLDONLY_FIBRO_UP	0.311252	0.279651	-1.24468	0.148141	0.526377	0.546368	1.58144	0.432314	-0.170368	1.32209	0.45599	-0.0123599	-1.38066	0.0156752
OLDWERNER_FIBRO_DN	0.499841	0.597832	-2.26422	0.64476	0.0475066	0.0373034	-0.165727	0.102422	0.114332	-1.22013	0.0174374	0.305884	0.14896	0.570972
OLDWERNER_FIBRO_UP	0.703607	0.702826	1.35642	0.976014	1.27301	1.28409	1.36133	1.26787	0.66066	1.0336	0.976433	0.30518	1.09526	0.293785
OLD_FIBRO_DN	0.600734	0.718504	-2.72125	0.774905	0.142811	0.142421	3.30885	0.123096	0.13741	-1.50931	-0.177803	-0.466542	-3.15106	-0.616456
OLD_FIBRO_UP	0.639174	0.638611	2.1336	0.676811	1.03014	0.999242	2.03974	0.999038	-0.0431658	1.66177	0.783391	0.0334493	-1.69562	0.0193499
ONE_CARBON_POOL_BY_FOLATE	1.63696	1.63974	1.66114	1.75452	-0.63948	-0.645941	-1.48245	-0.647428	1.12437	1.17393	1.10156	0.585913	1.27597	0.57041
OSAWA_TNFA_HEPATOCYTE_UP	2.92013	2.91992	1.60652	2.80812	0.538846	0.54022	1.0296	0.499519	2.83176	1.37531	3.148	0.759502	1.02553	0.732272
OVARIAN_INFERTILITY_GENES	0.0498886	0.0500206	-0.967841	0.27397	0.111101	0.119358	1.18226	0.043521	-0.499299	-0.651187	-0.906131	-0.0718138	-1.10852	-0.141189
OXIDATIVE_PHOSPHORYLATION	0.475446	0.427174	2.6402	0.837511	0.0980266	0.0977585	2.29529	0.084494	-0.319336	2.0637	0.969397	1.42763	2.46259	1.51422
OXSTRESS_BREASTCA_DN	0.203763	0.211365	1.16968	0.620886	0.294164	0.300266	1.0353	0.283016	0.521612	0.985417	1.23404	0.121062	-0.885374	0.138
OXSTRESS_BREASTCA_UP	0.0215672	-0.0012176	0.221818	0.242194	-1.10262	-1.11441	-1.85647	-1.14174	-0.430537	0.38238	0.706487	-0.531893	-1.44383	-0.555965
OXSTRESS_RPETHREE_DN	0.360857	0.35258	0.262478	0.458793	-0.367973	-0.360892	-1.78574	-0.425723	0.300776	-0.639915	0.375304	0.492167	1.56339	0.515332
OXSTRESS_RPETWO_DN	0.637154	0.572464	-2.54794	0.508031	0.604448	0.624729	3.1405	0.692039	0.245187	-1.2897	0.567776	1.3478	3.18457	1.23038
OXSTRESS_RPE_H2O2HNE_DN	1.08173	1.10458	2.0205	1.0553	1.05713	1.07148	1.8649	1.11026	0.0687048	0.393075	0.507379	0.425283	1.68387	0.343112
OXSTRESS_RPE_H2O2TBH_DN	-0.291378	-0.307847	-1.38986	-0.0566589	0.406223	0.404751	1.69109	0.471693	-0.143678	-0.787334	-0.476976	0.976688	1.72819	0.868691
OXSTRESS_RPE_HNETBH_DN	-0.414802	-0.408605	-1.75274	-0.204419	0.0863252	0.0565947	2.0001	0.074408	0.915692	1.81087	0.85368	1.07145	2.13065	1.07099
O_GLYCAN_BIOSYNTHESIS	1.64769	1.65741	0.967262	1.64399	1.59652	1.59876	0.973088	1.58832	1.48552	0.667308	1.2526	1.11383	0.758734	1.11217
P21_ANY_DN	1.08173	1.03245	2.04483	1.27792	-0.914322	-0.929062	-2.04654	-0.987168	1.05875	1.6588	1.8987	-0.82597	-1.67763	-0.851011		x
P21_ANY_UP	0.947105	0.933057	0.881555	0.89417	1.37282	1.38676	0.989469	1.38156	-0.065913	-0.314933	-0.19079	1.5961	0.993173	1.58228
P21_EARLY_DN	1.88037	1.88053	1.46545	2.06162	-0.210141	-0.216473	-1.13184	-0.210592	1.40801	1.05484	1.58486	-0.34389	-0.96855	-0.372953
P21_MIDDLE_DN	0.186682	0.193049	0.197486	0.284312	-1.4257	-1.43365	-1.66264	-1.41698	-0.0917251	0.335664	0.736939	-1.66924	-1.37513	-1.3414		x
P21_P53_ANY_DN	-1.40047	-1.36186	-1.80632	-1.17547	-3.10639	-3.11478	-2.74718	-3.07302	-1.26091	-0.795567	0.232129	-1.52516	-1.99187	-1.66671
P21_P53_EARLY_DN	-1.01093	-0.999874	-1.05502	-0.933231	-1.1252	-1.136	-1.39975	-1.13252	-0.851697	-0.491301	-0.240033	-0.661998	-1.07452	-0.662423
P21_P53_LATE_DN	-0.0544265	-0.0584156	0.14097	0.293068	-0.72746	-0.739304	-1.04632	-0.675735	-0.277172	0.227473	0.530181	-0.576053	-0.836093	-0.565259
P21_P53_MIDDLE_DN	-1.09845	-1.09501	-1.28362	-0.918502	-2.86896	-2.85319	-2.11455	-2.8311	-0.570806	-0.600416	-0.1477	-1.07845	-1.40846	-1.17854
P27PATHWAY	0.596189	0.602451	1.57865	0.827848	-0.582772	-0.575708	-1.56416	-0.609862	0.847437	1.21292	0.865781	-0.734046	-1.34069	-0.752747
P35ALZHEIMERSPATHWAY	0.420099	0.437693	1.16014	0.489909	0.243734	0.242851	1.01466	0.283016	-0.263487	-0.447157	-0.0523051	-0.0597527	-0.913099	-0.117476
P38MAPKPATHWAY	0.29517	0.305237	-1.60687	0.191249	1.07735	1.10165	2.14338	1.04482	0.129657	-0.881805	-0.103147	0.13686	-1.76421	0.0202366
P53GENES_ALL	-1.02751	-1.04193	-1.20072	-0.85918	-2.08613	-2.09604	-1.84283	-2.10957	-1.1183	-0.573444	-0.211086	-2.26524	-1.59413	-2.29731
P53HYPOXIAPATHWAY	0.0570498	0.0572008	-1.15922	-0.0467222	-1.18984	-1.20498	-1.75413	-1.13743	-0.362128	-0.657926	-0.393324	-1.53765	-1.53437	-1.56593
P53PATHWAY	-0.44944	-0.472605	-1.17549	-0.30728	-1.89397	-1.9154	-1.87375	-1.92615	0.188967	-0.537307	0.398021	-1.04401	-1.40846	-1.17854
P53_BRCA1_UP	0.545623	0.568127	0.243152	0.437442	-0.350849	-0.365494	-1.71033	-0.405911	0.890834	-0.694805	-0.339458	0.295986	1.4493	0.205718
P53_SIGNALING	-0.0379553	-0.0878606	-2.60354	-0.49796	-0.482081	-0.48011	-3.40085	-0.449423	-0.374879	-1.43545	-0.86384	-0.726143	-2.83984	-0.740171
PANTOTHENATE_AND_COA_BIOSYNTHESIS	-0.429783	-0.439557	-0.0109377	-0.455524	-0.748049	-0.751024	-1.04211	-0.726113	0.560304	0.186251	0.195996	-1.11386	-0.956827	-1.1389
PAR1PATHWAY	-0.33708	-0.354454	-0.910242	-0.426924	0.596747	0.587344	1.09721	0.653222	-0.466093	-0.548131	-0.753946	0.353537	0.999946	0.265738
PARKINPATHWAY	-1.18196	-1.1788	-1.11536	-1.20935	-1.20494	-1.19652	-1.4215	-1.19756	-1.82609	-0.727457	-1.71922	-1.58775	-1.26935	-1.60496
PARK_HSC_VS_MPP_DN	-0.470121	-0.494003	-1.01371	-0.0408573	-0.555608	-0.536188	-1.42232	-0.549722	-1.22981	-0.484322	0.358771	0.36281	1.20179	0.319378
PARK_HSC_VS_MPP_UP	-0.275117	-0.255993	-1.01371	-0.0408573	-1.16171	-1.19173	-1.55875	-1.14297	0.35296	-0.529831	-0.0628628	-0.537482	-1.18627	-0.601756
PARK_MSCS_BOTH	2.02883	2.04448	2.2903	2.25024	-0.681983	-0.660319	-2.05099	-0.589111	0.495668	0.446873	0.835927	-0.788808	-1.71651	-0.657827
PARK_MSCS_DIFF	-0.381519	-0.40215	-1.40576	-0.0566589	-0.77049	-0.743559	-1.9724	-0.762327	-0.270307	-0.703188	0.107725	0.0295653	-1.50643	0.017103
PARK_MSCS_LIN2	1.33661	1.29352	2.15102	1.34963	-0.196164	-0.130921	1.71022	-0.156511	1.30001	1.61028	0.95568	0.495517	1.76178	0.247718
PARK_RARALPHA_MOD	2.69153	2.6882	2.82781	2.78859	2.40669	2.41332	2.62387	2.23702	1.58301	-0.908428	0.39689	1.28091	2.2867	1.13928
PARK_RARALPHA_UP	0.585935	0.568127	0.264486	0.535066	1.30305	1.28211	1.71255	1.2497	0.985217	0.340046	0.357839	0.546275	1.50441	0.58656
PARP_KO_DN	0.235285	0.244064	1.32859	0.565699	-0.91232	-0.929513	-1.44398	-0.884387	0.119785	0.28526	0.479727	0.169617	0.0608125	0.159349
PARP_KO_UP	-0.762743	-0.800728	-1.36127	-0.452068	1.75892	1.73037	1.88095	1.75181	0.525975	-0.644483	0.0987318	0.579494	1.54156	0.601045
PASSERINI_ADHESION	1.30425	1.26914	1.94124	1.12084	-1.4961	-1.47861	-2.09265	-1.45223	1.20332	1.45975	0.869399	-0.899019	-1.62691	-0.817625
PASSERINI_APOPTOSIS	1.43513	1.41291	2.41568	1.50372	-2.03406	-2.04058	-2.60424	-2.02541	0.663338	-0.837515	0.24621	-1.30771	-2.02028	-1.12912
PASSERINI_COMPLEMENT	0.32093	0.322726	0.927773	0.293068	0.981358	0.983519	0.263921	0.986761	0.260467	0.178521	0.148256	-0.101514	-0.0135931	-0.148068
PASSERINI_EM	-2.43747	-2.46838	-1.74092	-2.49127	-2.11752	-2.12009	-2.09492	-2.06152	-0.902455	-0.817105	-1.12392	-0.820689	-1.48516	-0.746386
PASSERINI_GROWTH	-2.03015	-2.05807	-1.46091	-2.24465	1.62635	1.63746	1.54194	1.67494	-1.10805	-0.795297	-1.7494	1.44937	1.39061	1.39403
PASSERINI_IMMUNE	0.105683	0.0772891	-0.943024	-0.182383	0.380964	0.363694	1.15597	0.449312	-0.963265	-0.605982	-0.833519	-0.437298	-1.05034	-0.271095
PASSERINI_INFLAMMATION	0.355319	0.369474	0.215335	0.36599	-0.796725	-0.771258	-0.246837	-0.801338	0.0977957	-0.557702	-0.138161	-0.0100918	0.0253422	-0.0668601
PASSERINI_OXIDATION	1.29695	1.30576	1.4608	1.24627	-0.446463	-0.432281	-1.34865	-0.385663	0.982474	1.11964	1.2224	0.22927	0.0768197	0.306848
PASSERINI_PROLIFERATION	-0.805104	-0.75245	-1.97043	-0.654365	-0.297381	-0.319952	-2.47978	-0.329211	0.341365	-1.00963	-0.374215	0.467575	2.20075	0.587569
PASSERINI_SIGNAL	0.449507	0.461768	-3.83155	0.456028	-0.276726	-0.342956	4.52853	-0.40999	-0.405364	-2.19167	-1.34571	-0.280972	-4.25016	0.0482536
PASSERINI_TRANSCRIPTION	0.660186	0.686048	-2.03743	0.583657	-1.05453	-1.06877	-3.00364	-1.17111	0.233184	-1.19337	-0.732744	0.177692	-2.29056	0.0262742
PDGFPATHWAY	0.300367	0.311167	0.285344	0.498761	0.885702	0.851911	1.82982	0.900521	-0.0389091	-0.786836	-0.387042	0.0521026	-1.52841	0.0174417
PDGF_ES_UP	1.54492	1.58009	1.61218	1.69069	-0.0101186	-0.0531539	1.15745	-0.10479	2.17923	1.35877	2.46694	0.486988	1.21289	0.4729
PEART_HISTONE_DN	0.342016	0.431671	0.454895	0.818379	0.398452	0.35703	2.78657	0.445141	-0.0991581	-1.21186	-0.145872	0.589759	2.75005	0.562986
PEART_HISTONE_UP	-0.544918	-0.507039	-2.07596	-0.392711	-1.46063	-1.47204	-2.91542	-1.67633	-0.928662	-1.09449	-0.402884	-0.326707	-2.19561	-0.27965
PENG_GLUCOSE_DN	0.72837	0.654418	-2.84449	0.814856	-0.0300951	-0.158093	3.47944	0.129442	0.416082	3.11641	1.06707	-0.121258	-3.26397	-0.419931
PENG_GLUCOSE_UP	1.26071	1.26398	2.17037	1.25314	0.122739	0.128905	1.8054	0.178763	1.1604	1.6839	1.39902	0.126707	-1.6249	0.135344
PENG_GLUTAMINE_DN	6.61838	6.68622	7.05605	6.85704	1.85214	1.92248	5.62001	2.18443	4.70929	5.1947	5.37568	1.55312	5.37455	1.4283
PENG_GLUTAMINE_UP	0.196655	0.197176	-3.97332	-0.161055	0.31849	0.334492	4.66032	0.463867	-0.4684	-2.08853	-0.247798	0.695911	0.249504	0.653783
PENG_LEUCINE_DN	2.90238	2.79099	5.11687	3.71072	1.02445	1.02074	4.30815	1.18956	3.25691	4.0623	4.20383	1.37741	4.20295	1.11694
PENG_LEUCINE_UP	0.629872	0.609648	0.489464	0.704662	0.597539	0.617589	3.10461	0.493399	0.007523	-1.28471	0.561287	0.933161	3.07675	0.821452
PENG_RAPAMYCIN_DN	5.89066	5.76548	6.01597	5.8463	1.57913	1.50755	4.74432	1.29694	4.47936	4.68927	6.72684	1.38337	4.58233	1.21777
PENG_RAPAMYCIN_UP	-0.789292	-0.734426	-3.00695	-0.568826	-1.07234	-1.14235	-4.00937	-1.15162	-0.122595	-1.56357	-0.583562	0.417424	-3.05279	0.475828
PENTOSE_AND_GLUCURONATE_INTERCONVERSIONS	0.370493	0.386009	1.02315	0.43206	-0.941412	-0.925129	-1.15291	-0.947538	0.236666	0.807834	0.572661	0.243449	0.873719	0.234359
PENTOSE_PHOSPHATE_PATHWAY	2.287	2.27349	1.93539	2.47341	2.89945	2.89834	2.03275	2.93297	1.93513	1.57116	2.98177	2.47394	1.80615	2.64749
PEPTIDE_GPCRS	-1.47285	-1.48609	-1.02473	-0.950829	-3.13511	-3.14466	-1.88518	-3.04884	-0.339464	-0.409291	0.181575	-5.17422	-2.38254	-5.22701
PGC	3.04996	3.18037	6.75314	3.58469	1.69836	1.73359	5.97728	1.63399	3.01153	5.28851	3.74894	2.78681	5.93326	3.00923
PGC1APATHWAY	-0.365346	-0.384551	-1.12585	-0.212977	-0.0759746	-0.094158	1.2433	-0.112562	-0.503637	-0.552835	0.0834436	0.189637	-1.13108	0.178157
PHENYLALANINE_METABOLISM	0.485089	0.472737	0.237921	0.641318	-0.0679538	-0.0676431	1.12396	-0.0294325	0.543818	0.28526	0.479727	0.49771	1.40542	1.70809
PHENYLALANINE_TYROSINE_AND_TRYPTOPHAN_BIOSYNTHESIS	-0.186905	-0.185463	0.090334	-0.0277571	-1.09805	-1.10262	-1.1348	-1.12914	-0.256493	-0.406324	-0.376891	0.0988465	0.0316821	0.0605277
PHOSPHATIDYLINOSITOL_SIGNALING_SYSTEM	-0.748736	-0.713244	-2.33255	-0.783004	0.911712	0.870383	2.73913	0.748789	-1.50119	-1.29994	-1.06657	-0.0897493	-2.41583	-0.310813
PHOTOSYNTHESIS	0.131381	0.173847	1.55512	0.493307	-0.981913	-0.968249	-1.68322	-0.967831	-0.188093	-0.553844	0.41027	0.414889	1.37429	0.365222
PITUITARY_FETAL_DN	-1.04017	-1.03344	-1.0629	-1.21278	-0.0588497	-0.0729345	0.952738	-0.0871903	-1.04859	-0.585996	-0.987827	-0.188906	-0.950066	-0.245215
PITUITARY_FETAL_UP	-0.372656	-0.391863	-1.00631	-0.471982	-1.01286	-1.00102	-1.42243	-1.05138	-1.04726	-0.605982	-0.833519	-1.75091	-1.35685	-1.82451
PITX2PATHWAY	0.959905	0.93406	1.41725	0.746212	1.44452	1.46495	1.49233	1.52663	1.7531	1.13882	1.06149	0.828478	1.27954	0.779944
PLATELET_EXPRESSED	-3.13265	-3.0993	-1.89744	-2.77628	-0.739028	-0.713197	-1.85887	-0.533927	-0.664129	-0.755184	-0.457499	0.565168	1.64285	0.833219
PLCEPATHWAY	-1.75205	-1.7305	-1.2461	-1.7616	-0.460721	-0.455137	-1.23114	-0.4171	-1.7727	-0.757392	-1.90412	-0.267194	-0.996587	-0.258479
PMLPATHWAY	1.58302	1.59458	1.40895	1.48284	1.16061	1.14868	1.27078	1.14383	0.776741	0.247101	0.314663	0.998902	1.16119	0.953352
POD1_KO_MOST_DN	0.442824	0.446458	1.20278	0.378349	1.47956	1.46641	1.35781	1.46902	0.389653	-0.45804	-0.0551344	0.794693	1.14658	0.818704
POD1_KO_MOST_UP	-3.52517	-3.52014	-1.74758	-3.34655	-1.04049	-1.05372	-1.53394	-0.994654	-1.29068	-0.734619	-1.46831	0.921612	1.30175	0.933467
POD1_KO_UP	0.746727	0.631056	-4.0175	1.13725	-1.42576	-1.3664	-5.74959	-1.66626	0.959745	4.34941	1.48926	0.34623	-4.46313	0.0511949
POMEROY_DESMOPLASIC_VS_CLASSIC_MD_DN	0.952771	0.927598	1.89589	1.2779	0.459917	0.469458	1.61059	0.442487	0.498757	1.3976	0.832386	0.996986	1.66453	1.01462
POMEROY_DESMOPLASIC_VS_CLASSIC_MD_UP	-0.123713	-0.13278	2.1	0.666152	-1.23236	-1.25423	-2.29214	-1.30694	-0.442009	-0.7479	0.554021	0.512319	1.83867	0.493189
POMEROY_MD_TREATMENT_GOOD_VS_POOR_DN	0.825932	0.839133	1.86605	1.07313	-1.11702	-1.10147	-1.92288	-1.00453	0.459161	1.42227	1.01522	-0.154	-1.4276	-0.183671
POMEROY_MD_TREATMENT_GOOD_VS_POOR_UP	-0.247243	-0.221207	-1.22656	-0.233305	1.73542	1.7644	1.77061	1.79638	-0.104006	-0.690387	-0.487416	0.445182	1.42721	0.55646
PORPHYRIN_AND_CHLOROPHYLL_METABOLISM	0.464437	0.483888	1.28258	0.541615	1.55178	1.53799	1.42978	1.54072	0.632661	1.04058	0.976433	0.990544	1.22809	0.999884
PPARAPATHWAY	-0.488582	-0.515003	-1.92243	-0.911216	-0.340883	-0.278216	-2.39375	-0.186097	-0.346161	-1.04869	-0.860421	-0.458328	-2.0278	-0.52338
PREADIP_VS_FIBRO_UP	-2.63747	-2.66335	-1.5358	-2.68592	-2.28078	-2.30519	-1.7955	-2.30931	-1.92727	-0.742235	-1.54574	-2.29108	-1.5239	-2.27439
PRMT5_KD_DN	-2.87296	-2.85753	-1.44225	-2.91773	-3.12071	-3.12778	-1.81729	-3.12414	-3.42631	-0.984318	-3.14008	-3.58367	-1.70998	-3.5959
PRMT5_KD_UP	1.54326	1.60691	4.89157	2.06564	-1.41762	-1.51794	-4.92456	-1.6684	1.13148	3.78236	2.24478	-0.360851	-3.86945	-0.495324
PROLIFERATION_GENES	0.473703	0.626816	-3.99051	1.12961	0.458083	0.492126	4.87457	0.179442	0.451304	-2.122	0.32029	0.599904	4.8177	0.683839
PROPANOATE_METABOLISM	1.28969	1.29712	2.15815	1.75598	-0.101931	-0.076603	1.65019	-0.151018	0.508669	1.52097	0.71959	0.164945	-1.53351	0.239023
PROSTAGLANDIN_AND_LEUKOTRIENE_METABOLISM	-0.0916135	-0.0594458	-1.19856	-0.226732	-0.011571	-0.0213288	1.35196	0.0497682	0.716887	-0.588538	0.0888325	0.592393	1.48861	1.06746
PROSTAGLANDIN_SYNTHESIS_REGULATION	-2.25225	-2.28323	-1.60801	-2.49022	-1.82672	-1.80057	-1.84623	-1.84388	-2.29296	-0.966448	-2.4865	-1.47452	-1.50088	-1.60434
PROTEASOME	2.44029	2.44486	2.085	2.48754	-1.44092	-1.43537	-1.91801	-1.41767	0.777573	1.55364	2.36257	0.141962	0.0991738	0.396139
PROTEASOMEPATHWAY	1.50241	1.4805	1.97793	1.68746	-0.762207	-0.764846	-1.85028	-0.715126	0.419564	1.4864	1.4723	0.391204	1.59229	0.615189
PROTEASOME_DEGRADATION	1.16197	1.21233	2.22263	1.49227	-1.90287	-1.94141	-2.40559	-1.96159	0.559303	1.82792	2.35978	0.0795472	-1.6249	0.135344
PS1PATHWAY	0.28506	0.296227	1.22984	0.252016	1.55178	1.53799	1.40697	1.54072	0.156683	-0.452489	0.200739	0.790646	1.177	0.717445
PTC1PATHWAY	-0.212789	-0.20961	-0.92428	-0.173895	-0.16835	-0.182792	-1.18763	-0.156945	0.256175	0.240449	0.25303	-0.416947	-1.02581	-0.393127
PTDINSPATHWAY	-1.17056	-1.13273	-1.30907	-1.00582	0.627561	0.610879	1.42167	0.624158	0.273387	-0.596209	-0.1477	0.281959	0.064059	0.184
PTENPATHWAY	-0.725513	-0.720538	-1.33641	-0.620306	1.08688	1.10366	1.6392	1.12841	-0.419635	-0.741399	-0.755638	0.288492	1.42603	0.200509
PURINE_METABOLISM	2.02374	2.02149	3.84069	2.39077	1.57682	1.59378	3.4561	1.68472	2.14181	2.91269	2.06476	1.04204	3.2384	1.25118
PYK2PATHWAY	0.0691831	0.0222145	-1.40576	-0.0566589	0.826477	0.787521	1.79429	0.883033	-0.143678	-0.745261	-0.0871751	0.244821	-1.46022	0.23
PYRIMIDINE_METABOLISM	1.62518	1.62651	2.93523	1.68127	0.2882	0.278423	2.44747	0.239836	1.74295	2.31329	2.16343	0.771078	2.46068	0.80737
PYRUVATE_METABOLISM	1.21134	1.21233	2.24876	1.7314	-0.199517	-0.185573	1.75829	-0.0465369	0.37435	0.433752	0.651764	0.362508	0.10459	0.368561
RABPATHWAY	-1.01093	-0.999874	-1.06508	-0.933231	-1.20494	-1.21165	-1.41063	-1.19756	-0.197653	-0.45804	-0.0551344	-0.525859	-1.05017	-0.527775
RAC1PATHWAY	-2.14408	-2.17006	-1.51261	-1.96631	0.123256	0.113278	1.3116	0.13055	-1.36435	-0.688769	-0.771381	-0.114111	-1.22363	-0.156635
RACCYCDPATHWAY	0.0718971	0.0720874	-1.39481	0.394833	-1.06276	-1.07107	-2.12128	-1.21971	0.420938	-0.697982	0.517044	0.120205	-1.54952	0.017774
RADAEVA_IFNA_DN	0.83718	0.853408	0.935829	0.755653	-1.54741	-1.55219	-1.16668	-1.53664	1.20049	0.743894	0.919797	0.013222	-0.673696	0.00764871
RADAEVA_IFNA_UP	0.0885975	0.088832	-1.73916	0.206993	-1.41726	-1.4424	-2.63604	-1.50303	0.951152	1.95508	1.38593	0.148127	-1.90944	0.0219026
RADIATION_SENSITIVITY	0.61039	0.594848	1.71337	0.902126	-0.378602	-0.397951	-1.67452	-0.485283	0.426707	-0.631364	-0.0759975	-0.199412	-1.35356	-0.356289
RADMACHER_AMLNORMALKARYTYPE_SIG	-0.5555	-0.585539	-2.13943	-0.718177	0.224329	0.171336	2.38714	0.087875	0.405384	-1.13106	-0.694487	0.231098	-2.14854	0.334885
RANKLPATHWAY	-1.29893	-1.31061	-1.01312	-1.4161	-1.6975	-1.68467	-1.34403	-1.70935	-0.723749	-0.483406	-0.664918	0.152327	-0.772676	0.121705
RARRXRPATHWAY	-0.0769708	-0.0662783	-0.968431	-0.0392545	0.0485106	0.0649523	-0.0616998	0.0418137	-0.216518	-0.581917	-0.533005	-0.426916	-1.11838	-0.430649
RASPATHWAY	0.325737	0.337891	1.80885	0.573794	0.228397	0.250546	1.58905	0.25516	-0.137811	-0.755184	-0.457499	0.110944	-1.43014	0.0164046
RAY_P210_DIFF	0.180254	0.185171	-1.59044	-0.0641023	-0.301154	-0.299922	-2.12449	-0.280752	-1.35642	-1.05737	-1.64216	-1.18422	-1.90473	-1.18498
RBPATHWAY	0.321591	0.334189	1.42315	0.529346	-0.230643	-0.234185	-1.41166	-0.262655	0.524217	1.16606	1.02864	-0.622204	-1.21376	-0.544813
REFRACTORY_GASTRIC_UP	0.763966	0.768241	2.23636	0.952213	0.718781	0.723107	2.03231	0.670009	1.06306	-0.85685	-0.101663	0.611844	1.94355	0.516502
RELAPATHWAY	-0.210116	-0.18799	-1.05957	-0.355685	-2.19208	-2.1578	-1.80681	-2.18114	-0.834114	-0.658771	-0.906131	-0.537482	-1.18627	-0.601756
REN_E2F1_TARGETS	-0.197539	-0.18065	-1.78822	-0.20973	-2.03777	-2.06018	-2.72335	-2.00489	-0.715654	-0.849557	0.629326	-1.40568	-2.15878	-1.32485
REOVIRUS_HEK293_DN	-0.770915	-0.814486	-3.84551	-0.727456	-0.037125	0.0581569	4.29219	0.159679	0.0665696	-1.9996	-0.746301	-0.377387	-4.02639	-0.518022
REOVIRUS_HEK293_UP	1.04925	0.96088	-3.61753	1.03631	0.878767	0.843	4.58923	1.00611	-0.449466	-2.0328	-0.237782	-0.330353	-4.19302	-0.534055
RESISTANCE_XENOGRAFTS_UP	2.90994	2.87215	1.89885	2.95001	0.111101	0.0848557	1.18226	0.043521	1.60091	1.13123	1.06149	0.0523644	-1.05298	0.165855
RETT_DN	0.582352	0.579148	1.1506	0.489909	-1.26918	-1.24995	-1.3692	-1.32121	-0.212835	-0.440846	-0.0523051	0.146892	-0.876132	0.138
RETT_UP	0.249464	0.257973	-1.37396	0.161635	1.49888	1.45737	1.93189	1.50004	-0.101468	-0.839924	-0.866776	0.115667	-1.49103	0.017103
RHOPATHWAY	-0.159261	-0.169687	-1.4336	-0.057781	0.242836	0.217592	1.6895	0.271291	-0.27566	-0.770747	-0.287662	0.578946	1.71529	0.668781
RIBAVIRIN_RSV_DN	-1.99178	-1.97888	-1.94395	-1.8207	-2.62343	-2.61336	-2.66133	-2.52993	-1.57143	-1.15835	-2.11547	-1.64774	-2.04929	-1.69255
RIBAVIRIN_RSV_UP	0.908431	0.926603	1.81477	1.21843	0.776812	0.768573	1.61255	0.881787	1.53264	1.41723	1.40378	0.295986	1.45619	0.205718
RIBOFLAVIN_METABOLISM	1.41584	1.40457	0.999227	1.41807	1.67541	1.67384	1.06171	1.6695	1.52961	0.804199	1.60229	1.61332	0.965448	1.62486
RIBOSOMAL_PROTEINS	0.958621	0.997337	3.6826	2.31061	-2.50559	-2.51797	-3.89065	-2.54337	-0.342759	2.79563	1.99553	0.768956	3.10142	1.20922
RNAPATHWAY	0.960942	0.975221	1.21738	0.882838	-1.82392	-1.85282	-1.52399	-1.93822	0.167051	0.922308	0.766276	-2.53949	-1.27353	-1.90581
RNA_POLYMERASE	1.0636	1.05753	1.56594	1.26445	1.37325	1.35913	1.51005	1.43035	2.67212	1.44549	2.77884	0.859752	1.35089	0.968704
RNA_TRANSCRIPTION_REACTOME	1.54329	1.52608	2.46339	1.76568	-1.07588	-1.03581	-2.40816	-1.1616	0.764641	1.86986	1.64949	0.293785	0.0960885	0.276
ROME_INSULIN_2F_DN	-0.656504	-0.671434	-1.17097	-0.695824	0.398336	0.410303	1.28481	0.352983	-0.423386	-0.663962	-0.867411	0.634237	1.28173	0.650069
ROME_INSULIN_2F_UP	1.1107	1.15421	4.95633	2.11034	-0.470737	-0.437836	-4.78664	-0.375582	-0.153157	-1.7087	1.28589	0.187682	-3.85366	0.044204
RORIE_ES_PNET_DN	-1.79735	-1.769	-1.22509	-1.86766	-0.815308	-0.819336	-1.266	-0.827603	-1.14989	-0.649105	-1.45559	0.431029	1.00919	0.393477
RORIE_ES_PNET_UP	0.948743	0.94769	1.75076	0.827938	-1.70404	-1.69214	-1.98723	-1.69361	0.116888	-0.614839	0.270677	-2.59197	-1.85713	-2.6506
ROSS_AML1_ETO	1.19662	1.2191	2.38386	1.00667	1.38164	1.35435	2.28637	1.34224	0.343258	-0.938271	-0.347766	1.09799	2.12116	1.07099
ROSS_CBF	-0.466197	-0.459232	-2.00296	-0.380985	-0.368836	-0.400477	-2.61388	-0.34385	-0.0236234	-1.19298	-1.33607	0.130447	-2.06603	0.171198
ROSS_CBF_LEUKEMIA	-0.456381	-0.449563	-1.96079	-0.372964	-0.589095	-0.619201	-2.59384	-0.615595	0.03413	-1.1322	-1.04356	-0.135087	-2.07476	-0.265588
ROSS_CBF_MYH	1.51143	1.53107	2.04487	1.4714	0.322172	0.356905	1.69109	0.471693	1.92459	1.62133	1.86183	0.460076	1.66658	0.442897
ROSS_FAB_M7	-2.05271	-2.09238	-2.15301	-2.25196	-0.962342	-0.988464	-2.46353	-0.952147	-1.28657	-0.996517	-0.595742	0.628405	2.10079	0.819087
ROSS_MLL_FUSION	0.89665	0.934201	2.4558	1.04565	0.520219	0.579608	2.18768	0.604062	0.572769	1.92814	1.38593	0.644317	2.13426	0.567185
ROSS_PML_RAR	-0.956149	-0.949593	-1.77952	-1.0683	-0.595524	-0.579428	-2.20684	-0.639551	-1.18347	-1.02542	-1.4437	-0.510113	-1.81924	-0.46955
ROS_MOUSE_AORTA_DN	-1.60029	-1.55171	-2.1207	-1.2475	-1.14649	-1.12597	-2.62318	-1.02277	0.486798	-0.929315	0.406015	-0.537924	-2.12441	-0.548317
ROS_MOUSE_AORTA_UP	2.90994	2.94015	1.99058	3.42225	2.29306	2.32751	1.70317	2.26818	1.54003	1.33602	2.3264	2.16339	1.65718	2.62221
ROTH_HTERT_DIFF	-0.389074	-0.410114	-1.45792	-0.169089	-1.6429	-1.63657	-2.20441	-1.6164	-1.28723	-0.765383	-0.188281	-1.2211	-1.75617	-1.28524
ROTH_HTERT_UP	-0.849299	-0.855347	-0.871747	-0.936761	-0.0480506	-0.036111	-0.0604804	-0.0208119	-2.48976	-0.748987	-2.23878	-0.0171519	-0.745542	-0.0437702
RUIZ_TENASCIN_TARGETS	-0.36864	-0.390173	-2.15155	-0.411511	-1.59345	-1.57832	-3.06786	-1.60268	0.511459	2.19832	1.03633	-1.53436	-2.51973	-1.56758
RUTELLA_HEPATGFSNDCS_UP	-1.29734	-1.36325	-3.01893	-1.41595	-0.864219	-0.908386	-3.78813	-0.698456	-1.12588	-1.56677	-0.94917	-0.0268363	-2.99776	0.0340346
S1P_SIGNALING	-0.542801	-0.528389	-1.35691	-0.636421	-0.350849	-0.365494	-1.71033	-0.405911	-0.0152488	-0.685397	-0.252296	0.276733	1.45619	0.205718
SALMONELLAPATHWAY	-0.622777	-0.636149	-1.13527	-0.45079	0.744275	0.732546	1.36847	0.737756	-0.881395	-0.604929	-0.502786	-0.0262	-1.11578	0.0127987
SANA_IFNG_ENDOTHELIAL_DN	0.426284	0.440824	3.22256	1.02224	-0.0239778	-0.0441981	2.80157	0.103131	-1.25531	-1.14769	0.850173	-0.0230444	-2.54787	0.0292257
SANA_IFNG_ENDOTHELIAL_UP	-0.319189	-0.311403	-1.60961	-0.42076	-1.48854	-1.46969	-2.31139	-1.51099	0.235635	-0.764543	0.224758	-0.226993	-1.69239	-0.33109
SANA_TNFA_ENDOTHELIAL_DN	-0.158679	-0.170309	-1.93969	0.230861	-0.380188	-0.310295	-2.66976	-0.207555	-1.83297	-1.25974	-1.51638	-1.18756	-2.37161	-1.19188
SANA_TNFA_ENDOTHELIAL_UP	0.094859	0.159761	-1.92748	-0.0776868	0.672229	0.62057	2.34229	0.646753	-0.197001	-1.09396	-0.653996	0.276652	-2.00215	0.31536
SANSOM_APC_4_DN	0.805957	0.816063	0.30156	0.610069	-0.828606	-0.807078	-2.03777	-0.882296	0.11175	-0.813652	-0.585802	-0.606452	-1.65407	-0.742455
SANSOM_APC_5_DN	0.602857	0.680392	-3.26268	0.654373	-0.440146	-0.467195	-4.49636	-0.351175	0.468821	-1.82642	-0.681666	0.019429	-3.64045	-0.215913
SANSOM_APC_LOSS4_UP	0.863698	0.820247	3.18586	1.3565	-1.00076	-0.996828	-3.24823	-1.26647	0.672916	2.39649	0.826552	0.120639	-2.47708	0.0284137
SANSOM_APC_LOSS5_UP	1.4927	1.55721	2.88849	1.52085	-0.205916	-0.248972	-0.206719	-0.213572	1.33972	2.24373	1.59054	-0.178	-2.23663	-0.287757
SARCOMAS_GISTROMAL_UP	0.217605	0.212614	1.04881	0.21492	0.586392	0.607885	0.095565	0.615863	-1.03637	-0.623882	-1.42747	1.03957	0.219561	1.03335
SARCOMAS_HISTIOCYTOMA_UP	-2.39598	-2.38347	-1.23189	-2.22467	0.259428	0.26481	0.913045	0.249596	-0.746084	-0.533497	-0.974313	0.7674	0.963374	0.684977
SARCOMAS_LEIOMYOSARCOMA_CALP_UP	0.122212	0.13793	-0.669204	0.0791845	0.28136	0.280326	0.845315	0.28146	-0.0910658	-0.396019	-0.329151	0.22539	0.0618656	0.216974
SARCOMAS_LEIOMYOSARCOMA_UP	-1.66221	-1.65835	-0.839511	-1.60763	0.723041	0.720315	0.71689	0.733369	-1.0733	-0.385692	-0.907899	0.502381	0.630676	0.448423
SARCOMAS_LIPOSARCOMA_DN	-0.319384	-0.335609	-0.75879	-0.455524	1.12548	1.12416	1.06018	1.08752	-1.32143	-0.633049	-1.57041	0.330843	0.83909	0.373421
SARCOMAS_LIPOSARCOMA_UP	-0.209892	-0.213769	-0.438088	-0.232125	1.31544	1.31891	0.79209	1.32595	-0.20778	0.0391072	-0.245161	0.684168	0.170773	0.697326
SARCOMAS_SCHWANNOMA_UP	0.0195679	0.0262879	-0.390863	0.0148458	-0.491319	-0.487736	-0.175996	-0.50648	0.0548713	0.0703445	-0.134909	-0.222995	-0.0427008	-0.236028
SARCOMAS_SYNOVIAL_DN	-0.765562	-0.7644	-0.708598	-0.721203	-2.56076	-2.56534	-1.51478	-2.5673	-0.682173	-0.401182	-0.697531	-2.64873	-1.27106	-2.63308
SARCOMAS_SYNOVIAL_UP	-0.412492	-0.411802	-0.7069	-0.415834	-0.419751	-0.439517	-0.905161	-0.432902	-0.649433	-0.427368	-0.736282	-0.371838	-0.742579	-0.373193
SARSPATHWAY	1.23743	1.25286	1.29618	1.51152	-0.0317108	-0.0146315	0.912844	-0.0240316	0.455965	0.851711	0.557074	0.382025	0.981967	0.491406
SASAKI_ATL_UP	1.55304	1.61808	4.32412	2.29532	-1.33616	-1.22478	-4.2987	-1.23473	1.46019	3.54961	3.69742	0.256563	3.66248	0.982393
SASAKI_TCELL_LYMPHOMA_VS_CD4_UP	1.55304	1.61808	4.32412	2.29532	-1.33616	-1.22478	-4.2987	-1.23473	1.46019	3.54961	3.69742	0.256563	3.66248	0.982393
SA_B_CELL_RECEPTOR_COMPLEXES	0.610025	0.588034	1.88586	0.598222	1.41483	1.40952	1.91469	1.50004	0.827144	-0.713707	0.107725	0.330923	1.63577	0.23
SA_CASPASE_CASCADE	1.51986	1.51467	1.65786	1.47792	0.0542365	0.0540882	1.25662	0.0467491	0.738789	1.15811	0.68732	-0.410612	-1.25039	-0.48148
SA_G1_AND_S_PHASES	-0.760598	-0.798208	-1.31657	-0.94677	-1.18984	-1.16552	-1.73995	-1.13743	0.438432	-0.553844	0.41027	-0.685636	-1.31844	-0.512575
SA_MMP_CYTOKINE_CONNECTION	-2.76668	-2.76363	-1.31604	-2.72951	0.26335	0.267162	0.707397	0.312079	-1.08739	-0.468499	-1.08733	0.244302	0.0566742	0.219738
SA_PROGRAMMED_CELL_DEATH	0.319587	0.319306	0.176271	0.400148	-0.602267	-0.610082	-0.191456	-0.605754	0.981267	0.914185	0.998083	-0.835642	-1.00029	-0.833354
SA_PTEN_PATHWAY	0.472524	0.455489	1.46078	0.463381	1.03082	1.01769	1.46979	1.00262	0.771485	-0.520245	0.385382	0.256332	1.26706	0.178157
SA_REG_CASCADE_OF_CYCLIN_EXPR	-0.210116	-0.18799	-1.03664	-0.198271	-1.7072	-1.70927	-1.68278	-1.73621	0.474711	1.06297	0.499316	-0.630616	-1.19737	-0.601756
SA_TRKA_RECEPTOR	-0.732707	-0.71963	0.012074	-0.568589	0.892877	0.893674	1.30866	0.896768	-0.903744	-0.621996	-0.870582	0.124877	0.0448053	0.085599
SCHRAETS_MLL_UP	-0.489766	-0.473904	-1.33641	-0.620306	-0.305328	-0.272817	-1.64453	-0.305984	0.0219348	-0.677212	-0.415818	1.11417	1.57374	1.12851
SCHUMACHER_MYC_UP	3.67484	3.6702	3.31609	3.85363	1.31318	1.27379	2.60017	1.27353	0.797233	2.22454	1.8419	1.00502	2.47021	1.09932
SCHURINGA_STAT5A_DN	-0.623749	-0.640921	-0.925649	-0.711222	-0.816226	-0.826609	-0.254698	-0.838443	-0.463314	-0.490008	-0.545449	0.0289013	-0.847808	0.00967493
SCHURINGA_STAT5A_UP	0.798689	0.777185	1.21738	0.882838	1.10105	1.10408	1.24169	1.27023	1.20541	0.93493	0.883217	0.792658	1.07388	0.776691
SELENOAMINO_ACID_METABOLISM	0.244892	0.25403	1.35991	0.431384	-1.34354	-1.36425	-1.60836	-1.43959	0.748651	1.10089	0.780405	-1.46882	-1.37509	-1.52289
SERUM_FIBROBLAST_CELLCYCLE	0.135571	0.0897303	-2.69239	0.316738	-3.40396	-3.47289	-4.30326	-3.509	0.835085	2.95041	1.92976	-2.30421	-3.34437	-2.26104		x
SERUM_FIBROBLAST_CORE_DN	-3.22864	-3.28858	-3.48189	-3.42143	-1.04699	-1.06701	-3.87983	-1.12439	-2.84799	-1.79217	-2.34132	-0.288116	-3.07395	-0.180469		x
SERUM_FIBROBLAST_CORE_UP	1.69781	1.65458	4.65008	1.97995	-2.68359	-2.7312	-4.94965	-2.84599	0.982188	3.70196	2.62426	-2.01617	-4.0264	-2.02352		x
SETPATHWAY	1.41199	1.40074	1.419	1.55187	1.4264	1.42102	1.34693	1.40398	0.523132	1.02874	1.17752	0.998902	1.19042	1.088
SHEPARD_BMYB_MORPHOLINO_DN	-0.446368	-0.369075	-3.18867	-0.609874	-2.0819	-2.07381	-4.4513	-2.14712	0.336686	-1.58308	0.238946	-0.793847	-3.44392	-0.906521
SHEPARD_BMYB_MORPHOLINO_UP	1.9766	1.95526	4.37654	2.32314	1.76109	1.76798	3.98956	1.75154	2.61502	3.40374	2.42959	1.41946	3.77603	1.47225
SHEPARD_CELL_PROLIFERATION	-0.46241	-0.436513	-3.32154	-0.631793	-0.708213	-0.719087	-4.33463	-0.806507	-0.524127	-1.7004	-0.200313	-0.62453	-3.5323	-0.4499
SHEPARD_CRASH_AND_BURN_MUT_VS_WT_DN	-0.221082	-0.237285	-2.7025	0.321649	-1.86777	-1.95573	-3.99349	-1.92629	-1.37786	-1.56677	-0.94917	-0.7122	-3.12036	-0.813285
SHEPARD_CRASH_AND_BURN_MUT_VS_WT_UP	3.44659	3.49137	4.69929	3.60419	-0.319496	-0.331747	-0.301131	-0.331374	2.36744	3.46933	2.46786	0.263762	-3.36494	0.524481
SHEPARD_GENES_COMMON_BW_CB_MO	-0.284594	-0.301996	-1.99929	-0.0801278	-1.32737	-1.32221	-2.83805	-1.36896	-1.12844	-1.07627	-0.398915	-0.445255	-2.20665	-0.577977
SHEPARD_NEG_REG_OF_CELL_PROLIFERATION	-0.311757	-0.33082	-2.22706	-0.425955	0.499106	0.478792	2.61983	0.730744	-0.25528	-1.21158	-0.738928	0.445969	0.112119	0.356315
SHEPARD_POS_REG_OF_CELL_PROLIFERATION	0.0864096	0.0277459	-1.67635	0.47453	-0.752383	-0.749425	-2.39908	-0.695265	0.136866	-0.891419	0.134549	0.0369271	-1.86229	0.0213617
SHHPATHWAY	-0.0132546	-0.0306822	-0.909195	-0.173895	0.841661	0.8612	1.21095	0.883672	-0.197653	-0.504606	-0.363299	0.277364	1.03942	0.212789
SHH_UP	-0.567253	-0.556933	-0.660894	-0.50291	2.21333	2.21929	1.27154	2.20424	0.347741	-0.277068	0.12105	0.459557	0.709759	0.432635
SHIPP_DLBCL_CURED_DN	0.429745	0.446579	-1.35806	0.161635	-0.938592	-0.887097	-2.0068	-0.967997	0.573886	-0.69267	0.302626	-0.874507	-1.67586	-1.04738
SHIPP_DLBCL_CURED_UP	-0.0736939	-0.0790951	-0.964119	-0.182383	0.771235	0.776283	1.24724	0.85859	-1.35525	-0.682728	-1.35065	-0.208843	-1.04012	-0.271095
SHIPP_FL_VS_DLBCL_DN	3.02406	2.99524	2.68142	3.11607	0.375713	0.360421	1.97214	0.550084	1.97371	2.00117	2.85312	0.737359	2.0154	1.01306
SHIPP_FL_VS_DLBCL_UP	1.08991	1.10407	1.46311	1.06104	1.68696	1.67197	1.54194	1.67494	1.96616	1.28293	2.04531	2.97055	1.73493	2.92926
SIG_BCR_SIGNALING_PATHWAY	0.177415	0.23476	-1.54768	-0.0630927	0.920326	0.876947	1.99804	0.983304	-0.0659873	-0.829888	-0.0970741	0.560258	1.83867	0.493189
SIG_CD40PATHWAYMAP	0.352927	0.366096	-1.41133	0.167976	-0.0145824	0.0228436	1.66806	-0.151018	0.99119	-0.730775	0.111951	0.164945	-1.54952	0.017774
SIG_CHEMOTAXIS	-0.771386	-0.810573	-1.81384	-0.841905	0.281748	0.252458	1.96023	0.314763	-0.719376	-0.919141	-0.564365	0.391553	1.93547	0.27214
SIG_IL4RECEPTOR_IN_B_LYPHOCYTES	-0.139681	-0.148825	-1.30713	-0.343549	0.927167	0.918355	1.64332	0.973766	-0.222893	-0.685397	-0.252296	0.372998	1.46997	0.300929
SIG_INSULIN_RECEPTOR_PATHWAY_IN_CARDIAC_MYOCYTES	-0.903428	-0.918496	-1.97665	-0.922261	-0.290544	-0.25058	-2.41162	-0.188353	-0.952167	-1.02732	-0.618231	-0.296482	-1.9825	-0.253778
SIG_PIP3_SIGNALING_IN_B_LYMPHOCYTES	0.509381	0.506855	0.250779	0.265311	0.521544	0.537212	1.69906	0.56292	0.396864	-0.781732	-0.56282	0.661686	1.648	0.538247
SIG_PIP3_SIGNALING_IN_CARDIAC_MYOCTES	-0.686746	-0.722847	-2.09312	-0.400337	0.224329	0.241001	2.41218	0.387335	-0.393572	-1.03917	0.15685	-0.333052	-2.23825	-0.28508
SIG_REGULATION_OF_THE_ACTIN_CYTOSKELETON_BY_RHO_GTPASES	-1.35772	-1.37371	-1.76539	-1.56159	0.963612	0.934706	1.9171	0.934514	-1.09013	-0.82767	-0.504784	0.395777	1.76374	0.468718
SKP2E2FPATHWAY	0.360187	0.374734	1.34512	0.641318	-0.621159	-0.614599	-1.3844	-0.670648	0.309869	0.292547	0.547242	-0.740096	-1.18241	-0.799397
SMALL_LIGAND_GPCRS	-3.88442	-3.88584	-1.78036	-3.77731	-3.19955	-3.20648	-1.84845	-3.18431	-1.36597	-0.500053	-1.28223	-1.14194	-0.849019	-1.1428
SMITH_HCV_INDUCED_HCC_UP	0.94827	0.988818	2.08251	0.879414	1.88592	1.87883	2.13628	1.83711	0.936322	1.61028	0.95568	0.541884	1.79496	0.477015
SMITH_HTERT_DN	0.470569	0.422792	0.376689	0.677683	-0.485301	-0.499924	-2.6258	-0.486342	0.0641077	-0.923356	0.689392	0.130447	-2.06603	0.171198
SMITH_HTERT_UP	1.77841	1.75922	3.9056	1.64928	-0.452779	-0.487146	-3.77561	-0.293526	1.32971	2.95623	1.20179	-0.505513	-3.10506	-0.395485		x
SMOOTH_MUSCLE_CONTRACTION	-1.02365	-1.07641	-2.73526	-1.29649	1.04647	0.999032	3.144	0.859465	-2.10762	-1.54958	-1.57934	0.446084	-2.66065	0.41908
SODDPATHWAY	0.847471	0.860064	1.08205	0.77859	-1.74197	-1.76062	-1.38044	-1.81818	0.303672	-0.383224	-0.0461287	-1.39674	-1.08239	-1.45546
SPPAPATHWAY	0.0603124	0.0193662	-1.22551	-0.0493941	1.59979	1.6042	1.75915	1.66631	0.0587323	-0.649703	-0.0759975	0.288492	1.49317	0.757307
SPRYPATHWAY	0.280045	0.290494	1.54201	0.313297	1.44394	1.43851	1.63562	1.40657	0.0555552	-0.631905	-0.232605	0.734396	1.4124	0.716341
SRCRPTPPATHWAY	0.0722601	0.0736923	-0.868967	0.102227	0.708765	0.725027	1.17832	0.753595	0.322914	0.247101	0.314663	0.00508481	-0.943008	0.0108169
STAEGE_EFTS_UP	-1.31297	-1.30579	-0.969124	-1.36453	-2.16863	-2.18085	-1.43392	-2.18709	-1.16634	-0.558333	-1.28396	-1.40913	-1.02474	-1.45179
STANELLE_E2F1_UP	-0.104219	-0.111857	-1.34855	-0.257928	-1.82664	-1.81961	-2.08423	-1.77627	-0.411955	-0.758318	-0.630276	-1.44633	-1.68047	-1.48182
STARCH_AND_SUCROSE_METABOLISM	0.354376	0.368258	1.56823	0.493307	0.54291	0.531042	1.46543	0.728168	-0.188093	1.18953	0.41027	0.734396	1.4124	0.716341
STATIN_PATHWAY_PHARMGKB	-3.06328	-3.05754	-1.61319	-3.21124	-0.779672	-0.772874	-1.30729	-0.742293	-1.01187	-0.597738	-0.979628	0.141224	0.0311598	0.0108169
STEFFEN_AML_PML_PLZF_TRGT	1.18118	1.23237	2.20625	1.15232	1.57549	1.56958	2.13211	1.67038	1.76712	1.73516	1.63918	0.943775	1.90728	0.967334
STEMCELL_COMMON_DN	-0.410908	-0.382345	-1.59968	-0.531242	-0.648792	-0.594709	-2.08729	-0.599538	-0.472974	-1.00658	-1.56329	0.495517	1.79496	0.477015
STEMCELL_COMMON_UP	1.42803	1.37655	4.37746	0.88939	0.16391	0.275467	3.83796	0.141282	0.849382	-1.59688	0.708428	-0.535469	-3.59857	-0.458342
STEMPATHWAY	4.4848	4.48384	3.3921	4.52918	0.501499	0.511567	0.441416	0.505679	1.8707	0.627188	1.73667	0.143676	0.339476	0.131159
STILBENE_COUMARINE_AND_LIGNIN_BIOSYNTHESIS	0.393748	0.389498	0.907384	0.658029	-0.0062753	-0.0115672	0.733205	0.0269906	0.388787	0.955568	2.14007	0.32127	0.917526	1.15017
STOSSI_ER_UP	-0.291378	-0.307847	-1.48527	-0.493246	0.406223	0.404751	1.69109	0.471693	-1.28334	-1.01873	-2.03618	-0.0134857	-1.50643	0.017103
STRESSPATHWAY	1.55338	1.54028	1.85199	1.66334	-0.744971	-0.773354	-1.7345	-0.664582	0.97867	-0.576347	0.433733	-0.950032	-1.48784	-0.913087
STRESS_ARSENIC_SPECIFIC_DN	0.61039	0.594848	1.68564	0.711822	0.134315	0.186008	1.45927	0.231913	0.169125	1.33091	0.943464	-0.424598	-1.38041	-0.356289
STRESS_ARSENIC_SPECIFIC_UP	0.143127	0.143506	-2.90826	-0.117217	-2.11566	-2.03321	-4.18729	-2.00261	-0.821186	-1.65061	-0.986775	-1.72013	-3.33959	-1.28595
STRESS_GENOTOXIC_SPECIFIC_DN	1.95192	1.93546	2.2923	1.85096	0.583104	0.600622	1.89018	0.629364	1.22976	1.65509	1.07877	0.503988	1.7919	0.368561
STRESS_GENOTOXIC_SPECIFIC_UP	0.392292	0.359252	0.244803	0.276144	0.37141	0.38837	1.73335	0.481034	0.477637	-0.684935	0.507379	1.06189	1.77812	0.994451
STRESS_IONIZING_SPECIFIC_UP	0.751813	0.7842	1.49773	0.63247	0.184448	0.202334	1.28327	0.20606	0.640703	-0.552835	0.0834436	0.356373	1.27899	0.343067
STRESS_P53_SPECIFIC_UP	-0.184284	-0.179789	-0.934337	-0.311956	-0.753093	-0.742614	-1.31272	-0.807331	0.509784	-0.474671	-0.116767	0.209294	1.02481	0.145465
STRESS_TPA_SPECIFIC_UP	2.60167	2.60842	2.2166	2.81374	1.36665	1.38957	1.8042	1.3107	2.73594	1.69854	2.84355	1.64315	1.7729	1.51391
STRIATED_MUSCLE_CONTRACTION	-1.74788	-1.76804	-1.22782	-1.48558	-1.06862	-1.03276	-1.42243	-1.05138	-1.04726	-0.633889	-1.09208	-0.637196	-1.05034	-0.271095
STURLA_SONIC_HEDGEHOG	-0.275117	-0.289994	-1.08251	-0.513099	0.474761	0.464382	1.25667	0.488453	0.292084	-0.514661	0.0776818	0.145498	-1.05298	0.165855
ST_ADRENERGIC	-0.197172	-0.209229	-1.41631	-0.269397	0.192133	0.162176	1.6148	0.159891	-0.32688	-0.864177	-1.13571	0.197693	0.0709101	0.121055
ST_B_CELL_ANTIGEN_RECEPTOR	0.880048	0.86483	2.11771	0.666152	-0.296411	-0.241919	-2.08146	-0.161818	1.67311	1.77029	1.85621	0.3685	1.82152	0.256117
ST_DICTYOSTELIUM_DISCOIDEUM_CAMP_CHEMOTAXIS_PATHWAY	-0.481	-0.482242	-1.44982	-0.169089	0.971418	0.949499	1.8649	1.00539	-0.383273	-0.813652	-0.585802	0.249669	0.0738056	0.234555
ST_DIFFERENTIATION_PATHWAY_IN_PC12_CELLS	-0.287242	-0.30402	-1.67647	-0.320647	0.96383	0.974198	2.08246	1.02978	0.275465	-0.875249	-0.215308	0.260404	0.0754185	0.144085
ST_ERK1_ERK2_MAPK_PATHWAY	0.851186	0.836467	2.04826	0.644305	0.890143	0.848186	1.93251	0.951056	1.61824	1.70091	1.58542	1.33013	1.92767	1.3942
ST_FAS_SIGNALING_PATHWAY	0.321879	0.294874	-2.13867	0.254543	-0.0882792	-0.116081	2.52771	-0.228846	0.272275	-1.14879	-0.137284	-0.428018	-2.43297	-0.475972
ST_GA12_PATHWAY	-0.926324	-0.918429	-1.23642	-1.02254	-0.0733985	-0.0551605	-0.0859499	-0.0317908	-0.281246	-0.644284	-0.794486	-0.0906329	-1.1446	-0.146519
ST_GA13_PATHWAY	-0.0209573	-0.0249371	-1.40576	-0.0566589	-0.0140319	0.0219813	1.6223	0.0603528	0.531676	-0.703188	0.107725	0.417025	1.63577	0.23
ST_GAQ_PATHWAY	0.0969471	0.0788638	-1.16584	0.0445375	-0.475484	-0.468535	-1.63715	-0.472339	-0.175639	-0.672537	-0.404727	0.646097	1.44028	0.55646
ST_GRANULE_CELL_SURVIVAL_PATHWAY	1.22002	1.18717	1.80129	0.948419	-0.243962	-0.199113	-1.71316	-0.133185	1.261	1.47633	1.52776	0.303296	1.49921	0.210799
ST_G_ALPHA_I_PATHWAY	-0.642251	-0.675098	-1.63076	-0.868533	0.207528	0.17517	1.74418	0.172702	-0.375406	-0.933418	-1.2267	0.350216	1.73114	0.243409
ST_G_ALPHA_S_PATHWAY	0.254137	0.228334	0.185586	0.202634	0.524132	0.517717	1.31055	0.506892	1.02961	1.15426	0.882789	0.457047	1.25291	0.411093
ST_INTEGRIN_SIGNALING_PATHWAY	-2.26679	-2.26656	-2.63353	-2.62412	0.368895	0.367607	2.56654	0.412121	-0.876493	-1.33379	-1.64474	-0.154281	-2.32182	0.0264959
ST_INTERFERON_GAMMA_PATHWAY	0.608982	0.635512	1.06522	0.66308	0.793135	0.771167	1.02226	0.793748	0.929059	0.852359	0.882055	0.0612054	-0.788977	0.00905007
ST_INTERLEUKIN_4_PATHWAY	0.053589	0.0172073	-1.10121	-0.212977	1.42145	1.42537	1.58969	1.48055	-0.895983	-0.723929	-1.12431	1.2234	1.44603	1.16761
ST_JNK_MAPK_PATHWAY	-0.664793	-0.698793	-1.67058	-0.899017	0.583104	0.548209	1.89018	0.629364	-0.642893	-0.960418	-1.16301	-0.957974	-1.82738	-1.03074
ST_MYOCYTE_AD_PATHWAY	-0.170756	-0.181198	-1.21981	-0.233305	-0.0475663	-0.0422466	-0.097458	-0.0360473	0.164614	-0.58775	0.174097	0.189472	0.06141	0.104837
ST_P38_MAPK_PATHWAY	1.7365	1.75906	2.34938	1.69051	0.852983	0.849822	2.02196	0.778231	1.24129	-0.795817	0.34769	1.12213	2.00323	0.99805
ST_PHOSPHOINOSITIDE_3_KINASE_PATHWAY	-0.113298	-0.097559	-1.44171	-0.169089	1.31428	1.31545	1.9263	1.32001	-0.770683	-0.749294	-0.0889015	0.249669	0.0738056	0.234555
ST_STAT3_PATHWAY	0.0309396	0.00993464	-0.628675	-0.0253386	0.595144	0.587563	0.84089	0.578861	0.105636	-0.337995	-0.126148	0.032475	-0.666807	0.00764871
ST_TUMOR_NECROSIS_FACTOR_PATHWAY	0.111945	0.114164	-1.36957	-0.0555142	-1.82551	-1.85365	-2.17691	-1.85526	0.0246526	-0.714745	-0.0854138	-1.72155	-1.80047	-1.75631
ST_T_CELL_SIGNAL_TRANSDUCTION	1.45645	1.47063	2.09678	1.21065	-0.01485	-0.0273729	-0.11245	-0.0449589	1.56776	1.64906	1.45472	0.988069	1.82894	0.919336
ST_WNT_BETA_CATENIN_PATHWAY	-1.13226	-1.14815	-1.32969	-0.94677	-0.773983	-0.770974	-1.65485	-0.798231	-0.292514	-0.683946	-0.554043	-0.259626	-1.28034	-0.337015
ST_WNT_CA2_CYCLIC_GMP_PATHWAY	-0.420452	-0.441956	-1.06758	-0.568589	0.135859	0.13125	-0.0378675	0.184306	-0.114165	-0.545481	-0.330458	-0.12865	-1.07036	-0.13565
TAKEDA_NUP8_HOXA9_10D_DN	-0.0970402	-0.0712991	-2.07772	-0.243684	-1.99709	-1.9718	-3.08841	-2.0272	-1.11067	-1.32718	-1.84678	-1.28526	-2.44037	-1.22644
TAKEDA_NUP8_HOXA9_10D_UP	1.2603	1.22821	3.36592	0.683871	2.5467	2.62326	3.44644	2.70008	-0.25862	-1.5308	-1.5602	0.750644	2.97211	0.797215
TAKEDA_NUP8_HOXA9_16D_DN	0.14512	0.194957	-2.93207	-0.118849	0.146873	0.0962898	3.40296	-0.0891114	-1.76229	-1.91628	-2.63582	-0.163745	-3.19222	-0.187413
TAKEDA_NUP8_HOXA9_16D_UP	0.392856	0.406256	-2.16371	0.254543	1.96335	1.99367	2.94754	1.87644	-0.392443	-1.31443	-1.21154	1.3008	2.72155	1.36802
TAKEDA_NUP8_HOXA9_3D_DN	-0.241294	-0.239431	-0.934337	-0.311956	-1.44415	-1.45374	-1.47045	-1.45772	-0.317783	-0.514584	-0.424932	-1.04319	-1.15245	-1.06637
TAKEDA_NUP8_HOXA9_3D_UP	0.975391	0.970553	-2.50319	0.712809	2.96985	2.9138	3.65681	2.81433	-0.0319862	-1.44757	-0.52922	1.6305	3.25682	1.62981
TAKEDA_NUP8_HOXA9_6H_DN	0.29606	0.266001	-1.1562	0.331214	-0.0855066	-0.06426	1.39929	-0.126685	-0.0148627	-0.732229	-0.755638	0.288492	1.4126	0.200509
TAKEDA_NUP8_HOXA9_6H_UP	0.282236	0.291863	-1.53646	0.182869	0.792413	0.755649	1.98136	0.766349	-1.14152	-1.06927	-1.75241	0.861463	1.92037	0.741946
TAKEDA_NUP8_HOXA9_8D_DN	-1.28532	-1.18656	-2.71027	-1.61052	-0.024304	0.0380726	2.78011	-0.251697	-2.51524	-1.69163	-2.85161	-1.51469	-2.876	-1.44537
TAKEDA_NUP8_HOXA9_8D_UP	3.35971	3.43275	3.50379	3.1235	2.31618	2.30749	3.10632	2.11898	2.8743	2.39594	1.13355	1.73986	2.8796	1.77064
TALL1PATHWAY	0.906858	0.918639	1.20784	0.751862	0.0420114	0.0418965	0.963058	-0.0871903	0.673567	0.878132	0.415456	0.586013	1.04615	0.521215
TARTE_BCELL	0.910491	0.905482	1.82876	0.868349	-0.44682	-0.473101	-1.79381	-0.425723	-0.0555892	-0.664583	0.101055	-0.456891	-1.47818	-0.383386
TARTE_MATURE_PC	0.450635	0.596292	-3.86365	0.457172	-0.0396883	-0.0731573	4.5399	-0.120158	0.6681	-2.01867	0.304693	1.60571	4.73557	1.55378
TARTE_PC	0.742544	0.705188	2.71626	0.854432	-0.740334	-0.651986	-2.71889	-0.50131	0.337374	2.06033	0.710609	-0.572664	-2.23961	-0.583728
TARTE_PLASMA_BLASTIC	3.52443	3.52051	6.71514	4.52628	-0.465531	-0.562869	-0.438772	-0.482838	2.81843	5.21236	4.89103	0.813453	5.43509	0.76421
TAVOR_CEBP_DN	0.156104	0.183462	-1.36957	0.0514274	3.11565	3.11559	2.32258	3.08185	0.520934	-0.730204	-0.0854138	1.94821	1.88946	1.78982
TAVOR_CEBP_UP	1.55694	1.57389	2.1965	1.37271	-0.890066	-0.893147	-2.18892	-0.947738	0.143158	-0.845198	-0.415749	0.456828	1.81721	0.48517
TCA	0.812526	0.828779	1.59773	0.915165	0.49308	0.496047	1.38727	0.54189	1.8267	1.38962	2.03518	0.953555	1.45032	1.03559
TCELL_ANERGIC_UP	0.349249	0.295149	-1.92354	0.226289	-0.254987	-0.30415	-2.59281	-0.203444	-0.201149	-1.13172	-0.940627	0.82492	2.33321	0.620056
TCRAPATHWAY	-0.631771	-0.629323	-0.624681	-0.7002	-0.703647	-0.72166	-0.784548	-0.691555	-0.488427	-0.360187	-0.705353	-0.586291	-0.633893	-0.584073
TCRPATHWAY	-1.12747	-1.07788	-1.76017	-1.03542	0.545945	0.557271	1.90227	0.525255	-0.724024	-0.900163	-0.74817	0.128802	-1.66034	0.0190451
TCYTOTOXICPATHWAY	0.23628	0.239672	0.0881354	0.200074	-0.158495	-0.149412	-0.54815	-0.157446	0.00114725	-0.249467	-0.327851	-0.0038143	0.00304355	-0.0252707
TELPATHWAY	0.882984	0.921764	1.36696	0.976014	-0.23232	-0.207583	-1.26271	-0.232819	-0.291296	-0.445512	0.330021	-0.580082	-1.10142	-0.553535
TENEDINI_MEGAKARYOCYTIC_GENES	1.21879	1.21488	2.37752	1.37275	0.0840228	0.112501	1.94675	-0.0509786	1.19518	1.82568	1.29867	0.138801	-1.78923	0.0205236
TESTIS_EXPRESSED_GENES	-0.121701	-0.156447	-1.6009	-0.540324	-0.291591	-0.316605	-2.06645	-0.384487	-0.527297	-0.977702	-1.26976	0.433248	1.80877	0.48517
TFF2_KO_UP	2.12993	2.09011	1.70391	2.16294	-0.858658	-0.84671	-1.48433	-0.846344	2.17923	1.19949	1.48313	-0.66166	-1.20848	-0.755278
TGFBETA_ALL_UP	-4.17578	-4.16328	-2.93417	-4.2932	-0.394816	-0.322234	-2.77248	-0.21554	-1.34003	-1.35502	-1.8638	0.490838	2.42624	0.341145
TGFBETA_C1_UP	-3.60144	-3.5821	-1.80795	-3.65757	-2.5182	-2.52443	-1.81033	-2.55206	-5.63905	-1.7223	-5.48768	-2.15071	-1.44881	-2.24817
TGFBETA_C2_UP	0.404645	0.421334	-0.890284	0.252016	-0.176567	-0.144107	-1.23989	-0.0963925	0.0166899	-0.459465	0.200739	0.961987	1.20765	0.858664
TGFBETA_C3_UP	-2.35745	-2.36133	-1.34393	-2.50176	1.67996	1.67699	1.31175	1.66296	-0.714027	-0.582233	-1.15184	0.722972	1.01682	0.672055
TGFBETA_C4_UP	-1.86746	-1.86187	-1.3122	-1.91998	1.55178	1.56972	1.41838	1.54072	-0.2073	-0.536212	-0.445672	0.0767251	-0.989035	0.0113449
TGFBETA_C5_UP	-0.526343	-0.537644	-0.989651	-0.588078	0.124022	0.134945	1.04779	0.168248	-0.304435	-0.537867	-0.548198	0.454345	1.07839	0.482085
TGFBETA_EARLY_UP	-4.66392	-4.676	-2.56767	-4.60551	-0.613847	-0.604876	-2.10414	-0.609788	-2.07628	-1.11021	-2.12377	0.409668	1.80033	0.368561
TGFBETA_LATE_UP	-0.922361	-0.967969	-1.61248	-1.14813	-0.0140319	0.0219813	1.6223	0.0603528	-0.312516	-0.80837	-0.671876	0.115667	-1.49103	0.017103
TGFBPATHWAY	-0.0666586	-0.0715442	-0.872079	-0.164972	0.596747	0.616052	1.09721	0.653222	0.0657481	-0.434535	-0.0523051	0.431029	1.00919	0.393477
TGF_BETA_SIGNALING_PATHWAY	0.763966	0.768241	0.344847	0.697641	-0.751509	-0.699738	-2.25005	-0.649168	0.816934	-0.820052	0.239274	0.436124	1.89864	0.268224
TGZ_ADIP_UP	0.634899	0.594045	1.40578	0.746212	2.17184	2.1895	1.70317	2.26818	-0.194921	-0.567754	-0.343952	0.890567	1.29064	0.933467
TH1TH2PATHWAY	0.911049	0.895336	0.302739	0.937829	-0.509918	-0.507947	-0.83712	-0.551735	-0.125006	0.103689	-0.15181	-0.530617	-0.0942746	-0.504112
THELPERPATHWAY	0.23628	0.239672	0.0881354	0.200074	-0.158495	-0.149412	-0.54815	-0.157446	0.00114725	-0.249467	-0.327851	-0.0038143	0.00304355	-0.0252707
TIDPATHWAY	1.64043	1.63244	1.56546	1.69999	-0.271766	-0.283111	-0.121281	-0.243171	-0.201896	-0.523619	-0.127912	0.840716	1.23467	0.749346
TIS7_OVEREXP_DN	0.962413	0.934035	1.48859	0.856059	-1.52005	-1.52316	-1.68838	-1.49393	0.887466	1.1818	1.10156	-0.187282	-1.15612	-0.226178
TNFALPHA_30MIN_UP	1.42581	1.43402	2.2763	1.18891	-0.112689	-0.139659	1.84411	-0.166957	1.1443	1.89901	2.363	0.825358	1.98554	0.99805
TNFALPHA_4HRS_UP	0.520134	0.515029	0.297799	0.535755	-2.77757	-2.7276	-2.60343	-2.75014	-0.689132	-0.787587	0.0112558	-1.80685	-1.97924	-1.847
TNFALPHA_ADIP_DN	1.12752	1.05497	2.49653	1.3252	3.3188	3.3369	2.80441	3.23792	0.572769	-0.92746	-0.111639	1.52643	2.27234	1.38511
TNFALPHA_ADIP_UP	0.498056	0.506016	1.09829	0.461891	0.206021	0.188363	-0.0163244	0.208658	0.993205	0.91121	0.942957	0.0654314	-0.843452	0.00967493
TNFALPHA_ALL_UP	1.35257	1.33797	2.97039	1.25436	-2.0875	-2.09781	-3.21502	-2.11898	0.298028	2.26451	1.06373	-0.549807	-2.31422	0.0262742
TNFALPHA_TGZ_ADIP_DN	0.874698	0.873727	1.60757	0.853326	1.72118	1.67524	1.70654	1.74577	0.334011	-0.605885	-0.0718864	1.0894	1.47591	1.06746
TNFALPHA_TGZ_ADIP_UP	0.690521	0.720603	1.20784	0.751862	0.89933	0.874421	1.15913	0.900026	1.05345	0.966485	1.00016	0.0694004	-0.894616	0.0102618
TNFA_NFKB_DEP_UP	1.10097	1.07397	0.331973	1.00248	-3.03706	-3.06371	-2.1971	-3.0779	0.948741	0.312561	0.398021	-2.35277	-1.67955	-2.45592
TNFR1PATHWAY	-1.4632	-1.48664	-1.70789	-1.58471	-0.0980828	-0.121557	1.5879	-0.145317	0.15179	-0.745261	-0.0871751	-0.228741	-1.55264	-0.408691
TNFR2PATHWAY	1.24057	1.25901	1.57163	1.13974	-2.02914	-2.02136	-1.86088	-2.0243	1.36	1.15811	0.68732	-0.844126	-1.32198	-0.811299
TNF_AND_FAS_NETWORK	0.402701	0.382442	-1.05195	0.125202	0.705292	0.684134	1.4165	0.843306	0.738789	1.15811	0.68732	0.789887	1.36251	0.837795
TOB1PATHWAY	0.304996	0.301704	0.664297	0.282849	0.344532	0.339103	0.627519	0.305892	-0.561536	-0.356543	-0.705353	0.591861	0.652019	0.595922
TOLLPATHWAY	2.05204	2.0334	2.04506	1.99463	-0.604514	-0.58531	-0.220686	-0.618659	1.0531	-0.634982	0.375304	-0.234771	-1.46373	-0.383386
TPA_RESIST_EARLY_DN	-0.550234	-0.511986	-2.13062	-0.71137	-0.0808471	-0.106308	2.3149	-0.0612687	0.188477	-1.15068	-0.687904	0.0736843	0.0932696	0.178189
TPA_RESIST_EARLY_UP	1.38525	1.40324	1.87416	1.34856	0.0641734	0.063998	1.48686	0.0553143	1.87998	1.47633	1.52776	0.776779	1.56979	0.796169
TPA_RESIST_LATE_DN	-1.71496	-1.68013	-1.97426	-1.16136	-1.38226	-1.40678	-2.57094	-1.46591	-0.390333	-1.07534	-1.32603	-0.285697	-1.92001	-0.244547
TPA_RESIST_LATE_UP	1.74264	1.74508	2.24823	2.01922	-0.01485	-0.0273729	1.69867	-0.0449589	1.81345	1.70472	1.76411	0.350216	1.73114	0.243409
TPA_RESIST_MIDDLE_DN	-0.343876	-0.364903	-2.51085	-0.84286	-0.885735	-0.943555	-3.28227	-0.951217	-0.317644	-1.38134	-1.1481	-0.0966101	-2.57419	0.0292257
TPA_RESIST_MIDDLE_UP	1.81372	1.83728	2.48247	1.89665	-0.470713	-0.461654	-2.27401	-0.421185	2.05626	1.84462	1.53255	0.190462	0.0868468	0.148262
TPA_SENS_EARLY_DN	0.180407	0.242363	-3.58284	0.136872	-0.694125	-0.75367	-4.89672	-0.647102	-0.264596	-1.92969	-0.227325	-1.1578	-4.12912	-1.06574
TPA_SENS_EARLY_UP	0.914987	0.905111	1.99289	0.848548	-0.713368	-0.723006	-2.03191	-0.792234	0.289341	1.54283	0.922137	-0.0140148	-1.56553	0.017774
TPA_SENS_LATE_DN	1.22145	1.16	4.41208	1.14907	-0.625392	-0.679042	-4.41184	-0.583026	0.455796	0.893227	0.939965	-0.53742	-3.62978	-0.710109
TPA_SENS_LATE_UP	-1.673	-1.70272	-1.71957	-1.23657	0.890143	0.899718	1.91399	0.951056	-1.42766	-1.00658	-1.56329	-0.060892	-1.63906	-0.210877
TPA_SENS_MIDDLE_DN	0.650522	0.549754	-3.58284	0.421492	-1.13248	-1.12797	-4.98642	-1.18342	0.0656117	-1.97083	-0.735563	-0.540352	-4.00862	-0.510568
TPA_SENS_MIDDLE_UP	-1.52613	-1.54219	-1.92918	-1.14638	0.241763	0.233561	2.05311	0.327975	-0.489375	-0.841013	0.493246	-0.998549	-1.9522	-0.635107
TPA_SKIN_DN	-1.24674	-1.25959	-0.926278	-1.20412	-0.192168	-0.18847	-0.936785	-0.222327	0.446573	0.173369	0.100515	0.38357	0.835317	0.321272
TPA_SKIN_UP	2.19493	2.22612	1.72685	2.32035	-1.7072	-1.70927	-1.69518	-1.73621	2.02704	1.3967	2.74803	-1.53091	-1.36398	-1.52289		x
TPOPATHWAY	0.228637	0.236436	-1.21553	0.34821	0.757479	0.721775	1.64449	0.809313	0.0617461	-0.692683	-0.258526	0.106011	-1.36655	0.0156752
TRANSLATION_FACTORS	3.23716	3.19283	3.0635	3.43844	-0.808188	-0.869204	-2.60011	-0.746834	1.78929	2.31635	3.28236	0.617256	2.25661	0.87984
TRKAPATHWAY	0.0722601	0.0587816	0.116621	-0.0358343	0.974557	0.967112	1.22727	0.948711	-0.46461	-0.571129	-0.794729	0.658554	1.10274	0.616733
TRNA_SYNTHETASES	0.59411	0.598987	1.65417	0.785451	-0.725102	-0.732428	-1.68823	-0.734115	0.128798	0.33152	0.422165	-0.650718	-1.38281	-0.61776
TRYPTOPHAN_METABOLISM	1.1503	1.15856	1.8361	1.41368	0.889578	0.896958	1.62794	0.881787	0.73982	0.372973	0.706487	1.14312	1.60773	1.06261
TSADAC_HYPERMETH_HYPERAC_OVCA_UP	0.658656	0.659578	0.82113	0.588559	-0.207335	-0.220869	-0.087221	-0.222663	1.00621	0.631701	0.627791	0.0290465	0.013546	0.00684121
TSADAC_HYPERMETH_OVCA_UP	-0.344974	-0.337549	-0.78593	-0.261001	-0.0519005	-0.0390043	0.840236	-0.0768946	-1.12578	-0.572457	-1.28371	-0.918355	-0.968287	-0.892186
TSADAC_HYPOMETH_HYPERAC_OVCA_UP	0.311931	0.324529	1.13151	0.358933	0.395025	0.386389	1.04562	0.406418	-0.111532	0.890754	0.532396	0.431029	1.00919	0.393477
TSADAC_HYPOMETH_OVCA_UP	0.559933	0.582548	2.03113	0.644305	0.618566	0.590526	1.87694	0.729542	0.163483	1.55364	0.535852	0.0782102	-1.60588	0.0184205
TSADAC_PANC50_UP	-3.72739	-3.70203	-1.93494	-3.38219	-3.79184	-3.77734	-2.49822	-3.87542	-3.8826	-1.27497	-3.54692	-0.796838	-1.38281	-0.61776
TSADAC_RKOEXP_UP	0.0118128	0.0224326	0.113704	0.132655	0.672536	0.678802	0.942214	0.684489	-0.184119	-0.401172	-0.329151	-0.692052	-0.85873	-0.669557
TSADAC_RKOSILENT_UP	-0.0110896	0.0117548	-0.718615	0.0855291	-1.03036	-1.0264	-1.18932	-1.05637	-0.433391	-0.422183	-0.252392	0.425693	0.906321	0.459668
TSA_CD4_DN	0.322795	0.311158	-0.710201	0.201039	0.526282	0.517988	0.976753	0.576088	-0.38872	-0.461143	-0.561786	0.334571	0.881869	0.234359
TSA_CD4_UP	1.39218	1.36943	1.88588	1.60893	0.438514	0.469008	1.53564	0.421895	0.456669	0.349453	0.445001	0.565528	1.51818	0.681771
TSA_HEPATOMA_CANCER_DN	-0.0831379	-0.0715887	-1.08172	-0.205756	-0.953969	-0.968184	-1.56611	-0.955247	-0.707668	-0.699382	-1.08619	-1.47594	-1.40394	-1.50072
TSA_HEPATOMA_CANCER_UP	-0.594609	-0.625019	-1.502	-0.697164	0.0274279	-0.0253424	-0.112535	-0.0416239	-1.40216	-0.972387	-1.7086	0.661686	1.65554	0.538247
TSA_HEPATOMA_UP	0.816365	0.824941	2.15295	1.13358	0.721214	0.705447	1.92786	0.742014	0.605542	1.71846	1.50577	0.126707	-1.63334	0.0187354
TSA_PANC50_UP	1.58732	1.58543	2.07726	1.38923	-1.60005	-1.63657	-2.20441	-1.6164	2.17794	1.65343	1.79932	-1.41867	-1.79544	-1.39379
TSA_RKO_UP	-1.69197	-1.66287	-1.40915	-1.73478	-0.401502	-0.427712	-1.48785	-0.431185	-1.28833	-0.789107	-1.57722	-0.010446	-1.16687	0.0132479
TUMOR_SUPRESSOR	0.402894	0.39894	0.230674	0.414994	0.0950728	0.07955	1.39116	0.138469	0.37951	-0.645762	-0.239349	0.609567	1.44028	0.55646
TYPE_III_SECRETION_SYSTEM	0.415908	0.451566	1.55321	0.74053	-0.952596	-0.93934	-1.63984	-0.938934	-0.266897	-0.541514	0.320061	0.281959	0.0825426	0.269159
TYROSINE_METABOLISM	0.584022	0.577718	1.28258	0.541615	-0.566838	-0.556696	-1.31975	-0.505671	0.43667	-0.466442	0.0714568	-0.0375022	-1.00947	-0.129875
TZD_ADIP_DN	0.11489	0.0840221	-0.979308	0.116556	2.29306	2.29301	1.70317	2.26818	0.748651	-0.499492	0.218226	0.642211	1.23511	0.626422
UBIQUINONE_BIOSYNTHESIS	0.402701	0.382442	1.46078	0.463381	1.29124	1.31418	1.5364	1.32124	0.052185	1.11737	0.385382	1.32344	1.48182	1.49743
UBIQUITIN_MEDIATED_PROTEOLYSIS	-0.241332	-0.232328	-1.36957	0.0514274	0.398015	0.396574	1.6485	0.361405	-0.575021	-0.755968	-0.371858	-0.477207	-1.56654	-0.60903
UCALPAINPATHWAY	-2.42016	-2.39809	-1.43798	-2.08724	-0.0707285	-0.0531539	1.15745	-0.10479	-0.925428	-0.681526	-1.04668	0.0523644	-1.07519	0.0123332
UEDA_MOUSE_LIVER	1.53246	1.59739	3.71848	1.58328	-1.00509	-1.02432	-3.7079	-0.879994	1.48112	0.798388	1.34266	-1.27834	-3.01068	-0.792481
UEDA_MOUSE_SCN	2.04495	1.98989	3.04368	1.5897	0.624051	0.621791	2.59791	0.724628	1.01131	2.24835	1.06373	0.0454191	-2.29056	0.0262742
UNDERHILL_PROLIFERATION	0.131381	0.096083	-1.10677	0.313297	-0.496742	-0.534244	-1.6123	-0.628631	0.334011	-0.553844	0.41027	-0.43713	-1.31844	-0.512575
UREA_CYCLE_AND_METABOLISM_OF_AMINO_GROUPS	0.591411	0.598827	1.441	0.611024	-0.63948	-0.610136	-1.49532	-0.647428	-0.360213	-0.585251	-0.284011	0.183207	-1.09273	0.172116		x
UV-4NQO_FIBRO_DN	0.0634073	0.0203599	-1.25925	0.148141	-0.243962	-0.242965	-1.72892	-0.321685	-0.595912	-0.625203	0.277361	0.50058	1.52744	0.405922
UV-4NQO_FIBRO_UP	-0.798238	-0.837991	-1.39411	-0.263725	-2.43202	-2.45711	-2.2878	-2.50664	-0.502185	-0.644209	0.47721	-1.45819	-1.71085	-1.41302
UV-CMV_UNIQUE_HCMV_6HRS_DN	0.218453	0.224412	-1.88387	0.221622	0.902719	0.882984	2.41304	0.928753	0.613248	-1.00743	-0.119528	0.39471	2.24286	0.31536
UV-CMV_UNIQUE_HCMV_6HRS_UP	1.1507	1.13081	2.74585	0.871025	-0.387571	-0.316321	-2.7216	-0.211585	0.466842	-1.02386	0.15685	0.231098	2.35929	0.334885
UVB_NHEK1_C1	-0.127641	-0.136997	2.14842	0.436505	0.466714	0.465024	1.94292	0.541934	-0.116578	1.74192	1.24338	0.924282	1.98554	0.99805
UVB_NHEK1_C2	0.632354	0.638996	0.271153	0.600222	-0.653782	-0.671529	-1.67364	-0.559598	1.50772	1.36235	1.41444	-1.01602	-1.33706	-0.437111
UVB_NHEK1_C3	0.275097	0.261258	-0.718615	0.0855291	-0.185327	-0.216229	-1.00729	-0.185725	0.638701	0.841228	0.882055	-0.71333	-0.935685	-0.779532
UVB_NHEK1_C4	0.28506	0.296227	-0.890284	0.252016	0.771235	0.744546	1.21302	0.722164	0.352674	-0.438535	0.330021	-0.751423	-1.10142	-0.553535
UVB_NHEK1_C6	-0.884911	-0.887196	-2.78661	-0.925412	-0.262866	-0.272946	-0.263891	-0.272639	-1.18027	-1.62517	-1.99188	0.338168	0.135783	0.431518
UVB_NHEK1_DN	-1.25854	-1.19889	-3.9844	-1.60739	0.298972	0.377828	4.37472	0.161041	-1.50967	-2.18507	-1.79279	-1.18473	-4.22515	-1.09052
UVB_NHEK1_UP	0.539673	0.456075	-2.90352	0.821911	0.333304	0.358075	3.62119	0.575495	1.42413	3.27992	2.34121	0.902162	3.57203	0.958133
UVB_NHEK2_DN	0.698252	0.687299	3.05124	0.794653	-1.6616	-1.71346	-3.28861	-1.7399	1.30966	2.37799	1.12506	0.677585	2.68284	0.719623
UVB_NHEK2_UP	0.921118	0.959109	2.96764	1.56253	-0.655758	-0.617025	-2.87438	-0.529979	0.484138	2.41638	2.51701	0.694699	2.53973	0.990228
UVB_NHEK3_ALL	1.42278	1.30294	0.976078	1.40522	-0.673649	-0.803531	-6.88173	-0.537477	1.02977	5.47152	2.92148	0.427813	-5.4863	0.456974
UVB_NHEK3_C0	0.351652	0.36271	3.20352	0.653654	-1.10869	-1.15579	-3.34906	-1.13463	0.76949	2.68991	2.53257	0.791544	2.86729	0.761989
UVB_NHEK3_C1	1.4132	1.40542	2.83846	1.50671	-0.265191	-0.316321	-2.7216	-0.211585	1.88038	2.2688	2.1433	-1.6494	-2.41766	-1.21503
UVB_NHEK3_C2	0.600598	0.564883	-1.70776	0.342515	-0.230383	-0.274802	-2.36438	-0.183813	-0.341914	-1.02917	-0.726598	0.173537	-1.87627	0.156282
UVB_NHEK3_C3	3.13926	3.13515	1.91249	3.21237	0.281439	0.296994	1.1895	0.326798	1.61121	1.25081	2.1001	0.0353968	-1.03835	0.0118493
UVB_NHEK3_C4	-0.432448	-0.42314	-1.00631	-0.471982	-0.566838	-0.556696	-1.30834	-0.505671	-0.0953049	-0.466442	0.0714568	0.219509	1.09526	0.293785
UVB_NHEK3_C5	0.268681	0.277845	-1.42842	0.409195	-0.196164	-0.233985	-1.99467	-0.156511	-0.200207	-0.780014	-0.0938904	0.124578	-1.60588	0.0184205
UVB_NHEK3_C6	0.0677853	0.0679646	0.211829	0.0514274	-0.507865	-0.517578	-0.205221	-0.545411	-0.512986	-0.678675	0.296511	0.42969	1.61027	0.329651
UVB_NHEK3_C7	1.11766	1.09833	0.395701	0.691657	-0.614174	-0.61173	-2.67994	-0.496371	-0.113651	0.507909	0.427977	-0.232163	-2.1522	-0.126354
UVB_NHEK3_C8	-0.550234	-0.545987	-2.08475	-0.553956	2.10111	2.10185	2.82342	2.3117	0.0667254	-0.998983	0.436453	1.99845	2.62572	2.02046
UVB_NHEK4_24HRS_DN	0.798689	0.777185	1.17922	0.620886	-1.21875	-1.19254	-1.34856	-1.19781	1.8892	1.30727	2.98814	0.198554	0.981462	0.138
UVB_NHEK4_6HRS_DN	0.905985	0.919448	1.16125	0.894091	-0.62604	-0.623615	-0.201185	-0.663927	0.885757	0.94691	1.21859	0.004548	0.0191569	-0.0505414
UVB_NHEK4_6HRS_UP	-1.58889	-1.5786	-1.57988	-1.65248	-1.55354	-1.55852	-1.98114	-1.45268	0.0230604	-0.731243	-0.437155	-0.209645	-1.4089	-0.179448
UVB_SCC_DN	0.824393	0.811461	-2.5747	0.519449	0.940507	0.914125	3.27707	0.904864	0.250697	-1.44984	-0.541115	1.17163	3.21182	1.05383
UVB_SCC_UP	-0.03678	0.0389863	-2.35547	0.666772	-0.909678	-0.885091	-3.371	-0.97693	-0.252153	-1.23409	0.189057	-1.53475	-2.94112	-1.83815
UVC_HIGH_ALL_DN	-1.17963	-1.24342	-4.54317	-1.52508	-1.0829	-1.11553	-5.83262	-1.08523	-0.966276	-2.30429	-0.269539	-0.84036	-4.80064	-1.26364
UVC_HIGH_ALL_UP	-2.85856	-2.85345	-1.40927	-2.75477	-0.253932	-0.258789	-0.0983974	-0.222327	-0.721757	-0.447547	-0.615595	-0.228058	-0.775726	-0.252366
UVC_HIGH_D1_DN	0.165476	0.17112	-0.890284	0.252016	-1.01286	-1.00102	-1.41102	-0.914949	-0.319294	0.984765	0.588586	-0.380184	-1.07077	-0.412315
UVC_HIGH_D2_DN	-0.396486	-0.417926	-1.54354	-0.512597	0.247462	0.221737	1.72169	0.276459	-0.631835	-0.829152	-0.495688	-1.08777	-1.74161	-1.08847
UVC_HIGH_D3_DN	-0.470368	-0.466738	-1.82136	-0.608115	-0.172737	-0.120372	-0.152206	-0.179159	-0.853651	-0.938271	-0.347766	0.354912	0.0987216	0.283563
UVC_HIGH_D4_DN	-0.142274	-0.0923186	-1.80025	-0.0725588	-0.556158	-0.523308	-2.41578	-0.449483	-1.21104	-0.90052	0.137956	0.0378621	-1.90944	0.0219026
UVC_HIGH_D5_DN	-0.069877	-0.0762915	-1.4793	-0.0599622	0.163052	0.149852	1.75328	0.172702	0.227645	-0.78871	-0.0922574	0.213533	-1.5535	0.243409
UVC_HIGH_D6_DN	-1.26842	-1.28751	-1.46358	-1.22216	-2.04234	-2.0345	-2.07185	-2.06152	0.211272	0.354157	0.445001	-0.974713	-1.52649	-1.03202
UVC_HIGH_D7_DN	-0.785344	-0.79985	-1.56345	-0.522003	-1.34912	-1.3439	-2.19661	-1.24209	0.0489631	-0.78871	-0.0922574	-1.06217	-1.77356	-1.10845
UVC_HIGH_D8_DN	-1.26237	-1.22757	-1.66874	-1.39348	-0.271456	-0.245949	-0.15221	-0.253067	-0.964388	-0.829742	-0.585802	-0.0137528	-1.54412	-0.0911149
UVC_HIGH_D9_DN	-0.502489	-0.507302	-1.32846	-0.441173	-0.125317	-0.130122	-0.125805	-0.129976	0.135765	-0.647766	0.00919031	0.026444	-1.33361	0.0152974
UVC_LOW_A2_UP	-0.344974	-0.362499	-0.794344	-0.376512	0.793135	0.796485	1.03136	0.793748	0.527024	-0.383224	-0.0461287	0.835741	0.987825	0.797632
UVC_LOW_ALL_DN	-3.69224	-3.74303	-2.57355	-3.79607	-1.01049	-0.975168	-2.60934	-0.999783	-2.29201	-1.28088	-2.1592	-0.130608	-1.99586	-0.256781
UVC_LOW_ALL_UP	1.41491	1.44408	1.53191	1.37587	0.899031	0.912914	1.3559	0.933386	0.839964	-0.507076	0.0776818	1.16997	1.34618	1.08699
UVC_LOW_C1_DN	-1.88805	-1.912	-1.35953	-1.92973	0.223207	0.214122	-0.0319094	0.184306	-1.63484	-0.713086	-1.41071	-0.203216	-0.0192235	-0.2094
UVC_LOW_C2_DN	-1.64014	-1.65005	-1.35771	-1.77241	-0.0707285	-0.0876564	1.14505	-0.10479	-0.286234	-0.613263	-0.625041	0.0213199	-1.07519	0.0123332
UVC_LOW_C3_DN	-2.22515	-2.22808	-1.49531	-2.40206	-2.13147	-2.1578	-1.80681	-2.18114	-2.47776	-0.977331	-2.73321	-1.09628	-1.28623	-1.06232
UVC_TTD-XPCS_COMMON_DN	0.0472514	-0.0026676	-2.72356	0.102855	0.384267	0.371231	3.24645	0.521296	-1.35683	-1.6253	-1.3166	-0.574783	-3.05763	-0.800868
UVC_TTD-XPCS_COMMON_UP	0.50304	0.523787	1.55512	0.493307	0.820151	0.807227	1.49379	0.728168	1.34341	1.24157	0.892427	0.556892	1.3997	0.540782
UVC_TTD_4HR_DN	-1.58104	-1.52984	-4.17991	-1.38812	-1.34046	-1.28465	-5.35722	-0.987766	-2.30496	-2.45256	-2.98782	-2.09761	-4.58625	-2.34845
UVC_TTD_4HR_UP	0.206507	0.181582	-1.77055	0.209503	2.05172	2.04401	2.51516	2.07757	1.18152	1.91061	0.897487	0.95903	2.19008	0.850006
UVC_TTD_8HR_DN	-3.389	-3.4492	-3.76087	-3.9337	-0.580746	-0.578372	-4.11565	-0.765764	-2.52364	-2.26851	-4.44242	-0.686906	-3.38746	-0.891659
UVC_TTD_8HR_UP	1.39622	1.37586	1.8104	1.47304	-0.305328	-0.314528	-1.64453	-0.305984	1.08906	1.25756	0.433733	0.58874	1.47974	0.571708
UVC_TTD_ALL_DN	-2.01996	-2.04953	-4.70047	-2.20463	-1.08516	-1.04374	-5.87146	-1.08749	-2.60307	-2.70018	-3.28948	-1.90923	-5.02543	-2.25574
UVC_TTD_ALL_UP	0.6489	0.603122	2.82357	0.573679	1.88252	1.91159	2.83917	1.95446	1.56764	2.2258	1.04554	1.08473	2.56299	0.990228
UVC_XPCS_4HR_DN	-2.11194	-2.21712	-3.89025	-1.80569	-2.59518	-2.61546	-5.13634	-2.4565	-2.72117	-2.31833	-3.18884	-1.34524	-4.05742	-1.57741
UVC_XPCS_4HR_UP	0.422638	0.440069	1.30105	0.338841	-0.650275	-0.664323	-1.39631	-0.599402	-0.55282	0.19417	-0.127912	-0.919056	-1.21976	-1.02065
UVC_XPCS_8HR_DN	-1.32602	-1.39772	-5.10697	-1.71434	-1.94761	-1.836	-6.64611	-1.57732	-1.96642	-2.82787	-2.33519	-2.06687	-5.61053	-2.53039
UVC_XPCS_8HR_UP	1.3777	1.3413	2.64438	1.25563	-0.0760399	-0.0675359	-0.144132	-0.0576257	2.29574	2.078	1.73238	0.1277	-2.03297	0.0231997
UVC_XPCS_ALL_DN	-1.42751	-1.32828	-5.49786	-1.84556	-2.41117	-2.42409	-7.3157	-2.85237	-2.4328	-3.16239	-3.24318	-1.98345	-5.98234	-2.32577
UVC_XPCS_ALL_UP	1.48502	1.48337	2.75151	1.44873	0.215698	0.164743	2.31937	0.372432	2.28078	2.10788	1.51512	-0.44078	-2.13056	-0.274112
UV_ESR_OLD_UNREG	-0.611825	-0.610801	-1.0485	-0.616782	0.213704	0.236744	1.11034	0.17646	-1.52324	-0.65482	-1.22137	-0.208843	-0.999252	0.0113449
UV_ESR_WS_UNREG	0.111564	0.115369	0.864715	0.365157	1.76039	1.76442	1.16395	1.77458	-0.422912	-0.337995	-0.126148	0.898861	0.876195	0.959753
UV_UNIQUE_FIBRO_DN	0.412197	0.428343	1.7936	0.364415	0.309016	0.342331	1.60554	0.25516	0.67191	-0.674475	0.103326	-0.0129351	-1.44492	0.0164046
UV_UNIQUE_FIBRO_UP	-0.127274	-0.120146	-0.914223	-0.242926	0.389814	0.37703	1.09674	0.363363	-0.58474	-0.461366	0.00649853	-0.0765988	-0.967362	-0.123831
VALINE_LEUCINE_AND_ISOLEUCINE_DEGRADATION	1.18118	1.17986	2.20625	1.15232	0.171565	0.131036	1.82566	0.0672061	0.545047	-0.783037	0.119958	0.176741	-1.64318	0.256117
VANASSE_BCL2_TARGETS	1.01089	1.05349	2.6336	1.25563	0.265997	0.224522	-0.109136	0.0818666	0.205898	-0.960985	0.146126	-0.543868	-2.12699	-0.554376
VANTVEER_BREAST_OUTCOME_GOOD_VS_POOR_DN	0.463833	0.406256	-2.12615	0.426427	-0.0882792	-0.116081	-0.194417	-0.228846	-0.591858	-1.13223	0.0161812	0.148255	-2.32381	0.194569
VANTVEER_BREAST_OUTCOME_GOOD_VS_POOR_UP	0.402701	0.418965	1.46078	0.463381	0.575081	0.57295	1.36321	0.524683	0.608007	1.12552	0.385382	0.856581	1.36251	0.837795
VEGFPATHWAY	-0.638768	-0.648119	-1.48642	-0.697164	0.850955	0.81849	1.75804	0.865192	-0.430272	-0.838413	-0.849264	0.155512	0.0558184	0.121055
VEGF_HUVEC_2HRS_UP	-1.97126	-1.95506	-1.48305	-2.07296	-0.987452	-1.0207	-1.62108	-1.06843	0.215662	-0.53654	0.234413	-0.277224	-1.22653	-0.316571
VEGF_HUVEC_30MIN_UP	-0.623749	-0.627585	-0.921152	-0.711222	-2.12375	-2.12577	-1.58278	-2.06006	0.706677	-0.394808	0.116065	-0.445989	-0.93494	-0.472056
VEGF_HUVEC_UP	-1.62209	-1.62918	-1.03923	-1.63188	-0.995107	-1.00886	-1.11373	-1.02839	-1.24906	-0.558333	-1.3317	-1.33532	-1.0021	-1.34749
VEGF_MMMEC_12HRS_UP	-0.810001	-0.812096	-1.28998	-0.918502	-3.84395	-3.84839	-2.4379	-3.90058	-0.942251	-0.827608	-1.62894	-2.93826	-1.82742	-2.96688
VEGF_MMMEC_3HRS_UP	-0.581501	-0.583002	-1.87037	-0.877245	-2.14161	-2.15549	-2.6968	-2.08091	-0.775592	-0.996626	-0.7082	-1.13124	-2.04715	-1.02882
VEGF_MMMEC_6HRS_UP	-1.673	-1.65194	-1.83945	-1.70679	-1.01089	-1.00697	-2.17992	-1.04257	-1.01851	-0.94994	-1.14346	0.495517	1.76178	0.247718
VEGF_MMMEC_ALL_UP	-0.699584	-0.666422	-2.20301	-0.731603	-2.51417	-2.52223	-3.20617	-2.35095	-1.027	-1.21461	-0.996553	-1.68023	-2.5314	-1.55352
VENTRICLES_UP	0.80365	0.889427	4.42512	0.899075	0.165695	0.165242	3.8594	0.142821	-0.190174	-1.73872	-0.206294	0.783106	3.88916	0.796183
VERHAAK_AML_NPM1_MUT_VS_WT_DN	-2.1018	-2.10297	-3.45138	-2.25724	0.0608175	0.151704	3.50584	-0.092295	-1.55014	-2.01902	-3.15342	0.298059	-3.23934	0.268423
VERHAAK_AML_NPM1_MUT_VS_WT_UP	1.21394	1.17017	3.68952	0.756048	-0.195182	-0.241896	3.15987	-0.289178	1.22602	-1.42026	0.214371	0.658528	3.22449	0.457694
VERNELL_PRB_CLSTR1	0.376682	0.318333	-2.02661	0.573679	-3.19404	-3.14564	-3.41976	-3.01442	1.5039	2.33697	1.92842	-3.27065	-2.90262	-3.18885		x
VERNELL_PRB_CLSTR2	0.203763	0.183074	-0.805292	0.227957	-1.06746	-1.07771	-1.3176	-1.07441	0.445635	-0.491333	-0.403126	-1.17047	-1.12566	-1.13938		x
VHL_NORMAL_UP	0.542636	0.637734	-4.62537	0.550508	-1.47913	-1.39176	-6.48344	-1.19542	-0.129946	-2.2875	1.69451	0.100696	-5.07825	0.0582508
VHL_RCC_UP	0.79241	0.736508	3.44803	0.700553	-0.335838	-0.400589	-3.44665	-0.267952	0.902532	2.71805	1.27677	0.451427	-2.69251	0.424099
VIPPATHWAY	-0.314609	-0.331621	-1.2379	-0.586751	-1.6057	-1.59953	-1.85341	-1.64623	-0.2229	-0.588538	0.0888325	0.166383	-1.20413	0.189663
VITCBPATHWAY	-0.937618	-0.947745	-0.18232	-1.0437	0.363713	0.350645	0.0279927	0.331839	0.518947	-0.339338	0.148256	-0.544417	-0.843638	-0.565259
VLB_RES_XENOGRAFTS_UP	-1.00648	-1.02133	-0.685274	-1.00268	-0.412486	-0.423321	-0.719009	-0.40657	-0.883216	-0.378405	-0.840384	-1.31704	-0.804636	-1.32157
WALKER_MM_SNP_DIFF	0.632467	0.600649	2.29424	0.727769	-0.835089	-0.846371	-2.37861	-0.927411	0.338711	1.84447	1.31659	-0.487771	-1.87013	-0.238194
WALLACE_JAK2_DIFF	0.403136	0.441044	1.79893	0.76596	0.2628	0.245039	-0.0512728	0.249552	1.17189	1.46667	1.28947	0.169084	0.0678913	0.115902
WANG_HOXA9_VS_MEIS1_DN	0.0955941	0.0699106	-0.852997	-0.164972	1.05062	1.04667	1.20041	1.02343	-1.4538	-0.548131	-0.753946	1.64507	1.26796	1.67086
WANG_HOXA9_VS_MEIS1_UP	0.672442	0.668742	1.3341	0.565699	-0.213534	-0.200239	-0.0974484	-0.171925	-0.0702991	-0.647501	-1.00561	-0.412003	-1.11838	-0.430649
WANG_MLL_CBP_VS_GMP_DN	0.34633	0.311167	-1.36873	0.387452	-0.142883	-0.148362	-0.13467	-0.148195	-0.361751	-0.738567	0.0104786	-1.35281	-1.7012	-0.959568
WANG_MLL_CBP_VS_GMP_UP	1.55048	1.57611	1.94703	1.7487	-0.0128605	0.0201462	1.47109	-0.133185	0.48729	-0.654123	0.0987318	0.461123	1.51333	0.405922
WELCH_GATA1	0.841892	0.849046	1.31341	0.999624	0.708765	0.725027	1.17832	0.753595	1.20387	0.326928	0.807726	0.372661	0.0896098	0.414761
WELCSH_BRCA_DN	0.172834	0.162395	0.20487	0.41446	1.32962	1.34118	1.41591	1.32425	1.61121	1.18887	1.69501	1.3776	1.33072	1.26559
WELCSH_BRCA_UP	-0.749022	-0.787073	-1.81606	-1.0683	-0.981793	-0.964226	-2.28588	-0.875848	-0.60153	-0.916662	-0.548003	-0.411189	-1.78384	-0.46955
WERNERONLY_FIBRO_DN	-0.511861	-0.539541	-1.9927	-0.661759	0.206706	0.157876	2.22269	0.356907	0.883209	1.94945	0.667501	0.270702	-1.97976	0.308578
WERNERONLY_FIBRO_UP	-0.36594	-0.340502	-1.36361	-0.263725	-0.980884	-0.942659	-1.94135	-0.92847	1.11726	1.40379	0.664152	-0.508452	-1.53356	-0.596206
WERNER_FIBRO_DN	-0.0451435	-0.0029323	-2.95959	0.113062	0.331877	0.253477	3.56863	0.573031	0.145121	-1.5487	0.0221332	0.434625	0.172484	0.495435
WERNER_FIBRO_UP	0.816527	0.795735	2.24563	0.952213	0.620762	0.611512	2.00222	0.670009	1.16151	1.75585	1.14844	-0.241653	-1.80169	-0.352472
WIELAND_HEPATITIS_B_INDUCED	-3.43988	-3.45497	-2.91496	-3.52692	-2.33846	-2.33886	-3.33637	-2.33413	-1.15687	-1.21505	-0.597677	-0.868698	-2.49361	-0.643607
WILLERT_WNT_NCCIT_ALL_UP	0.61039	0.594848	1.64405	0.521518	0.720506	0.686545	1.54923	0.76981	-0.0516602	-0.603856	0.263823	-0.0492876	-1.3267	-0.170689
WNTPATHWAY	0.747183	0.757909	1.73654	0.827938	0.814401	0.832765	1.60486	0.789809	1.11735	0.349453	0.445001	0.681046	1.52507	0.681771
WNT_SIGNALING	-1.1221	-1.12022	-1.92298	-1.13119	0.596443	0.550609	2.07823	0.573839	-1.9207	-1.14977	-1.7658	0.140715	-1.81391	0.0208067
WNT_TARGETS	-0.197047	-0.227417	-1.18185	-0.394597	0.291358	0.304663	-0.0230862	0.295086	-0.58769	-0.638281	-0.459541	0.454163	1.3271	0.354318
WONG_IFNA_HCC_RESISTANT_VS_SENSITIVE_DN	-1.37306	-1.34518	-1.62838	-1.36642	-1.9472	-1.93972	-2.2476	-1.99635	-0.270307	-0.734743	-0.0871751	-0.530098	-1.55264	-0.408691
WONG_IFNA_HCC_RESISTANT_VS_SENSITIVE_UP	0.651703	0.679316	1.55512	0.493307	-0.0808812	-0.100239	1.33778	0.0497682	0.995343	-0.562517	0.249551	0.059881	-1.22953	0.0141035
XPB_TTD-CS_DN	-4.49338	-4.49271	-2.32406	-4.639	-3.95936	-3.93888	-2.61797	-3.99307	-1.88404	-1.03348	-2.43135	-0.762929	-1.47827	-0.746386
XPB_TTD-CS_UP	0.138895	0.183789	-1.21165	-0.0493941	0.79378	0.769968	1.56423	0.76981	-0.750813	-0.851433	-1.43528	0.926519	1.52003	0.757307
XU_ATRA_DN	-3.00352	-2.98784	-1.54425	-2.78878	-0.789851	-0.77886	-1.36539	-0.778523	-0.571283	-0.56412	-0.574954	-0.694309	-1.11164	-0.694755
XU_ATRA_PLUSNSC_DN	-0.0162335	0.0172073	-1.05195	0.125202	-0.0108691	-0.0200349	1.25662	0.0467491	0.346444	1.15811	0.68732	-0.210529	-1.19074	-0.151661
XU_ATRA_PLUSNSC_UP	0.235627	0.225239	0.242924	0.478578	0.459459	0.438632	0.0181926	0.459622	0.779902	0.375669	0.865781	-0.0796702	-1.22363	-0.156635
XU_ATRA_UP	0.0498886	0.0160191	-1.03664	-0.198271	0.0504914	0.0503533	1.18226	0.043521	-1.22981	-0.636017	-0.765586	0.176543	-1.06409	0.165855
XU_CBP_DN	0.844495	0.880606	1.88511	0.992554	-0.416553	-0.437841	-1.84237	-0.533927	0.388508	-0.644209	0.47721	0.152237	-1.41537	0.220608
XU_CBP_UP	0.36465	0.338925	-1.13211	0.32238	0.130733	0.120149	1.42035	0.225728	0.415326	-0.58775	0.174097	0.335592	1.388	0.285486
YAGI_AML_PROGNOSIS	1.93343	1.91973	2.25665	2.01922	0.296479	0.301759	1.77148	0.281532	1.43375	1.77707	2.3829	0.350216	1.77189	0.581373
YAGI_AML_PROG_ASSOC	1.28215	1.25506	3.23087	0.841437	0.192768	0.161295	2.8059	0.103835	0.987351	-1.20076	0.352997	0.347137	-2.52551	0.395707
YAGI_AML_PROG_FAB	-0.248422	-0.266629	-3.21449	-0.614813	-0.78315	-0.806748	-4.25659	-0.784831	-1.45388	-1.80757	-1.50236	-1.08907	-3.54069	-0.913861
YAMA_RECURRENT_HCC_UP	0.607967	0.599919	0.214976	0.613893	-0.0480506	-0.0478309	-0.0604804	-0.0711906	-0.122083	-0.383137	-0.233669	-1.04005	-0.941735	-1.08675
YANG_OSTECLASTS_SIG	1.29244	1.2698	0.370779	1.25554	-2.84804	-2.8606	-1.66563	-2.8924	1.34608	0.284154	0.864365	-4.95236	-2.44336	-4.84147
YAO_P4_KO_VS_WT_DN	0.389046	0.369474	-1.00438	0.202634	1.37325	1.37703	1.50361	1.35339	0.129383	-0.585251	-0.284011	2.1323	1.58718	2.08393
YAO_P4_KO_VS_WT_UP	-2.64556	-2.67112	-2.01782	-2.7167	-0.281703	-0.305869	-1.99638	-0.26262	-1.02313	-0.972378	-1.43297	-0.0370524	-1.61871	-0.207209
YEN_MYC_WT	-0.120666	-0.116164	-0.696469	-0.0812279	-0.0068742	0.0107686	-0.0520544	-0.0208119	0.126058	-0.35222	0.00503374	0.2043	0.805134	0.164825
YE_INTRAMETASTATIC_HCC_UP	0.100765	0.0886029	-0.899138	-0.173895	0.947978	0.951982	1.22727	0.948711	-0.0508261	0.177252	-0.1784	0.889991	1.15145	0.818704
YU_CMYC_DN	-0.153013	-0.139931	-1.43189	-0.376339	0.480368	0.443453	1.67378	0.462163	-1.27809	-0.9054	-1.42215	0.366418	0.0935477	0.329651
YU_CMYC_UP	-0.21297	-0.201043	-1.46247	0.055548	-2.23863	-2.23003	-2.39683	-2.11274	-0.531753	-0.71079	0.526532	-1.70003	-1.81432	-1.33375
ZELLER_MYC_UP	1.83417	1.82352	2.11262	1.97638	-0.21963	-0.189421	-0.137813	-0.243139	0.0866878	1.62464	2.11066	0.703868	1.66309	0.642544
ZHANG_EFT_EWSFLI1_UP	0.104464	0.104741	-2.12265	-0.0855531	0.23264	0.177683	2.47558	0.0911308	-0.790565	-1.22061	-1.01451	0.82471	2.51648	0.66876
ZHAN_MMPC_EARLYVS	0.700866	0.675599	2.16669	0.687305	-0.788658	-0.799313	-2.24636	-0.875848	0.61085	-0.795817	0.34769	0.578049	1.93245	0.75345
ZHAN_MMPC_LATEVS	-0.0229576	-0.0014912	-1.49638	0.177062	1.13554	1.17716	2.01265	1.19261	-0.388582	-0.804871	-0.0954955	0.904848	1.87626	0.834995
ZHAN_MMPC_PC	0.149678	0.154784	-0.805292	0.227957	-0.512725	-0.503551	-1.19376	-0.457396	0.546938	-0.434535	-0.0523051	0.172723	-0.876132	0.138
ZHAN_MMPC_SIM	-0.424841	-0.447815	-1.5831	-0.306174	-1.60674	-1.62718	-2.3496	-1.53597	-0.206995	-0.79475	0.119958	-1.11763	-1.84901	-0.929243
ZHAN_MMPC_SIMAL	1.04176	1.03051	2.28782	0.966115	0.480649	0.535521	2.02128	0.558115	0.778917	1.75659	1.0499	1.56314	2.11772	1.53166
ZHAN_MMPC_SIM_BC_AND_MM	0.353441	0.337858	-1.60104	0.455914	-0.622005	-0.633901	-2.31528	-0.667989	1.0179	1.84462	1.53255	0.0354784	-1.77075	0.148262
ZHAN_MM_CD138_CD1_VS_REST	-1.50392	-1.49809	-1.48704	-1.66681	-1.67501	-1.7179	-1.8676	-1.64623	-1.16269	-0.71864	-0.875481	-1.39565	-1.50897	-1.39037
ZHAN_MM_CD138_CD2_VS_REST	-0.611935	-0.603797	-1.29035	-0.76676	0.127049	0.175946	1.35196	0.0497682	-0.2229	-0.71864	-0.875481	1.26691	1.51401	1.24302
ZHAN_MM_CD138_HP_VS_REST	-0.0646935	-0.0475327	0.250779	0.265311	-1.16669	-1.17389	-2.03366	-1.25071	0.210758	-0.750815	-0.371858	0.028968	-1.46845	0.0167575
ZHAN_MM_CD138_LB_VS_REST	0.374894	0.356034	-0.956374	0.27397	0.111101	0.119358	1.18226	0.043521	1.69222	1.17674	1.34258	0.859523	1.30175	0.933467
ZHAN_MM_CD138_MF_VS_REST	0.924721	0.882588	1.68564	0.711822	0.647232	0.644834	1.53424	0.590511	0.463505	1.28507	0.603643	0.701333	1.49317	0.757307
ZHAN_MM_CD138_MS_VS_REST	-0.506289	-0.532622	-1.49421	-0.697164	0.439192	0.443453	1.67378	0.462163	-1.54691	-0.992998	-1.89956	0.76714	1.67063	0.746842
ZHAN_MM_CD138_PR_VS_REST	0.766993	0.773289	2.09198	0.774884	-0.56781	-0.57867	-2.10414	-0.497137	0.304992	1.66661	1.18552	0.527568	1.81721	0.48517
ZHAN_MM_CD1_VS_CD2_DN	-0.380648	-0.428308	-1.68039	-0.68153	-0.491339	-0.489384	-2.16341	-0.513441	-0.234185	-0.843167	-0.20888	-1.62258	-2.00058	-1.66671
ZHAN_MM_CD1_VS_CD2_UP	0.0354385	0.0672978	-2.04267	-0.0832713	0.658787	0.66518	2.51067	0.693244	0.00596127	-1.18033	-0.84423	0.486355	2.38144	0.33803
ZHAN_MM_MOLECULAR_CLASSI_DN	-3.61469	-3.58173	-2.28474	-3.82278	-1.46352	-1.41922	-2.25401	-1.48559	-2.51873	-1.18784	-2.61286	-0.199994	-1.65565	-0.210877
ZHAN_MM_MOLECULAR_CLASSI_UP	-0.737646	-0.749949	-1.61393	-0.753023	-0.548557	-0.508412	-2.03279	-0.48028	-1.35816	-0.922287	-1.12357	0.372996	0.101043	0.356064
ZHAN_MULTIPLE_MYELOMA_SUBCLASSES_DIFF	0.520134	0.515029	2.05714	0.535755	-1.76476	-1.75796	-2.36791	-1.84894	1.25288	1.67814	1.29227	0.00880716	0.0455338	0.0187354		x
ZHAN_MULTIPLE_MYELOMA_VS_NORMAL_DN	2.58276	2.59946	2.00499	2.54512	0.665629	0.668234	1.51521	0.749278	0.46905	-0.596675	0.174097	0.591302	1.44028	0.55646		x
ZHAN_MULTIPLE_MYELOMA_VS_NORMAL_UP	0.944792	0.950079	2.75422	1.02018	1.61623	1.61881	2.66218	1.57015	2.16693	2.24729	1.98244	1.1292	2.45911	1.09932		x
ZHAN_PCS_MULTIPLE_MYELOMA_SPKD	2.25821	2.26667	1.62011	2.27921	-0.845603	-0.810597	-1.3768	-0.778523	1.78061	1.10337	1.36428	-0.323071	-1.06055	-0.412315
ZHAN_TONSIL_BONEMARROW	-0.410908	-0.382345	-1.58256	-0.531242	-0.28669	-0.285517	1.74727	0.065002	-0.382051	-0.791342	-0.0938904	-0.107259	-1.58929	0.247718
ZHAN_TONSIL_PCBC	1.23701	1.26313	2.27345	1.0795	-0.0653736	-0.0580624	-0.143972	-0.0495423	0.816934	0.461764	0.693855	0.787564	1.97947	0.88892
ZMPSTE24_KO_DN	-0.170647	-0.164281	-0.946397	0.111984	0.980225	0.959971	1.33845	0.968014	-0.0849209	-0.48354	0.14215	0.27401	0.0874912	0.306848
ZMPSTE24_KO_UP	0.995137	0.991944	1.91008	1.0139	0.150957	0.162176	1.60637	0.159891	0.934503	-0.663217	0.391993	-0.0553945	0.018089	-0.191838
ZUCCHI_EPITHELIAL_DN	0.0830197	0.0832393	-1.63921	0.193962	-0.16813	-0.203285	-0.168786	-0.297783	1.04322	1.88879	1.76643	0.448768	1.97217	0.403738
ZUCCHI_EPITHELIAL_UP	0.800041	0.833038	2.64012	1.64343	-1.45141	-1.47717	-2.67701	-1.53925	-0.465218	-0.894634	0.39689	-1.09044	-2.05647	-0.535993
